# Supplementary material for: Control of immediate early gene expression by CPEB4-repressor complex-mediated mRNA degradation
Source: Genome Biol. 2022 Sep 12;23:193. doi: 10.1186/s13059-022-02760-5 (PMC9465963; doi:10.1186/s13059-022-02760-5)
Supplement: Supplementary file 1 — Additional file 1. Excel spreadsheet listing proteins identified by poly(A) RNA IC in DMSO-treated HeLa cells with LFQ values >10-fold above non-crosslinked background control. [file 13059_2022_2760_MOESM1_ESM.xlsx]

## Sheet: Tabelle1
Additional file 1: Proteins identified by poly(A) RNA IC in DMSO-treated HeLa cells with LFQ values >10-fold above non-crosslinked background control
Protein names	Gene names	LFQ intensity MS1control_15.166	LFQ intensity MS2control_15.166	LFQ intensity mean control	Protein IDs	Majority protein IDs	Peptide counts all	Peptide counts razor unique	Peptide counts unique
	HDLBP	116240000	139790000	128015000	A0A024R4E5;C9JIZ1;C9J5E5;C9JZI8;C9JHZ8;C9JES8;C9JHS7;C9JT62;C9JK79;C9JBS3;C9JEJ8;A0A0U1RVI6;C9JHN6	A0A024R4E5	135;31;28;21;19;19;17;11;11;8;8;8;8	135;31;28;21;19;19;17;11;11;8;8;8;8	2;2;2;2;2;2;2;2;2;2;2;2;2
E3 ubiquitin-protein ligase UHRF1	UHRF1	669270	775040	722155	A0A087WTW0;A0A087WVR3;Q96T88;Q96T88-2;A0A087WWG9	A0A087WTW0;A0A087WVR3;Q96T88;Q96T88-2;A0A087WWG9	13;12;12;12;8	13;12;12;12;8	12;11;11;11;7
Retrotransposon-derived protein PEG10	PEG10	6267000	5446000	5856500	A0A087WXK2;A0A087WUL4;A0A087WX23;Q86TG7;A0A087WZG9;B4DSP0;Q86TG7-2;A0A087WYS2	A0A087WXK2;A0A087WUL4;A0A087WX23;Q86TG7;A0A087WZG9;B4DSP0;Q86TG7-2	25;25;25;25;14;14;14;2	25;25;25;25;14;14;14;2	25;25;25;25;14;14;14;2
Eukaryotic translation initiation factor 5B	EIF5B	52690000	43208000	47949000	A0A087WUT6;O60841	A0A087WUT6;O60841	80;80	80;80	80;80
Antigen KI-67	MKI67	2434100	1439200	1936650	A0A087WV66;P46013-2;P46013	A0A087WV66;P46013-2;P46013	21;21;21	21;21;21	21;21;21
Monofunctional C1-tetrahydrofolate synthase, mitochondrial	MTHFD1L	243350	173280	208315	A0A087WVM4;B7ZM99;Q6UB35;H0Y327;Q4VXM0;Q4VXV2;Q5JYA8;Q5JYA3;Q6UB35-2	A0A087WVM4;B7ZM99;Q6UB35	8;8;8;2;1;1;1;1;1	8;8;8;2;1;1;1;1;1	7;7;7;2;0;1;1;1;1
DNA-directed RNA polymerase;DNA-directed RNA polymerase II subunit RPB1	POLR2A	5012700	3457400	4235050	A0A0C4DGZ0;A0A087WWE2;P24928;P24928-2	A0A0C4DGZ0;A0A087WWE2;P24928	28;28;28;11	28;28;28;11	28;28;28;11
Putative RNA-binding protein 15	RBM15	5998900	6178700	6088800	A0A087WWP4;Q96T37-4;Q96T37-2;Q96T37-3;Q96T37	A0A087WWP4;Q96T37-4;Q96T37-2;Q96T37-3;Q96T37	42;42;42;42;42	42;42;42;42;42	39;39;39;39;39
YTH domain-containing family protein 2	YTHDF2	7048400	7533900	7291150	A0A087WXZ3;Q9Y5A9;Q9Y5A9-2;S4R3J8;S4R3V3	A0A087WXZ3;Q9Y5A9;Q9Y5A9-2	25;25;22;4;4	21;21;18;4;4	20;20;17;4;4
Ribonucleoprotein PTB-binding 1	RAVER1	15535000	12372000	13953500	A0A087WZ13;E9PAU2;Q8IY67-2;Q8IY67;K7EKR9;Q8IY67-3;K7EQG2	A0A087WZ13;E9PAU2;Q8IY67-2;Q8IY67	30;30;28;23;5;4;2	30;30;28;23;5;4;2	30;30;28;23;5;4;2
Ig kappa chain C region	IGKV3-11;IGKC;IGKV1-8	1116800	434620	775710	A0A087WZW8;A0A087X1V9;P01834;A0A075B6H6;A0A0U1RRF4;A0A087WWV8	A0A087WZW8;A0A087X1V9;P01834;A0A075B6H6;A0A0U1RRF4;A0A087WWV8	4;4;4;3;2;2	4;4;4;3;2;2	4;4;4;3;2;2
RNA-binding protein 26	RBM26	16888000	17733000	17310500	A0A087X0H9;Q5T8P6-4	A0A087X0H9;Q5T8P6-4	60;47	58;45	0;0
YTH domain-containing family protein 3	YTHDF3	12909000	11679000	12294000	A0A087X0Q1;Q7Z739;A0A024R7W5;A0A087WY31;A0A087X0C3;S4R373	A0A087X0Q1;Q7Z739;A0A024R7W5;A0A087WY31	31;31;30;30;1;1	31;31;30;30;1;1	19;19;18;18;1;1
39S ribosomal protein L45, mitochondrial	MRPL45	33464000	38679000	36071500	A0A087X2D5;Q9BRJ2;A0A0G2JMS5;A0A087WU62	A0A087X2D5;Q9BRJ2;A0A0G2JMS5;A0A087WU62	15;15;11;11	15;15;11;11	15;15;11;11
Muscleblind-like protein 1	MBNL1	24278000	13518000	18898000	C9JP00;A0A0A0MQX8;Q9NR56;Q9NR56-7;Q9NR56-6;Q9NR56-2;Q9NR56-5;Q9NR56-3;Q9NR56-4;H7C4T5;Q86VM6;C9JCX1;H7C4Y1;C9J4T8	C9JP00;A0A0A0MQX8;Q9NR56;Q9NR56-7;Q9NR56-6;Q9NR56-2;Q9NR56-5;Q9NR56-3;Q9NR56-4;H7C4T5;Q86VM6	20;20;20;18;18;18;18;16;16;15;11;5;5;4	20;20;20;18;18;18;18;16;16;15;11;5;5;4	9;9;9;7;7;7;7;5;5;4;6;4;4;0
RNA-binding protein 10	RBM10	7484900	6461300	6973100	A0A0A0MR66;P98175-2;P98175	A0A0A0MR66;P98175-2;P98175	43;41;41	43;41;41	6;4;4
ELAV-like protein;ELAV-like protein 2;ELAV-like protein 4	ELAVL2;ELAVL4	18405000	17855000	18130000	A0A0A0MRX1;Q12926;Q12926-2;B1APY9;B1APY8;A0A0R4J2E6;P26378-4;P26378-2;P26378-5;P26378;P26378-3;C9JB16	A0A0A0MRX1;Q12926;Q12926-2;B1APY9;B1APY8;A0A0R4J2E6;P26378-4;P26378-2;P26378-5;P26378;P26378-3	21;21;20;13;13;13;13;13;13;13;13;7	19;19;18;11;11;11;11;11;11;11;11;7	6;6;6;0;0;0;0;0;0;0;0;4
Four and a half LIM domains protein 2	FHL2	2681500	4556000	3618750	J3KNW4;A0A0A0MSG2;Q14192	J3KNW4;A0A0A0MSG2;Q14192	6;6;6	6;6;6	6;6;6
Peroxiredoxin-1	PRDX1	3674100	2615000	3144550	A0A0A0MSI0;Q06830;A0A0A0MRQ5;H7C3T4;Q13162	A0A0A0MSI0;Q06830;A0A0A0MRQ5	10;10;6;3;3	10;10;6;3;3	9;9;5;3;3
WD repeat-containing protein 36	WDR36	315920	288650	302285	A0A0A0MTB8;Q8NI36	A0A0A0MTB8;Q8NI36	8;8	8;8	8;8
Double-stranded RNA-binding protein Staufen homolog 2	STAU2	2958400	3706600	3332500	E9PH62;A0A0A0MTC5;Q9NUL3-2;Q9NUL3;A0A0A0MTC4;Q9NUL3-6	E9PH62;A0A0A0MTC5;Q9NUL3-2;Q9NUL3;A0A0A0MTC4;Q9NUL3-6	23;23;23;23;21;21	23;23;23;23;21;21	2;2;2;2;2;2
Transketolase	TKT	687290	569350	628320	A0A0B4J1R6;P29401;P29401-2	A0A0B4J1R6;P29401;P29401-2	5;5;5	5;5;5	4;4;4
Uncharacterized protein C11orf98	C11orf98	1078300	873210	975755	A0A0B4J220;E9PLD3;E9PRG8	A0A0B4J220;E9PLD3;E9PRG8	4;2;2	4;2;2	4;2;2
Terminal uridylyltransferase 4	ZCCHC11	626260	729530	677895	A0A0C4DFM7;Q5TAX3;E9PKY2;E9PKX1;Q5TAX3-2;H0YDJ1;H0YEE8	A0A0C4DFM7;Q5TAX3;E9PKY2;E9PKX1	7;7;6;5;2;1;1	7;7;6;5;2;1;1	7;7;6;5;2;1;1
WD repeat-containing protein 76	WDR76	577810	817790	697800	A0A0C4DFX7;Q9H967	A0A0C4DFX7;Q9H967	5;5	5;5	5;5
40S ribosomal protein SA	RPSA	12978000	13223000	13100500	C9J9K3;A0A0C4DG17;P08865;F8WD59	C9J9K3;A0A0C4DG17;P08865;F8WD59	13;13;13;7	13;13;13;7	13;13;13;7
Probable ATP-dependent RNA helicase DDX46	DDX46	2198600	2790600	2494600	A0A0C4DG89;Q7L014;D6RJA6;H0Y9U3	A0A0C4DG89;Q7L014	28;27;10;2	28;27;10;2	28;27;10;2
Uncharacterized protein C6orf203	C6orf203	1454200	985270	1219735	A0A0D9SEI0;Q9P0P8	A0A0D9SEI0;Q9P0P8	4;4	4;4	4;4
Serine/arginine-rich splicing factor 4	SRSF4	398820	830480	614650	A0A0D9SEM4;Q08170	A0A0D9SEM4;Q08170	12;12	6;6	6;6
ATP-dependent RNA helicase DDX3X;ATP-dependent RNA helicase DDX3Y	DDX3X;DDX3Y	130570000	128770000	129670000	A0A0D9SFB3;A0A0D9SG12;A0A0D9SF53;O00571;O00571-2;O15523-2;O15523;A0A0J9YVQ7;O15523-3;B4DLA0;A0A087WVZ1;A0A087WX09;A0A0J9YYH6;C9J081;C9J8G5;D6RCM4;Q9NQI0-3;Q9NQI0-2;Q9NQI0-4;Q9NQI0;H0Y960	A0A0D9SFB3;A0A0D9SG12;A0A0D9SF53;O00571;O00571-2;O15523-2;O15523	71;71;71;71;66;43;43;14;11;10;9;8;8;4;3;2;2;2;2;2;1	70;70;70;70;65;42;42;14;11;10;9;8;8;4;3;2;2;2;2;2;1	70;70;70;70;65;42;42;14;11;10;9;8;8;4;3;2;2;2;2;2;1
PHD finger protein 6	PHF6	1517100	1416700	1466900	A0A0D9SGE8;Q8IWS0-3;Q8IWS0;Q8IWS0-5;Q5JRC6;Q8IWS0-4;Q8IWS0-2	A0A0D9SGE8;Q8IWS0-3;Q8IWS0;Q8IWS0-5;Q5JRC6;Q8IWS0-4;Q8IWS0-2	10;10;10;9;8;7;7	10;10;10;9;8;7;7	10;10;10;9;8;7;7
Heat shock 70 kDa protein 1B;Heat shock 70 kDa protein 1A	HSPA1B;HSPA1A	1656600	1658800	1657700	A0A0G2JIW1;P0DMV9;P0DMV8;P0DMV8-2;V9GZ37	A0A0G2JIW1;P0DMV9;P0DMV8;P0DMV8-2;V9GZ37	16;16;16;14;10	14;14;14;12;9	6;6;6;5;4
	WDR46	390230	256160	323195	A0A140T9L0;A0A0G2JJL1	A0A140T9L0;A0A0G2JJL1	4;4	4;4	1;1
PHD and RING finger domain-containing protein 1	PHRF1	310110	713800	511955	A0A0J9YX88;E9PJ24;B7ZM65;F8WEF5;A0A0J9YYB5;A0A0J9YWD5;Q9P1Y6-2;Q9P1Y6-3;Q9P1Y6	A0A0J9YX88;E9PJ24;B7ZM65;F8WEF5;A0A0J9YYB5;A0A0J9YWD5;Q9P1Y6-2;Q9P1Y6-3;Q9P1Y6	3;3;3;3;3;3;3;3;3	3;3;3;3;3;3;3;3;3	3;3;3;3;3;3;3;3;3
Histone H2A type 1-J;Histone H2A type 1-H;Histone H2A.J;Histone H2A type 2-C;Histone H2A type 1-C;Histone H2A type 3;Histone H2A type 2-A;Histone H2A type 1-D;Histone H2A type 1;Histone H2A type 1-B/E;Histone H2A;Histone H2A.V;Histone H2A.Z;Histone H2A type 2-B;Histone H2A type 1-A;Histone H2AX	HIST1H2AJ;HIST1H2AH;H2AFJ;HIST2H2AC;HIST1H2AC;HIST3H2A;HIST2H2AA3;HIST1H2AD;HIST1H2AG;HIST1H2AB;H2AFV;H2AFZ;HIST2H2AB;HIST1H2AA;H2AFX	760150	1247300	1003725	A0A0U1RR32;A0A0U1RRH7;Q99878;Q96KK5;Q9BTM1;Q16777;Q93077;Q7L7L0;Q6FI13;P20671;P0C0S8;P04908;H0YFX9;C9J0D1;Q71UI9-5;Q71UI9-2;Q71UI9;P0C0S5;Q8IUE6;Q96QV6;P16104;Q9BTM1-2	A0A0U1RR32;A0A0U1RRH7;Q99878;Q96KK5;Q9BTM1;Q16777;Q93077;Q7L7L0;Q6FI13;P20671;P0C0S8;P04908;H0YFX9;C9J0D1;Q71UI9-5;Q71UI9-2;Q71UI9;P0C0S5;Q8IUE6;Q96QV6;P16104;Q9BTM1-2	2;2;2;2;2;2;2;2;2;2;2;2;1;1;1;1;1;1;1;1;1;1	2;2;2;2;2;2;2;2;2;2;2;2;1;1;1;1;1;1;1;1;1;1	2;2;2;2;2;2;2;2;2;2;2;2;1;1;1;1;1;1;1;1;1;1
RNA-binding protein 47	RBM47	11885000	13754000	12819500	A0AV96-2;A0AV96;D6R9D6;B7Z8Z7;D6RBS9;D6REZ6;D6R9M7;D6RFL5;D6RA49;D6RBP6;D6RCT1;Q8TBY0-2;Q8TBY0-3;Q8TBY0;Q5T0W7;F8W9F8;Q9NQ94-5;Q9NQ94-6;Q9NQ94-3;Q9NQ94-2;Q9NQ94-4;Q9NQ94;D6RF41	A0AV96-2;A0AV96;D6R9D6;B7Z8Z7;D6RBS9;D6REZ6	28;28;26;25;19;17;13;11;10;9;4;3;3;3;2;2;2;2;2;2;2;2;1	28;28;26;25;19;17;13;11;10;9;4;3;3;3;2;2;2;2;2;2;2;2;1	28;28;26;25;19;17;13;11;10;9;4;3;3;3;2;2;2;2;2;2;2;2;1
Uncharacterized protein CXorf23	CXorf23	695450	553750	624600	A2AJT9-2;A2AJT9;A2AJT9-3;F2Z385;H7BXX2	A2AJT9-2;A2AJT9;A2AJT9-3	12;12;11;5;4	12;12;11;5;4	12;12;11;5;4
DNA-3-methyladenine glycosylase	MPG	2216500	2083100	2149800	A2IDA3;P29372-5;P29372-4;P29372-2;P29372	A2IDA3;P29372-5;P29372-4;P29372-2;P29372	8;8;8;8;8	8;8;8;8;8	8;8;8;8;8
GTP-binding protein 10	GTPBP10	8396100	4762100	6579100	A4D1E9;A4D1E9-2;C9J8R7;C9JNI1;C9JEQ8;F8WBB5;A4D1E9-3;F8WBY0;F8WCN4	A4D1E9;A4D1E9-2;C9J8R7;C9JNI1	24;18;14;14;10;5;5;4;4	24;18;14;14;10;5;5;4;4	24;18;14;14;10;5;5;4;4
CCR4-NOT transcription complex subunit 1	CNOT1	3807100	4124500	3965800	A5YKK6;A5YKK6-2;A5YKK6-3;A5YKK6-4;H3BMZ2;B5MDN3;H3BR89;H3BMH0;H3BNB1;H3BVC9;H3BT18;H3BU44	A5YKK6;A5YKK6-2;A5YKK6-3	39;37;32;19;7;6;4;3;2;2;1;1	39;37;32;19;7;6;4;3;2;2;1;1	39;37;32;19;7;6;4;3;2;2;1;1
Serine/arginine repetitive matrix protein 1	SRRM1	3428200	3042700	3235450	M0R088;E9PCT1;A9Z1X7;Q8IYB3-2;Q8IYB3;M0QXG5;M0R1E7	M0R088;E9PCT1;A9Z1X7;Q8IYB3-2;Q8IYB3	6;6;6;6;6;2;1	6;6;6;6;6;2;1	6;6;6;6;6;2;1
DNA dC->dU-editing enzyme APOBEC-3B	APOBEC3B	5348500	4580500	4964500	B0QYD3;Q9UH17;Q9UH17-3;Q9UH17-2;P31941-2;P31941	B0QYD3;Q9UH17;Q9UH17-3;Q9UH17-2	12;12;10;6;4;4	12;12;10;6;4;4	8;8;6;2;4;4
RNA-binding protein EWS	EWSR1	13081000	5282300	9181650	B0QYK0;Q01844-6;Q01844-3;Q01844;Q01844-5;A0A0D9SFL3;C9JGE3;Q01844-2;F8WC90;Q01844-4	B0QYK0;Q01844-6;Q01844-3;Q01844;Q01844-5;A0A0D9SFL3;C9JGE3;Q01844-2	10;10;10;10;10;9;9;9;1;1	10;10;10;10;10;9;9;9;1;1	3;3;3;3;3;2;2;2;1;1
Eukaryotic translation initiation factor 3 subunit H	EIF3H	5952100	8845100	7398600	B3KS98;O15372;A0A087WZK9;E5RJT0;E5RGU4;E5RFH0;E5RFW7;E5RHC7;E5RH59	B3KS98;O15372;A0A087WZK9;E5RJT0	23;23;20;12;9;6;5;1;1	23;23;20;12;9;6;5;1;1	23;23;20;12;9;6;5;1;1
Methyltransferase-like protein 8	METTL8	2205800	3008500	2607150	B3KW44;E7ETE0;B5ME25;Q9H825-2;Q9H825;H7C2P8;C9JE69;C9J6U8	B3KW44;E7ETE0;B5ME25;Q9H825-2;Q9H825	9;8;6;6;6;4;2;1	9;8;6;6;6;4;2;1	9;8;6;6;6;4;2;1
Citrate synthase;Citrate synthase, mitochondrial	CS	1760200	1821400	1790800	B4DJV2;O75390;A0A0C4DGI3;H0YH82;F8VPF9;F8VPA1;F8VTT8;F8W1S4;F8W4S1;F8W642;F8VZK9;F8VX07;F8VRP1;F8VX68;H0YIC4;F8VRI6;F8VWQ5;F8VU34;F8VR34	B4DJV2;O75390;A0A0C4DGI3;H0YH82;F8VPF9;F8VPA1;F8VTT8;F8W1S4;F8W4S1	7;7;6;5;4;4;4;4;4;3;3;3;3;3;2;2;1;1;1	7;7;6;5;4;4;4;4;4;3;3;3;3;3;2;2;1;1;1	7;7;6;5;4;4;4;4;4;3;3;3;3;3;2;2;1;1;1
GTP-binding nuclear protein Ran	RAN	11532000	7281400	9406700	B5MDF5;P62826;J3KQE5;F5H018;B4DV51;H0YFC6;A0A087X0W0	B5MDF5;P62826;J3KQE5;F5H018;B4DV51	16;16;15;14;9;6;1	16;16;15;14;9;6;1	16;16;15;14;9;6;1
Heterogeneous nuclear ribonucleoprotein L-like	HNRNPLL;HNRPLL	2095300	1889100	1992200	B7WPG3;C9IYN3;D6W592;Q8WVV9-5;Q8WVV9-4;Q8WVV9;H7C464;Q8WVV9-3;Q8WVV9-2;H7BXH8;C9JJZ7	B7WPG3;C9IYN3;D6W592;Q8WVV9-5;Q8WVV9-4;Q8WVV9	20;20;20;20;20;20;7;7;7;6;5	19;19;19;19;19;19;6;7;7;6;5	19;19;19;19;19;19;6;7;7;6;5
Probable ATP-dependent RNA helicase DDX27	DDX27	577220	540240	558730	B7Z6D5;Q96GQ7;A0A087X059;A0A087WYH5	B7Z6D5;Q96GQ7	13;13;6;1	13;13;6;1	13;13;6;1
Cytoplasmic polyadenylation element-binding protein 4	CPEB4	201780	343960	272870	B7ZLQ8;Q17RY0-2;Q17RY0;E5RJM0;E5RFP2;Q17RY0-3;H0YBG1;J3KN18;Q7Z5Q1-7;Q7Z5Q1-5;Q7Z5Q1-4;Q7Z5Q1-6;Q7Z5Q1-3;Q7Z5Q1;Q7Z5Q1-8;Q7Z5Q1-9;H0Y9D9	B7ZLQ8;Q17RY0-2;Q17RY0;E5RJM0;E5RFP2;Q17RY0-3	8;8;8;7;5;5;3;3;3;3;3;3;3;3;3;3;2	8;8;8;7;5;5;3;3;3;3;3;3;3;3;3;3;2	5;5;5;4;2;2;3;0;0;0;0;0;0;0;0;0;0
Probable E3 ubiquitin-protein ligase makorin-2	MKRN2	1291000	1912300	1601650	C9J494;Q9H000-2;Q9H000	C9J494;Q9H000-2;Q9H000	8;8;8	8;8;8	8;8;8
60S ribosomal export protein NMD3	NMD3	1428700	1243800	1336250	C9JA08;Q96D46;C9J0B9;C9IY70;C9IZW9;C9K0C2	C9JA08;Q96D46	12;12;3;2;2;2	12;12;3;2;2;2	12;12;3;2;2;2
Translocon-associated protein subunit gamma	SSR3	2052700	3095300	2574000	C9JA28;Q9UNL2;Q9UNL2-2	C9JA28;Q9UNL2;Q9UNL2-2	2;2;2	2;2;2	2;2;2
28S ribosomal protein S34, mitochondrial	MRPS34	15403000	13938000	14670500	C9JJ19;P82930;A0A087WUZ8	C9JJ19;P82930;A0A087WUZ8	18;18;11	18;18;11	18;18;11
Ribonuclease P protein subunit p20	POP7	949150	1192900	1071025	C9JYM0;O75817	C9JYM0;O75817	3;3	3;3	3;3
Catenin delta-1	CTNND1	190730	275060	232895	C9JZR2;O60716-21;O60716-19;O60716-18;O60716-17;O60716-13;O60716-11;O60716-10;O60716-9;O60716-5;O60716-3;O60716-2;O60716;O60716-29;O60716-27;O60716-26;O60716-25;O60716-24;O60716-23;O60716-22;O60716-20;O60716-16;O60716-15;O60716-14;O60716-12;O60716-8;O60716-7;O60716-6;O60716-4;O60716-32;O60716-31;O60716-30;O60716-28;H0YC95;E9PRE2	C9JZR2;O60716-21;O60716-19;O60716-18;O60716-17;O60716-13;O60716-11;O60716-10;O60716-9;O60716-5;O60716-3;O60716-2;O60716;O60716-29;O60716-27;O60716-26;O60716-25;O60716-24;O60716-23;O60716-22;O60716-20;O60716-16;O60716-15;O60716-14;O60716-12;O60716-8;O60716-7;O60716-6;O60716-4;O60716-32;O60716-31;O60716-30;O60716-28;H0YC95	6;6;6;6;6;6;6;6;6;6;6;6;6;5;5;5;5;5;5;5;5;5;5;5;5;5;5;5;5;4;4;4;4;3;1	6;6;6;6;6;6;6;6;6;6;6;6;6;5;5;5;5;5;5;5;5;5;5;5;5;5;5;5;5;4;4;4;4;3;1	6;6;6;6;6;6;6;6;6;6;6;6;6;5;5;5;5;5;5;5;5;5;5;5;5;5;5;5;5;4;4;4;4;3;1
Eukaryotic translation initiation factor 4E	EIF4E	11940000	6182500	9061250	D6RBW1;P06730;P06730-3;P06730-2;H0Y8J7;D6RHE2;H0Y8X3;A6NMX2	D6RBW1;P06730;P06730-3;P06730-2	15;15;15;13;6;1;1;1	15;15;15;13;6;1;1;1	15;15;15;13;6;1;1;1
Succinate dehydrogenase [ubiquinone] flavoprotein subunit, mitochondrial	SDHA	199810	428020	313915	D6RFM5;P31040-2;P31040;A0A087X1I3;P31040-3;H0Y8X1	D6RFM5;P31040-2;P31040;A0A087X1I3;P31040-3	4;4;4;3;3;1	4;4;4;3;3;1	4;4;4;3;3;1
60S ribosomal protein L14	RPL14	37438000	11395000	24416500	E7EPB3;P50914	E7EPB3;P50914	13;13	13;13	13;13
Ezrin	EZR	1511100	1193800	1352450	E7EQR4;P15311	E7EQR4;P15311	21;21	13;13	12;12
High mobility group protein B3	HMGB3	837930	786780	812355	E9PES6;E7ES08;E7EQU1;O15347	E9PES6;E7ES08;E7EQU1;O15347	4;4;4;4	4;4;4;4	4;4;4;4
Zinc finger CCCH domain-containing protein 18	ZC3H18	2809700	2040000	2424850	E7ERS3;Q86VM9;Q86VM9-2;H3BRN6;H3BRH3;H3BP01	E7ERS3;Q86VM9;Q86VM9-2	17;17;14;3;3;3	17;17;14;3;3;3	17;17;14;3;3;3
39S ribosomal protein L22, mitochondrial	MRPL22	35191000	25721000	30456000	E7ESL0;J3KQY1;Q9NWU5;A0A0C4DGX2;Q9NWU5-3;Q9NWU5-2	E7ESL0;J3KQY1;Q9NWU5;A0A0C4DGX2;Q9NWU5-3;Q9NWU5-2	21;21;21;20;16;14	21;21;21;20;16;14	21;21;21;20;16;14
39S ribosomal protein L3, mitochondrial	MRPL3	43343000	27183000	35263000	H0Y9G6;E7ETU7;P09001;D6RC14;E9PF06;D6RBQ5	H0Y9G6;E7ETU7;P09001;D6RC14	26;26;26;14;10;2	26;26;26;14;10;2	26;26;26;14;10;2
Basic leucine zipper and W2 domain-containing protein 2	BZW2	8020200	5141800	6581000	E7ETZ4;Q9Y6E2;B5MCH7;B5MCE7;Q75MG1;E9PFD4;E7EMS9;E9PFE3;C9JF98;F8WDX8;Q9Y6E2-2	E7ETZ4;Q9Y6E2;B5MCH7;B5MCE7;Q75MG1;E9PFD4	18;18;13;11;11;9;8;6;6;6;6	18;18;13;11;11;9;8;6;6;6;6	17;17;12;10;11;8;8;6;6;6;6
Eukaryotic translation initiation factor 4 gamma 1	EIF4G1	93801000	109260000	101530500	E7EX73;E9PGM1;E7EUU4;Q04637-8;Q04637-7;A0A0A0MR52;C9K073;C9J2Z7	E7EX73;E9PGM1;E7EUU4;Q04637-8;Q04637-7;A0A0A0MR52	80;80;80;80;78;65;34;31	80;80;80;80;78;65;34;31	2;2;2;2;2;2;2;2
Microtubule-associated protein;Microtubule-associated protein 4	MAP4	24409000	17404000	20906500	E7EVA0;P27816;P27816-6;P27816-2;P27816-4;B5MEG9;H0Y2V1;F8W9U4;H7C456;A0A0J9YVV8;A0A0J9YW37;P27816-7;P27816-3	E7EVA0;P27816;P27816-6;P27816-2	76;48;47;40;33;30;17;16;7;4;4;4;1	76;48;47;40;33;30;17;16;7;4;4;4;1	48;21;20;18;15;13;3;3;0;0;0;0;0
Eukaryotic translation initiation factor 4B	EIF4B	20545000	20551000	20548000	E7EX17;P23588;P23588-2;F8VX11;F8VSC7;F8VP89;F8W0K0;F8VYE9;F8VRU1	E7EX17;P23588;P23588-2	38;38;35;17;14;14;12;8;7	38;38;35;17;14;14;12;8;7	38;38;35;17;14;14;12;8;7
Nascent polypeptide-associated complex subunit alpha;Nascent polypeptide-associated complex subunit alpha, muscle-specific form	NACA	3779000	3789700	3784350	F8VZJ2;H0YHX9;Q13765;E9PAV3-2;E9PAV3;F8W0W4;F8W1N5;F8VNW4;F8VZ58;Q9BZK3	F8VZJ2;H0YHX9;Q13765;E9PAV3-2;E9PAV3;F8W0W4;F8W1N5;F8VNW4	8;8;8;8;8;6;5;5;2;2	8;8;8;8;8;6;5;5;2;2	8;8;8;8;8;6;5;5;2;2
Translin	TSN	7325700	5665500	6495600	E9PGT1;Q15631;H7C1D4;Q15631-2;A0A0J9YVW2	E9PGT1;Q15631;H7C1D4	17;17;9;6;2	17;17;9;6;2	17;17;9;6;2
Nucleosome assembly protein 1-like 1	NAP1L1	2884700	1130100	2007400	F8W020;F8VY35;F8W0J6;F5H4R6;P55209-2;P55209;F8VXI6;F8VUX1;H0YIV4;F8VVB5;H0YHC3;F8W118;F8VV59;B7Z9C2;H0YH88;F8W543;F8VRJ2;P55209-3	F8W020;F8VY35;F8W0J6;F5H4R6;P55209-2;P55209;F8VXI6;F8VUX1;H0YIV4;F8VVB5;H0YHC3;F8W118;F8VV59;B7Z9C2;H0YH88;F8W543;F8VRJ2;P55209-3	10;10;10;10;10;10;8;8;8;7;7;7;7;7;6;6;5;5	10;10;10;10;10;10;8;8;8;7;7;7;7;7;6;6;5;5	8;8;8;8;8;8;6;6;6;5;5;5;5;5;4;4;3;3
39S ribosomal protein L48, mitochondrial	MRPL48	5650700	2855100	4252900	F5H702;Q96GC5-3;Q96GC5;F5H8D0	F5H702;Q96GC5-3;Q96GC5;F5H8D0	6;6;6;4	6;6;6;4	6;6;6;4
ATP-dependent RNA helicase DDX19A;ATP-dependent RNA helicase DDX19B	DDX19A;DDX19B	1936100	1529500	1732800	F6QDS0;I3L0H8;Q9NUU7;H3BQK0;Q9UMR2-2;Q9UMR2-4;Q9UMR2;I3L352;Q9NUU7-2;Q9UMR2-3;H3BN59;H3BMQ5;H3BTB3;H0YD26;E9PR46;J3QL17;Q9UHL0-2;Q9UHL0	F6QDS0;I3L0H8;Q9NUU7;H3BQK0;Q9UMR2-2;Q9UMR2-4;Q9UMR2;I3L352;Q9NUU7-2;Q9UMR2-3	13;12;12;11;11;11;11;9;9;7;6;5;3;1;1;1;1;1	13;12;12;11;11;11;11;9;9;7;6;5;3;1;1;1;1;1	13;12;12;11;11;11;11;9;9;7;6;5;3;1;1;1;1;1
RNA-binding protein 38;RNA-binding protein 24	RBM38;RBM24	1848800	2016500	1932650	F6VZ39;Q9H0Z9;Q9H0Z9-2;Q9BX46;H0YA61;A6NG75;E9PSF1;H0Y8S7;Q9BX46-5;Q9BX46-2	F6VZ39;Q9H0Z9;Q9H0Z9-2;Q9BX46;H0YA61;A6NG75	4;4;3;3;2;2;1;1;1;1	4;4;3;3;2;2;1;1;1;1	4;4;3;3;2;2;1;1;1;1
Serine/threonine-protein phosphatase;Serine/threonine-protein phosphatase PP1-gamma catalytic subunit	PPP1CC	1235000	1257300	1246150	F8VYE8;P36873;P36873-2;F8W0W8;F8VR82;A0A087WYY5	F8VYE8;P36873;P36873-2;F8W0W8;F8VR82	9;9;9;8;7;4	9;9;9;8;7;4	2;2;2;1;2;2
Insulin-like growth factor 2 mRNA-binding protein 2	IGF2BP2	8919600	10960000	9939800	F8W930;Q9Y6M1-1;Q9Y6M1;Q9Y6M1-5;Q9Y6M1-6;Q9Y6M1-3;Q9Y6M1-4	F8W930;Q9Y6M1-1;Q9Y6M1;Q9Y6M1-5;Q9Y6M1-6;Q9Y6M1-3;Q9Y6M1-4	32;32;32;28;28;28;28	29;29;29;25;25;25;25	29;29;29;25;25;25;25
Cleavage and polyadenylation specificity factor subunit 6	CPSF6	7023400	5942000	6482700	F8WJN3;Q16630-3;Q16630;Q16630-2;F8W084	F8WJN3;Q16630-3;Q16630;Q16630-2	17;17;17;17;3	17;17;17;17;3	17;17;17;17;3
Probable ATP-dependent RNA helicase DDX56	DDX56	589090	298980	444035	G3V0G3;Q9NY93-2;Q9NY93;H7C3E9;F8WDT8;F8WEI3	G3V0G3;Q9NY93-2;Q9NY93;H7C3E9;F8WDT8	6;6;6;5;4;1	6;6;6;5;4;1	6;6;6;5;4;1
Pentatricopeptide repeat-containing protein 1, mitochondrial	ATP5J2-PTCD1;PTCD1	21679000	19181000	20430000	G3V325;O75127;C9JGL8;C9JQN9;C9JWL7	G3V325;O75127	44;44;8;6;2	44;44;8;6;2	44;44;8;6;2
ATP-dependent RNA helicase DDX24	DDX24	601950	635840	618895	G3V529;Q9GZR7-2;Q9GZR7;F5GYL3;A0A087WXU8	G3V529;Q9GZR7-2;Q9GZR7;F5GYL3;A0A087WXU8	10;10;10;9;6	10;10;10;9;6	10;10;10;9;6
Catenin alpha-1	CTNNA1	1052500	786280	919390	G3XAM7;P35221;P35221-2;P35221-3;E5RIB1;P26232-2;P26232-5;P26232;E5RHV7;H0YBB8;E5RGY6;E5RG03;E5RJL0;E5RIE0;A0A0A0MRI5;P26232-4;P26232-6;P26232-3;E5RFM3;E5RJ41;E5RJZ2;E5RIT8;E5RFG3;E5RFK9;E5RFM5;E5RJP7;E5RGD2;A0A0A0MTJ6	G3XAM7;P35221;P35221-2	17;17;17;8;5;5;5;5;4;4;4;4;3;3;3;3;3;3;2;2;1;1;1;1;1;1;1;1	17;17;17;8;5;5;5;5;4;4;4;4;3;3;3;3;3;3;2;2;1;1;1;1;1;1;1;1	17;17;17;8;5;5;5;5;4;4;4;4;3;3;3;3;3;3;2;2;1;1;1;1;1;1;1;1
Translocating chain-associated membrane protein 1	TRAM1	1573000	1079600	1326300	G3XAN4;Q15629-2;Q15629	G3XAN4;Q15629-2;Q15629	6;6;6	6;6;6	6;6;6
CUGBP Elav-like family member 1	CELF1	75699000	37590000	56644500	G5EA30;Q92879-4;Q92879-2;Q92879-3;Q92879;Q92879-6;Q92879-5;E9PKU1;F5H0D8;E9PQK4;E9PSH0;F5H4Y5;E9PKA1;Q5VZZ6;A0A0J9YX66;E9PC62;A0A0J9YXJ0;O95319-5;O95319-2;O95319;O95319-4;O95319-3;V9GYD9;F5H3J7;V9GY47;A0A0J9YXK1	G5EA30;Q92879-4;Q92879-2;Q92879-3;Q92879;Q92879-6;Q92879-5	35;34;32;32;32;31;29;17;15;14;14;12;7;7;7;7;7;7;7;7;7;7;6;2;1;1	35;34;32;32;32;31;29;17;15;14;14;12;7;7;7;7;7;7;7;7;7;7;6;2;1;1	35;34;32;32;32;31;29;17;15;14;14;12;7;7;7;7;7;7;7;7;7;7;6;2;1;1
Heterogeneous nuclear ribonucleoprotein H;Heterogeneous nuclear ribonucleoprotein H, N-terminally processed	HNRNPH1	798160000	426830000	612495000	G8JLB6;P31943;E9PCY7;D6RBM0;E7EN40;D6RIU0;D6RFM3;D6RIT2;D6RAM1;D6R9T0;D6RDU3;D6RJ04;D6RIH9;H0YB39;E7EQJ0;E5RGV0;D6RDL0;H0YBD7;D6RF17;E5RGH4;H0YBG7;D6R9D3;H0YAQ2;E5RJ94;H0YBK1	G8JLB6;P31943;E9PCY7;D6RBM0;E7EN40;D6RIU0;D6RFM3;D6RIT2	56;56;55;40;30;30;29;28;27;27;27;27;27;27;25;25;19;18;15;12;11;8;8;4;1	56;56;55;40;30;30;29;28;27;27;27;27;27;27;25;25;19;18;15;12;11;8;8;4;1	35;35;34;25;19;25;25;24;23;23;23;23;23;10;23;12;19;9;15;6;5;8;4;4;0
Putative GTP-binding protein 6	GTPBP6	1828300	815680	1321990	H0Y2S1;O43824	H0Y2S1;O43824	10;9	10;9	10;9
Zyxin	ZYX	254610	429490	342050	H0Y2Y8;Q15942;Q15942-2;C9IZ41;H7C3D3	H0Y2Y8;Q15942;Q15942-2	3;3;2;1;1	3;3;2;1;1	3;3;2;1;1
Ataxin-2	ATXN2	1533800	2017300	1775550	H0YH87;V9GY86;Q99700-2;Q99700-4;Q99700;F8WB06;F8VQP2;Q99700-5;F8VRK6;F8VVY6;F8W0B5;F8WB05;S4R3J6	H0YH87;V9GY86;Q99700-2;Q99700-4;Q99700;F8WB06;F8VQP2;Q99700-5	24;24;24;24;24;21;21;19;8;6;6;3;1	23;23;23;23;23;20;20;18;8;6;6;2;0	23;23;23;23;23;20;20;18;8;6;6;2;0
Ankyrin repeat domain-containing protein 17	ANKRD17	16854000	21573000	19213500	H0YM23;O75179-7;O75179-2;O75179;O75179-6;O75179-4;H0YLQ3;O75179-3;O75179-5	H0YM23;O75179-7;O75179-2;O75179;O75179-6	59;59;59;59;56;29;27;22;14	59;59;59;59;56;29;27;22;14	41;41;41;41;38;22;16;13;7
SRSF protein kinase 1	SRPK1	4882900	4487700	4685300	H3BLV9;Q5R363;Q96SB4-4;Q96SB4;Q96SB4-3;D6RBF8;D6RBM8	H3BLV9;Q5R363;Q96SB4-4;Q96SB4;Q96SB4-3	21;21;21;21;21;5;2	21;21;21;21;21;5;2	17;17;17;17;17;5;1
RNA-binding protein with serine-rich domain 1	RNPS1	4511000	4746200	4628600	H3BV80;H3BMM9;H3BTC0;Q15287-3;Q15287-2;Q15287;H3BPG5;H3BMS0	H3BV80;H3BMM9;H3BTC0;Q15287-3;Q15287-2;Q15287;H3BPG5;H3BMS0	8;8;8;8;8;8;6;6	8;8;8;8;8;8;6;6	8;8;8;8;8;8;6;6
Probable rRNA-processing protein EBP2	EBNA1BP2	5939600	3283300	4611450	H7C2Q8;Q99848	H7C2Q8;Q99848	16;16	16;16	16;16
Cathepsin D;Cathepsin D light chain;Cathepsin D heavy chain	CTSD	918150	972220	945185	H7C469;P07339;H7C1V0;F8W787;F8WD96;C9JH19	H7C469;P07339;H7C1V0	4;4;3;1;1;1	4;4;3;1;1;1	4;4;3;1;1;1
28S ribosomal protein S17, mitochondrial	MRPS17	6887800	4173500	5530650	I3L0E3;Q9Y2R5;E9PE17	I3L0E3;Q9Y2R5;E9PE17	7;7;6	7;7;6	7;7;6
Eukaryotic translation initiation factor 5A;Eukaryotic translation initiation factor 5A-1;Eukaryotic translation initiation factor 5A-1-like	EIF5A;EIF5AL1	10316000	3822500	7069250	I3L397;I3L504;P63241;P63241-2;Q6IS14;F8WCJ1;C9J7B5;C9J4W5;Q9GZV4	I3L397;I3L504;P63241;P63241-2;Q6IS14	12;12;12;10;8;5;5;5;5	12;12;12;10;8;5;5;5;5	12;12;12;10;8;5;5;5;5
Proteasome-associated protein ECM29 homolog	KIAA0368;ECM29	859430	945130	902280	J3KN16;Q5VYK3;R4GMY1;F6XAQ5;R4GMY3	J3KN16;Q5VYK3	11;11;4;2;1	11;11;4;2;1	11;11;4;2;1
Probable ATP-dependent RNA helicase DDX41	DDX41	3689100	3752100	3720600	J3KNN5;Q9UJV9;H0Y8L8;H0YA06;D6RGI7	J3KNN5;Q9UJV9	23;23;6;1;1	23;23;6;1;1	23;23;6;1;1
Serine/arginine-rich splicing factor 2	SRSF2	55403000	52251000	53827000	J3QL05;J3KP15;Q01130-2;Q01130	J3QL05;J3KP15;Q01130-2;Q01130	11;11;11;11	11;11;11;11	8;8;8;8
RNA-binding protein 7	RBM7	4268400	5531100	4899750	J3KPD3;Q9Y580;F5GXV8;I3L521;F5GY08;F5H606;F5H674	J3KPD3;Q9Y580;F5GXV8;I3L521;F5GY08	10;9;7;6;6;3;2	10;9;7;6;6;3;2	6;5;6;5;5;3;2
Obg-like ATPase 1	OLA1	573470	501650	537560	J3KQ32;Q9NTK5;C9JTK6;Q9NTK5-3;Q9NTK5-2	J3KQ32;Q9NTK5;C9JTK6;Q9NTK5-3	5;5;3;3;2	5;5;3;3;2	5;5;3;3;2
Rho GDP-dissociation inhibitor 1	ARHGDIA	1656700	1825400	1741050	J3KRE2;J3KTF8;J3QQX2;P52565;J3KS60;J3KRY1;P52565-2	J3KRE2;J3KTF8;J3QQX2;P52565;J3KS60;J3KRY1;P52565-2	3;3;3;3;2;2;2	3;3;3;3;2;2;2	3;3;3;3;2;2;2
Peptidyl-tRNA hydrolase ICT1, mitochondrial	ICT1	2503200	1481500	1992350	J3KS15;Q14197	J3KS15;Q14197	4;4	4;4	4;4
Serine/arginine-rich splicing factor 1	SRSF1	21169000	11524000	16346500	J3KTL2;Q07955;Q07955-3;Q07955-2;J3QQV5;J3KSW7;J3KSR8	J3KTL2;Q07955;Q07955-3;Q07955-2	24;24;22;22;9;9;8	23;23;21;21;9;9;8	23;23;21;21;9;9;8
28S ribosomal protein S7, mitochondrial	MRPS7	28333000	14460000	21396500	J3QLS3;Q9Y2R9;J3QQS1;J3QKW2;J3KSI8	J3QLS3;Q9Y2R9;J3QQS1;J3QKW2;J3KSI8	19;19;16;14;13	19;19;16;14;13	19;19;16;14;13
YTH domain-containing protein 1	YTHDC1	5910100	5867400	5888750	J3QR07;Q96MU7;Q96MU7-2;J3KS01;J3KRG5;J3KRW0	J3QR07;Q96MU7;Q96MU7-2	26;24;23;3;2;1	26;24;23;3;2;1	26;24;23;3;2;1
BUB3-interacting and GLEBS motif-containing protein ZNF207	ZNF207	3603800	3602600	3603200	J3QRS9;X6R4W8;O43670-2;O43670;O43670-4;O43670-3;J3KS31;J3QS27;J3KTL1;J3KRB6;J3KRW6;H0Y3M2	J3QRS9;X6R4W8;O43670-2;O43670;O43670-4;O43670-3;J3KS31	7;7;7;7;7;5;4;2;2;2;2;2	7;7;7;7;7;5;4;2;2;2;2;2	7;7;7;7;7;5;4;2;2;2;2;2
RNA-binding protein 42	RBM42	914210	1116700	1015455	K7EP90;Q9BTD8-4;Q9BTD8-2;Q9BTD8-3;Q9BTD8;K7EQ03;K7EML2;K7ER08	K7EP90;Q9BTD8-4;Q9BTD8-2;Q9BTD8-3;Q9BTD8;K7EQ03	8;8;8;8;8;7;3;3	8;8;8;8;8;7;3;3	8;8;8;8;8;7;3;3
Bleomycin hydrolase	BLMH	816110	638410	727260	K7ESE8;J3KSD8;K7ES02;Q13867	K7ESE8;J3KSD8;K7ES02;Q13867	6;5;5;5	6;5;5;5	6;5;5;5
Serine--tRNA ligase, mitochondrial	SARS2	1154600	1069600	1112100	M0QWZ7;Q9NP81;M0R2C6;Q9NP81-2;B4DJM9;M0R259;M0QX29;M0R2H5	M0QWZ7;Q9NP81;M0R2C6;Q9NP81-2;B4DJM9;M0R259	6;6;5;5;3;3;2;1	6;6;5;5;3;3;2;1	6;6;5;5;3;3;2;1
40S ribosomal protein S5;40S ribosomal protein S5, N-terminally processed	RPS5	1317400	1014100	1165750	M0QZN2;M0R0F0;M0R0R2;P46782	M0QZN2;M0R0F0;M0R0R2;P46782	5;5;5;5	5;5;5;5	5;5;5;5
SURP and G-patch domain-containing protein 2	SUGP2	5293200	3211800	4252500	M0R2Z9;Q8IX01-4;Q8IX01;Q8IX01-3;M0R3F6;M0R065;M0R216	M0R2Z9;Q8IX01-4;Q8IX01;Q8IX01-3;M0R3F6	40;40;40;39;37;9;8	40;40;40;39;37;9;8	40;40;40;39;37;9;8
ATP-dependent RNA helicase DDX39A	DDX39A	111580000	82845000	97212500	O00148;O00148-2;O00148-3;K7EQN7;K7EPJ3;A0A0D9SEM9;K7EN69;K7ENP6;K7EL56;K7EIL8	O00148;O00148-2;O00148-3	51;30;26;25;16;12;7;6;6;6	24;17;14;14;7;7;2;2;2;2	24;17;14;14;7;7;2;2;2;2
Transcription elongation factor SPT5	SUPT5H	799080	730630	764855	O00267-2;O00267	O00267-2;O00267	13;13	13;13	13;13
Eukaryotic translation initiation factor 3 subunit F	EIF3F	940090	1158200	1049145	O00303;H0YDT6;E9PQV8;A0A0D9SEZ9	O00303	5;1;1;1	5;1;1;1	5;1;1;1
DNA-directed RNA polymerase, mitochondrial	POLRMT	71868000	62966000	67417000	O00411;K7EMH3;K7ESD1	O00411	93;29;5	93;29;5	93;29;5
Insulin-like growth factor 2 mRNA-binding protein 3	IGF2BP3	122500000	152930000	137715000	O00425;O00425-2;F8WD15	O00425	54;22;10	50;19;10	49;18;10
Nucleolar protein 56	NOP56	852660	906500	879580	O00567;H0Y653;H0YDU4;Q5JXT2	O00567;H0Y653;H0YDU4	11;7;7;4	11;7;7;4	11;7;7;4
AP-3 complex subunit delta-1	AP3D1	1771700	541190	1156445	O14617-4;O14617;O14617-5;O14617-2;O14617-3;A0A087WYN6;K7ELX8;K7ERW8	O14617-4;O14617;O14617-5;O14617-2;O14617-3	18;18;18;15;14;3;2;1	18;18;18;15;14;3;2;1	18;18;18;15;14;3;2;1
Chromodomain-helicase-DNA-binding protein 2	CHD2	820280	1210700	1015490	O14647-2;O14647;A0A0D9SF92;A0A0D9SFA3;A0A0D9SGK0;B7Z3I4;O14647-3	O14647-2;O14647	11;11;1;1;1;1;1	11;11;1;1;1;1;1	10;10;1;1;1;1;1
Transcription elongation regulator 1	TCERG1	1751600	1439100	1595350	O14776-2;O14776;G3V220;Q5VWI1	O14776-2;O14776;G3V220	24;24;19;1	24;24;19;1	24;24;19;1
Aurora kinase A	AURKA	909300	1126900	1018100	O14965;Q5QPD2;A3KFJ1;Q5QPD4;A3KFJ0;A3KFJ2;Q5QPD1	O14965;Q5QPD2;A3KFJ1;Q5QPD4;A3KFJ0	3;2;2;2;2;1;1	3;2;2;2;2;1;1	3;2;2;2;2;1;1
TPR and ankyrin repeat-containing protein 1	TRANK1	1940600	1672400	1806500	O15050	O15050	8	8	8
Mitochondrial ribonuclease P protein 3	KIAA0391	2729500	1992900	2361200	O15091-2;O15091;O15091-4;O15091-3;A0A0A0MTQ0	O15091-2;O15091;O15091-4	15;15;14;7;6	15;15;14;7;6	15;15;14;7;6
Protein CASC3	CASC3	2221100	2802000	2511550	O15234;J3KSY7;J3QSC4;K7EQ38	O15234;J3KSY7	19;10;3;1	19;10;3;1	19;10;3;1
Eukaryotic translation initiation factor 3 subunit D	EIF3D	82909000	142300000	112604500	O15371-3;O15371;O15371-2;B0QYA5;B0QYA6;B0QYA8;B0QYA4;A0A0D9SGB5	O15371-3;O15371;O15371-2;B0QYA5	50;50;48;26;12;8;6;4	50;50;48;26;12;8;6;4	50;50;48;26;12;8;6;4
Pre-mRNA-splicing factor ATP-dependent RNA helicase DHX15	DHX15	12657000	13233000	12945000	O43143	O43143	44	43	43
mRNA cap guanine-N7 methyltransferase	RNMT	4543100	3060500	3801800	O43148;O43148-2;K7EP06;K7EPP5;K7ERH6	O43148;O43148-2;K7EP06	16;16;10;2;2	16;16;10;2;2	16;16;10;2;2
RNA binding protein fox-1 homolog 2;RNA binding protein fox-1 homolog	RBFOX2	3203600	2103800	2653700	O43251-6;O43251-8;B0QYV1;A0A0G2JRA5;O43251-5;O43251-10;O43251-2;O43251;A0A0G2JRD1;S4R3K7;S4R469;B0QYY4;O43251-3;O43251-9;O43251-4;O43251-7;A0A0G2JSB3;I3L1D4;B0QYY7;F8VR27;F8VZY7;A0A087X2B1;J3KNW3;B7Z1U7;F8VZG9;Q9NWB1-3;Q9NWB1-4;Q9NWB1-5;Q9NWB1;Q9NWB1-2;B0QYY6;J3QQZ2;J3QRF4;F8VRS4;A6NFN3;A6NFN3-2	O43251-6;O43251-8;B0QYV1;A0A0G2JRA5;O43251-5;O43251-10;O43251-2;O43251;A0A0G2JRD1;S4R3K7;S4R469;B0QYY4;O43251-3;O43251-9;O43251-4;O43251-7	9;9;7;7;7;7;7;7;5;5;5;5;5;5;5;5;4;4;4;4;4;4;4;4;4;4;4;4;4;4;2;2;2;2;2;2	9;9;7;7;7;7;7;7;5;5;5;5;5;5;5;5;4;4;4;4;4;4;4;4;4;4;4;4;4;4;2;2;2;2;2;2	9;9;7;7;7;7;7;7;5;5;5;5;5;5;5;5;4;4;4;4;4;4;4;4;4;4;4;4;4;4;2;2;2;2;2;2
U4/U6.U5 tri-snRNP-associated protein 1	SART1	2129900	1605700	1867800	O43290;E9PQI8	O43290	26;4	26;4	26;4
Heterogeneous nuclear ribonucleoprotein R	HNRNPR	321160000	253710000	287435000	O43390;O43390-3;B4DT28	O43390;O43390-3;B4DT28	89;76;62	70;64;52	7;7;7
U4/U6 small nuclear ribonucleoprotein Prp3	PRPF3	1677000	959460	1318230	O43395;O43395-3	O43395	15;7	15;7	15;7
Asparagine--tRNA ligase, cytoplasmic	NARS	1689600	933000	1311300	O43776;K7EMQ6;K7EPK2;K7EQ35;K7EIU7;O43776-2	O43776	14;2;2;2;1;1	14;2;2;2;1;1	14;2;2;2;1;1
Cleavage and polyadenylation specificity factor subunit 5	NUDT21	7760700	3533700	5647200	O43809;H3BND3;H3BV41	O43809;H3BND3	12;6;4	12;6;4	12;6;4
A-kinase anchor protein 8	AKAP8	8332400	9394900	8863650	O43823;M0QYL4	O43823	30;7	30;7	30;7
Putative pre-mRNA-splicing factor ATP-dependent RNA helicase DHX16	DHX16	1303200	1200300	1251750	O60231;A0A140T947;Q5SQH5;A0A140T8Y5;A0A140T9T4;A2AB15	O60231;A0A140T947;Q5SQH5	23;18;12;11;7;3	22;17;12;11;7;3	22;17;12;11;7;3
Zinc finger C3H1 domain-containing protein	ZFC3H1	14182000	13954000	14068000	O60293;O60293-2;G3V1X1;O60293-4	O60293;O60293-2	63;62;7;7	63;62;7;7	63;62;7;7
Intron-binding protein aquarius	AQR	16304000	15757000	16030500	O60306;H0YH15;H0YLN9	O60306	62;27;3	62;27;3	62;27;3
Heterogeneous nuclear ribonucleoprotein Q	SYNCRIP	647470000	689060000	668265000	O60506;O60506-2	O60506;O60506-2	93;86	93;86	3;3
Pre-mRNA-processing factor 17	CDC40	11643000	10220000	10931500	O60508;Q5SRN1	O60508;Q5SRN1	39;35	39;35	39;35
Nuclear export mediator factor NEMF	NEMF	931050	763670	847360	O60524-4;O60524-5;O60524-3;O60524;G3V5V3;G3V4D9;G3V547;O60524-2	O60524-4;O60524-5;O60524-3;O60524;G3V5V3;G3V4D9	9;9;9;9;8;5;3;2	9;9;9;9;8;5;3;2	9;9;9;9;8;5;3;2
Polyglutamine-binding protein 1	PQBP1	2592400	2215700	2404050	O60828-4;O60828-2;O60828;C9JQA1;O60828-7;O60828-6;O60828-5;O60828-3;H7C053;O60828-10;O60828-9;O60828-8	O60828-4;O60828-2;O60828;C9JQA1;O60828-7;O60828-6;O60828-5;O60828-3;H7C053;O60828-10;O60828-9;O60828-8	4;4;4;3;3;3;3;3;2;2;2;2	4;4;4;3;3;3;3;3;2;2;2;2	4;4;4;3;3;3;3;3;2;2;2;2
H/ACA ribonucleoprotein complex subunit 4	DKC1	3571500	3814100	3692800	O60832;O60832-2;C9IYT0;H7C0M1;H7C2Q9;H7C2Q2;H7BZF2	O60832;O60832-2;C9IYT0;H7C0M1	20;16;11;10;7;4;2	20;16;11;10;7;4;2	20;16;11;10;7;4;2
Endothelial differentiation-related factor 1	EDF1	33486000	25888000	29687000	O60869;O60869-2;O60869-3	O60869;O60869-2;O60869-3	19;17;17	19;17;17	19;17;17
DNA/RNA-binding protein KIN17	KIN	818960	1106400	962680	O60870;O60870-2;S4R357	O60870;O60870-2	8;6;3	8;6;3	8;6;3
Zinc finger CCCH domain-containing protein 11A	ZC3H11A	53240000	51680000	52460000	O75152;E9PQ61;E9PBY7;C9J0L0	O75152;E9PQ61;E9PBY7	69;60;49;3	69;60;49;3	69;60;49;3
Clustered mitochondria protein homolog	CLUH	3732900	3089800	3411350	O75153;I3L318;I3L3A3;I3L350	O75153	38;5;2;2	38;5;2;2	1;1;1;1
RNA/RNP complex-1-interacting phosphatase	DUSP11	1114100	1879900	1497000	O75319;H7C0E6;C9JYA6;O75319-2	O75319	6;2;2;2	6;2;2;2	6;2;2;2
Pre-mRNA-processing factor 40 homolog A	PRPF40A	612660	349190	480925	O75400-2;O75400;O75400-3;H7C2N3;F5H578	O75400-2;O75400;O75400-3	5;5;4;1;1	5;5;4;1;1	5;5;4;1;1
Splicing factor 3B subunit 1	SF3B1	70124000	42928000	56526000	O75533;H7C341;B4DGZ4;O75533-2;F8WC19	O75533	99;14;12;12;6	99;14;12;12;6	99;14;12;12;6
Cold shock domain-containing protein E1	CSDE1	86004000	104170000	95087000	O75534;O75534-2;O75534-4;O75534-3;E9PLT0;E9PNG3;E9PLD4;E9PKN4;E9PJK7	O75534;O75534-2;O75534-4;O75534-3;E9PLT0	79;77;77;75;67;11;9;4;1	79;77;77;75;67;11;9;4;1	79;77;77;75;67;11;9;4;1
GTPase Era, mitochondrial	ERAL1	20703000	16704000	18703500	O75616;J3QRV9;J3QSB2;O75616-2;J3QT61;K7EQJ8	O75616;J3QRV9;J3QSB2;O75616-2	21;14;13;13;7;3	21;14;13;13;7;3	21;14;13;13;7;3
U5 small nuclear ribonucleoprotein 200 kDa helicase	SNRNP200	25012000	20088000	22550000	O75643;O75643-2;B4E0P5	O75643	82;29;16	82;29;16	82;29;16
Small subunit processome component 20 homolog	UTP20	5060700	1369500	3215100	O75691	O75691	33	33	33
Eukaryotic translation initiation factor 3 subunit G	EIF3G	124050000	66135000	95092500	O75821;K7ENA8;K7EL20;K7EP16;K7EL60;K7ENH0	O75821;K7ENA8;K7EL20	33;27;26;11;8;4	33;27;26;11;8;4	9;8;2;5;0;0
Ribosomal L1 domain-containing protein 1	RSL1D1	12258000	9904100	11081050	O76021;J3QSV6;I3L3U9;I3L3C4;O76021-2;I3L234;I3L1A3	O76021;J3QSV6;I3L3U9;I3L3C4	27;25;16;14;10;8;1	27;25;16;14;10;8;1	27;25;16;14;10;8;1
Signal recognition particle subunit SRP72	SRP72	7559900	6349700	6954800	O76094;O76094-2;R4GNC1;D6RDY6	O76094;O76094-2	35;32;16;16	35;32;16;16	35;32;16;16
E3 UFM1-protein ligase 1	UFL1	382200	425900	404050	O94874;O94874-2;O94874-3	O94874;O94874-2;O94874-3	11;10;6	11;10;6	11;10;6
Pre-mRNA cleavage complex 2 protein Pcf11	PCF11	3214900	1002200	2108550	O94913;E9PKN0;E9PQ01;A0A0C4DGU6;E9PNY7;E9PQF9	O94913;E9PKN0;E9PQ01;A0A0C4DGU6	19;13;13;10;2;1	19;13;13;10;2;1	19;13;13;10;2;1
Luc7-like protein 3	LUC7L3	1405700	1095300	1250500	O95232;J3KPP4;D6RDI2;D6RHH0;U3KQT3;C9JL41;O95232-2;H7C5U7;E7EN55;H0YA81	O95232;J3KPP4;D6RDI2	10;9;6;2;2;2;2;1;1;1	10;9;6;2;2;2;2;1;1;1	10;9;6;2;2;2;2;1;1;1
Pre-mRNA-splicing factor SLU7	SLU7	643680	834510	739095	O95391;A0A0C4DGD2;E5RGM7;E5RK41	O95391	7;1;1;1	7;1;1;1	7;1;1;1
Cleavage and polyadenylation specificity factor subunit 4	CPSF4	1933600	1712800	1823200	O95639;O95639-3;C9JEV9;H7C419;C9K0K2;F8WEL7;H7C016	O95639;O95639-3;C9JEV9;H7C419	9;8;7;6;3;1;1	9;8;7;6;3;1;1	1;0;0;1;0;0;0
Polypyrimidine tract-binding protein 3	PTBP3	18388000	14453000	16420500	O95758-6;O95758-1;O95758-2;O95758-4;O95758-7;X6R242	O95758-6;O95758-1;O95758-2;O95758-4;O95758-7	28;27;27;27;23;7	19;18;19;18;15;6	1;0;1;0;0;0
Double-stranded RNA-binding protein Staufen homolog 1	STAU1	1141000	962130	1051565	O95793-2;O95793-3;O95793;A0A087X1A5;Q5JW30;Q5JW28;F6UDC6	O95793-2;O95793-3;O95793;A0A087X1A5;Q5JW30	13;13;13;12;12;5;1	12;12;12;11;11;5;1	12;12;12;11;11;5;1
Probable tRNA pseudouridine synthase 2	TRUB2	29098000	33761000	31429500	O95900;O95900-2	O95900;O95900-2	29;24	29;24	29;24
DNA topoisomerase 3-beta-1;DNA topoisomerase	TOP3B	1467700	1482900	1475300	O95985;O95985-3;O95985-2;H0Y6W0;H7C4B0;C9JEI7;C9JEQ1;C9J9X4;C9JKE2;C9JT00;Q13472-3;Q13472-2;Q13472	O95985;O95985-3;O95985-2;H0Y6W0	19;16;16;14;5;3;1;1;1;1;1;1;1	19;16;16;14;5;3;1;1;1;1;1;1;1	18;15;15;14;5;2;0;0;0;0;1;1;1
Serine/threonine-protein kinase PAK 4	PAK4	323150	355710	339430	O96013;O96013-2;O96013-4;O96013-3;M0R2X4;Q9NQU5-2;Q9NQU5;Q9P286	O96013;O96013-2;O96013-4;O96013-3	5;4;4;3;1;1;1;1	5;4;4;3;1;1;1;1	5;4;4;3;1;1;1;1
Aspartate aminotransferase, mitochondrial	GOT2	849790	766840	808315	P00505;P00505-2	P00505;P00505-2	6;4	6;4	6;4
Phosphoglycerate kinase 1	PGK1	4680700	4264500	4472600	P00558;P00558-2;P07205	P00558;P00558-2	15;13;3	15;13;3	15;13;3
Annexin A1;Annexin	ANXA1	1925800	1899700	1912750	P04083;Q5T3N1;Q5T3N0	P04083;Q5T3N1	11;7;4	11;7;4	11;7;4
Dolichyl-diphosphooligosaccharide--protein glycosyltransferase subunit 1	RPN1	1158900	986220	1072560	P04843;B7Z4L4;F8WF32	P04843;B7Z4L4	12;9;3	12;9;3	12;9;3
Arginase-1	ARG1	1238100	1102800	1170450	P05089;P05089-2;P05089-3	P05089;P05089-2;P05089-3	8;8;4	8;8;4	8;8;4
Protein S100-A8;Protein S100-A8, N-terminally processed	S100A8	1641900	1817600	1729750	P05109	P05109	3	3	3
60S acidic ribosomal protein P0;60S acidic ribosomal protein P0-like	RPLP0;RPLP0P6	2665000	832340	1748670	P05388;F8VU65;F8VWS0;P05388-2;Q8NHW5;G3V210;F8VQY6;F8VPE8;F8VRK7;F8VS58;F8VW21;F8VZS0;F8VWV4;F8W1K8	P05388;F8VU65;F8VWS0;P05388-2;Q8NHW5;G3V210;F8VQY6;F8VPE8;F8VRK7;F8VS58;F8VW21;F8VZS0	8;7;7;7;7;6;5;5;5;4;4;4;2;1	8;7;7;7;7;6;5;5;5;4;4;4;2;1	8;7;7;7;7;6;5;5;5;4;4;4;2;1
Lupus La protein	SSB	8769200	13153000	10961100	P05455;E7ERC4;E9PFL9;E9PGX9	P05455	29;12;10;8	29;12;10;8	29;12;10;8
Protein S100-A9	S100A9	1247000	1562800	1404900	P06702	P06702	4	4	4
Alpha-enolase	ENO1	8698500	5766800	7232650	P06733;P06733-2;K7EM90;F5H1C3;E5RI09;E5RG95;K7EPM1;K7EKN2;E5RGZ4;F5H0C8;P13929-3;P09104-2;P13929-2;P13929;P09104	P06733;P06733-2	20;17;6;1;1;1;1;1;1;1;1;1;1;1;1	20;17;6;1;1;1;1;1;1;1;1;1;1;1;1	20;17;6;1;1;1;1;1;1;1;1;1;1;1;1
Annexin A2;Annexin;Putative annexin A2-like protein	ANXA2;ANXA2P2	30985000	29777000	30381000	P07355;P07355-2;H0YN42;H0YMD0;H0YMU9;A6NMY6;H0YKS4;H0YM50;H0YMM1;H0YNP5;H0YKZ7;H0YLV6;H0YMT9;H0YKX9;H0YN28;H0YL33;H0YKL9;H0YKV8;H0YMD9;H0YNA0;H0YKN4;H0YNB8;H0YN52;H0YLE2	P07355;P07355-2;H0YN42;H0YMD0;H0YMU9;A6NMY6;H0YKS4;H0YM50;H0YMM1;H0YNP5	30;29;28;26;26;21;20;20;17;17;14;14;14;14;13;13;11;10;8;7;6;5;5;3	30;29;28;26;26;21;20;20;17;17;14;14;14;14;13;13;11;10;8;7;6;5;5;3	18;17;16;14;14;13;8;15;5;14;2;2;2;2;13;13;1;1;1;7;1;1;5;3
Tubulin beta chain	TUBB	5609800	2568400	4089100	Q5JP53;P07437;Q5ST81;A0A0B4J269;Q13509;Q13509-2;G3V2A3	Q5JP53;P07437;Q5ST81	15;15;13;7;7;6;3	15;15;13;7;7;6;3	3;3;2;0;0;0;0
Bifunctional glutamate/proline--tRNA ligase;Glutamate--tRNA ligase;Proline--tRNA ligase	EPRS	2878600	1946400	2412500	P07814;V9GYZ6;V9GZ76	P07814;V9GYZ6	29;18;1	29;18;1	29;18;1
Heat shock protein HSP 90-alpha	HSP90AA1	918750	928270	923510	P07900;P07900-2;Q14568;G3V2J8;Q58FG0;Q58FG1;Q58FF6	P07900;P07900-2	21;21;4;3;1;1;1	12;12;0;1;1;0;0	12;12;0;1;1;0;0
Heterogeneous nuclear ribonucleoproteins C1/C2	HNRNPC	771270000	631470000	701370000	P07910-2;B2R5W2;G3V4C1;G3V4W0;P07910-4;P07910-3;G3V2D6;G3V251;G3V5X6;G3V3K6;G3V5V7;B4DSU6;G3V4M8;A0A0G2JNQ3;B2RXH8;G3V2H6	P07910-2;B2R5W2;G3V4C1;G3V4W0;P07910-4;P07910-3;G3V2D6;G3V251	56;55;55;54;49;32;31;29;27;27;26;25;18;18;18;12	56;55;55;54;49;32;31;29;27;27;26;25;18;18;18;12	0;0;0;0;0;0;0;0;0;0;0;0;0;0;0;0
Fumarate hydratase, mitochondrial	FH	641200	658860	650030	P07954-2;P07954	P07954-2;P07954	4;4	4;4	4;4
Heat shock protein HSP 90-beta	HSP90AB1	7317800	7338300	7328050	P08238;Q58FF7;F8W026;Q96GW1;P14625	P08238	34;9;2;2;2	34;9;2;2;2	24;6;2;2;2
Signal recognition particle receptor subunit alpha	SRPR	286410	301550	293980	P08240-2;P08240	P08240-2;P08240	5;5	5;5	5;5
U2 small nuclear ribonucleoprotein B	SNRPB2	2916800	3809500	3363150	P08579	P08579	8	7	7
U1 small nuclear ribonucleoprotein 70 kDa	SNRNP70	2415200	1690300	2052750	P08621;P08621-2;P08621-3;M0QYR1;P08621-4	P08621;P08621-2;P08621-3	13;12;8;5;4	13;12;8;5;4	13;12;8;5;4
40S ribosomal protein S17	RPS17	13912000	22367000	18139500	P08708;H0YN88;A0A075B716;H0YN73;H3BNC9	P08708;H0YN88;A0A075B716	16;14;14;7;3	16;14;14;7;3	16;14;14;7;3
U1 small nuclear ribonucleoprotein A	SNRPA	25730000	31245000	28487500	P09012;M0R268;M0QZG7;M0R221;M0R2B8;M0QXK2;M0R0G9	P09012;M0R268;M0QZG7;M0R221;M0R2B8;M0QXK2	12;9;8;7;7;6;4	12;9;8;7;7;6;4	11;8;7;6;6;5;3
High mobility group protein B1	HMGB1	15941000	13046000	14493500	P09429;Q5T7C4;B2RPK0	P09429;Q5T7C4	17;15;6	17;15;6	12;12;3
Heterogeneous nuclear ribonucleoprotein A1;Heterogeneous nuclear ribonucleoprotein A1, N-terminally processed	HNRNPA1	1116000000	1042400000	1079200000	P09651;F8W6I7;P09651-2;P09651-3;F8VZ49;F8VTQ5;H0YH80;F8VYN5;F8W646	P09651;F8W6I7;P09651-2;P09651-3;F8VZ49;F8VTQ5	65;63;63;58;47;36;27;26;26	64;62;62;57;46;35;27;25;26	31;29;29;24;14;11;15;8;14
Poly [ADP-ribose] polymerase 1	PARP1	4888200	4602500	4745350	P09874;Q5VX84;Q5VX85	P09874	34;4;4	34;4;4	34;4;4
60 kDa heat shock protein, mitochondrial	HSPD1	587030	712370	649700	P10809;E7ESH4;E7EXB4;P10809-2;C9JL19;C9JCQ4	P10809	7;3;2;2;1;1	7;3;2;2;1;1	5;1;0;0;0;0
DNA topoisomerase 1	TOP1	1029300	1169200	1099250	P11387	P11387	9	9	8
DNA topoisomerase 2-alpha	TOP2A	4730200	576150	2653175	P11388;P11388-2;P11388-3;P11388-4;J3KTB7	P11388;P11388-2;P11388-3;P11388-4	21;21;21;21;2	21;21;21;21;2	17;17;17;17;0
Prolactin-inducible protein	PIP	1338300	596110	967205	P12273	P12273	4	4	4
X-ray repair cross-complementing protein 6	XRCC6	50985000	35533000	43259000	P12956;B1AHC9;P12956-2	P12956;B1AHC9;P12956-2	67;61;58	67;61;58	67;61;58
X-ray repair cross-complementing protein 5	XRCC5	17019000	14771000	15895000	P13010;C9JZ81;H7C0H9	P13010	44;5;2	44;5;2	44;5;2
Ribonuclease inhibitor	RNH1	3792200	1792800	2792500	P13489;E9PMJ3;E9PLZ3;E9PIM9;H0YCR7;E9PIK5;E9PMN0;E9PMA9;E9PR82;E9PMI1	P13489;E9PMJ3;E9PLZ3;E9PIM9	13;7;7;7;6;5;4;3;1;1	13;7;7;7;6;5;4;3;1;1	13;7;7;7;6;5;4;3;1;1
Elongation factor 2	EEF2	17218000	14418000	15818000	P13639	P13639	49	49	49
Pyruvate kinase PKM;Pyruvate kinase	PKM	753810	864120	808965	P14618;B4DNK4;H3BTN5;P14618-3;P14618-2;H3BQ34;H3BT25;H3BUW1;H3BTJ2;H3BU13;H3BR70;H3BN34;H3BQZ3;P30613-2;P30613	P14618;B4DNK4;H3BTN5;P14618-3;P14618-2;H3BQ34	8;7;6;6;6;4;3;3;3;2;2;1;1;1;1	8;7;6;6;6;4;3;3;3;2;2;1;1;1;1	8;7;6;6;6;4;3;3;3;2;2;1;1;1;1
Heterogeneous nuclear ribonucleoprotein L	HNRNPL	262780000	242890000	252835000	P14866;M0QXS5;P14866-2;M0QYT0;M0R1W6;B4DVF8;M0QYL7;M0R076	P14866;M0QXS5;P14866-2	58;49;47;24;13;11;8;5	58;49;47;24;13;11;8;5	57;48;46;23;13;11;8;5
Eukaryotic peptide chain release factor GTP-binding subunit ERF3A;Eukaryotic peptide chain release factor GTP-binding subunit ERF3B	GSPT1;GSPT2	5946000	6240900	6093450	P15170-2;P15170-3;P15170;H3BR35;Q8IYD1;H3BSV8	P15170-2;P15170-3;P15170;H3BR35;Q8IYD1	26;26;23;22;14;7	26;26;23;22;14;7	26;26;23;22;14;7
Y-box-binding protein 3	YBX3	30301000	22615000	26458000	P16989;P16989-3;A0A0D9SEI8	P16989;P16989-3	30;29;6	16;15;2	5;5;0
Probable ATP-dependent RNA helicase DDX5	DDX5	340140000	284690000	312415000	P17844;J3KTA4;P17844-2;J3KRZ1;J3QRQ7;J3QSF1;J3KRX8;J3QR02;X6RLV5;J3QKN9;J3QS79;J3QRN5;J3QLG9;J3QR62	P17844;J3KTA4;P17844-2	97;95;92;30;30;27;21;19;14;5;2;2;1;1	97;95;92;30;30;27;21;19;14;5;2;2;1;1	79;77;74;14;26;19;21;19;14;5;2;2;1;1
Nucleolin	NCL	226190000	194110000	210150000	P19338;C9JYW2;C9JLB1;C9J1H7;C9JWL1	P19338	82;7;7;7;7	82;7;7;7;7	32;7;7;7;7
Interferon-induced, double-stranded RNA-activated protein kinase	EIF2AK2	656670	1018400	837535	P19525;P19525-2;C9JZT2;F8WBH4	P19525;P19525-2	9;8;3;1	9;8;3;1	9;8;3;1
Eukaryotic translation initiation factor 2 subunit 2	EIF2S2	20930000	23667000	22298500	P20042	P20042	31	31	31
Transcription factor BTF3	BTF3	11636000	11534000	11585000	P20290;P20290-2;D6RDG3;H0Y9Y1	P20290;P20290-2	11;9;3;2	11;9;3;2	11;9;3;2
Cysteine and glycine-rich protein 1	CSRP1	14639000	8271800	11455400	P21291;E9PND2;E9PP21;E9PS42	P21291;E9PND2;E9PP21;E9PS42	12;8;8;7	12;8;8;7	12;8;8;7
Filamin-A	FLNA	7217400	5857200	6537300	Q60FE5;P21333-2;P21333;Q5HY54;A0A087WWY3;F8WE98;H0Y5C6;H0Y5F3	Q60FE5;P21333-2;P21333;Q5HY54;A0A087WWY3	45;45;45;44;41;10;5;1	45;45;45;44;41;10;5;1	45;45;45;44;41;10;5;1
rRNA 2-O-methyltransferase fibrillarin	FBL	5981500	5172200	5576850	P22087;M0QXL5;M0R299;M0R2Q4;M0R0P1;M0R2U2;M0R1H0;M0R2B0	P22087;M0QXL5;M0R299;M0R2Q4;M0R0P1;M0R2U2;M0R1H0;M0R2B0	14;13;12;12;11;9;9;9	14;13;12;12;11;9;9;9	13;12;11;11;10;9;9;9
Protein-glutamine gamma-glutamyltransferase K	TGM1	939170	1474900	1207035	P22735;H0YN27;P22735-2	P22735	6;1;1	6;1;1	6;1;1
Splicing factor, proline- and glutamine-rich	SFPQ	59915000	53225000	56570000	P23246;P23246-2;H0Y9K7;H0Y9U2	P23246;P23246-2	61;55;17;3	59;53;17;3	59;53;17;3
40S ribosomal protein S3	RPS3	688710000	680100000	684405000	P23396;P23396-2;E9PL09;F2Z2S8;E9PPU1;H0YCJ7;H0YEU2;H0YF32;E9PQ96;E9PJH4;E9PK82;E9PSF4;E9PQX2;H0YES8	P23396;P23396-2;E9PL09;F2Z2S8;E9PPU1;H0YCJ7	64;57;52;37;37;36;31;28;22;22;22;17;8;1	64;57;52;37;37;36;31;28;22;22;22;17;8;1	61;54;49;37;37;36;28;28;22;22;22;14;8;1
Cofilin-1	CFL1	3414400	2372200	2893300	P23528;E9PP50;G3V1A4;E9PK25;E9PS23;E9PQB7;E9PLJ3;Q9Y281-3;Q9Y281	P23528;E9PP50;G3V1A4;E9PK25;E9PS23	10;9;7;7;5;4;3;2;2	10;9;7;7;5;4;3;2;2	10;9;7;7;5;4;3;2;2
Moesin	MSN	4287700	4671400	4479550	P26038;V9GZ54	P26038	22;5	22;5	14;3
Probable ATP-dependent RNA helicase DDX6	DDX6	47301000	23353000	35327000	P26196;Q8IV96	P26196	30;12	30;12	30;12
High mobility group protein B2	HMGB2	2265100	2975700	2620400	P26583;D6R9A6	P26583;D6R9A6	10;8	5;5	5;5
Polypyrimidine tract-binding protein 1	PTBP1	308320000	365900000	337110000	P26599;P26599-2;P26599-3;A0A0D9SF20;K7EKJ7;K7EKX4	P26599;P26599-2;P26599-3	55;55;55;23;20;5	55;55;55;23;20;5	0;0;0;0;0;0
Threonine--tRNA ligase, cytoplasmic	TARS	1284900	720490	1002695	P26639;P26639-2;D6RCA5;D6R9F8;D6RDJ6;B7ZLP8;A2RTX5-2;A2RTX5	P26639;P26639-2	9;9;1;1;1;1;1;1	9;9;1;1;1;1;1;1	9;9;1;1;1;1;1;1
Valine--tRNA ligase	VARS	1218500	1270900	1244700	P26640;A0A140T936;A0A140T954;A2ABF4;A0A0G2JJT9;P26640-2;A0A140T904;H0Y426	P26640;A0A140T936	14;12;5;4;4;4;2;2	14;12;5;4;4;4;2;2	14;12;5;4;4;4;2;2
Elongation factor 1-gamma	EEF1G	9083100	5861700	7472400	P26641;P26641-2	P26641;P26641-2	16;14	16;14	16;14
Replication protein A 70 kDa DNA-binding subunit;Replication protein A 70 kDa DNA-binding subunit, N-terminally processed	RPA1	1964600	1283200	1623900	P27694;I3L4R8;I3L524;I3L2M5	P27694	18;8;2;2	18;8;2;2	18;8;2;2
DNA-(apurinic or apyrimidinic site) lyase;DNA-(apurinic or apyrimidinic site) lyase, mitochondrial	APEX1	8375500	6282100	7328800	P27695;G3V3M6;G3V5Q1;G3V3C7;A0A0C4DGK8;G3V5D9;G3V5M0;G3V359;H7C4A8;G3V3Y6	P27695;G3V3M6;G3V5Q1;G3V3C7;A0A0C4DGK8	15;13;12;9;8;6;6;6;5;1	15;13;12;9;8;6;6;6;5;1	15;13;12;9;8;6;6;6;5;1
RNA-binding motif, single-stranded-interacting protein 1	RBMS1	18889000	21580000	20234500	P29558;F6Y5H0;E7EPF2;C9J9B2;C9JIJ9;P29558-4;Q6XE24-3;Q6XE24-4;Q6XE24-5;Q6XE24-2;Q6XE24	P29558;F6Y5H0	16;15;6;1;1;1;1;1;1;1;1	16;15;6;1;1;1;1;1;1;1;1	1;1;0;0;0;0;0;0;0;0;0
60S ribosomal protein L12	RPL12	82766000	74039000	78402500	P30050;P30050-2	P30050;P30050-2	13;7	13;7	13;7
Peptidyl-prolyl cis-trans isomerase F, mitochondrial;Peptidyl-prolyl cis-trans isomerase	PPIF	9417400	10560000	9988700	P30405;R4GN99;H0Y548;P30405-2	P30405;R4GN99;H0Y548;P30405-2	9;6;6;6	9;6;6;6	9;6;6;6
Glycylpeptide N-tetradecanoyltransferase 1	NMT1	11426000	9857100	10641550	P30419;P30419-2;B7Z8J4;K7EN82;Q5VUC6;O60551;K7EN42	P30419;P30419-2	12;9;5;3;2;2;1	12;9;5;3;2;2;1	12;9;5;3;2;2;1
Carbamoyl-phosphate synthase [ammonia], mitochondrial	CPS1	1315600	397530	856565	P31327;P31327-3;P31327-2;Q5R211	P31327;P31327-3;P31327-2	16;16;13;4	16;16;13;4	16;16;13;4
Nucleolysin TIA-1 isoform p40	TIA1	9995300	9019300	9507300	P31483-2;C9JTN7;H7BY49;F8WE16	P31483-2;C9JTN7;H7BY49	21;20;11;3	13;12;6;2	1;1;1;0
DnaJ homolog subfamily A member 1	DNAJA1	856210	1133600	994905	P31689-2;P31689	P31689-2;P31689	6;6	6;6	6;6
Heterogeneous nuclear ribonucleoprotein H3	HNRNPH3	131020000	77698000	104359000	P31942;P31942-2;P31942-3;P31942-4;P31942-5;P31942-6	P31942;P31942-2;P31942-3;P31942-4	29;28;24;16;7;6	28;27;24;16;7;6	28;27;24;16;7;6
Caspase-14;Caspase-14 subunit p17, mature form;Caspase-14 subunit p10, mature form;Caspase-14 subunit p20, intermediate form;Caspase-14 subunit p8, intermediate form	CASP14	418400	361290	389845	P31944	P31944	4	4	4
60S ribosomal protein L9	RPL9	14676000	17942000	16309000	P32969;D6RAN4;H0Y9V9;E7ESE0;H0Y9R4	P32969;D6RAN4;H0Y9V9;E7ESE0	19;15;15;14;5	19;15;15;14;5	19;15;15;14;5
Serine hydroxymethyltransferase, mitochondrial;Serine hydroxymethyltransferase	SHMT2	21264000	23792000	22528000	P34897-3;P34897;P34897-2;H0YIZ0;G3V5L0;G3V2Y4;G3V4W5;G3V540;G3V241;G3V3Y8;G3V4T0;G3V4X0;G3V2W0;G3V2E4;G3V2D2;G3V2Y1;G3V3C6;P34896-4;P34896-3;P34896-2;P34896	P34897-3;P34897;P34897-2;H0YIZ0	26;26;24;13;11;10;9;8;7;7;7;7;7;7;1;1;1;1;1;1;1	26;26;24;13;11;10;9;8;7;7;7;7;7;7;1;1;1;1;1;1;1	26;26;24;13;11;10;9;8;7;7;7;7;7;7;1;1;1;1;1;1;1
Radixin	RDX	530160	884990	707575	P35241;P35241-5;P35241-4;E9PNV3;E9PQ82;P35241-3;P35241-2;E9PKN5;E9PNP4	P35241;P35241-5;P35241-4	16;15;8;6;5;5;2;1;1	7;6;4;3;2;2;2;1;0	7;6;4;3;2;2;2;1;0
Myosin-9	MYH9	2835300	2291100	2563200	P35579;P35579-2;Q5BKV1;B1AH99;E7ERA5;B1PS43;P35749-4;P35749-3;P35749;P35749-2	P35579;P35579-2	29;22;3;1;1;1;1;1;1;1	29;22;3;1;1;1;1;1;1;1	25;19;2;0;0;0;0;0;0;0
RNA-binding protein FUS	FUS	82866000	54290000	68578000	P35637-2;P35637	P35637-2;P35637	22;22	22;22	4;4
Signal recognition particle 14 kDa protein	SRP14	7826100	7599900	7713000	P37108;H0YLA2;H0YLW0	P37108;H0YLA2	10;5;3	10;5;3	10;5;3
Transgelin-2	TAGLN2	1666000	1200800	1433400	X6RJP6;P37802;P37802-2	X6RJP6;P37802;P37802-2	8;8;7	8;8;7	8;8;7
Electron transfer flavoprotein subunit beta	ETFB	4629400	1326300	2977850	P38117;P38117-2;M0QY67	P38117;P38117-2;M0QY67	12;12;6	12;12;6	12;12;6
RNA-binding motif protein, X chromosome;RNA-binding motif protein, X chromosome, N-terminally processed	RBMX	244100000	411770000	327935000	P38159;P38159-2;H3BT71;H3BUY5;H3BR27;P38159-3;H3BNC1;O75526	P38159;P38159-2;H3BT71;H3BUY5	68;62;52;42;18;18;10;7	68;62;52;42;18;18;10;7	8;8;1;7;1;1;1;0
Stress-70 protein, mitochondrial	HSPA9	4457600	4239900	4348750	P38646;H0YBG6;D6RA73;D6RJI2;H0Y8S0	P38646	24;5;4;4;2	24;5;4;4;2	24;5;4;4;2
Eukaryotic initiation factor 4A-III;Eukaryotic initiation factor 4A-III, N-terminally processed	EIF4A3	293580000	205550000	249565000	P38919;I3L3H2	P38919	57;12	57;12	52;9
Flap endonuclease 1	FEN1	6147300	3061600	4604450	P39748;P39748-2;F5H1Y3;I3L3E9	P39748;P39748-2	14;11;6;5	14;11;6;5	14;11;6;5
Alpha-taxilin	TXLNA	2160400	2681300	2420850	P40222	P40222	11	11	11
Malate dehydrogenase, mitochondrial;Malate dehydrogenase	MDH2	2138600	1586100	1862350	P40926;P40926-2;G3XAL0	P40926;P40926-2;G3XAL0	11;10;8	11;10;8	11;10;8
Eukaryotic translation initiation factor 2 subunit 3;Putative eukaryotic translation initiation factor 2 subunit 3-like protein	EIF2S3;EIF2S3L	4252000	3122800	3687400	P41091;Q2VIR3;F8W810;Q2VIR3-2;H7BZU1	P41091;Q2VIR3;F8W810;Q2VIR3-2	13;9;8;8;4	13;9;8;8;4	13;9;8;8;4
Protein BUD31 homolog	BUD31	3990000	2071100	3030550	P41223;P41223-2;C9JNV2;C9JCD9;F8WCN7	P41223;P41223-2;C9JNV2;C9JCD9	15;14;12;9;3	15;14;12;9;3	15;14;12;9;3
Glycine--tRNA ligase	GARS	753140	827660	790400	P41250;F8WCK4	P41250	9;1	9;1	9;1
Superkiller viralicidic activity 2-like 2	SKIV2L2	1647300	1086100	1366700	P42285;H0Y8U3	P42285	21;2	21;2	21;2
RNA-binding protein 34	RBM34	2959000	3840900	3399950	P42696;A2A2V2;P42696-2;Q5TCT4;H7C5M1	P42696;A2A2V2;P42696-2;Q5TCT4	15;13;10;8;3	15;13;10;8;3	15;13;10;8;3
Leucine-rich PPR motif-containing protein, mitochondrial	LRPPRC	1871800000	2068700000	1970250000	P42704;A0A0C4DG06;B8ZZ38;C9JCA9;H7C3W8;A0A0C4DG51;Q9NP80-3;Q9NP80-2;Q9NP80	P42704	256;77;76;61;7;1;1;1;1	256;77;76;61;7;1;1;1;1	256;77;76;61;7;1;1;1;1
Elongation factor Ts, mitochondrial;Elongation factor Ts	TSFM	9849800	8393600	9121700	P43897;P43897-2;C9JT21;C9JG32;F8VPA7;F8VS27;P43897-4;P43897-3;F8WCK2	P43897;P43897-2;C9JT21	12;10;6;4;4;4;4;3;2	12;10;6;4;4;4;4;3;2	12;10;6;4;4;4;4;3;2
Probable 28S rRNA (cytosine(4447)-C(5))-methyltransferase	NOP2	1409100	1023200	1216150	P46087-2;P46087;P46087-4;A0A087WV73;P46087-3;F5GYR3	P46087-2;P46087;P46087-4;A0A087WV73;P46087-3	13;13;13;12;7;2	13;13;13;12;7;2	13;13;13;12;7;2
Translation initiation factor IF-2, mitochondrial	MTIF2	2652500	1680300	2166400	P46199;H7C213;C9JIY5;B5MCU1;A0A0U1RVH5;E7EW07	P46199	14;4;1;1;1;1	14;4;1;1;1;1	13;4;0;0;0;0
60S ribosomal protein L5	RPL5	29041000	31239000	30140000	P46777;Q5T7N0;R4GNJ2	P46777	27;10;1	27;10;1	27;10;1
40S ribosomal protein S10	RPS10;RPS10-NUDT3	41040000	28398000	34719000	P46783;F6U211;S4R435;Q9NQ39	P46783;F6U211;S4R435	18;14;14;6	18;14;14;6	18;14;14;6
Eukaryotic translation initiation factor 1A, X-chromosomal;Eukaryotic translation initiation factor 1A, Y-chromosomal	EIF1AX;EIF1AY	43793000	41619000	42706000	P47813;O14602;X6RAC9;A6NJH9	P47813;O14602;X6RAC9	20;16;14;9	20;16;14;9	20;16;14;9
Protein PRRC2A	PRRC2A	68052000	100910000	84481000	P48634;P48634-3;P48634-2;P48634-4	P48634;P48634-3;P48634-2;P48634-4	84;80;78;68	81;77;75;65	81;77;75;65
Phosphatidylserine synthase 1	PTDSS1	749170	597960	673565	P48651-3;P48651-2;P48651	P48651-3;P48651-2;P48651	2;2;2	2;2;2	2;2;2
Fatty acid synthase;[Acyl-carrier-protein] S-acetyltransferase;[Acyl-carrier-protein] S-malonyltransferase;3-oxoacyl-[acyl-carrier-protein] synthase;3-oxoacyl-[acyl-carrier-protein] reductase;3-hydroxyacyl-[acyl-carrier-protein] dehydratase;Enoyl-[acyl-carrier-protein] reductase;Oleoyl-[acyl-carrier-protein] hydrolase	FASN	2953400	2230200	2591800	P49327;A0A0U1RQF0;A0A0U1RRG3	P49327;A0A0U1RQF0	26;25;1	26;25;1	26;25;1
T-complex protein 1 subunit gamma	CCT3	688500	675390	681945	P49368-2;P49368;B4DUR8;E9PRC8;Q5SZX6;E9PQ35;E9PM09;Q5SZX9;Q5SZW8	P49368-2;P49368;B4DUR8;E9PRC8	8;7;6;4;3;2;1;1;1	8;7;6;4;3;2;1;1;1	8;7;6;4;3;2;1;1;1
39S ribosomal protein L19, mitochondrial	MRPL19	12495000	8291000	10393000	P49406;S4R3W9;A0A0A0MRF4;S4R455;H7C2J0	P49406;S4R3W9;A0A0A0MRF4	15;11;8;3;2	15;11;8;3;2	15;11;8;3;2
Elongation factor Tu, mitochondrial	TUFM	5555700	5432100	5493900	P49411	P49411	19	19	19
Probable histidine--tRNA ligase, mitochondrial	HARS2	31412000	17139000	24275500	P49590;P49590-2;B4DQ67;D6RJE6;D6RB22	P49590;P49590-2	37;35;18;16;9	37;35;18;16;9	29;27;13;13;9
Serine--tRNA ligase, cytoplasmic	SARS	597790	526650	562220	Q5T5C7;P49591	Q5T5C7;P49591	8;8	8;8	8;8
RNA-binding protein 25	RBM25	5259900	4761600	5010750	P49756;P49756-2;P49756-3;E9PQU5;H0YE46;E9PSE8;P49756-4	P49756	29;14;14;11;3;3;2	29;14;14;11;3;3;2	29;14;14;11;3;3;2
Rab GDP dissociation inhibitor beta	GDI2	1400100	849240	1124670	P50395-2;P50395;Q5SX91;Q5SX87;P31150;Q5SX86	P50395-2;P50395;Q5SX91;Q5SX87	8;8;4;4;2;1	8;8;4;4;2;1	8;8;4;4;2;1
Methionine aminopeptidase 2	METAP2	10110000	11435000	10772500	P50579;P50579-3;F8VRR3;G3V1U3;F8VY03;F8VZX9;F8VSC4	P50579;P50579-3;F8VRR3;G3V1U3	27;25;23;17;10;9;6	27;25;23;17;10;9;6	3;3;0;3;0;0;3
T-complex protein 1 subunit delta	CCT4	245400	231040	238220	P50991-2;P50991	P50991-2;P50991	5;5	5;5	5;5
Fragile X mental retardation syndrome-related protein 1	FXR1	30160000	28840000	29500000	P51114;B4DXZ6;P51114-2;P51114-3;E9PFF5;E7EU85;C9JAJ4;H7C4S4;C9JZE0;C9JY20;C9IZ22;C9J5B4;C9JYQ6	P51114;B4DXZ6;P51114-2;P51114-3;E9PFF5;E7EU85	49;46;42;38;35;31;10;8;7;7;4;3;2	49;46;42;38;35;31;10;8;7;7;4;3;2	44;42;37;34;30;27;10;8;7;7;4;3;1
Fragile X mental retardation syndrome-related protein 2	FXR2	3858700	5068800	4463750	P51116;I3L1Z2	P51116	32;6	26;6	26;6
28S ribosomal protein S29, mitochondrial	DAP3	18950000	7996600	13473300	P51398-3;P51398;P51398-2;V9GYL9;V9GZ03;V9GYJ9;V9GYA7;V9GZ61;V9GYW1;V9GYC9;V9GY11;V9GYJ3;V9GYF7;V9GYL4	P51398-3;P51398;P51398-2;V9GYL9;V9GZ03;V9GYJ9	28;28;27;20;19;15;13;11;10;9;7;4;3;1	28;28;27;20;19;15;13;11;10;9;7;4;3;1	28;28;27;20;19;15;13;11;10;9;7;4;3;1
Heterogeneous nuclear ribonucleoprotein A3	HNRNPA3	501150000	435430000	468290000	P51991	P51991	59	58	6
Importin subunit alpha-1	KPNA2	4599400	4916800	4758100	P52292;J3QLL0;J3KS65	P52292	16;6;6	16;6;6	16;6;6
Heterogeneous nuclear ribonucleoprotein F;Heterogeneous nuclear ribonucleoprotein F, N-terminally processed	HNRNPF	302810000	202170000	252490000	P52597	P52597	49	46	46
RNA-binding protein 5	RBM5	873220	458840	666030	P52756;C9JFQ5;P52756-4;P52756-2;P52756-5;C9J9P7	P52756	15;2;2;2;2;1	12;2;2;2;2;1	12;2;2;2;2;1
39S ribosomal protein L12, mitochondrial	MRPL12	2711100	1248600	1979850	P52815;B4DLN1	P52815;B4DLN1	5;4	5;4	5;4
Cysteine-rich protein 2	CRIP2	2055700	3139900	2597800	P52943-2;H0YFA4;P52943;H0YHD8	P52943-2;H0YFA4;P52943	6;5;5;2	6;5;5;2	6;5;5;2
Methionine aminopeptidase 1	METAP1	1289200	1781200	1535200	P53582;H0Y903;H0Y955;H0YAI3	P53582;H0Y903;H0Y955	6;3;3;1	6;3;3;1	6;3;3;1
DNA polymerase subunit gamma-1	POLG	519240	376740	447990	P54098;H0YD36;H0YCV2;A0A0D9SFM1;H0YE43;H0YCD2;H0YDF1	P54098	10;2;2;2;1;1;1	10;2;2;2;1;1;1	10;2;2;2;1;1;1
Arginine--tRNA ligase, cytoplasmic	RARS	441040	316890	378965	P54136;P54136-2;E5RH09;E5RJM9	P54136;P54136-2	6;5;1;1	6;5;1;1	6;5;1;1
Eukaryotic translation initiation factor 5	EIF5	2615000	1520700	2067850	P55010;H0YLZ1;H0YN40;H0YMJ8;H0YM54;H0YK29;H0YK11	P55010	11;5;5;3;3;2;2	11;5;5;3;3;2;2	11;5;5;3;3;2;2
Microfibrillar-associated protein 1	MFAP1	2835600	2962300	2898950	P55081	P55081	13	13	13
Double-stranded RNA-specific adenosine deaminase	ADAR	11292000	8382300	9837150	P55265;P55265-2;P55265-4;H0YCK3;P55265-3	P55265;P55265-2;P55265-4;H0YCK3;P55265-3	54;53;53;52;52	54;53;53;52;52	4;4;3;3;4
Heterogeneous nuclear ribonucleoprotein H2	HNRNPH2	39139000	19054000	29096500	P55795	P55795	44	25	25
Eukaryotic translation initiation factor 3 subunit B	EIF3B	13709000	11563000	12636000	P55884;P55884-2;C9JZG1;C9JQN7	P55884;P55884-2	39;39;12;7	39;39;12;7	39;39;12;7
Ribosomal RNA processing protein 1 homolog A	RRP1	975050	1343400	1159225	P56182	P56182	5	5	5
Eukaryotic translation initiation factor 3 subunit E	EIF3E	37261000	22617000	29939000	P60228;E5RGA2;H0YBR5;E5RIT4;E5RHS5;H0YAW4;E5RII3;E5RIP5;E5RJ25;H0YBP5	P60228;E5RGA2	42;28;20;12;12;11;5;3;3;3	42;28;20;12;12;11;5;3;3;3	42;28;20;12;12;11;5;3;3;3
Eukaryotic initiation factor 4A-I	EIF4A1	90470000	67913000	79191500	P60842;J3KT12;P60842-2;J3QS69;J3KTB5;J3QL43;J3KSZ0;J3QR64;J3QLN6;J3KS25;J3KTN0;J3QKZ9;J3QL52;J3KT04;J3KS93;J3KSN7;J3QQP0;E7EMV8;E9PBH4;F8WE11;C9JUF0	P60842;J3KT12;P60842-2;J3QS69;J3KTB5;J3QL43;J3KSZ0	37;29;29;26;23;22;19;16;14;14;12;12;5;5;5;5;4;4;3;3;1	32;24;24;21;20;17;17;13;11;11;10;9;3;2;2;2;1;1;0;0;0	21;17;17;15;14;10;12;9;7;7;7;6;2;1;1;0;1;0;0;0;0
40S ribosomal protein S3a	RPS3A	274970000	257550000	266260000	P61247;D6RG13;D6RAT0;D6RB09;E9PFI5;H0Y9Y4;H0Y8L7;D6RAS7;D6R9B6;D6RED7;D6RI02;D6RGE0	P61247;D6RG13;D6RAT0;D6RB09;E9PFI5;H0Y9Y4;H0Y8L7	54;45;45;38;38;38;36;26;26;20;19;13	54;45;45;38;38;38;36;26;26;20;19;13	54;45;45;38;38;38;36;26;26;20;19;13
Heterogeneous nuclear ribonucleoprotein K	HNRNPK	488020000	407740000	447880000	P61978;S4R457;S4R359	P61978	69;15;10	69;15;10	3;0;0
40S ribosomal protein S7	RPS7	117160000	144530000	130845000	P62081;B5MCP9	P62081;B5MCP9	29;20	29;20	29;20
40S ribosomal protein S18	RPS18	31294000	23237000	27265500	P62269;J3JS69;A0A0G2JQH2;Q5GGW2	P62269	23;7;5;5	23;7;5;5	23;7;5;5
60S ribosomal protein L7a	RPL7A	329970000	154430000	242200000	P62424;Q5T8U3;Q5T8U2	P62424;Q5T8U3	37;22;18	37;22;18	37;22;18
Eukaryotic peptide chain release factor subunit 1	ETF1	5527100	6088100	5807600	P62495;B7Z7P8;P62495-2;I3L492;D6RCB3;D6RJE8	P62495;B7Z7P8;P62495-2	16;15;15;6;4;4	16;15;15;6;4;4	16;15;15;6;4;4
Cellular nucleic acid-binding protein	CNBP	13361000	20891000	17126000	P62633-2;P62633;P62633-7;P62633-3;P62633-5;P62633-6;D6RAT4	P62633-2;P62633;P62633-7;P62633-3;P62633-5;P62633-6	19;18;17;17;17;16;1	19;18;17;17;17;16;1	2;2;2;2;0;0;0
40S ribosomal protein S4, X isoform	RPS4X	44597000	21402000	32999500	P62701;Q8TD47;C9JEH7;P22090	P62701	30;14;13;13	30;14;13;13	30;14;13;13
60S ribosomal protein L23a	RPL23A	168740000	103730000	136235000	P62750;H7BY10;K7ERT8;A8MUS3;K7EJV9;K7EMA7	P62750;H7BY10;K7ERT8;A8MUS3;K7EJV9;K7EMA7	29;27;27;27;25;16	29;27;27;27;25;16	29;27;27;27;25;16
40S ribosomal protein S15	RPS15	12034000	12578000	12306000	P62841;K7EQJ5;K7ELC2;K7EM56;A0A0B4J2B4;K7EJ78;S4R417;S4R456	P62841;K7EQJ5;K7ELC2;K7EM56;A0A0B4J2B4;K7EJ78;S4R417;S4R456	9;8;8;7;7;7;7;5	9;8;8;7;7;7;7;5	9;8;8;7;7;7;7;5
40S ribosomal protein S25	RPS25	29471000	20595000	25033000	P62851;E9PQK3;E9PK60	P62851	21;3;3	21;3;3	21;3;3
60S ribosomal protein L10a	RPL10A	30203000	22595000	26399000	P62906	P62906	19	19	19
60S ribosomal protein L11	RPL11	17995000	15825000	16910000	P62913	P62913	15	15	2
Peptidyl-prolyl cis-trans isomerase A;Peptidyl-prolyl cis-trans isomerase A, N-terminally processed;Peptidyl-prolyl cis-trans isomerase	PPIA	7518600	4304100	5911350	P62937;F8WE65;C9J5S7;P62937-2;E5RIZ5;P0DN26;A0A0H2UH34;A0A0B4J2A2;A0A075B767;A0A075B759;Q9Y536;F5H284	P62937;F8WE65;C9J5S7;P62937-2	11;7;7;7;1;1;1;1;1;1;1;1	11;7;7;7;1;1;1;1;1;1;1;1	11;7;7;7;1;1;1;1;1;1;1;1
Guanine nucleotide-binding protein subunit beta-2-like 1;Guanine nucleotide-binding protein subunit beta-2-like 1, N-terminally processed	GNB2L1	18094000	11759000	14926500	P63244;J3KPE3;H0Y8W2;D6RHH4;H0YAM7;D6RAC2;H0YAF8;D6R9Z1;D6R9L0;D6REE5;D6RFX4;D6RFZ9;D6RAU2;E9PD14;D6RBD0;H0Y8R5;D6RF23;D6RGK8;H0Y9P0;D6R909;D6RHJ5;D6RDI0	P63244;J3KPE3;H0Y8W2;D6RHH4;H0YAM7;D6RAC2;H0YAF8;D6R9Z1;D6R9L0;D6REE5;D6RFX4	21;19;16;15;15;15;14;14;14;14;13;10;9;9;9;8;6;4;4;4;3;2	21;19;16;15;15;15;14;14;14;14;13;10;9;9;9;8;6;4;4;4;3;2	21;19;16;15;15;15;14;14;14;14;13;10;9;9;9;8;6;4;4;4;3;2
Putative elongation factor 1-alpha-like 3;Elongation factor 1-alpha 1;Elongation factor 1-alpha	EEF1A1P5;EEF1A1	168750000	86315000	127532500	Q5VTE0;P68104;A0A087WVQ9;P68104-2;A0A087WV01;Q05639;A6PW80;Q5JR01	Q5VTE0;P68104;A0A087WVQ9;P68104-2;A0A087WV01	32;32;26;26;25;14;5;5	32;32;26;26;25;14;5;5	32;32;26;26;25;14;5;5
Tubulin alpha-1B chain;Tubulin alpha-4A chain	TUBA1B;TUBA4A	11001000	5598700	8299850	P68363;P68363-2;P68366-2;P68366;C9JDS9	P68363;P68363-2;P68366-2;P68366	15;13;10;10;4	15;13;10;10;4	1;1;1;1;0
RNA-binding protein 6	RBM6	1784200	1612900	1698550	P78332;E9PGM9;F8WCA5;P78332-3;P78332-2;F8WF63;C9JSL1;C9JII0	P78332;E9PGM9;F8WCA5;P78332-3	26;23;17;15;11;3;2;1	25;22;17;15;10;3;2;1	20;17;17;15;5;3;2;1
Eukaryotic translation initiation factor 4 gamma 2	EIF4G2	7528900	8644400	8086650	P78344;D3DQV9;P78344-2;H0Y3P2;H0YCH5;H0YD77;H0YEC5;E9PKF8;H0YCF8;H0YEN8;H0YDC0;H0YE22;H0YE44;H0YD99;H0YEI7	P78344;D3DQV9;P78344-2;H0Y3P2;H0YCH5	48;47;44;43;28;17;15;10;7;6;6;5;4;3;1	48;47;44;43;28;17;15;10;7;6;6;5;4;3;1	48;47;44;43;28;17;15;10;7;6;6;5;4;3;1
DNA-dependent protein kinase catalytic subunit	PRKDC	450670000	225630000	338150000	P78527;P78527-2;F5GX40;H0YG84	P78527;P78527-2	309;305;6;4	309;305;6;4	309;305;6;4
28S ribosomal protein S25, mitochondrial	MRPS25	2293400	1638700	1966050	P82663;E7EPW2;P82663-3;P82663-2	P82663;E7EPW2;P82663-3;P82663-2	7;5;5;5	7;5;5;5	7;5;5;5
28S ribosomal protein S35, mitochondrial	MRPS35	10411000	8616200	9513600	P82673;H0YG82;P82673-2	P82673	14;5;5	14;5;5	14;5;5
28S ribosomal protein S5, mitochondrial	MRPS5	71674000	77958000	74816000	P82675;P82675-2	P82675	39;14	39;14	39;14
28S ribosomal protein S11, mitochondrial	MRPS11	11464000	10086000	10775000	P82912-2;P82912;H0YL99;P82912-3	P82912-2;P82912	7;7;3;3	7;7;3;3	7;7;3;3
28S ribosomal protein S15, mitochondrial	MRPS15	4004000	2907900	3455950	P82914	P82914	13	13	13
28S ribosomal protein S9, mitochondrial	MRPS9	90376000	46089000	68232500	P82933;H7BZC4	P82933	36;2	36;2	36;2
SAP domain-containing ribonucleoprotein	SARNP	41716000	32899000	37307500	P82979;H0YHG0;F8VZQ9;F8VS12	P82979;H0YHG0;F8VZQ9	24;21;19;5	24;21;19;5	24;21;19;5
Serine/arginine-rich splicing factor 3	SRSF3	54845000	25941000	40393000	P84103-2;P84103;A0A087X2D0	P84103-2;P84103;A0A087X2D0	19;19;13	19;19;13	18;18;12
Transcription factor A, mitochondrial	TFAM	15217000	8929300	12073150	Q00059;H7BYN3;Q00059-2	Q00059;H7BYN3;Q00059-2	14;11;9	14;11;9	14;11;9
Transcriptional activator protein Pur-alpha	PURA	47887000	66113000	57000000	Q00577	Q00577	26	22	22
Peptidyl-prolyl cis-trans isomerase FKBP3	FKBP3	844860	875590	860225	Q00688;G3V5F2	Q00688	9;1	9;1	9;1
Heterogeneous nuclear ribonucleoprotein U	HNRNPU	618040000	842930000	730485000	Q00839	Q00839	123	123	4
Exosome component 10	EXOSC10	405170	393280	399225	Q01780-2;Q01780;K7EJ37	Q01780-2;Q01780	11;11;1	11;11;1	11;11;1
Cleavage stimulation factor subunit 1	CSTF1	3753000	2695200	3224100	Q05048;A0A0A0MSZ9;A3KFI9	Q05048;A0A0A0MSZ9	12;7;2	12;7;2	12;7;2
Fragile X mental retardation protein 1	FMR1	8874600	14443000	11658800	Q06787-8;Q06787-9	Q06787-8;Q06787-9	36;35	34;33	0;0
Cytoskeleton-associated protein 4	CKAP4	6382600	8814900	7598750	Q07065	Q07065	30	30	30
KH domain-containing, RNA-binding, signal transduction-associated protein 1	KHDRBS1	26640000	12869000	19754500	Q07666;Q07666-2;Q07666-3;Q5VWX1;E5RG12;H0YAQ1;H0YAQ3;E5RJZ9;O75525-2;O75525	Q07666;Q07666-2;Q07666-3	24;23;16;4;2;2;2;2;2;2	24;23;16;4;2;2;2;2;2;2	24;23;16;4;2;2;2;2;2;2
Protein-glutamine gamma-glutamyltransferase E;Protein-glutamine gamma-glutamyltransferase E 50 kDa catalytic chain;Protein-glutamine gamma-glutamyltransferase E 27 kDa non-catalytic chain	TGM3	879350	1048900	964125	Q08188	Q08188	7	7	7
ATP-dependent RNA helicase A	DHX9	292310000	331580000	311945000	Q08211;Q08211-2	Q08211	137;20	137;20	137;20
tRNA (cytosine(34)-C(5))-methyltransferase	NSUN2	12440000	10782000	11611000	Q08J23;Q08J23-2;Q08J23-3;A0A140T9Y7	Q08J23;Q08J23-2;Q08J23-3	42;40;28;9	42;40;28;9	42;40;28;9
Nuclear cap-binding protein subunit 1	NCBP1	2543100	2288000	2415550	Q09161;X6R941;F2Z2T1	Q09161	18;4;2	18;4;2	18;4;2
Neuroblast differentiation-associated protein AHNAK	AHNAK	68224000	19845000	44034500	Q09666;E9PQE3;E9PJZ0;E9PKR9;E9PJC6;E9PLK4;Q09666-2	Q09666	140;2;2;2;2;2;2	140;2;2;2;2;2;2	140;2;2;2;2;2;2
A-kinase anchor protein 13	AKAP13	628170	948610	788390	Q12802-4;Q12802;Q12802-2;H0YMW2;A0A087WTD7;A8MYJ1;A0A087WY36;A0A087WX73;Q12802-5;A0A087X047;H0YLH1	Q12802-4;Q12802;Q12802-2;H0YMW2	21;21;21;15;7;7;5;2;2;1;1	21;21;21;15;7;7;5;2;2;1;1	21;21;21;15;7;7;5;2;2;1;1
G-rich sequence factor 1	GRSF1	209420000	203400000	206410000	Q12849;F5H5I6;H0Y8R1;H0YAK1;Q12849-5;H0YAM1	Q12849;F5H5I6;H0Y8R1;H0YAK1;Q12849-5	53;52;51;51;47;14	53;52;51;51;47;14	53;52;51;51;47;14
Splicing factor 3A subunit 3	SF3A3	5042000	4728200	4885100	Q12874	Q12874	24	24	24
Tripartite motif-containing protein 26	TRIM26	1405800	2218400	1812100	Q12899;A2AE48;Q5SPU2;A0A0G2JIW2;A2AE50	Q12899;A2AE48	12;6;3;3;2	12;6;3;3;2	12;6;3;3;2
Interleukin enhancer-binding factor 2	ILF2	126840000	65931000	96385500	Q12905;B4DY09;X6R6Z1;A0A0A0MRL0	Q12905;B4DY09	27;26;9;9	27;26;9;9	27;26;9;9
Interleukin enhancer-binding factor 3	ILF3	141110000	127140000	134125000	Q12906-7;Q12906-4;Q12906-6	Q12906-7;Q12906-4;Q12906-6	81;70;70	81;70;70	2;2;2
Heat shock protein 75 kDa, mitochondrial	TRAP1	458690	564610	511650	Q12931-2;Q12931;I3L0K7;I3L239	Q12931-2;Q12931;I3L0K7	7;7;5;3	7;7;5;3	7;7;5;3
Transcriptional repressor NF-X1	NFX1	2728200	4364800	3546500	Q12986;Q12986-2;Q12986-3	Q12986;Q12986-2;Q12986-3	36;32;21	36;32;21	36;32;21
Cleavage stimulation factor subunit 3	CSTF3	755900	625100	690500	Q12996;Q12996-2;E9PJ06;E9PLP8;Q12996-3;H0YE74	Q12996	11;3;2;2;2;1	11;3;2;2;2;1	11;3;2;2;2;1
Protein Red	IK	2865400	2862800	2864100	Q13123;E7EQZ7;Q9H4P6;D6REL4;D6RAY9;D6RCQ4;A0A0C4DGW5	Q13123;E7EQZ7;Q9H4P6	16;10;9;5;4;1;1	16;10;9;5;4;1;1	16;10;9;5;4;1;1
TAR DNA-binding protein 43	TARDBP	61096000	34279000	47687500	Q13148;A0A087WX29;B1AKP7;G3V162;A0A087X260;A0A087WYY0;K7EJM5;K7EN94;A0A087WXQ5;A0A087WV68;Q13148-4;A0A087WXV3;A0A087WW61;A0A087WX67;K7EJ99;A0A0A0MSV7;A0A087WZC9;A0A087WZM1;A0A087WTZ4;K7EL26;A0A087WYE7	Q13148;A0A087WX29;B1AKP7;G3V162;A0A087X260;A0A087WYY0;K7EJM5;K7EN94;A0A087WXQ5;A0A087WV68	22;20;20;20;20;20;17;17;12;12;10;8;6;6;5;5;3;2;1;1;1	22;20;20;20;20;20;17;17;12;12;10;8;6;6;5;5;3;2;1;1;1	22;20;20;20;20;20;17;17;12;12;10;8;6;6;5;5;3;2;1;1;1
Serine/arginine-rich splicing factor 9	SRSF9	22565000	5605700	14085350	Q13242;S4R3G0;H0YIB4	Q13242;S4R3G0;H0YIB4	25;15;13	25;15;13	24;14;13
Serine/arginine-rich splicing factor 5	SRSF5	6084500	4590400	5337450	Q13243;Q13243-3;B4DJK0;B4DUA4;G3V5K8;Q13243-2	Q13243;Q13243-3;B4DJK0;B4DUA4	12;9;7;7;5;5	11;8;6;6;5;5	11;8;6;6;5;5
Serine/arginine-rich splicing factor 6	SRSF6	24209000	19700000	21954500	Q13247-3;Q13247;Q13247-2;A0A0D9SGD2	Q13247-3;Q13247	25;25;11;1	25;25;11;1	19;19;9;0
Transcription intermediary factor 1-beta	TRIM28	2910200	2493600	2701900	Q13263;Q13263-2;M0R0K9;M0R2I3;M0R3C0	Q13263;Q13263-2	22;19;7;4;4	22;19;7;4;4	22;19;7;4;4
Ras GTPase-activating protein-binding protein 1	G3BP1	101830000	123140000	112485000	Q13283;E5RIZ6;E5RIF8;E5RH42;E5RJU8;Q13283-2;E5RI46;E5RH00	Q13283	37;15;13;13;13;13;11;5	37;15;13;13;13;13;11;5	34;12;10;10;10;10;8;2
Polyadenylate-binding protein 4;Polyadenylate-binding protein	PABPC4	85976000	116400000	101188000	Q13310-3;H0Y5F5	Q13310-3;H0Y5F5	81;69	54;49	0;0
Eukaryotic translation initiation factor 3 subunit I	EIF3I	4908600	6963700	5936150	Q13347;Q5TFK1	Q13347	14;2	14;2	14;2
Peptidyl-prolyl cis-trans isomerase G;Peptidyl-prolyl cis-trans isomerase	PPIG	2013200	2070100	2041650	Q13427-2;Q13427;C9JM79;C9JN15;E9PG73;C9JT64;C9J679	Q13427-2;Q13427;C9JM79;C9JN15;E9PG73	12;12;10;9;9;2;2	12;12;10;9;9;2;2	12;12;10;9;9;2;2
28 kDa heat- and acid-stable phosphoprotein	PDAP1	5253500	2904800	4079150	Q13442;F8WBW6	Q13442	10;2	10;2	10;2
SNW domain-containing protein 1	SNW1	4185700	5604100	4894900	Q13573;G3V3A4;G3V4X8;G3V5R3	Q13573;G3V3A4;G3V4X8	22;19;14;7	22;19;14;7	22;19;14;7
Spliceosome RNA helicase DDX39B	DDX39B	398330000	417660000	407995000	Q13838;Q13838-2;Q5STU3;A0A0G2JJZ9;A0A140T9X3;F6WLT2;A0A0A0MT12;F6TRA5;F6S4E6;A0A140T996;A0A140T9X9;F6UJC5;A0A140TA18;A0A140T973;A0A140T9K1;A0A140T9L4;F6QYI9;A0A0G2JJL7;F6R6M7;H0YCC6;A0A140T9K2;A0A140T9N3;F6U6E2;A0A0G2JHN7;F6S2B7;F6SXL5	Q13838;Q13838-2;Q5STU3;A0A0G2JJZ9;A0A140T9X3;F6WLT2;A0A0A0MT12;F6TRA5	61;59;53;52;44;38;32;32;30;29;27;27;27;23;23;21;17;17;17;12;10;10;9;7;7;5	61;59;53;52;44;38;32;32;30;29;27;27;27;23;23;21;17;17;17;12;10;10;9;7;7;5	26;24;24;21;19;24;20;20;18;19;16;16;16;15;15;13;8;8;8;6;5;5;5;3;3;1
Cytoskeleton-associated protein 5	CKAP5	9749000	6895500	8322250	Q14008-2;Q14008;Q14008-3;H0YDX5;E9PQH5;H0YCF6;H0YEK7	Q14008-2;Q14008;Q14008-3	58;58;58;6;5;2;2	58;58;58;6;5;2;2	58;58;58;6;5;2;2
Heterogeneous nuclear ribonucleoprotein D0	HNRNPD	388870000	284190000	336530000	Q14103-3;Q14103;H0Y8G5;D6RAF8;D6RD83	Q14103-3;Q14103;H0Y8G5;D6RAF8	54;53;51;36;17	54;53;51;36;17	6;6;4;6;6
Scaffold attachment factor B2	SAFB2	13886000	10803000	12344500	Q14151;Q14151-2;K7EQU4;K7ERX3	Q14151	42;4;3;3	42;4;3;3	23;4;3;3
Eukaryotic translation initiation factor 3 subunit A	EIF3A	317650000	368190000	342920000	Q14152;Q14152-2	Q14152;Q14152-2	172;162	172;162	172;162
Ubiquitin-associated protein 2-like	UBAP2L	11913000	13304000	12608500	Q14157-4;Q14157-1;F8W726;Q14157-3;Q14157;Q14157-5;Q5VU77;Q5VU79;Q5VU78;Q5VU81;Q5VU80;H0Y5H6;H7C2T8	Q14157-4;Q14157-1;F8W726;Q14157-3;Q14157;Q14157-5	28;28;27;27;27;27;13;9;9;8;8;2;2	28;28;27;27;27;27;13;9;9;8;8;2;2	28;28;27;27;27;27;13;9;9;8;8;2;2
Eukaryotic initiation factor 4A-II;Eukaryotic initiation factor 4A-II, N-terminally processed	EIF4A2	699950	1060600	880275	Q14240;Q14240-2;E7EQG2	Q14240;Q14240-2;E7EQG2	19;19;18	3;3;2	3;3;2
E3 ubiquitin/ISG15 ligase TRIM25	TRIM25	3745500	3503600	3624550	Q14258	Q14258	24	24	24
Caprin-1	CAPRIN1	14621000	13590000	14105500	Q14444-2;Q14444;G3V153;A0A087X082;E9PLA9	Q14444-2;Q14444;G3V153;A0A087X082;E9PLA9	27;27;23;21;16	27;27;23;21;16	27;27;23;21;16
ATP-dependent RNA helicase DHX8	DHX8	16546000	13978000	15262000	Q14562;F5H658;K7END7;K7EJH9;K7EQH7	Q14562;F5H658	67;61;7;1;1	67;61;7;1;1	66;60;7;1;1
Pumilio homolog 1	PUM1	4406900	5292500	4849700	Q5T1Z4;Q14671-2;Q14671-3;Q5T1Z8;H0YDK8;H0YC97;E9PMX1;E9PM68;E9PL65;H0YDC5;H0YDQ6	Q5T1Z4;Q14671-2;Q14671-3;Q5T1Z8;H0YDK8	30;30;30;29;19;6;5;4;4;4;1	30;30;30;29;19;6;5;4;4;4;1	1;1;1;1;1;1;0;0;0;0;0
Ribosomal RNA processing protein 1 homolog B	RRP1B	401340	385900	393620	Q14684;Q14684-2	Q14684;Q14684-2	11;10	11;10	11;10
Ubiquitin carboxyl-terminal hydrolase 10	USP10	10468000	14975000	12721500	Q14694;Q14694-3;Q14694-2;J3KT19;H3BQP1;H3BQC6;H3BVF1;H3BNA1;H3BNS8;H3BNL0;Q68D90	Q14694;Q14694-3;Q14694-2	28;27;27;7;6;4;4;3;2;1;1	28;27;27;7;6;4;4;3;2;1;1	28;27;27;7;6;4;4;3;2;1;1
LIM and SH3 domain protein 1	LASP1	1698100	1809400	1753750	Q14847;Q14847-2;C9J9W2;Q14847-3;F6S2S5;K7ESD6	Q14847;Q14847-2;C9J9W2;Q14847-3	7;6;5;4;2;1	7;6;5;4;2;1	7;6;5;4;2;1
Zinc finger protein 638	ZNF638	15514000	19353000	17433500	Q14966;Q14966-3;Q14966-4;A0A096LPH6;Q14966-2;Q14966-5;A0A096LPI0;C9JWN0;A0A096LNS4;A0A096LNR2;A0A096LNX0;A0A096LNQ0;A0A096LPB4	Q14966;Q14966-3;Q14966-4;A0A096LPH6;Q14966-2	60;58;45;31;31;21;6;5;4;1;1;1;1	60;58;45;31;31;21;6;5;4;1;1;1;1	54;54;45;31;31;15;6;5;0;1;1;1;1
FAST kinase domain-containing protein 3	FASTKD3	3397600	3027100	3212350	Q14CZ7;D6RAR6	Q14CZ7;D6RAR6	13;10	13;10	13;10
R3H domain-containing protein 1	R3HDM1	508700	521540	515120	Q15032-2;Q15032-4;Q15032;Q15032-3;H7C207;H7C1X4;H7C2F9;H7BZ47	Q15032-2;Q15032-4;Q15032;Q15032-3;H7C207	10;9;9;9;5;2;2;1	10;9;9;9;5;2;2;1	9;8;8;8;5;2;1;1
Lysine--tRNA ligase	KARS	1056000	660190	858095	Q15046;Q15046-2;H3BVA8;J3KRL2;H3BPV7	Q15046;Q15046-2	8;8;3;1;1	8;8;3;1;1	8;8;3;1;1
Ribosome biogenesis regulatory protein homolog	RRS1	1316200	2285900	1801050	Q15050	Q15050	7	7	7
Eukaryotic translation initiation factor 4H	EIF4H	120510000	51333000	85921500	Q15056	Q15056	24	24	3
Non-POU domain-containing octamer-binding protein	NONO	52607000	51350000	51978500	Q15233;Q15233-2;H7C367;C9JYS8;C9IZL7;C9J4X2;C9JJ13	Q15233;Q15233-2;H7C367;C9JYS8	62;56;36;34;25;10;3	62;56;36;34;25;10;3	59;53;33;34;23;10;3
Poly(rC)-binding protein 1	PCBP1	287040000	295760000	291400000	Q15365	Q15365	32	32	24
	PCBP2	179050000	190310000	184680000	Q15366-3	Q15366-3	31	23	0
Pumilio domain-containing protein KIAA0020	KIAA0020	1536900	930080	1233490	Q15397	Q15397	14	14	14
Scaffold attachment factor B1	SAFB	2604200	4958300	3781250	Q15424;Q15424-4;Q15424-3;Q15424-2;K7ES42;K7EII0	Q15424;Q15424-4;Q15424-3;Q15424-2	35;35;35;34;6;2	16;16;16;15;6;2	16;16;16;15;6;2
Splicing factor 3B subunit 4	SF3B4	3178100	2900200	3039150	Q15427;Q5SZ64	Q15427;Q5SZ64	9;5	9;5	9;5
Splicing factor 3A subunit 2	SF3A2	1381200	1373100	1377150	Q15428;K7EMT0	Q15428	13;6	13;6	13;6
RNA-binding motif, single-stranded-interacting protein 2	RBMS2	7092300	6899600	6995950	Q15434;F8W1T6;F8VQS9;F5H5C8;F8VV01;F8VZR4	Q15434;F8W1T6	13;12;4;3;3;1	11;10;4;3;3;1	11;10;4;3;3;1
Splicing factor 3A subunit 1	SF3A1	1024700	692460	858580	Q15459;Q15459-2;H7C1L2;F8WC79;F8WB66	Q15459;Q15459-2	14;11;2;1;1	14;11;2;1;1	14;11;2;1;1
Splicing factor 1	SF1	21242000	13743000	17492500	Q15637-6;Q15637-2;Q15637-4;Q15637-3;Q15637;Q15637-7;H7C561;F8WEV5	Q15637-6;Q15637-2;Q15637-4;Q15637-3;Q15637;Q15637-7	32;31;30;30;30;27;7;4	32;31;30;30;30;27;7;4	4;4;3;3;3;0;0;3
2-5-oligoadenylate synthase-like protein	OASL	6333000	9684200	8008600	Q15646;Q15646-3;Q15646-2;H0YGP3	Q15646;Q15646-3	20;16;7;1	20;16;7;1	20;16;7;1
Thyroid receptor-interacting protein 6	TRIP6	2440300	3470300	2955300	Q15654;A0A0D9SFS2;H7BZE2	Q15654	10;4;3	10;4;3	10;4;3
Microtubule-associated protein RP/EB family member 1	MAPRE1	1910600	1935100	1922850	Q15691	Q15691	9	9	9
Fascin	FSCN1	1655200	3482700	2568950	Q16658;C9JPH9;C9JFC0;A0A0A0MSB2	Q16658	11;1;1;1	11;1;1;1	11;1;1;1
Heterogeneous nuclear ribonucleoprotein U-like protein 2	HNRNPUL2;HNRNPUL2-BSCL2	12333000	13839000	13086000	Q1KMD3;H3BQZ7	Q1KMD3;H3BQZ7	47;44	47;44	47;44
Pre-rRNA-processing protein TSR1 homolog	TSR1	808740	699270	754005	Q2NL82;I3L1Q5;I3L4E8	Q2NL82	12;5;1	12;5;1	12;5;1
Leucine-rich repeat flightless-interacting protein 1	LRRFIP1	510050	663890	586970	Q32MZ4-3;Q32MZ4-2;Q32MZ4;Q32MZ4-4;C9JTC6	Q32MZ4-3;Q32MZ4-2;Q32MZ4	9;9;9;2;1	9;9;9;2;1	9;9;9;2;1
La-related protein 7	LARP7	245510	175710	210610	Q4G0J3;Q4G0J3-3;D6RFF0;H0YA82;D6RF49;D6RAF3;D6R9Z6;Q4G0J3-2	Q4G0J3;Q4G0J3-3;D6RFF0;H0YA82	4;4;2;2;1;1;1;1	4;4;2;2;1;1;1;1	4;4;2;2;1;1;1;1
Fibronectin type III domain-containing protein 3B	FNDC3B	724860	978350	851605	Q53EP0;Q53EP0-2	Q53EP0	13;4	13;4	13;4
Uncharacterized protein C17orf85	C17orf85	6875100	7194900	7035000	Q53F19;Q53F19-2;K7ELP6;K7EQA5	Q53F19;Q53F19-2	28;15;4;1	28;15;4;1	28;15;4;1
FAST kinase domain-containing protein 1	FASTKD1	2171500	1080900	1626200	Q53R41;Q53R41-2;E7EW60;C9JTP4;C9JMM4	Q53R41;Q53R41-2	19;16;3;3;2	19;16;3;3;2	19;16;3;3;2
Putative heat shock protein HSP 90-beta 2	HSP90AB2P	382610	147340	264975	Q58FF8	Q58FF8	6	2	2
DBIRD complex subunit ZNF326	ZNF326	29570000	32486000	31028000	Q5BKZ1;A0A0A0MRN4;Q5BKZ1-3;Q5BKZ1-2;E2QRN4	Q5BKZ1;A0A0A0MRN4	43;27;19;7;2	43;27;19;7;2	43;27;19;7;2
DnaJ homolog subfamily C member 21	DNAJC21	777470	609750	693610	Q5F1R6;Q5F1R6-3;Q5F1R6-2	Q5F1R6;Q5F1R6-3;Q5F1R6-2	10;10;9	10;10;9	10;10;9
Probable ATP-dependent RNA helicase DDX60-like	DDX60L	479980	448440	464210	Q5H9U9;Q5H9U9-2;H0Y8H0;H0Y939	Q5H9U9;Q5H9U9-2	10;7;4;2	10;7;4;2	10;7;4;2
Protein PRRC2B	PRRC2B	21409000	28910000	25159500	Q5JSZ5;Q5JSZ5-5;Q5JSZ9;Q5JSZ5-4;Q5JSZ5-2;Q5JSZ5-3;H3BLU0;Q5JT00	Q5JSZ5;Q5JSZ5-5	60;39;10;3;3;3;2;2	57;36;10;3;3;3;2;2	43;26;10;3;3;3;2;2
Crooked neck-like protein 1	CRNKL1	3117800	2646000	2881900	Q5JY65;Q9BZJ0-2;Q9BZJ0-3;Q9BZJ0	Q5JY65;Q9BZJ0-2;Q9BZJ0-3;Q9BZJ0	31;31;31;31	31;31;31;31	31;31;31;31
Deoxynucleotidyltransferase terminal-interacting protein 2	DNTTIP2	244750	264240	254495	Q5QJE6;J3KP30	Q5QJE6;J3KP30	4;3	4;3	4;3
Zinc finger CCCH domain-containing protein 13	ZC3H13	4531600	5854100	5192850	Q5T200;Q5T200-2;Q5T9K0;A0A087WX14	Q5T200;Q5T200-2	22;18;2;2	22;18;2;2	22;18;2;2
G patch domain-containing protein 4	GPATCH4	661050	686140	673595	Q5T3I0;Q5T3I0-3;A0A0A0MRK1;E9PAV9;F8W895;E9PPY4;F2Z3C6;Q5T3I0-2	Q5T3I0;Q5T3I0-3;A0A0A0MRK1;E9PAV9;F8W895	6;6;5;5;3;2;2;2	6;6;5;5;3;2;2;2	6;6;5;5;3;2;2;2
Putative transferase CAF17, mitochondrial	IBA57	2155100	1999100	2077100	Q5T440	Q5T440	9	9	9
39S ribosomal protein L2, mitochondrial	MRPL2	4680400	3170700	3925550	Q5T653;C9IY40	Q5T653;C9IY40	12;7	12;7	12;7
Ubiquitin-associated protein 2	UBAP2	5442800	8946800	7194800	Q5T6F2;F5H2U4;A2A305;Q5T6F2-2;A0A0D9SFI5;Q5JV08;H0YDN2	Q5T6F2;F5H2U4	24;12;10;7;3;3;2	24;12;10;7;3;3;2	24;12;10;7;3;3;2
Protein LSM14 homolog B	LSM14B	533410	204810	369110	Q5TBP9;Q9BX40-3;Q9BX40;Q5TBQ1;Q5TBQ0;Q9BX40-2	Q5TBP9;Q9BX40-3;Q9BX40	3;2;2;1;1;1	3;2;2;1;1;1	3;2;2;1;1;1
Roquin-1	RC3H1	940770	1386400	1163585	Q5TC82-2;Q5TC82	Q5TC82-2;Q5TC82	14;14	14;14	11;11
Ribosome production factor 2 homolog	RPF2	1106200	2042500	1574350	Q5VXN0;Q9H7B2	Q5VXN0;Q9H7B2	4;4	4;4	4;4
Terminal uridylyltransferase 7	ZCCHC6	1730800	2919100	2324950	Q5VYS8-6;Q5VYS8;Q5VYS8-4;Q5VYS8-2;Q5VYS8-3;X6R3Q3;Q5VYS8-5;Q5VYS9;A0A0C4DFW3;Q5VYT0	Q5VYS8-6;Q5VYS8;Q5VYS8-4;Q5VYS8-2	23;23;20;12;11;9;9;5;5;2	23;23;20;12;11;9;9;5;5;2	23;23;20;12;11;9;9;5;5;2
La-related protein 1B	LARP1B	445430	830520	637975	Q659C4-2;Q659C4;Q659C4-9;Q659C4-6;D6RJB0;Q659C4-7;Q659C4-5;G3V0E9;H0Y9K3;D6R9W6;Q659C4-3;Q659C4-4	Q659C4-2;Q659C4;Q659C4-9;Q659C4-6	13;13;10;7;6;6;6;5;5;5;5;2	8;8;6;2;6;1;1;5;5;5;5;2	6;6;6;0;6;0;0;5;5;5;5;2
Protein virilizer homolog	KIAA1429	3277200	988460	2132830	Q69YN4-3;Q69YN4;Q69YN4-2;Q69YN4-4;H0YBN5;H0YB68	Q69YN4-3;Q69YN4;Q69YN4-2;Q69YN4-4	22;22;16;14;7;1	22;22;16;14;7;1	22;22;16;14;7;1
HEAT repeat-containing protein 6	HEATR6	2014100	1658900	1836500	Q6AI08;K7EIX2;A0A087WXZ7;K7ELR8;K7ESP5;K7EKW7;K7EK31	Q6AI08;K7EIX2;A0A087WXZ7	25;23;22;12;2;1;1	25;23;22;12;2;1;1	25;23;22;12;2;1;1
rRNA methyltransferase 1, mitochondrial	MRM1	4964400	5692500	5328450	Q6IN84;A0A087WZC1;Q6IN84-2	Q6IN84	13;4;4	13;4;4	13;4;4
RNA pseudouridylate synthase domain-containing protein 3	RPUSD3	16526000	15165000	15845500	Q6P087-2;Q6P087;C9JM75;H7C454;H7C1H7;H7C0K7;Q6P087-3;H7C2C3	Q6P087-2;Q6P087;C9JM75;H7C454;H7C1H7	16;16;8;8;8;4;4;2	16;16;8;8;8;4;4;2	16;16;8;8;8;4;4;2
Putative ATP-dependent RNA helicase DHX57	DHX57	7066000	8279300	7672650	Q6P158;H7C109;Q6P158-2;A0A087WZ11;Q6P158-3;A0A087WW12	Q6P158	54;26;24;14;10;1	53;26;24;14;10;1	51;26;22;14;10;1
RNA demethylase ALKBH5	ALKBH5	3333400	3463800	3398600	Q6P6C2;Q6P6C2-1;Q6P6C2-3;K7ER58	Q6P6C2;Q6P6C2-1;Q6P6C2-3	17;16;13;3	17;16;13;3	17;16;13;3
Zinc finger CCCH domain-containing protein 14	ZC3H14	59626000	57826000	58726000	Q6PJT7-5	Q6PJT7-5	71	71	1
Pre-mRNA 3-end-processing factor FIP1	FIP1L1	1522400	1466200	1494300	Q6UN15-5;Q6UN15;Q6UN15-3;Q6UN15-4;A0A0B4J203;H0Y8P7	Q6UN15-5;Q6UN15;Q6UN15-3;Q6UN15-4;A0A0B4J203	14;14;13;11;8;3	14;14;13;11;8;3	14;14;13;11;8;3
Hydroxysteroid dehydrogenase-like protein 2	HSDL2	1368300	1686400	1527350	Q6YN16;Q6YN16-2	Q6YN16;Q6YN16-2	5;4	5;4	5;4
F-box only protein 50	NCCRP1	1237800	1696700	1467250	Q6ZVX7	Q6ZVX7	4	4	4
La-related protein 4	LARP4	10311000	11674000	10992500	Q71RC2;Q71RC2-4;Q71RC2-3;Q71RC2-5;Q71RC2-6;Q71RC2-2;X6RLN4;Q71RC2-7;Q96J85;Q6P4E2;Q8TBL5;A0A087WTL9;F8VY40;F8W1I4;F8W1Z5;E5RHZ8;F8VNV1	Q71RC2;Q71RC2-4;Q71RC2-3;Q71RC2-5;Q71RC2-6;Q71RC2-2;X6RLN4;Q71RC2-7;Q96J85	27;27;26;25;22;20;18;16;14;11;6;6;6;5;4;1;1	27;27;26;25;22;20;18;16;14;11;6;6;6;5;4;1;1	27;27;26;25;22;20;18;16;14;11;6;6;6;5;4;1;1
Transcription elongation factor SPT6	SUPT6H	12066000	6177500	9121750	Q7KZ85;Q7KZ85-2;Q7KZ85-3	Q7KZ85	56;18;18	56;18;18	56;18;18
Staphylococcal nuclease domain-containing protein 1	SND1	100220000	118410000	109315000	Q7KZF4;H7C597	Q7KZF4	107;18	107;18	107;18
Mitochondrial ribonuclease P protein 1	TRMT10C	74815000	49265000	62040000	Q7L0Y3;C9JVB6	Q7L0Y3;C9JVB6	51;35	51;35	51;35
Basic leucine zipper and W2 domain-containing protein 1	BZW1	3299200	1480200	2389700	Q7L1Q6;Q7L1Q6-4;Q7L1Q6-3;Q7L1Q6-2;C9IZ80;C9JFN4;H0Y503;C9J188;C9JWF5	Q7L1Q6;Q7L1Q6-4;Q7L1Q6-3;Q7L1Q6-2;C9IZ80	14;14;14;13;10;6;2;1;1	13;13;13;12;10;6;2;1;1	13;13;13;12;10;6;2;1;1
7SK snRNA methylphosphate capping enzyme	MEPCE	487850	435930	461890	Q7L2J0;Q7L2J0-2	Q7L2J0;Q7L2J0-2	4;3	4;3	4;3
FAST kinase domain-containing protein 5	FASTKD5	3790800	3111200	3451000	Q7L8L6	Q7L8L6	27	27	27
39S ribosomal protein L21, mitochondrial	MRPL21	3828800	2001800	2915300	Q7Z2W9;F5H7V8;Q7Z2W9-2;H3BUY0	Q7Z2W9;F5H7V8;Q7Z2W9-2	7;5;4;2	7;5;4;2	7;5;4;2
Nuclear fragile X mental retardation-interacting protein 2	NUFIP2	19159000	12773000	15966000	Q7Z417;Q7Z417-2	Q7Z417	31;3	31;3	31;3
ATP-dependent RNA helicase DHX29	DHX29	11533000	12155000	11844000	Q7Z478;A0A087WYN9;H0Y8L1	Q7Z478;A0A087WYN9	67;66;3	67;66;3	66;65;3
Polyadenylate-binding protein 2	PABPN1	98807000	91341000	95074000	Q86U42-2;Q86U42	Q86U42-2;Q86U42	25;25	25;25	5;5
Protein LYRIC	MTDH	9829800	14849000	12339400	Q86UE4;E5RJU9;H0YB56;H0YBJ8;H0YBE0	Q86UE4;E5RJU9	27;23;10;4;3	27;23;10;4;3	27;23;10;4;3
Zinc finger protein 598	ZNF598	2998700	2929800	2964250	Q86UK7-3;Q86UK7;Q86UK7-2;H3BQQ2;H3BR87;Q86UK7-4	Q86UK7-3;Q86UK7;Q86UK7-2;H3BQQ2	27;27;24;23;6;6	27;27;24;23;6;6	27;27;24;23;6;6
Kinectin	KTN1	8213900	6474200	7344050	Q86UP2;Q86UP2-2;Q86UP2-4;Q86UP2-3;G3V4Y7;B7Z6P3;G3V5G2;H0YJP2;H0YJV5	Q86UP2;Q86UP2-2;Q86UP2-4;Q86UP2-3	59;58;58;56;27;13;6;5;3	59;58;58;56;27;13;6;5;3	47;46;46;46;15;8;1;5;3
THO complex subunit 4	ALYREF	401220000	593240000	497230000	Q86V81	Q86V81	27	27	3
Methyltransferase-like protein 16	METTL16	1244800	1120400	1182600	Q86W50;I3L362;Q86W50-2;I3L3W3;I3L4V1;K7EKQ8	Q86W50	13;5;5;3;3;2	13;5;5;3;3;2	13;5;5;3;3;2
Coiled-coil domain-containing protein 43	CCDC43	505790	646350	576070	Q86WV7;Q96MW1;Q96MW1-2	Q86WV7;Q96MW1;Q96MW1-2	2;2;1	2;2;1	2;2;1
ATP-dependent RNA helicase DDX42	DDX42	1763700	1728800	1746250	Q86XP3;A0A0A0MSJ0;Q86XP3-2;J3QRI2;J3KTK9;J3KRE3	Q86XP3;A0A0A0MSJ0;Q86XP3-2	22;20;20;2;2;1	22;20;20;2;2;1	22;20;20;2;2;1
Spermatogenesis-associated serine-rich protein 2	SPATS2	2436700	2620900	2528800	Q86XZ4;F8VS10	Q86XZ4	16;7	16;7	16;7
RNA-binding protein 45	RBM45	4924400	4891800	4908100	Q8IUH3-3;Q8IUH3;Q8IUH3-2;H7BZE0;H7C476	Q8IUH3-3;Q8IUH3;Q8IUH3-2	19;19;14;3;3	19;19;14;3;3	19;19;14;3;3
Malonyl-CoA-acyl carrier protein transacylase, mitochondrial	MCAT	29569000	37838000	33703500	Q8IVS2;Q8IVS2-2	Q8IVS2	22;8	22;8	22;8
Zinc finger CCCH domain-containing protein 7A	ZC3H7A	2331900	2446100	2389000	Q8IWR0;I3L2K5;I3L382;I3L2N8;I3L1Y3;I3L323;I3L3S2;I3L3F9;Q8IWR0-2;I3L282	Q8IWR0;I3L2K5	26;22;7;5;4;4;3;3;3;1	26;22;7;5;4;4;3;3;3;1	25;21;7;5;4;4;3;3;3;1
Calcium homeostasis endoplasmic reticulum protein	CHERP	980650	710580	845615	Q8IWX8;J3QK89	Q8IWX8;J3QK89	13;12	13;12	13;12
Ankyrin repeat and KH domain-containing protein 1	ANKHD1	5946000	10067000	8006500	Q8IWZ3-6;Q8IWZ3;Q8IWZ3-4;E9PDP5;H3BLS9;H7C2F5;H0Y4P6;Q8IWZ3-5;Q8IWZ3-2;H0Y7Y3;H0Y785;H0Y472;A0A0A0MQZ8;Q8IWZ3-3;D6RHC4;H7C0V5;H7C2E1	Q8IWZ3-6;Q8IWZ3;Q8IWZ3-4;E9PDP5	47;45;45;33;21;20;14;13;13;11;11;11;10;10;8;4;1	29;27;27;15;9;8;14;7;7;11;11;11;10;7;5;4;1	29;27;27;15;9;8;14;7;7;11;11;11;10;7;5;4;1
Cell division cycle and apoptosis regulator protein 1	CCAR1	611750	689180	650465	Q8IX12-2;Q8IX12;A0A0C4DGG8;F5H2E6;F5H1H2;F5H3E1	Q8IX12-2;Q8IX12;A0A0C4DGG8;F5H2E6;F5H1H2;F5H3E1	14;14;11;9;8;7	14;14;11;9;8;7	14;14;11;9;8;7
RNA-binding protein 12B	RBM12B	2295500	1667500	1981500	Q8IXT5;B9ZVT1;E5RHG1;E5RJ83;E5RJV8;E5RJW8	Q8IXT5;B9ZVT1	26;24;3;3;3;2	26;24;3;3;3;2	26;24;3;3;3;2
Zinc finger CCCH domain-containing protein 3	ZC3H3	954880	967590	961235	Q8IXZ2;A0A0J9YYE2;Q8IXZ2-2;H0YEY2	Q8IXZ2	15;7;6;1	15;7;6;1	15;7;6;1
ATP-dependent RNA helicase SUPV3L1, mitochondrial	SUPV3L1	5154200	4660500	4907350	Q8IYB8;B1AR60	Q8IYB8	27;6	27;6	27;6
5-3 exoribonuclease 1	XRN1	2717900	3486100	3102000	Q8IZH2-2;Q8IZH2;H7C5E4;Q8IZH2-3;C9JCZ8	Q8IZH2-2;Q8IZH2;H7C5E4	24;24;20;4;1	24;24;20;4;1	24;24;20;4;1
Cell cycle and apoptosis regulator protein 2	CCAR2	12318000	11858000	12088000	Q8N163;Q8N163-2;H0YB24;G3V119;E5RHJ4;A0A087X2B6;E5RFJ3;E5RGU7;H0YC69;H0YC58;E5RHH8	Q8N163;Q8N163-2;H0YB24;G3V119	42;40;28;25;12;8;7;6;5;5;2	42;40;28;25;12;8;7;6;5;5;2	42;40;28;25;12;8;7;6;5;5;2
Activating signal cointegrator 1 complex subunit 3	ASCC3	4861200	7436000	6148600	Q8N3C0;Q8N3C0-4;E5RFZ0;J3KNJ4;Q8N3C0-3	Q8N3C0	39;15;3;2;2	39;15;3;2;2	39;15;3;2;2
GTP-binding protein 8	GTPBP8	2115300	1237200	1676250	Q8N3Z3;Q9P025;A0A087WUP3;Q8N3Z3-2;F8WBY6;C9J8V5;Q8N3Z3-3;C9J0K3	Q8N3Z3;Q9P025;A0A087WUP3;Q8N3Z3-2;F8WBY6	9;7;7;7;6;4;4;3	9;7;7;7;6;4;4;3	9;7;7;7;6;4;4;3
Translation factor GUF1, mitochondrial	GUF1	405850	498640	452245	Q8N442	Q8N442	6	6	6
Cleavage and polyadenylation specificity factor subunit 7	CPSF7	3389000	2714800	3051900	Q8N684-2;Q8N684;Q8N684-3;F5H669;J3QT54;F5H6M0;F5H047;C9J286;C9J323;C9JM38;F5H5B7;F5H1W4;F5H2K8;F5H6P5;F5H6A8;F5GXA3	Q8N684-2;Q8N684;Q8N684-3;F5H669;J3QT54;F5H6M0;F5H047	13;13;13;10;7;7;7;3;3;2;1;1;1;1;1;1	13;13;13;10;7;7;7;3;3;2;1;1;1;1;1;1	13;13;13;10;7;7;7;3;3;2;1;1;1;1;1;1
UPF0690 protein C1orf52	C1orf52	1190500	833910	1012205	Q8N6N3-2;Q8N6N3;Q8N6N3-3	Q8N6N3-2;Q8N6N3;Q8N6N3-3	4;4;3	4;4;3	4;4;3
Methyltransferase-like protein 13	METTL13	151840	281220	216530	Q8N6R0-4;Q8N6R0;Q8N6R0-3;Q8N6R0-2;Q8N6R0-1	Q8N6R0-4;Q8N6R0;Q8N6R0-3;Q8N6R0-2	5;5;4;3;2	5;5;4;3;2	5;5;4;3;2
Uncharacterized protein C19orf47	C19orf47	2064600	2236300	2150450	Q8N9M1-2;Q8N9M1;Q8N9M1-3;J3QKZ5;J3QS16;J3QS80;J9JIE4	Q8N9M1-2;Q8N9M1;Q8N9M1-3	9;9;7;4;3;3;2	9;9;7;4;3;3;2	9;9;7;4;3;3;2
Plasminogen activator inhibitor 1 RNA-binding protein	SERBP1	265760000	234740000	250250000	Q8NC51	Q8NC51	46	46	0
Nitric oxide-associated protein 1	NOA1	6187400	6206100	6196750	Q8NC60	Q8NC60	31	31	31
Protein FAM98A	FAM98A	3480000	2215000	2847500	Q8NCA5-2;Q8NCA5;E9PH82;C9J3G8	Q8NCA5-2;Q8NCA5;E9PH82	13;13;11;2	13;13;11;2	10;10;9;2
Protein LSM14 homolog A	LSM14A	944000	1702200	1323100	Q8ND56-3;Q8ND56-2;Q8ND56;A0A0G2JQ95;A0A096LP11;A0A140TA66	Q8ND56-3;Q8ND56-2;Q8ND56	9;9;9;4;4;2	9;9;9;4;4;2	3;3;3;1;1;2
Trinucleotide repeat-containing gene 6A protein	TNRC6A	1509700	1782800	1646250	Q8NDV7-6;Q8NDV7;Q8NDV7-2;Q8NDV7-5;H7C269;H3BRT3;Q8NDV7-3;H3BTQ1;Q8NDV7-4;Q9HCJ0;Q9HCJ0-2	Q8NDV7-6;Q8NDV7;Q8NDV7-2;Q8NDV7-5;H7C269	12;12;11;11;6;2;2;1;1;1;1	12;12;11;11;6;2;2;1;1;1;1	12;12;11;11;6;2;2;1;1;1;1
ATP-binding cassette sub-family F member 1	ABCF1	15467000	15756000	15611500	Q8NE71;Q8NE71-2;H0YGW7;A0A0G2JIC2;Q5STZ8;F5GYK6	Q8NE71;Q8NE71-2;H0YGW7	51;50;40;17;13;2	51;50;40;17;13;2	51;50;40;17;13;2
THO complex subunit 2	THOC2	2233600	1956500	2095050	Q8NI27;A0A0C4DG98;H0Y815;Q8NI27-2;F2Z2V2;B7ZBA0;H0Y594;H0Y7U4	Q8NI27;A0A0C4DG98	21;20;10;2;1;1;1;1	21;20;10;2;1;1;1;1	21;20;10;2;1;1;1;1
Smad nuclear-interacting protein 1	SNIP1	2840700	1862700	2351700	Q8TAD8	Q8TAD8	6	6	6
Growth arrest and DNA damage-inducible proteins-interacting protein 1	GADD45GIP1	2501900	5582800	4042350	Q8TAE8	Q8TAE8	12	12	12
Pumilio homolog 2	PUM2	801540	912740	857140	Q8TB72-3;Q8TB72-4;Q8TB72;A0A0A0MR59;Q8TB72-2;A0A0C4DG68;C9JW01;C9JE24;F2Z366;F8WD57	Q8TB72-3;Q8TB72-4;Q8TB72;A0A0A0MR59;Q8TB72-2;A0A0C4DG68	14;13;13;12;12;11;2;1;1;1	11;10;10;9;9;8;2;1;1;1	11;10;10;9;9;8;2;1;1;1
Kelch domain-containing protein 4	KLHDC4	789900	851600	820750	Q8TBB5-3;Q8TBB5;Q8TBB5-2;H3BP99;H3BQL0;H3BQ90;H3BQH3;H3BV82;Q9UF94	Q8TBB5-3;Q8TBB5;Q8TBB5-2	9;9;5;3;3;3;3;2;2	9;9;5;3;3;3;3;2;2	9;9;5;3;3;3;3;2;2
Polyribonucleotide nucleotidyltransferase 1, mitochondrial	PNPT1	2489000	1678400	2083700	Q8TCS8;H7BXF6;H7C3C5	Q8TCS8	25;6;3	25;6;3	24;5;3
Ribosome biogenesis protein BRX1 homolog	BRIX1	8171800	4910300	6541050	Q8TDN6	Q8TDN6	14	14	14
Zinc finger CCCH domain-containing protein 15	ZC3H15	2094400	2103700	2099050	Q8WU90;Q8WU90-2;F8WB26;H7C466;F8WF67	Q8WU90;Q8WU90-2	16;8;2;1;1	16;8;2;1;1	16;8;2;1;1
Peptidyl-prolyl cis-trans isomerase-like 4	PPIL4	1422800	1163800	1293300	Q8WUA2	Q8WUA2	11	11	11
Pentatricopeptide repeat-containing protein 2, mitochondrial	PTCD2	11541000	9844300	10692650	Q8WV60;B7Z8R2;Q8WV60-3;F6S289;D6RGK0;Q8WV60-2;D6RIZ0;E5RHU2	Q8WV60	21;10;9;8;8;8;5;1	21;10;9;8;8;8;5;1	21;10;9;8;8;8;5;1
Dimethyladenosine transferase 1, mitochondrial	TFB1M	16572000	12452000	14512000	Q8WVM0	Q8WVM0	22	22	22
Ataxin-2-like protein	ATXN2L	4282200	5831600	5056900	Q8WWM7;Q8WWM7-6;Q8WWM7-8;Q8WWM7-5;Q8WWM7-4;Q8WWM7-9;Q8WWM7-2;Q8WWM7-3;H3BRB0;A0A0C4DGL7	Q8WWM7;Q8WWM7-6;Q8WWM7-8;Q8WWM7-5;Q8WWM7-4;Q8WWM7-9;Q8WWM7-2;Q8WWM7-3	30;29;29;29;29;29;29;29;2;2	30;29;29;29;29;29;29;29;2;2	2;1;1;1;1;1;1;1;1;1
U4/U6 small nuclear ribonucleoprotein Prp31	PRPF31	510410	797540	653975	Q8WWY3;Q8WWY3-4;E7EVX8;Q8WWY3-3;Q8WWY3-2;E7EU94;E7ESX0;E7EN72	Q8WWY3;Q8WWY3-4;E7EVX8;Q8WWY3-3;Q8WWY3-2	9;8;7;6;6;4;4;4	9;8;7;6;6;4;4;4	9;8;7;6;6;4;4;4
Splicing regulatory glutamine/lysine-rich protein 1	SREK1	490100	406420	448260	Q8WXA9-2;Q8WXA9;A0A087WY03;E5RFV3	Q8WXA9-2;Q8WXA9	5;4;1;1	5;4;1;1	5;4;1;1
Paraspeckle component 1	PSPC1	1404100	1390200	1397150	Q8WXF1;Q8WXF1-2;X6RDA4	Q8WXF1;Q8WXF1-2;X6RDA4	11;10;6	10;9;6	10;9;6
ATP-dependent RNA helicase DDX1	DDX1	10737000	9796100	10266550	Q92499;F1T0B3;A0A087X2G1;Q92499-3;Q92499-2	Q92499;F1T0B3;A0A087X2G1;Q92499-3;Q92499-2	43;39;39;38;37	43;39;39;38;37	43;39;39;38;37
28S ribosomal protein S27, mitochondrial	MRPS27	1270300	986460	1128380	Q92552;Q92552-2;D6RH20;G5EA06;E5RJ73;D6RJC7	Q92552;Q92552-2;D6RH20;G5EA06	9;9;7;7;3;2	9;9;7;7;3;2	9;9;7;7;3;2
PHD finger protein 3	PHF3	5037000	1532100	3284550	Q92576-2;Q92576;E7EVH3;E7ER40;D6R9X2;E9PE34;B3KP41;H0Y8L0;D6RBF0	Q92576-2;Q92576	23;23;10;9;8;8;8;3;2	23;23;10;9;8;8;8;3;2	23;23;10;9;8;8;8;3;2
La-related protein 4B	LARP4B	7913200	6117700	7015450	Q92615;A0A087X183;X6RCG6;B5MCU2;V9GYI5	Q92615	32;5;4;4;3	32;5;4;4;3	20;2;4;4;3
Translational activator GCN1	GCN1L1	21282000	27880000	24581000	Q92616	Q92616	99	99	99
Pre-mRNA-splicing factor ATP-dependent RNA helicase PRP16	DHX38	2344200	2423000	2383600	Q92620;Q92620-2;H3BQT9;J3KSA8;H3BMS7;H3BV01;J3KTG2;J3KRT1	Q92620	27;11;3;3;3;2;2;2	27;11;3;3;3;2;2;2	27;11;3;3;3;2;2;2
28S ribosomal protein S31, mitochondrial	MRPS31	39023000	31206000	35114500	Q92665	Q92665	29	29	29
A-kinase anchor protein 1, mitochondrial	AKAP1	2313400	3478900	2896150	Q92667;Q92667-2;I3L2A2;I3L2N7;I3L0W0;I3L0K6;I3L3K1;I3L364;I3NI36;I3L0V5;I3L3V6	Q92667;Q92667-2	24;20;9;9;9;6;3;3;2;1;1	24;20;9;9;9;6;3;3;2;1;1	24;20;9;9;9;6;3;3;2;1;1
Proline-rich protein PRCC	PRCC	393340	453450	423395	Q92733	Q92733	4	4	4
TATA-binding protein-associated factor 2N	TAF15	9940000	11389000	10664500	Q92804-2;Q92804;A0A075B7D9;A0A075B7F4;A0A075B7F2;A0A075B7E4;A0A075B7C1	Q92804-2;Q92804;A0A075B7D9	21;21;14;8;4;3;2	19;19;12;8;4;3;2	19;19;12;8;4;3;2
Probable ATP-dependent RNA helicase DDX17	DDX17	118880000	82386000	100633000	Q92841;H3BLZ8;Q92841-1;Q92841-3;Q92841-2;A0A0U1RQJ0	Q92841;H3BLZ8;Q92841-1;Q92841-3;Q92841-2	69;68;67;66;65;5	51;50;49;48;48;4	51;50;49;48;48;4
Regulator of nonsense transcripts 1	UPF1	212260000	250700000	231480000	Q92900	Q92900	95	95	3
Far upstream element-binding protein 2	KHSRP	161220000	197610000	179415000	Q92945;A0A087WTP3;M0R0I5;M0QYH3;M0QXW7;M0R3J3;M0R0C6;M0QYG1;M0R251;M0R263	Q92945;A0A087WTP3	74;71;34;23;17;12;9;7;4;4	74;71;34;23;17;12;9;7;4;4	67;64;29;20;16;10;7;5;2;2
Transportin-1	TNPO1	2146400	2125300	2135850	Q92973-2;Q92973;Q92973-3;E7EW37;S4R398;O14787-2;A0A075B780;O14787	Q92973-2;Q92973;Q92973-3	22;22;18;4;4;3;2;2	22;22;18;4;4;3;2;2	22;22;18;4;4;3;2;2
RNA-binding protein with multiple splicing	RBPMS	2050600	1835800	1943200	Q93062-3;B4E3T4;Q93062-4;Q93062-5;Q93062;Q93062-2;H0YBU9;H0YC46;E5RFP4;E5RJD7;E5RJ31	Q93062-3;B4E3T4;Q93062-4;Q93062-5;Q93062;Q93062-2;H0YBU9	12;11;11;11;11;11;7;4;3;2;2	12;11;11;11;11;11;7;4;3;2;2	11;10;10;10;10;10;6;4;3;2;2
Selenocysteine insertion sequence-binding protein 2-like	SECISBP2L	905320	1191600	1048460	Q93073;Q93073-2;J3KPI1;H0YNT4;H0YKY4	Q93073;Q93073-2;J3KPI1	16;15;8;2;1	16;15;8;2;1	16;15;8;2;1
DNA topoisomerase I, mitochondrial	TOP1MT	317320	265960	291640	Q969P6;E5RIC7;Q969P6-2;H0YC03;E5RGE7;E5RGR4;E5RFE3;E5RGR2;E5RJ95;E5RFS0	Q969P6;E5RIC7;Q969P6-2	5;4;4;1;1;1;1;1;1;1	4;3;3;1;1;1;1;1;1;1	4;3;3;1;1;1;1;1;1;1
Zinc finger protein 622	ZNF622	503040	369220	436130	Q969S3	Q969S3	7	7	7
Protein TBRG4	TBRG4	116930000	109000000	112965000	Q969Z0;Q969Z0-2;C9IZN7;C9J7P5;H7C4R5;C9J5A2;C9J347	Q969Z0;Q969Z0-2	45;31;22;21;13;3;3	45;31;22;21;13;3;3	45;31;22;21;13;3;3
Coiled-coil domain-containing protein 47	CCDC47	1374900	1327900	1351400	Q96A33-2;Q96A33;A0A087WYW6	Q96A33-2;Q96A33	10;10;3	10;10;3	10;10;3
Fermitin family homolog 2	FERMT2	357760	498970	428365	Q96AC1-2;Q96AC1;Q96AC1-3;A0A0U1RRM8;H0YJ34;H0YJB6;G3V3J0	Q96AC1-2;Q96AC1;Q96AC1-3;A0A0U1RRM8;H0YJ34	6;6;6;5;5;2;1	6;6;6;5;5;2;1	6;6;6;5;5;2;1
Far upstream element-binding protein 1	FUBP1	145960000	176170000	161065000	Q96AE4;E9PEB5	Q96AE4;E9PEB5	64;63	57;56	3;2
Leucine-rich repeat-containing protein 59	LRRC59	32146000	27948000	30047000	Q96AG4;I3L223	Q96AG4	24;3	24;3	24;3
5-methylcytosine rRNA methyltransferase NSUN4	NSUN4	2132100	2864300	2498200	Q96CB9;Q96CB9-4;M0R1K5;Q96CB9-2;Q96CB9-3;A0A087X0V6;A0A087WUV3	Q96CB9;Q96CB9-4	7;6;2;2;2;1;1	7;6;2;2;2;1;1	7;6;2;2;2;1;1
RNA pseudouridylate synthase domain-containing protein 4	RPUSD4	25972000	26444000	26208000	Q96CM3;Q96CM3-2;E9PJV3	Q96CM3;Q96CM3-2	20;19;5	20;19;5	20;19;5
Coiled-coil domain-containing protein 124	CCDC124	3017600	2653100	2835350	Q96CT7;M0R2F5	Q96CT7	5;2	5;2	5;2
RNA-binding protein Musashi homolog 2	MSI2	12446000	9151800	10798900	Q96DH6;Q96DH6-2;J3QKT5;J3KTC1;B4DM51;Q96DH6-3;H0YHB7;O43347	Q96DH6;Q96DH6-2;J3QKT5;J3KTC1;B4DM51	18;15;9;9;9;8;2;2	18;15;9;9;9;8;2;2	2;0;2;0;0;0;0;0
39S ribosomal protein L38, mitochondrial	MRPL38	2070600	2168100	2119350	Q96DV4;Q96DV4-2	Q96DV4;Q96DV4-2	10;5	10;5	10;5
Ribosome-recycling factor, mitochondrial	MRRF	9032000	5924600	7478300	Q96E11-3;Q96E11;Q96E11-8;Q96E11-2;X6RDS5;Q96E11-7;Q96E11-5;Q96E11-6;Q96E11-4	Q96E11-3;Q96E11;Q96E11-8;Q96E11-2	15;15;12;9;6;6;6;6;6	15;15;12;9;6;6;6;6;6	15;15;12;9;6;6;6;6;6
Transcription termination factor 3, mitochondrial	MTERF3	9306000	6677300	7991650	Q96E29-3;Q96E29-2;Q96E29;E5RIY4;E5RIK9	Q96E29-3;Q96E29-2;Q96E29;E5RIY4;E5RIK9	19;19;19;15;12	19;19;19;15;12	19;19;19;15;12
RNA binding motif protein, X-linked-like-1	RBMXL1	4191400	2922100	3556750	Q96E39	Q96E39	54	8	8
RNA-binding protein 33	RBM33	1461800	1372600	1417200	Q96EV2;H0Y3K4;H7C0H2;A0A0C4DFS3;H7BXM6;H0Y3K3;A8MTF7;Q96EV2-2	Q96EV2;H0Y3K4	17;13;4;2;2;1;1;1	17;13;4;2;2;1;1;1	17;13;4;2;2;1;1;1
DnaJ homolog subfamily A member 3, mitochondrial	DNAJA3	13862000	11701000	12781500	Q96EY1-2;Q96EY1;Q96EY1-3;I3L1T6	Q96EY1-2;Q96EY1;Q96EY1-3	22;21;13;3	22;21;13;3	22;21;13;3
Pentatricopeptide repeat domain-containing protein 3, mitochondrial	PTCD3	29239000	25732000	27485500	Q96EY7;Q96EY7-2;B8ZZQ4;F8WE76	Q96EY7	41;14;6;1	41;14;6;1	41;14;6;1
Williams-Beuren syndrome chromosomal region 16 protein	WBSCR16	23089000	30254000	26671500	Q96I51;Q96I51-3;Q96I51-2;A0A087WT38	Q96I51;Q96I51-3;Q96I51-2	27;26;20;12	27;26;20;12	27;26;20;12
Zinc finger RNA-binding protein	ZFR	22971000	18054000	20512500	Q96KR1;H0Y8W1	Q96KR1	62;16	62;16	62;16
Probable 28S rRNA (cytosine-C(5))-methyltransferase	NSUN5	1355100	2496900	1926000	Q96P11;Q96P11-2;Q96P11-4;Q96P11-5;Q63ZY6-4;Q63ZY6-5;Q63ZY6;Q96P11-3;Q3KNT7-2;Q3KNT7-3;Q3KNT7	Q96P11;Q96P11-2;Q96P11-4;Q96P11-5	9;9;9;8;2;2;2;2;1;1;1	9;9;9;8;2;2;2;2;1;1;1	9;9;9;8;2;2;2;2;1;1;1
Serpin B12	SERPINB12	1818200	1872800	1845500	Q96P63;Q96P63-2	Q96P63;Q96P63-2	8;8	8;8	8;8
RNA-binding protein 14	RBM14	79487000	67855000	73671000	Q96PK6;Q96PK6-2;A0A0A6YYI9;F8WDX3;A0A0A0MSL8;B8ZZ74;Q96PK6-3;Q96PK6-4	Q96PK6	48;20;11;11;11;11;11;11	48;20;11;11;11;11;11;11	37;9;0;0;0;0;0;0
Protein quaking	QKI	10740000	9516100	10128050	Q96PU8-9;Q96PU8-8;Q96PU8-6;Q96PU8;Q96PU8-5;Q96PU8-3;H0YG47;F5GXS8;F5GYM3;H0YGD6;F5H8C8;F5H5U6;F5GYT7;H0YFB7	Q96PU8-9;Q96PU8-8;Q96PU8-6;Q96PU8;Q96PU8-5;Q96PU8-3;H0YG47;F5GXS8;F5GYM3	16;16;16;16;14;14;10;9;9;7;5;4;2;1	16;16;16;16;14;14;10;9;9;7;5;4;2;1	16;16;16;16;14;14;10;9;9;7;5;4;2;1
Serine/threonine-protein kinase SMG1	SMG1	1064200	1040600	1052400	Q96Q15;J3KRA9;Q96Q15-2;Q96Q15-3;Q96Q15-4;H3BQN7;I3L400;I3L0W2;H3BR09;I3L144;E9PNP6;Q6P435	Q96Q15;J3KRA9;Q96Q15-2;Q96Q15-3;Q96Q15-4	16;15;15;14;12;5;2;2;1;1;1;1	16;15;15;14;12;5;2;2;1;1;1;1	16;15;15;14;12;5;2;2;1;1;1;1
UAP56-interacting factor	FYTTD1	21857000	23137000	22497000	Q96QD9;Q96QD9-2;Q96QD9-3;H9KVC6;Q96QD9-4;H9KVD1;H9KVC1;H9KVD5	Q96QD9;Q96QD9-2;Q96QD9-3	19;16;14;9;8;5;4;2	19;16;14;9;8;5;4;2	19;16;14;9;8;5;4;2
Transcription elongation factor, mitochondrial	TEFM	12407000	12606000	12506500	Q96QE5;J3KTG7;Q96QE5-4	Q96QE5;J3KTG7	24;15;8	24;15;8	24;15;8
Transcriptional activator protein Pur-beta	PURB	30641000	48813000	39727000	Q96QR8;Q9UJV8-2;Q9UJV8	Q96QR8	28;2;2	28;2;2	24;2;2
Elongation factor G, mitochondrial	GFM1	886280	1003700	944990	Q96RP9;C9IZ01;Q96RP9-2;F8WAU4	Q96RP9;C9IZ01;Q96RP9-2;F8WAU4	8;7;7;6	8;7;7;6	8;7;7;6
Twinkle protein, mitochondrial	PEO1	627050	537020	582035	Q96RR1;Q96RR1-2;Q96RR1-3	Q96RR1;Q96RR1-2;Q96RR1-3	8;6;4	8;6;4	8;6;4
Selenocysteine insertion sequence-binding protein 2	SECISBP2	728610	642830	685720	Q96T21;Q96T21-2;Q96T21-3;Q5HYY5	Q96T21;Q96T21-2;Q96T21-3;Q5HYY5	12;11;11;8	12;11;11;8	12;11;11;8
Msx2-interacting protein	SPEN	22616000	12426000	17521000	Q96T58;H0Y5U7;F6WRY4	Q96T58	86;7;5	86;7;5	86;7;5
Cell division cycle 5-like protein	CDC5L	10045000	7072800	8558900	Q99459	Q99459	44	44	44
DnaJ homolog subfamily C member 2;DnaJ homolog subfamily C member 2, N-terminally processed	DNAJC2	1687700	991420	1339560	Q99543;Q99543-2;H7C3L7;C9IZ83;F2Z3N9;F2Z3H0	Q99543;Q99543-2	13;11;5;4;3;1	13;11;5;4;3;1	13;11;5;4;3;1
Protein SCAF11	SCAF11	5093100	5072800	5082950	Q99590;F8VXG7;Q99590-2;A0A0A0MTP7;A0A087WTB7;A8MUK0;A8MTP4	Q99590;F8VXG7;Q99590-2;A0A0A0MTP7	25;24;24;14;2;1;1	25;24;24;14;2;1;1	25;24;24;14;2;1;1
Translin-associated protein X	TSNAX;DISC1	25654000	21514000	23584000	Q99598;C4P0D6;C4P0D8;C4P0D4;Q5VVQ1;Q9NRI2	Q99598;C4P0D6;C4P0D8	22;11;11;9;9;2	22;11;11;9;9;2	22;11;11;9;9;2
Eukaryotic translation initiation factor 3 subunit C;Eukaryotic translation initiation factor 3 subunit C-like protein	EIF3C;EIF3CL	69492000	96646000	83069000	Q99613;Q99613-2;B5ME19;H3BPE4;H3BPE3;H3BTY8	Q99613;Q99613-2;B5ME19	77;74;71;14;13;10	77;74;71;14;13;10	77;74;71;14;13;10
3-hydroxyacyl-CoA dehydrogenase type-2	HSD17B10	23604000	15262000	19433000	Q99714;Q99714-2;Q5H928	Q99714;Q99714-2;Q5H928	21;20;16	21;20;16	21;20;16
Heterogeneous nuclear ribonucleoprotein A/B	HNRNPAB	423550000	224990000	324270000	Q99729-3;D6R9P3;D6RD18;D6RBZ0;A0A087WZV1;Q99729-2;Q99729-4;Q99729	Q99729-3;D6R9P3;D6RD18;D6RBZ0;A0A087WZV1;Q99729-2;Q99729-4;Q99729	58;56;56;56;56;56;52;50	58;56;56;56;56;56;52;50	57;55;55;55;55;55;51;49
RNA-binding protein 4B	RBM4B	2812000	2164900	2488450	Q9BQ04;E9PLB0;E9PM61;U3KQD5	Q9BQ04;E9PLB0;E9PM61;U3KQD5	31;19;19;19	5;1;1;1	5;1;1;1
ATP-dependent RNA helicase DDX50	DDX50	536170	679810	607990	Q9BQ39;A0A087WVC1	Q9BQ39;A0A087WVC1	13;11	11;9	11;9
Zinc phosphodiesterase ELAC protein 2	ELAC2	952270	675550	813910	Q9BQ52;Q9BQ52-4;G5E9D5;E7ES68;Q9BQ52-3;Q9BQ52-2;V9GZ72;V9GYS7;J3QRS2;V9GYU5;J3QL08;J3QLK4;H7C2I4	Q9BQ52;Q9BQ52-4;G5E9D5;E7ES68	15;14;13;9;7;5;4;3;2;2;2;2;2	15;14;13;9;7;5;4;3;2;2;2;2;2	15;14;13;9;7;5;4;3;2;2;2;2;2
Mitochondrial genome maintenance exonuclease 1	MGME1	2581800	3098000	2839900	Q9BQP7;Q5QPE8;Q5QPE7	Q9BQP7;Q5QPE8;Q5QPE7	11;7;6	11;7;6	11;7;6
Partner of Y14 and mago	WIBG	4928000	3819800	4373900	Q9BRP8-2;Q9BRP8	Q9BRP8-2;Q9BRP8	6;6	6;6	6;6
Cancer-related nucleoside-triphosphatase	NTPCR	8671300	4807700	6739500	Q9BSD7;Q5TDF0	Q9BSD7;Q5TDF0	14;10	14;10	14;10
Translational activator of cytochrome c oxidase 1	TACO1	6884500	1754700	4319600	Q9BSH4	Q9BSH4	8	8	8
Death-inducer obliterator 1	DIDO1	2086100	2136300	2111200	Q9BTC0;Q9BTC0-1;Q9BTC0-2;Q9BTC0-3	Q9BTC0;Q9BTC0-1	20;12;4;4	20;12;4;4	20;12;4;4
Probable ATP-dependent RNA helicase DDX23	DDX23	1826200	1364300	1595250	Q9BUQ8;H0YI52;F8VVA2;H0YIL9	Q9BUQ8	21;3;1;1	21;3;1;1	21;3;1;1
RNA-binding protein 4	RBM4	48862000	56971000	52916500	Q9BWF3;E9PB51;Q9BWF3-4;D6R9K7;J3QRR5;Q9BWF3-3;Q9BWF3-2	Q9BWF3;E9PB51;Q9BWF3-4;D6R9K7;J3QRR5;Q9BWF3-3;Q9BWF3-2	39;33;24;22;22;22;22	39;33;24;22;22;22;22	4;4;4;4;4;4;4
N-alpha-acetyltransferase 15, NatA auxiliary subunit	NAA15	1117000	861190	989095	Q9BXJ9;A0A0B4J1W3;Q9BXJ9-4;Q6N069;Q6N069-5;Q6N069-4;Q6N069-3;Q6N069-2	Q9BXJ9;A0A0B4J1W3	14;12;6;2;1;1;1;1	14;12;6;2;1;1;1;1	14;12;6;2;1;1;1;1
Serrate RNA effector molecule homolog	SRRT	5831500	4896800	5364150	Q9BXP5-4;Q9BXP5-2;Q9BXP5-3;Q9BXP5;Q9BXP5-5;H7C3A1;H7C1K0;H7C0U8;A0A0A0MSP6	Q9BXP5-4;Q9BXP5-2;Q9BXP5-3;Q9BXP5;Q9BXP5-5;H7C3A1	28;28;28;28;27;18;4;3;1	28;28;28;28;27;18;4;3;1	28;28;28;28;27;18;4;3;1
Eukaryotic translation initiation factor 2A;Eukaryotic translation initiation factor 2A, N-terminally processed	EIF2A	13156000	14746000	13951000	Q9BY44;Q9BY44-3;F8WAE5;Q9BY44-4;Q9BY44-2;C9IZE1;H7C5R5;H7C5Q3;F8WF18;F8WAT3	Q9BY44;Q9BY44-3;F8WAE5;Q9BY44-4;Q9BY44-2	33;31;30;28;17;15;13;10;2;2	33;31;30;28;17;15;13;10;2;2	33;31;30;28;17;15;13;10;2;2
Polymerase delta-interacting protein 3	POLDIP3	165000000	178160000	171580000	Q9BY77;F6VRR5;F8WCX5;Q6R954	Q9BY77;F6VRR5	54;53;26;14	54;53;26;14	7;6;7;0
39S ribosomal protein L13, mitochondrial	MRPL13	4230100	2925800	3577950	Q9BYD1;E5RJI7;H0YAX3;E5RFI2	Q9BYD1;E5RJI7	8;5;3;2	8;5;3;2	8;5;3;2
39S ribosomal protein L9, mitochondrial	MRPL9	3581400	859100	2220250	Q9BYD2;Q5SZR1	Q9BYD2;Q5SZR1	11;7	11;7	11;7
39S ribosomal protein L4, mitochondrial	MRPL4	28378000	19786000	24082000	Q9BYD3;K7ES61;X6RAY8;Q9BYD3-2;K7ELQ0;K7EKI4;K7ELF1;K7EJ73	Q9BYD3;K7ES61;X6RAY8;Q9BYD3-2;K7ELQ0	18;16;12;12;10;6;6;4	18;16;12;12;10;6;6;4	18;16;12;12;10;6;6;4
39S ribosomal protein L1, mitochondrial	MRPL1	12175000	9672800	10923900	Q9BYD6;H0Y8N7	Q9BYD6;H0Y8N7	14;11	14;11	14;11
MKI67 FHA domain-interacting nucleolar phosphoprotein	NIFK	3126700	3112200	3119450	Q9BYG3;C9J6C5;C9J808;H7BZL0	Q9BYG3;C9J6C5	10;6;4;2	10;6;4;2	10;6;4;2
YTH domain-containing family protein 1	YTHDF1	3237600	4367200	3802400	Q9BYJ9;Q9BYJ9-2;Q5JXC6	Q9BYJ9	24;2;1	12;2;1	12;2;1
28S ribosomal protein S26, mitochondrial	MRPS26	3309400	2740400	3024900	Q9BYN8	Q9BYN8	9	9	9
Histone-lysine N-methyltransferase SETD2	SETD2	1149300	733010	941155	Q9BYW2;Q9BYW2-3;Q9BYW2-2;H7C3H4;H7BZ93;C9JG86;H7BXT4	Q9BYW2;Q9BYW2-3;Q9BYW2-2;H7C3H4;H7BZ93;C9JG86;H7BXT4	18;15;15;14;12;12;11	18;15;15;14;12;12;11	18;15;15;14;12;12;11
Regulator of nonsense transcripts 3B	UPF3B	3027000	3446700	3236850	Q9BZI7-2;Q9BZI7;A0A087WYC8	Q9BZI7-2;Q9BZI7;A0A087WYC8	18;18;14	18;18;14	18;18;14
Apoptosis inhibitor 5	API5	18329000	16708000	17518500	Q9BZZ5-2;Q9BZZ5-5	Q9BZZ5-2;Q9BZZ5-5	38;31	38;31	2;2
RING finger protein unkempt homolog	UNK	542800	502630	522715	Q9C0B0;K7EQ93;A0A0A0MRZ1;E9PDK2	Q9C0B0	8;1;1;1	8;1;1;1	8;1;1;1
pre-mRNA 3 end processing protein WDR33	WDR33	2337800	3492000	2914900	Q9C0J8;Q9C0J8-3;Q9C0J8-2;B9A053;C9J8B4	Q9C0J8	30;6;5;4;3	30;6;5;4;3	30;6;5;4;3
N-acetyltransferase 10	NAT10	809180	844730	826955	Q9H0A0-2;Q9H0A0;A0A087WV29;E9PMU0	Q9H0A0-2;Q9H0A0;A0A087WV29	11;11;9;2	11;11;9;2	11;11;9;2
5-3 exoribonuclease 2	XRN2	5079200	4851400	4965300	Q9H0D6;Q9H0D6-2	Q9H0D6;Q9H0D6-2	40;39	40;39	40;39
Poly [ADP-ribose] polymerase 12	PARP12	1125400	1596900	1361150	Q9H0J9;G5E9U9;H7C4L8;H7C4T3;H7C4Z9	Q9H0J9;G5E9U9	15;9;4;1;1	15;9;4;1;1	15;9;4;1;1
Probable ATP-dependent RNA helicase DDX47	DDX47	3571800	3311300	3441550	Q9H0S4;Q9H0S4-2;F5H1N9	Q9H0S4;Q9H0S4-2	13;11;4	13;11;4	13;11;4
Translation initiation factor IF-3, mitochondrial	MTIF3	2064300	1545700	1805000	Q9H2K0	Q9H2K0	5	5	5
ATP-dependent RNA helicase DHX36	DHX36	15853000	18616000	17234500	Q9H2U1;Q9H2U1-2;Q9H2U1-3;E7EWK3;A0A0G2JQU7;A0A0G2JRP3	Q9H2U1;Q9H2U1-2;Q9H2U1-3;E7EWK3	50;48;47;40;14;7	48;46;45;38;14;7	39;37;39;29;14;7
Pinin	PNN	3998200	3939200	3968700	Q9H307;Q9H307-2;G3V5F0;G3V579	Q9H307;Q9H307-2	29;21;7;7	29;21;7;7	29;21;7;7
Mitochondrial ribosome-associated GTPase 2	MTG2	2961600	2100300	2530950	Q9H4K7;Q5JXJ0;B4DRC1;Q9H4K7-2	Q9H4K7;Q5JXJ0	13;10;2;2	13;10;2;2	13;10;2;2
Dimethyladenosine transferase 2, mitochondrial	TFB2M	43814000	23363000	33588500	Q9H5Q4	Q9H5Q4	30	30	30
Protein bicaudal C homolog 1	BICC1	277720	307550	292635	Q9H694;Q9H694-2;A6NGY7	Q9H694;Q9H694-2	7;6;3	7;6;3	7;6;3
Probable ATP-dependent RNA helicase YTHDC2	YTHDC2	3171900	2871900	3021900	Q9H6S0;D6RA70;D6R9T8;D6RF50	Q9H6S0	43;21;6;4	43;21;6;4	43;21;6;4
Epithelial splicing regulatory protein 2	ESRP2	4140600	3082400	3611500	Q9H6T0-2;Q9H6T0;J3KRF2;J3QQJ9;J3QKU3;H0YBR2;H0YBB3;Q6NXG1-2;Q6NXG1-5;Q6NXG1-4;Q6NXG1-3;Q6NXG1	Q9H6T0-2;Q9H6T0	20;20;3;3;2;1;1;1;1;1;1;1	20;20;3;3;2;1;1;1;1;1;1;1	20;20;3;3;2;1;1;1;1;1;1;1
Tudor domain-containing protein 3	TDRD3	735650	1061200	898425	Q9H7E2-3;Q9H7E2;Q9H7E2-2;B1AMN9;F2Z2Y2	Q9H7E2-3;Q9H7E2;Q9H7E2-2	17;15;14;3;2	17;15;14;3;2	17;15;14;3;2
UPF0488 protein C8orf33	C8orf33	1883900	2141900	2012900	Q9H7E9;Q9H7E9-2	Q9H7E9;Q9H7E9-2	7;7	7;7	7;7
Splicing factor, arginine/serine-rich 19	SCAF1	674510	793600	734055	Q9H7N4	Q9H7N4	6	6	6
Phosphorylated adapter RNA export protein	PHAX	968580	487300	727940	Q9H814	Q9H814	3	3	3
Protein argonaute-3	AGO3	335860	332560	334210	Q9H9G7;Q9H9G7-2;Q5TA56;A0A0U1RR19	Q9H9G7;Q9H9G7-2	15;12;2;1	8;6;2;1	5;3;2;1
39S ribosomal protein L44, mitochondrial	MRPL44	14722000	6275100	10498550	Q9H9J2	Q9H9J2	18	18	18
Regulator of nonsense transcripts 2	UPF2	1314000	1801100	1557550	Q9HAU5;Q9HAU5-2	Q9HAU5	21;9	21;9	21;9
Calcyclin-binding protein	CACYBP	11283000	4857500	8070250	Q9HB71;Q9HB71-3;B2ZWH1;Q9HB71-2	Q9HB71;Q9HB71-3	11;9;2;2	11;9;2;2	11;9;2;2
rRNA methyltransferase 3, mitochondrial	RNMTL1	31589000	30601000	31095000	Q9HC36;I3L443;I3L0T6	Q9HC36	25;12;10	25;12;10	25;12;10
Nuclear receptor coactivator 5	NCOA5	1098900	1032900	1065900	Q9HCD5;Q5JY17	Q9HCD5	7;3	7;3	7;3
Putative helicase MOV-10	MOV10	37677000	40755000	39216000	Q9HCE1;Q5JR04;Q9HCE1-2;Q9HCE1-3	Q9HCE1;Q5JR04;Q9HCE1-2	84;80;66;2	84;80;66;2	84;80;66;2
Pre-mRNA-splicing factor CWC22 homolog	CWC22	1314700	982890	1148795	Q9HCG8;B7WP74	Q9HCG8;B7WP74	17;13	17;13	17;13
Ribonucleoprotein PTB-binding 2	RAVER2	854540	806170	830355	Q9HCJ3-2;Q9HCJ3;E9PE10	Q9HCJ3-2;Q9HCJ3;E9PE10	7;6;5	7;6;5	7;6;5
39S ribosomal protein L47, mitochondrial	MRPL47	3807500	4805700	4306600	Q9HD33-2;Q9HD33;Q9HD33-3	Q9HD33-2;Q9HD33	13;13;5	13;13;5	13;13;5
28S ribosomal protein S30, mitochondrial	MRPS30	1500500	2591500	2046000	Q9NP92;A0A087WV52	Q9NP92;A0A087WV52	8;6	8;6	8;6
Neugrin	NGRN	18356000	15825000	17090500	Q9NPE2;A0A087WVE0;A0A087WWE0;Q9NPE2-3	Q9NPE2	20;2;1;1	20;2;1;1	20;2;1;1
39S ribosomal protein L40, mitochondrial	MRPL40	9624600	5586700	7605650	Q9NQ50	Q9NQ50	11	11	11
Nucleolar RNA helicase 2	DDX21	43628000	37428000	40528000	Q9NR30;Q9NR30-2	Q9NR30;Q9NR30-2	64;59	64;59	62;57
Eukaryotic translation initiation factor 4E transporter	EIF4ENIF1	504150	338810	421480	Q9NRA8;Q9NRA8-3;Q9NRA8-2;B1AKL4;B0QYZ7;B1AKL5;B1AKL6	Q9NRA8;Q9NRA8-3;Q9NRA8-2;B1AKL4	9;9;8;7;3;2;1	9;9;8;7;3;2;1	9;9;8;7;3;2;1
39S ribosomal protein L17, mitochondrial	MRPL17	7453300	4881900	6167600	Q9NRX2;E9PKV2	Q9NRX2;E9PKV2	11;8	11;8	11;8
RNA-binding protein 12	RBM12	931510	607080	769295	Q9NTZ6;A6PVI1;A6PVI0;Q5JX62	Q9NTZ6	14;3;3;3	14;3;3;3	14;3;3;3
Probable ATP-dependent RNA helicase DDX28	DDX28	9064900	7236500	8150700	Q9NUL7	Q9NUL7	30	30	30
Gamma-taxilin	TXLNG	890360	857880	874120	Q9NUQ3;Q9NUQ3-2	Q9NUQ3;Q9NUQ3-2	12;7	12;7	12;7
SPATS2-like protein	SPATS2L	2098100	814960	1456530	Q9NUQ6-2;Q9NUQ6;A0A0A0MSG5;B8ZZZ7;Q9NUQ6-4;Q9NUQ6-3;F8W6C2;C9JKE4;F8VZ02;F8VT91;C9JGM8;C9JW67;Q4ZFW0;F8WAV0;C9IZC3;C9J8M7;F2Z2S1	Q9NUQ6-2;Q9NUQ6;A0A0A0MSG5;B8ZZZ7;Q9NUQ6-4;Q9NUQ6-3	11;11;10;10;10;10;5;3;3;3;3;2;1;1;1;1;1	11;11;10;10;10;10;5;3;3;3;3;2;1;1;1;1;1	11;11;10;10;10;10;5;3;3;3;3;2;1;1;1;1;1
Guanine nucleotide-binding protein-like 3-like protein	GNL3L	443960	364900	404430	Q9NVN8	Q9NVN8	6	6	6
ATP-dependent RNA helicase DDX18	DDX18	2194300	2305200	2249750	Q9NVP1;H7C452	Q9NVP1	15;5	15;5	15;5
Poly(A) RNA polymerase, mitochondrial	MTPAP	56222000	56581000	56401500	Q9NVV4;Q9NVV4-2;Q5T851;Q5T852	Q9NVV4;Q9NVV4-2	35;29;11;10	35;29;11;10	35;29;11;10
Pre-mRNA-splicing factor RBM22	RBM22	36787000	20412000	28599500	Q9NW64;Q9NW64-2;E5RJW4;E5RHA8	Q9NW64;Q9NW64-2	27;24;12;6	27;24;12;6	27;24;12;6
SAFB-like transcription modulator	SLTM	6710600	5651700	6181150	Q9NWH9;H7C3F4;Q9NWH9-3;H7BXE3;H0YL55;H0YNF3;H0YMR6;H0YLE6;H0YMW8;H0YKH2;H0YKU6;H0YMM0;H0YLW7	Q9NWH9;H7C3F4;Q9NWH9-3	38;23;22;17;12;9;9;9;8;8;8;6;4	38;23;22;17;12;9;9;9;8;8;8;6;4	38;23;22;17;12;9;9;9;8;8;8;6;4
Constitutive coactivator of PPAR-gamma-like protein 2	FAM120C	1636800	1660700	1648750	Q9NX05;F8W881;Q9NX05-2	Q9NX05;F8W881	22;18;5	20;16;5	20;16;5
39S ribosomal protein L16, mitochondrial	MRPL16	3975800	2414900	3195350	Q9NX20;E9PI14	Q9NX20;E9PI14	15;9	15;9	15;9
Cell growth-regulating nucleolar protein	LYAR	928330	1876400	1402365	Q9NX58;D6RDJ1	Q9NX58	6;1	6;1	6;1
H/ACA ribonucleoprotein complex subunit 1	GAR1	2204600	2888400	2546500	Q9NY12-2;Q9NY12	Q9NY12-2;Q9NY12	4;4	4;4	4;4
39S ribosomal protein L39, mitochondrial	MRPL39	20547000	20044000	20295500	Q9NYK5;Q9NYK5-2;C9JG87	Q9NYK5;Q9NYK5-2;C9JG87	24;24;21	24;24;21	24;24;21
Mitogen-activated protein kinase kinase kinase MLT	ZAK	467490	624950	546220	Q9NYL2;D4Q8H0;Q9NYL2-3;Q9NYL2-2;C9J3F7	Q9NYL2	8;3;3;3;2	8;3;3;3;2	8;3;3;3;2
FAST kinase domain-containing protein 2	FASTKD2	71596000	44381000	57988500	Q9NYY8;Q9NYY8-2	Q9NYY8;Q9NYY8-2	48;44	48;44	48;44
Constitutive coactivator of PPAR-gamma-like protein 1	FAM120A	82906000	109110000	96008000	Q9NZB2-6;A0A0C4DG79;Q5T035	Q9NZB2-6;A0A0C4DG79	79;42;3	79;42;3	1;0;0
Insulin-like growth factor 2 mRNA-binding protein 1	IGF2BP1	198160000	198760000	198460000	Q9NZI8;Q9NZI8-2	Q9NZI8;Q9NZI8-2	67;46	67;46	63;42
39S ribosomal protein L15, mitochondrial	MRPL15	74689000	51435000	63062000	Q9P015;E5RIZ4;E5RHF4	Q9P015;E5RIZ4;E5RHF4	32;26;16	32;26;16	32;26;16
Protein RCC2	RCC2	617070	633750	625410	Q9P258	Q9P258	8	8	8
NFX1-type zinc finger-containing protein 1	ZNFX1	6630700	4194500	5412600	Q9P2E3;Q5JXR6;Q5JXR5;Q9P2E3-2;Q5JXR7	Q9P2E3	43;16;14;13;12	43;16;14;13;12	43;16;14;13;12
RNA-binding protein 27	RBM27	22122000	21676000	21899000	Q9P2N5	Q9P2N5	61	61	9
Nuclear RNA export factor 1	NXF1	4226000	4851000	4538500	Q9UBU9;E9PIN3;Q9UBU9-2;B4E227;E9PQA4;H0YDU0;E9PLA7	Q9UBU9;E9PIN3;Q9UBU9-2	27;22;15;11;4;3;1	27;22;15;11;4;3;1	27;22;15;11;4;3;1
ATP-binding cassette sub-family F member 2	ABCF2	2813800	3073000	2943400	Q9UG63;Q9UG63-2;C9JHK9;C9JZV3	Q9UG63;Q9UG63-2	21;21;6;6	21;21;6;6	21;21;6;6
Testin	TES	818690	1388400	1103545	Q9UGI8-2;Q9UGI8;F8W7T0;H7BYK1	Q9UGI8-2;Q9UGI8	7;7;2;2	7;7;2;2	7;7;2;2
Tryptophan--tRNA ligase, mitochondrial	WARS2	727370	790150	758760	Q9UGM6;Q9UGM6-2	Q9UGM6	3;1	3;1	3;1
Translocation protein SEC63 homolog	SEC63	2022600	1605300	1813950	Q9UGP8;A6PVC9	Q9UGP8	20;1	20;1	20;1
Zinc finger CCCH domain-containing protein 7B	ZC3H7B	1321200	1110700	1215950	Q9UGR2-2;Q9UGR2	Q9UGR2-2;Q9UGR2	17;17	16;16	16;16
Signal recognition particle subunit SRP68	SRP68	879150	1227300	1053225	Q9UHB9-4;Q9UHB9;Q9UHB9-2;Q9UHB9-3	Q9UHB9-4;Q9UHB9;Q9UHB9-2	11;11;9;5	11;11;9;5	11;11;9;5
E3 ubiquitin-protein ligase makorin-1	MKRN1	735640	942960	839300	Q9UHC7-4;Q9UHC7-3;Q9UHC7-2;Q9UHC7;C9J031;C9IY57;C9IZP5;C9JYI0;C9JYX8;F8WAS8	Q9UHC7-4;Q9UHC7-3;Q9UHC7-2;Q9UHC7	5;5;5;5;2;2;1;1;1;1	5;5;5;5;2;2;1;1;1;1	5;5;5;5;2;2;1;1;1;1
Poly(U)-binding-splicing factor PUF60	PUF60	13921000	14509000	14215000	Q9UHX1-6;A0A0J9YYL3;A0A0J9YVP6;Q9UHX1-4;Q9UHX1-2;A0A0J9YVR6;E9PQ56;E9PN18;E9PMU7	Q9UHX1-6;A0A0J9YYL3;A0A0J9YVP6;Q9UHX1-4;Q9UHX1-2;A0A0J9YVR6;E9PQ56	33;32;32;32;32;18;18;14;13	33;32;32;32;32;18;18;14;13	1;1;1;1;1;1;1;1;1
Tyrosine-protein kinase BAZ1B	BAZ1B	721610	570260	645935	Q9UIG0-2;Q9UIG0	Q9UIG0-2;Q9UIG0	5;5	5;5	5;5
Lariat debranching enzyme	DBR1	643580	584690	614135	Q9UK59;F8WAY1;Q9UK59-2	Q9UK59	7;3;1	7;3;1	7;3;1
Polypyrimidine tract-binding protein 2	PTBP2	2777700	2506900	2642300	Q9UKA9;Q9UKA9-2;Q9UKA9-4;Q9UKA9-3;Q9UKA9-5;Q9UKA9-6	Q9UKA9;Q9UKA9-2;Q9UKA9-4;Q9UKA9-3;Q9UKA9-5	16;16;15;15;8;7	15;15;14;14;8;7	15;15;14;14;8;7
RNA-binding protein Raly	RALY	73519000	59272000	66395500	Q9UKM9;Q9UKM9-2;Q5QPL9;Q5QPM1;Q5QPM0;Q5QPM2	Q9UKM9;Q9UKM9-2;Q5QPL9;Q5QPM1;Q5QPM0;Q5QPM2	34;33;31;25;20;17	34;33;31;25;20;17	34;33;31;25;20;17
Protein argonaute-2	AGO2	4326200	5558700	4942450	Q9UKV8;Q9UKV8-2;E5RJY2	Q9UKV8;Q9UKV8-2	34;32;1	34;32;1	27;25;1
Protein CDV3 homolog	CDV3	4932700	7409100	6170900	Q9UKY7;Q9UKY7-2;D6R9V8;D6RFH2;D6RDN0;H0Y8K3;Q9UKY7-3	Q9UKY7;Q9UKY7-2;D6R9V8	6;4;3;1;1;1;1	6;4;3;1;1;1;1	6;4;3;1;1;1;1
Malignant T-cell-amplified sequence 1	MCTS1	1598700	1443800	1521250	Q9ULC4;Q9ULC4-2;Q9ULC4-3	Q9ULC4;Q9ULC4-2;Q9ULC4-3	5;4;4	5;4;4	5;4;4
Pre-mRNA-splicing factor ISY1 homolog	ISY1	2542700	1562300	2052500	Q9ULR0;Q9ULR0-2;Q9ULR0-1;A8MVI5;D6RC18;H0YA89	Q9ULR0;Q9ULR0-2;Q9ULR0-1;A8MVI5;D6RC18	8;8;8;6;5;2	8;8;8;6;5;2	8;8;8;6;5;2
RNA-binding protein NOB1	NOB1	1764600	2407600	2086100	Q9ULX3;H3BUR4	Q9ULX3	7;2	7;2	7;2
A-kinase anchor protein 8-like	AKAP8L	6318400	6544500	6431450	Q9ULX6;Q9ULX6-2;M0R1Y5;M0QYT7;M0R010	Q9ULX6;Q9ULX6-2	23;20;6;6;4	23;20;6;6;4	11;11;0;0;0
Ras GTPase-activating protein-binding protein 2	G3BP2	32295000	34377000	33336000	Q9UN86-2;Q9UN86;D6RAC7;D6RB17;D6RGJ4;D6RE13;D6RBW8;D6RBM9;D6REX8;D6RBR0;D6R9X5;D6R9A4	Q9UN86-2;Q9UN86;D6RAC7;D6RB17;D6RGJ4	28;27;16;16;14;12;12;9;9;9;7;7	25;24;13;13;11;9;9;6;6;6;4;4	25;24;13;13;11;9;9;6;6;6;4;4
Probable dimethyladenosine transferase	DIMT1	6092300	1070400	3581350	Q9UNQ2;A0A0C4DGB1;D6RCL3	Q9UNQ2;A0A0C4DGB1	10;8;4	10;8;4	10;8;4
Trinucleotide repeat-containing gene 6B protein	TNRC6B	2211800	2559100	2385450	Q9UPQ9-1;Q9UPQ9;H0Y720;Q9UPQ9-2	Q9UPQ9-1;Q9UPQ9;H0Y720	23;22;20;10	23;22;20;10	23;22;20;10
Zinc finger CCCH domain-containing protein 4	ZC3H4	2215200	912040	1563620	Q9UPT8;M0QY97	Q9UPT8;M0QY97	15;13	15;13	15;13
Proliferation-associated protein 2G4	PA2G4	64164000	32441000	48302500	Q9UQ80;Q9UQ80-2;F8VR77;F8W0A3;H0YIN7;F8VZ69	Q9UQ80;Q9UQ80-2;F8VR77	41;34;24;12;11;4	41;34;24;12;11;4	41;34;24;12;11;4
UPF0568 protein C14orf166	C14orf166	2525100	1651600	2088350	Q9Y224;G3V4C6;H0YJB9;G3V4E7	Q9Y224;G3V4C6;H0YJB9	9;7;5;2	9;7;5;2	9;7;5;2
Eukaryotic translation initiation factor 3 subunit L	EIF3L	20893000	20136000	20514500	Q9Y262;B0QY89;Q9Y262-2;B0QY90;C9JHP4;C9K0Q7;H7C3A0;H0Y7E6	Q9Y262;B0QY89;Q9Y262-2;B0QY90	39;38;38;26;13;13;7;2	39;38;38;26;13;13;7;2	39;38;38;26;13;13;7;2
Developmentally-regulated GTP-binding protein 1	DRG1	3242300	2522800	2882550	Q9Y295;H0YI06;F8WEE0	Q9Y295	11;1;1	11;1;1	11;1;1
28S ribosomal protein S28, mitochondrial	MRPS28	8130300	6949900	7540100	Q9Y2Q9;H0YAT2;E5RGC7;E5RFH3;H7C5V3;E5RK86;E5RFT8;H0YC42;U3KQQ8	Q9Y2Q9;H0YAT2;E5RGC7;E5RFH3;H7C5V3	10;7;6;6;5;4;3;2;1	10;7;6;6;5;4;3;2;1	10;7;6;6;5;4;3;2;1
Thyroid hormone receptor-associated protein 3	THRAP3	7363800	7699600	7531700	Q9Y2W1	Q9Y2W1	38	38	37
WW domain-binding protein 11	WBP11	5489200	4962000	5225600	Q9Y2W2;F5H5G4;F5GXS9	Q9Y2W2	26;10;1	26;10;1	26;10;1
Nucleolar protein 58	NOP58	3015200	3504500	3259850	Q9Y2X3;H7BZ72;F8WED0	Q9Y2X3	19;4;1	19;4;1	19;4;1
Tyrosine--tRNA ligase, mitochondrial;Tyrosine--tRNA ligase	YARS2	35862000	19365000	27613500	Q9Y2Z4;H0YHS6	Q9Y2Z4;H0YHS6	25;18	25;18	25;18
Nitric oxide synthase-interacting protein	NOSIP	6503700	2794100	4648900	Q9Y314;A0A075B6F9;M0R3B2;A0A075B797;M0R1K2;M0QX85;M0R1T7	Q9Y314;A0A075B6F9;M0R3B2;A0A075B797	14;12;11;8;5;3;1	14;12;11;8;5;3;1	14;12;11;8;5;3;1
Putative RNA-binding protein Luc7-like 2	LUC7L2;C7orf55-LUC7L2	4529600	3928300	4228950	Q9Y383;A0A0A6YYC3;Q96HJ9-2;A0A0A6YYJ8;Q9Y383-3;Q9Y383-2;V9GZ75;F8WEU3	Q9Y383;A0A0A6YYC3;Q96HJ9-2;A0A0A6YYJ8;Q9Y383-3;Q9Y383-2	15;13;13;13;13;13;2;2	15;13;13;13;13;13;2;2	8;7;7;7;7;7;1;1
Ribosome maturation protein SBDS	SBDS	7374600	7814700	7594650	Q9Y3A5;A0A087X020;F8WE72	Q9Y3A5;A0A087X020	11;10;4	11;10;4	11;10;4
39S ribosomal protein L11, mitochondrial	MRPL11	9603200	10833000	10218100	Q9Y3B7;Q9Y3B7-2;Q9Y3B7-3;E9PQB6;H0YCD5	Q9Y3B7;Q9Y3B7-2;Q9Y3B7-3	19;16;11;7;2	19;16;11;7;2	19;16;11;7;2
Nucleolar protein 16	NOP16	2814300	1449300	2131800	Q9Y3C1;D6RIC3;A0A0C4DGU5;A0A087X2G6;Q9Y3C1-3;Q9Y3C1-2;A0A087X1T1;D6RC60	Q9Y3C1;D6RIC3;A0A0C4DGU5;A0A087X2G6;Q9Y3C1-3;Q9Y3C1-2;A0A087X1T1	7;6;6;6;6;6;4;2	7;6;6;6;6;6;4;2	7;6;6;6;6;6;4;2
28S ribosomal protein S23, mitochondrial	MRPS23	8075300	4056300	6065800	Q9Y3D9;J3QLR8	Q9Y3D9;J3QLR8	15;13	15;13	15;13
Serine-threonine kinase receptor-associated protein	STRAP	2953300	1462600	2207950	Q9Y3F4;Q9Y3F4-2;H0YH33	Q9Y3F4;Q9Y3F4-2	11;11;4	11;11;4	11;11;4
tRNA-splicing ligase RtcB homolog	RTCB	26421000	14050000	20235500	Q9Y3I0	Q9Y3I0	30	30	30
Coiled-coil domain-containing protein 9	CCDC9	944400	976990	960695	Q9Y3X0;M0QYB4;M0QZR0	Q9Y3X0	8;2;1	8;2;1	8;2;1
Chromatin target of PRMT1 protein	CHTOP	36237000	39790000	38013500	Q9Y3Y2-3;Q9Y3Y2-4;Q9Y3Y2;X6R700;A0A087X1B7;Q5T7Y7	Q9Y3Y2-3;Q9Y3Y2-4;Q9Y3Y2;X6R700;A0A087X1B7	12;11;11;8;6;2	12;11;11;8;6;2	12;11;11;8;6;2
Talin-1	TLN1	12672000	11654000	12163000	Q9Y490;Q9Y4G6;H0YMT1	Q9Y490	63;7;5	63;7;5	63;7;5
U3 small nucleolar RNA-associated protein 18 homolog	UTP18	416920	534810	475865	Q9Y5J1;J3QLD6;J3QRG0;J3QR85;J3KSR7	Q9Y5J1	5;1;1;1;1	5;1;1;1;1	5;1;1;1;1
RNA-binding protein 8A	RBM8A	19166000	13804000	16485000	Q9Y5S9;Q9Y5S9-2;A0A0J9YW13	Q9Y5S9;Q9Y5S9-2	9;8;3	9;8;3	9;8;3
Ubiquitin carboxyl-terminal hydrolase 16	USP16	168750	217160	192955	Q9Y5T5-5;Q9Y5T5-2;Q9Y5T5;Q9Y5T5-3;H9KVB6	Q9Y5T5-5;Q9Y5T5-2;Q9Y5T5;Q9Y5T5-3	3;3;3;2;1	3;3;3;2;1	3;3;3;2;1
tRNA pseudouridine synthase A, mitochondrial;tRNA pseudouridine synthase	PUS1	5854100	3626800	4740450	Q9Y606-2;Q9Y606;G8JLB3;F5H1S9;F5GXL3;F5H168;F5GY32;F8W9U5;F5H1B2	Q9Y606-2;Q9Y606;G8JLB3;F5H1S9	20;20;19;18;7;6;6;5;5	20;20;19;18;7;6;6;5;5	20;20;19;18;7;6;6;5;5
28S ribosomal protein S18b, mitochondrial	MRPS18B	8309900	9016700	8663300	Q9Y676;A0A0G2JIC6	Q9Y676;A0A0G2JIC6	11;6	11;6	11;6
Apoptotic chromatin condensation inducer in the nucleus	ACIN1	32416000	19772000	26094000	S4R3H4;E7EQT4;Q9UKV3;Q9UKV3-5;Q9UKV3-3;Q9UKV3-2;G3V3B0;G3V3T3;A0A087WYN3	S4R3H4;E7EQT4;Q9UKV3;Q9UKV3-5	45;43;43;42;16;16;15;3;1	45;43;43;42;16;16;15;3;1	45;43;43;42;16;16;15;3;1
Histone deacetylase complex subunit SAP18	SAP18	6686100	10969000	8827550	X6RAL5;O00422;H7BZW6;U3KQ12;U3KPY7	X6RAL5;O00422;H7BZW6	18;17;10;6;6	18;17;10;6;6	18;17;10;6;6
