# Supplementary material for: Control of immediate early gene expression by CPEB4-repressor complex-mediated mRNA degradation
Source: Genome Biol. 2022 Sep 12;23:193. doi: 10.1186/s13059-022-02760-5 (PMC9465963; doi:10.1186/s13059-022-02760-5)
Supplement: Supplementary file 4 — Additional file 4. Excel spreadsheet listing proteins identified by poly(A) RNA IC with log2 fold-change ≥1 or ≤-1 (RMD/DMSO). [file 13059_2022_2760_MOESM4_ESM.xlsx]

## Sheet: Tabelle1
Additional file 4: Proteins identified by poly(A) RNA IC with log2 fold-change ≥1 or ≤-1 (RMD/DMSO)
Gene name	Protein name	Function	poly(A) RNA IC fold-change, log2	mRNA fold-change, log2
FAM76B	Protein FAM76B	protein deneddylation, proteolysis	Inf	0.571563
CSRP2	Cysteine and glycine-rich protein 2	development, cell differentiation	Inf	2.47786
BAIAP2	Brain-specific angiogenesis inhibitor 1-associated protein 2	angiogenesis, cell motility	Inf	2.39881
TRIP10	Cdc42-interacting protein 4	GLUT-4 translocation in response to insulin	Inf	-0.00769542
LCN1;LCN1P1	Lipocalin-1;Putative lipocalin 1-like protein 1	binding of hydrophobic ligands, involved in protein secretion	Inf	Inf
EPPK1	Epiplakin	cytoskeletal architecture	Inf	2.35905
ZNF318	Zinc finger protein 318	transcriptional regulation	Inf	-0.210406
XAB2	Pre-mRNA-splicing factor SYF1	involved in transcription-coupled repair, transcription, splicing	Inf	0.372774
NOVA2	RNA-binding protein Nova-2	binding of ssRNA, splicing	Inf	6.97772
CPEB4	Cytoplasmic polyadenylation element-binding protein 4	RNA binding via CPE in 3'UTR, cytoplasmic polyadenylation, translation	3.12583	2.05263
HELZ	Probable helicase with zinc finger domain	class I RNA helicase	2.59601	0.0410118
ZNF385A	Zinc finger protein 385A	mRNA binding, translation, binding of C/EBPalpha 3'UTR	2.15927	0.580505
CXorf23	Uncharacterized protein CXorf23	uncharacterized, paralog of THRAP3 (involved in mRNA splicing, mRNA decay, terminal stage of adipocyte differentiation)	1.83785	1.41419
AKAP13	A-kinase anchor protein 13	anchoring of PKA	1.78142	1.60833
STAU1	Double-stranded RNA-binding protein Staufen homolog 1	dsRNA binding, microtubule binding, mRNA transport	1.46048	0.397222
C6orf203	Uncharacterized protein C6orf203	uncharacterized (alternative name: HSPC230, PRED31)	1.44915	1.48389
OASL	2-5-oligoadenylate synthase-like protein	antiviral activity, involved in RIG-I activation	1.38143	1.27786
SUPV3L1	ATP-dependent RNA helicase SUPV3L1, mitochondrial	mitochondrial RNA helicase, RNA surveillance in mitochondria, regulates stability of mature mRNA	-1.07911	-0.571669
YTHDF2	YTH domain-containing family protein 2	binding of m6A-containing RNAs, mRNA stability, cap-independent translation	-1.08154	-0.813205
TSR1	Pre-rRNA-processing protein TSR1 homolog	required for 40S ribosomal subunit maturation in the nucleus	-1.0868	-1.38783
DDX21	Nucleolar RNA helicase 2	RNA helicase, promotes rRNA transcription	-1.09432	-1.45759
RPUSD4	RNA pseudouridylate synthase domain-containing protein 4	pseudouridine synthase activity	-1.09964	-1.12997
MRPL44	39S ribosomal protein L44, mitochondrial	mitochondrial ribosomal protein L44	-1.15677	-0.275107
YBX3	Y-box-binding protein 3	cytoskeleton remodeling	-1.20151	-1.08688
GPATCH4	G patch domain-containing protein 4	poly(A) RNA binding, unkown in vivo function	-1.32487	-1.77892
DDX6	Probable ATP-dependent RNA helicase DDX6	RNA binding, ATP-dependent RNA helicase	-1.40761	-1.7477
MRM1	rRNA methyltransferase 1, mitochondrial	formation of 2-O-methylguanosine at position 1145 (Gm1145) in the 16S mitochondrial large subunit ribosomal RNA	-1.42149	-2.81116
ETFB	Electron transfer flavoprotein subunit beta	Respiratory electron transport	-1.45432	0.027638
DIMT1	Probable dimethyladenosine transferase	dimethylation of 18S rRNA in 40S particle	-1.63643	-1.24217
HEATR6	HEAT repeat-containing protein 6	amplification-dependent oncogene	-1.67373	-0.0882239
CTNNA1	Catenin alpha-1	catenin that binds to cadherins, involved in cell adhesion	-1.67799	-0.177889
SPATS2L	SPATS2-like protein	involved in 5.8S rRNA processing, involved in translational control in response to oxidative stress	-1.71161	-1.66003
MSI2	RNA-binding protein Musashi homolog 2	mRNA surveillance	-1.80721	-2.4591
LSM14B	Protein LSM14 homolog B	mRNA translation and decay	-1.90169	0.147551
RBM5	RNA-binding protein 5	component of spliceosome A complex, regulation of alternative splicing	-1.93795	-0.747435
WDR36	WD repeat-containing protein 36	formation of multiprotein complexes	-1.98833	-0.694144
EIF4ENIF1	Eukaryotic translation initiation factor 4E transporter	mediates nuclear import of eIF4E, involved in P-body formation, mRNA decay	-2.06318	-0.798535
NARS	Asparagine--tRNA ligase, cytoplasmic	asparaginyl-tRNA synthetase	-2.13295	-0.753152
GTPBP6	Putative GTP-binding protein 6	GTP binding, in vivo function unknown	-2.20191	-1.60935
MRPL19	39S ribosomal protein L19, mitochondrial	mitochondrial ribosomal protein L19	-2.26041	-1.00108
MRPL9	39S ribosomal protein L9, mitochondrial	mitochondrial ribosomal protein L9	-2.31735	-1.44978
CPS1	Carbamoyl-phosphate synthase [ammonia], mitochondrial	mitochondrial carbamoyl-phosphate synthase	-2.39803	-1.9935
NOB1	RNA-binding protein NOB1	mRNA degradation (NMD), pre-rRNA processing	-2.48672	-1.27828
TOP2A	DNA topoisomerase 2-alpha	topoisomerase II	-4.10583	-1.11726
UHRF1	E3 ubiquitin-protein ligase UHRF1	ubiquitin ligase involved in DNA methylation, chromatin modification	-Inf	-1.52548
MKI67	Antigen KI-67	cell proliferation	-Inf	-1.7523
IGKV3-11;IGKC;IGKV1-8	Ig kappa chain C region	antigen binding	-Inf	NA
WDR76	WD repeat-containing protein 76	specific binding of 5-hydroxymethylcytosine	-Inf	-0.326857
SARS2	Serine--tRNA ligase, mitochondrial	synthesis of L-seryl-tRNA	-Inf	-1.56645
EIF3F	Eukaryotic translation initiation factor 3 subunit F	translation initiation	-Inf	0.113101
AURKA	Aurora kinase A	cell cycle progression	-Inf	-2.992
DUSP11	RNA/RNP complex-1-interacting phosphatase	RNA binding, RNA 5' dephosphorylation, nuclear RNA metabolism	-Inf	-0.0280743
PAK4	Serine/threonine-protein kinase PAK 4	S/T protein kinase involved in cytoskeleton regulation, cell migration, growth, survival, proliferation	-Inf	-0.374372
PIP	Prolactin-inducible protein	water transport, binding of IgG, immune defense	-Inf	NA
CCT3	T-complex protein 1 subunit gamma	molecular chaperone	-Inf	-0.88668
RRP1	Ribosomal RNA processing protein 1 homolog A	nucleologenesis, generation of 28S rRNA	-Inf	-0.960016
HSP90AB2P	Putative heat shock protein HSP 90-beta 2	molecular chaperone	-Inf	-1.07384
GUF1	Translation factor GUF1, mitochondrial	mitochondrial protein synthesis	-Inf	-0.87372
SREK1	Splicing regulatory glutamine/lysine-rich protein 1	interaction with SR proteins for splice site selection	-Inf	-1.45607
TOP1MT	DNA topoisomerase I, mitochondrial	mitochondrial DNA topoisomerase I	-Inf	-0.943284
PEO1	Twinkle protein, mitochondrial	mitochondrial DNA metabolism	-Inf	NA
MTG2	Mitochondrial ribosome-associated GTPase 2	mitochondrial ribosome assembly, mitochondrial translation	-Inf	-0.464241
PHAX	Phosphorylated adapter RNA export protein	phosphoprotein adapter for nuclear export of U snRNA	-Inf	-0.82778
MRPS30	28S ribosomal protein S30, mitochondrial	mitochondrial translation	-Inf	-0.929979
GNL3L	Guanine nucleotide-binding protein-like 3-like protein	GTP binding, nucleolar GTPase essential for ribosomal pre-rRNA processing	-Inf	-1.15381
GAR1	H/ACA ribonucleoprotein complex subunit 1	ribosome biogenesis, telomere maintenance	-Inf	-1.41425
BAZ1B	Tyrosine-protein kinase BAZ1B	tyrosine protein kinase involved in chromatin remodelling, transcription regulation, DDR	-Inf	-1.17376
