# Supplementary material for: Control of immediate early gene expression by CPEB4-repressor complex-mediated mRNA degradation
Source: Genome Biol. 2022 Sep 12;23:193. doi: 10.1186/s13059-022-02760-5 (PMC9465963; doi:10.1186/s13059-022-02760-5)
Supplement: Supplementary file 5 — Additional file 5. Excel spreadsheet listing differentially expressed genes upon treatment with the class I-specific HDAC inhibitor RMD in HeLa cells. [file 13059_2022_2760_MOESM5_ESM.xlsx]

## Sheet: Tabelle1
Additional file 5: Differentially expressed genes upon treatment with the class I-specific HDAC inhibitor RMD in HeLa cells
Gene name	log2 fold-change	p-value
CORO7	1.17213	2.44514e-08
SSR4P1	3.06077	1.18663e-14
RN7SL588P	0.864284	0.632874
RP11-159F24.5	Inf	0.558914
COX8C	Inf	0.00134594
RP11-1137G4.3	Inf	0.252173
SOHLH2	-2.62473	1.5352e-65
TMPO-AS1	-1.19754	4.59017e-09
RAP1GDS1	-0.111709	0.158617
EXOC1	1.12383	9.06515e-43
ZNF212	0.490821	0.00286839
ADAMTS4	-0.657841	4.23455e-06
MUL1	0.0192539	0.855558
PSMB7	-0.626804	7.46258e-27
MEOX1	-1.44857	7.17294e-46
UTP3	0.496517	2.8715e-07
RCAN1	0.2153	0.0448931
HBA1	Inf	7.77369e-25
ZSWIM3	0.244505	0.109787
ITM2B	0.311143	3.89766e-06
CASC2	1.99249	6.07559e-06
PLAGL1	-1.00253	3.1321e-19
RP11-145O15.3	Inf	0.929398
ACVRL1	1.45614	0.0343075
RP11-713P17.4	1.83529	0.0488719
TMTC3	1.11123	5.86317e-51
GLB1	0.24496	0.000124754
RP11-401O9.4	Inf	0.0139265
RP11-141C7.4	-0.333384	0.633818
RP11-426L16.8	1.43814	0.290898
CKMT2-AS1	1.19677	3.4541e-09
KRT19	Inf	8.81515e-05
MARVELD3	0.312727	0.50975
CDON	1.02983	2.20341e-28
NR2C2	-0.428455	0.000185388
RP11-343N15.2	0.520687	0.968138
TDG	-1.19225	2.06214e-59
SNORA23	-1.88345	0.00120084
CENPBD1	-0.61542	0.000358117
WASH6P	-0.0658675	0.619563
TAF2	-0.0439308	0.524256
THEM4	0.694874	2.69715e-16
GTF3C5	0.259865	3.90563e-05
DHX16	0.40845	2.46824e-12
TIMP2	0.460777	9.95928e-16
GOLGA6L2	Inf	0.0026615
RP11-182I10.3	-0.559844	0.224407
MIR937	Inf	0.969253
SNORD33	-0.880011	0.321378
RN7SL463P	Inf	0.578615
TUBG1	-0.13508	0.0719445
DCUN1D3	0.605066	1.01225e-07
RP4-754E20__A.5	Inf	0.0911631
CU459201.1	-0.78447	0.143259
RP11-504P24.8	0.675539	0.0036151
ZNF514	2.29263	2.91023e-11
CORIN	1.32821	0.00725303
PMPCA	0.424952	2.84986e-14
HTRA2	0.970159	3.8759e-31
IGSF23	-0.0164655	0.869399
GMPS	-1.22415	9.93876e-97
KIAA1841	-0.310103	0.00275296
LRRC69	-0.164609	0.76419
ALG1L	Inf	0.306446
ZW10	-0.137377	0.0743529
GOLGA6L6	Inf	0.0939401
TAS2R13	-1.38104	0.178713
UBE2O	0.476988	7.24468e-14
RP11-1277A3.1	2.31236	6.66092e-10
MIP	-1.2712	0.268425
AC140061.12	2.31674	0.0333863
SRPK1	-0.42127	1.07895e-13
RETSAT	0.437471	2.78367e-11
RBM20	Inf	0.000503192
LGR4	-1.32387	2.52989e-95
DR1	-0.0133774	0.773493
ABCC6	1.81913	0.0097854
MPRIP	0.16953	0.000993305
ZNF691	-0.194109	0.20747
HEATR4	Inf	0.359119
LENG9	-1.44674	1.46221e-10
DHRS3	-2.66874	2.59321e-56
FABP7	Inf	0.00139143
KRT18	0.564278	2.66634e-26
CTNNA2	Inf	0.171105
PSME4	0.108412	0.0806936
RP11-376P6.3	Inf	0.17651
PLEKHG4B	1.71402	0.00139079
RP1-228P16.4	1.01563	0.597706
CCDC134	0.383978	0.0160116
CTD-2337J16.1	0.516635	0.605175
HMCN1	4.99688	1.46977e-47
RP11-18H21.1	Inf	0.0887059
ZNF280B	1.22092	6.36988e-05
SNRNP35	-1.00321	1.84164e-12
ARHGEF19	-1.12554	1.67972e-12
SSX1	Inf	3.45693e-08
TSEN54	0.377019	2.03235e-06
CASD1	-2.4545	1.54773e-40
LMNA	-0.66568	6.80722e-29
LA16c-306A4.2	-0.00515893	0.796381
RNF11	0.921611	6.00266e-41
AC006547.13	Inf	0.283437
ABHD12	0.24516	0.00682243
WDR24	-0.166339	0.0590928
ZRANB2-AS2	0.884245	0.847737
GNL3L	-1.15381	5.90088e-52
ARSD	Inf	1.70571e-07
RP11-347D21.3	Inf	3.45771e-05
CPS1	-1.9935	1.2121e-255
WBP11	-0.327466	6.66499e-08
TFE3	-0.0510882	0.520781
IGBP1	0.414161	4.47524e-08
MITF	-1.43794	5.22769e-64
RN7SL576P	Inf	0.906446
PARD6A	2.85355	2.42921e-27
OXNAD1	0.469831	2.13602e-07
ERRFI1	1.85101	1.29865e-76
RP11-21M24.2	1.55255	0.0470075
TIMM17A	0.121033	0.0515082
RP11-16C1.2	1.16071	0.00284546
USP30	0.440402	0.000774837
CGN	2.63334	1.46564e-164
SDC3	0.0183082	0.813439
CLTA	0.0751873	0.193965
EFCAB14	0.28513	1.19129e-05
MRPS6	-0.191035	0.0580654
ACOT1	-0.871185	0.073175
CAPRIN1	-1.06942	2.06188e-109
CTDNEP1	-1.71769	2.85516e-36
RP11-167N4.2	Inf	0.996854
RP11-432J22.2	1.58076	0.0379707
ANKRD45	Inf	0.346278
RP11-297C4.3	-0.418752	0.619437
RP11-91P24.5	Inf	0.67074
RP11-643M14.1	Inf	4.11741e-05
PTCHD2	5.93947	1.02643e-29
OSGEP	-0.484675	0.000104919
OPHN1	0.236985	0.0225129
SLC38A2	-0.311551	7.24608e-06
LL22NC03-N64E9.1	-0.643134	4.36895e-05
TSTD2	-0.410394	3.51097e-05
ZNF91	0.412342	0.00190122
AC007292.3	0.313951	0.961746
C6orf89	1.30836	2.2369e-97
AP1S3	-0.470877	0.000231871
DHRS12	0.281915	0.644338
CTC-499J9.1	Inf	0.853431
MME	-0.845964	1.24732e-15
NUP188	-0.819657	1.8401e-53
USP16	-0.981313	1.8218e-28
ACO1	1.14947	4.90437e-76
CLRN1-AS1	1.30678	0.883185
TTC7A	-0.201618	0.0114901
RANBP3	-0.456656	2.12839e-11
PBLD	-2.56937	1.29272e-13
RP11-364L4.3	Inf	0.929493
LINC00462	Inf	0.049882
RBM4	0.0191826	0.984822
RPL36	-0.608158	6.22759e-20
RP11-255C15.3	-0.771557	0.0964695
AURKAIP1	-0.435537	4.76123e-09
FBXW11	-0.29896	7.47671e-06
RP11-774O3.3	3.42396	1.00394e-08
TDP2	-0.0193123	0.71019
VPS9D1-AS1	-0.817051	6.75936e-08
ATP6V1G2	2.78692	0.000231039
PDLIM5	-0.1974	0.00317616
LSMEM1	1.45289	0.035802
SHE	0.590385	0.659722
CHTF18	1.46628	3.28488e-124
TMEM198B	1.54803	1.56104e-13
C12orf73	-0.984495	4.51486e-10
RP11-167H9.4	Inf	0.252173
HRK	-1.23719	1.69025e-06
CNEP1R1	1.29877	1.09319e-26
SGSH	-0.100926	0.322691
SCN2A	Inf	0.0632195
CYP17A1-AS1	Inf	0.0112634
THSD4	1.5255	4.5158e-26
PYGO2	0.228556	0.00398163
RP11-146D12.2	Inf	0.609561
COLGALT1	-0.722806	7.15673e-36
SPIN4	-0.145057	0.293589
WSB2	-1.82053	1.50533e-115
CTSK	2.66988	0.000197749
PTPN2	-0.298847	0.000582495
ANKRD18A	-2.72446	3.29402e-11
LYN	-0.971584	4.53437e-31
SNN	2.77131	3.12631e-132
PHKB	-0.134317	0.0822941
CSDE1	-1.34226	6.002e-161
TFEC	Inf	0.152685
JTB	-1.32967	1.73801e-141
ARHGEF17	-0.699614	4.95695e-12
HOXC-AS3	-1.93081	0.000114109
CORO1A	8.78547	5.09535e-51
RBM34	-0.0372462	0.644885
RP11-38L15.2	-0.101818	0.811155
ADCY10	Inf	0.0761098
TMEM159	0.23728	0.0839071
CEP120	0.30767	0.00112761
C14orf93	-0.606011	0.0007296
RP3-467K16.7	0.138604	0.979654
RP11-755B10.3	0.638663	0.378021
STOM	-0.509141	2.29106e-17
FAM50A	0.393793	1.07486e-08
ROPN1L	Inf	5.00985e-25
RP11-37E23.5	Inf	0.177115
WWC3	Inf	9.61289e-12
AC005237.4	Inf	0.13902
NLRP1	5.10343	2.55013e-26
ZIC2	-2.87046	6.38597e-43
RP11-159G9.5	1.18071	1.18141e-07
SGOL1	-0.529096	3.57683e-06
KLF10	0.189187	0.0215399
FAM166B	1.96742	0.219625
CCDC85C	0.431836	2.88385e-09
KB-1572G7.2	0.423693	0.0117051
RP11-131L23.1	Inf	0.654692
ANKRD17	-0.446159	2.49124e-15
MAPK7	0.381258	0.0171235
PAGR1	-1.99167	1.34209e-112
VPS53	1.19651	4.57635e-67
MEX3B	1.39931	1.7938e-11
CTB-131K11.1	2.20447	0.00391013
SLC7A6	-2.47613	2.456e-192
OST4	0.0186247	0.781782
C1orf74	1.95827	2.47216e-52
SAV1	0.627468	6.36549e-11
HARS	0.454692	8.53577e-12
RP11-345J4.5	0.0838275	0.940357
RP1-178F15.4	-0.335073	0.616605
RABAC1	0.264767	0.00540285
MMS22L	-0.114486	0.129078
RP11-20I23.8	-1.05424	1.82955e-07
NRD1	-0.0369012	0.564991
ATCAY	3.3559	5.98179e-27
EPM2AIP1	1.05975	1.15469e-24
APEH	0.5443	7.12351e-22
C7orf49	-1.1609	1.39327e-25
RP11-284F21.9	1.7369	4.34976e-06
DNAJB8-AS1	Inf	0.802829
TMEM138	-0.823792	2.07634e-15
TLR5	Inf	1.14572e-17
PRC1	-1.68776	7.83131e-203
TYW1B	1.40036	8.75965e-11
RPS11	-0.411849	2.66658e-16
SMPD2	-1.08542	2.70108e-11
SSFA2	-0.548379	1.02942e-13
ARG2	4.01416	1.73962e-59
RAB9A	-0.362559	6.42844e-07
CMTR1	1.10902	7.70189e-62
HOXA3	-1.94691	0.178287
RP11-441O15.3	1.83434	6.76899e-05
TIGD6	1.33573	6.9534e-19
LHX1	0.0273355	0.718928
LINC00868	Inf	0.00699125
EVPL	-1.89083	2.77807e-98
CPQ	1.07058	8.47721e-06
SHF	0.615363	0.875257
SYK	0.814718	0.500006
CDC42BPA	-0.75165	1.11157e-30
NR2F1	-2.36072	1.0841e-75
ARL8A	-0.682792	7.64741e-08
ZSWIM7	0.173219	0.279476
WDR6	-1.43246	1.39693e-139
MLF1	Inf	0.0195718
CECR5-AS1	0.0910385	0.915128
LIFR	-0.117078	0.0548983
AC108488.3	-1.6416	1.53207e-19
DLL3	0.0114995	0.970017
RP4-781K5.6	Inf	0.177115
NOP10	-0.671192	1.37414e-23
CPNE1	0.503345	1.9394e-12
ARHGEF15	Inf	0.0629612
SNTB1	-2.95544	2.03405e-50
SYNPO2	0.491464	0.458506
NELFE	-0.13107	0.0448924
TMEM150A	0.385487	0.0706817
RNF217	-2.26531	1.34944e-57
RP11-589M4.3	Inf	0.73797
RP11-498D10.5	Inf	0.609561
SH3YL1	-0.305971	0.238558
GFRA3	Inf	0.0798827
RP11-243A14.1	Inf	0.0528378
ZC3H7A	-0.900273	5.07443e-22
IRAK2	2.10345	2.18522e-20
DNAH11	2.54623	0.0176971
NLRP11	Inf	3.72926e-16
PRPF40A	-0.55153	4.27588e-22
RPUSD3	-0.0274604	0.792796
RP11-586D19.2	Inf	0.082401
CA1	0.382826	0.968074
RP11-867O8.5	0.120724	0.761167
RP11-55L4.2	Inf	0.580927
MPI	0.437336	1.17604e-06
RP11-179A16.1	0.145533	0.937559
XXbac-B444P24.8	-0.163157	0.666966
IQUB	5.55937	2.75456e-28
TMEM189	0.71156	3.57234e-21
RP11-373N22.3	2.72392	0.00296652
CCDC117	-0.697811	8.95865e-15
GLOD4	-0.669308	8.18347e-19
CDH26	1.25664	0.29812
RN7SL339P	1.22242	0.337075
HYLS1	Inf	0.866384
BCAP29	-0.24139	0.00628804
RP11-483I13.5	1.874	1.45735e-05
ALG1L13P	1.13905	1.53606e-08
RN7SL690P	-0.215654	0.762423
HMGB1P5	-1.50264	1.83068e-35
STOML2	-1.13098	1.32468e-60
ARPC1A	0.329977	1.90606e-08
IAH1	-1.70585	1.45685e-19
SERTAD2	0.574209	4.15418e-08
RNASEH2B	-1.47242	8.42859e-33
FKBP11	-0.0142974	0.925334
EIF4A3	0.837864	7.08367e-47
SMDT1	0.114125	0.487971
NFU1	-0.414367	0.0231763
AC079135.1	-1.04395	0.171265
GJA1	Inf	1.23661e-14
CCNI2	Inf	0.0400378
BBC3	0.894969	4.89027e-05
AC005775.2	0.646212	0.48568
C17orf89	-1.27442	1.13745e-42
ALDOC	3.04369	1.79298e-244
RP4-548D19.3	0.236618	0.800597
CCND2	Inf	1.44729e-33
SHCBP1	-0.953535	1.17682e-44
ZNF724P	1.1242	0.0478948
TSPAN17	0.0448485	0.641569
PLEKHH3	-0.0712317	0.395165
GGPS1	0.527139	1.05045e-10
AC124890.1	Inf	0.137807
CTC-205M6.5	2.77438	0.000118622
EFEMP2	3.46881	5.5096e-10
MS4A7	Inf	0.296196
TES	0.245704	0.000111936
PFKFB4	1.48502	1.19877e-19
TRAP1	-0.459159	5.62625e-18
SWI5	0.742307	7.2863e-15
RP11-24C3.2	-0.989754	0.0816206
MMP13	Inf	5.31999e-12
RP11-803B1.8	Inf	0.0428085
FAH	0.247912	0.0276867
AC008440.10	-1.18588	0.130527
EDN1	-0.559044	0.00186752
ANKAR	-0.189529	0.663946
PMEL	6.33111	1.03932e-178
EIF5B	0.214994	0.00128004
ENO2	4.48571	1.12418e-20
LCP1	Inf	8.83719e-08
HIST1H4B	-2.16052	2.36154e-17
AC013472.3	0.616379	0.245758
R3HDM4	0.822043	3.11401e-19
IL1RAPL2	Inf	0.00424376
AC079988.3	Inf	0.609561
HLA-DQB1	Inf	6.51486e-15
BIRC2	0.660118	2.43123e-16
XRCC1	-0.0937245	0.345185
UBQLN1	-0.503497	4.77056e-22
SECISBP2	0.222195	0.00759596
CDIPT	0.265072	0.000391439
SNORA71A	-0.834445	0.0783651
SNORD4B	-0.908862	0.339107
RP11-642C5.1	Inf	0.461558
RP11-794G24.1	-1.44586	0.0125047
KCTD10	0.601669	1.00507e-16
CYB561D2	-0.199195	0.077023
C2orf73	Inf	0.00324904
LAMB2	0.114856	0.303466
MPP7	-0.856438	3.17857e-32
C2CD3	0.893855	1.81935e-27
FAM83A	-2.43762	4.58903e-64
MPP6	-0.889501	3.47054e-28
EEFSEC	1.37405	1.0381e-37
NBPF10	-0.277234	0.00621811
NDUFA3	0.187062	0.0263446
TP53BP2	-0.0544013	0.429947
RP11-378E13.3	0.255766	0.637332
AC087491.2	Inf	0.102719
SCN1A	2.43071	4.07293e-12
KIF5C	Inf	3.50959e-06
MUSTN1	Inf	0.182579
GGA3	0.10443	0.22163
NT5M	0.522339	0.0894745
GPLD1	-0.0508749	0.847694
TNNT2	1.19857	0.297654
RBPMS2	-2.12998	6.87198e-06
H2AFX	-0.723399	5.22961e-18
CCNT1	-0.168697	0.00301764
CTB-161K23.1	Inf	0.0487106
KB-1507C5.4	Inf	0.182579
REEP4	0.00552871	0.937092
CYP1B1-AS1	0.77945	0.416293
COMMD10	-0.578958	2.33842e-06
UGT2B4	-0.84393	0.32997
TMC7	-1.61355	3.79994e-23
CCDC9	0.0838287	0.653059
SLC35F1	0.433394	0.759898
RP5-981O7.2	0.0334802	0.716485
PPFIA4	5.35185	4.2242e-42
ST3GAL1	0.249866	0.00259487
CILP	Inf	0.0169585
ZNF107	0.0462611	0.728577
LANCL2	-2.17172	5.1275e-48
PID1	0.122014	0.686415
KLF7-IT1	Inf	0.3073
INVS	-0.201045	0.0321408
ETV6	-0.648762	4.73489e-07
USP28	0.0281224	0.720869
BAZ2A	0.00202588	0.967861
PTK7	2.83512	6.26225e-06
TMEM217	1.10438	0.139382
ZNF773	2.24186	0.000105101
RP11-452F19.3	-0.83977	0.000378613
RP11-45K10.2	Inf	0.354135
RN7SL572P	-0.431098	0.421042
FGD4	0.773897	7.30273e-15
MPPED1	Inf	6.37765e-05
WASF2	-0.402534	5.89005e-08
CYTH3	1.59888	1.59305e-123
FAM120C	-0.399854	0.000705461
RP11-707G14.1	-2.97544	0.230922
SKIV2L2	-0.913049	2.70188e-39
IVD	-0.564832	6.74778e-15
RSBN1L	-0.838236	5.95261e-20
AHCYL1	0.535442	8.94152e-27
EXOC4	0.227485	0.000512036
CYP2E1	Inf	3.43421e-13
NUP205	-1.30739	5.30504e-146
RP11-769O8.1	-0.0611067	0.829156
CIB2	2.81102	1.09289e-07
SMPDL3B	3.22184	9.3187e-11
CHST3	-3.50085	0
LL22NC01-81G9.3	Inf	0.6012
GLTSCR2	-0.338996	4.62439e-05
NUDT5	-0.461021	2.40699e-16
KDM3B	-1.34427	9.13318e-93
RP11-286E11.1	Inf	0.000105693
RAP2B	-0.266531	0.000935574
ISCA1	-0.629336	3.7965e-19
CMPK1	-1.75423	1.96401e-121
MSTN	Inf	0.0238379
MTMR10	0.904155	3.44316e-14
DNAAF3	1.87178	3.53521e-48
HJURP	-1.60598	5.49811e-60
CACNA2D2	Inf	0.00046962
ARC	4.27429	4.36632e-35
MED31	0.615688	1.24368e-08
RP11-326F20.5	-0.925483	0.11982
PCDHB2	3.0461	2.35906e-06
METTL17	-0.706444	2.1654e-16
ZNF169	-0.265088	0.253348
ZRANB1	0.254319	0.000301395
ADAM12	Inf	0.000107296
RP1-155G6.4	Inf	0.00119845
UBLCP1	1.15592	3.04335e-34
OGT	-0.642164	3.56606e-29
UBA6	-0.163499	0.0123614
COQ5	-0.168464	0.057067
WDFY1	-0.757676	1.57081e-19
EGLN3	1.63014	4.68199e-34
COPS3	-0.758943	2.77215e-38
NAPB	0.300818	0.0892912
RP11-127I20.5	1.48041	0.0992766
TCIRG1	0.210378	0.0644309
CPSF3	0.221731	0.000784936
H3F3C	0.839635	0.328589
CTD-2330K9.3	Inf	0.992935
ATP5C1	-0.0949246	0.0849374
RP11-266O8.1	1.99664	0.174885
RAP2A	1.37201	4.23676e-65
RNASEH2A	0.123476	0.0637172
ZDHHC12	1.12696	1.73371e-39
APLF	2.72329	2.11122e-28
INSM2	Inf	9.4645e-05
RP11-539G18.2	1.36776	0.00082205
DACT1	Inf	0.12768
RDH5	1.79861	0.0626663
GTPBP3	0.181607	0.033869
MARCKS	-0.687769	3.53694e-22
GPC1	-0.261493	0.000906155
CEACAMP10	Inf	0.0488694
MAP1LC3B2	2.14495	1.38066e-08
FZD7	0.864338	1.8421e-05
DIABLO	0.711311	1.1341e-05
CHML	-0.450888	2.81971e-10
RN7SL47P	-1.97544	0.196745
DHX30	-1.02999	2.39452e-68
AP4M1	-0.322666	0.0149404
SLC41A1	0.790515	1.32713e-19
CTIF	1.24024	8.45693e-42
RP11-861A13.4	Inf	0.532025
RP11-13N13.2	-1.8683	0.00661423
IL18R1	-1.40932	4.50289e-07
RP11-88I21.2	Inf	0.177115
CPSF4	-0.134872	0.125814
RPA3	0.984809	8.96165e-27
RP11-383H13.1	Inf	1.43314e-06
EPDR1	-1.80448	1.86257e-100
SH3GLB2	0.765966	1.58941e-21
SNRPG	-0.569624	1.14839e-18
RP11-890B15.3	1.23682	0.00277275
EIF3L	0.210384	1.87027e-05
HIST1H4A	-2.60868	1.01953e-116
GOLGA8R	Inf	3.15076e-05
MRPL50	-0.27954	0.000946261
CU442762.1	Inf	0.531807
CALCOCO2	1.40628	1.49265e-83
IST1	-0.302439	8.31486e-07
VPS26B	-0.385793	2.73576e-06
PPP2CB	0.199884	0.0189239
ARAP2	-0.892014	1.34305e-09
REEP2	Inf	0.469817
MRPL1	-0.39636	0.00372838
SRBD1	-0.353711	0.000264838
VPS26A	-0.0686535	0.379903
NRG3	Inf	0.664809
RAB7L1	-0.108449	0.171769
SLC25A11	0.0028014	0.977849
ADSL	-1.08113	2.56266e-70
NKD2	2.22593	1.9626e-29
TRAF3IP1	0.153993	0.186449
ACAP3	1.13507	3.05287e-37
RP11-175D17.3	Inf	0.0908598
CD55	-0.294985	1.69302e-05
RP11-254F19.2	Inf	0.274436
HRASLS2	-0.407923	0.617977
RP11-460N16.1	0.278491	0.872046
ARF4	-0.207941	0.000798218
IL22RA1	1.70517	0.146482
SNX13	-0.420192	3.38794e-07
TROVE2	-0.51722	2.14681e-14
OSGIN1	-0.11287	0.632045
RN7SKP227	0.0328791	0.796598
ATP1A1	0.147012	0.0145204
KB-1572G7.3	Inf	0.117361
RP11-671C19.2	Inf	0.0322531
YBEY	-0.903812	4.62745e-08
NPC1	1.55814	6.70828e-96
TAF4	-0.197973	0.108033
MRPS30	-0.929979	1.69378e-58
RP11-76I14.1	-0.194021	0.791065
RP11-314B1.2	-2.25851	2.77351e-31
NAA60	-0.902805	3.14525e-19
RPL7	-0.279853	7.36356e-10
SUV420H1	-0.883754	1.76179e-16
NCOA1	0.52358	1.45143e-07
KRT5	Inf	0.00152486
C19orf70	-0.159921	0.0902078
RP11-1024P17.1	-0.148607	0.905778
RP11-80H5.9	1.66508	0.133625
RP11-78A19.4	-1.5889	0.0780415
NCOR2	-0.599848	1.26479e-16
ARAP3	-0.00925032	0.910339
H2AFY	-0.801133	2.17628e-48
IRAK1BP1	0.989909	0.150315
MYOM3	-0.530665	0.20373
ARID3B	0.88571	2.56023e-07
C2orf54	1.02715	0.385605
MNX1	0.213148	0.281278
TMEM68	-0.58639	1.36112e-05
MPND	1.79642	8.98015e-34
PCDHA8	Inf	0.00699125
ACVR2B-AS1	0.480769	0.379198
RP11-707M3.3	-1.06377	0.275701
CTD-2076M15.1	2.96215	0.00514553
C15orf40	-0.0775706	0.586771
REM2	0.247567	0.855086
ANAPC1	-1.27723	8.25115e-135
HCG16	1.02515	0.0930031
BUB3	-1.23533	1.77372e-97
BOLA1	0.553245	2.3722e-05
BPIFC	Inf	0.0285356
CTD-2206N4.2	Inf	0.580927
NOM1	-0.45645	3.09373e-09
DOCK9	0.304995	1.2236e-05
IFITM2	-1.04994	2.16926e-24
FBXO43	-0.801817	4.39925e-05
PIWIL3	1.42155	0.0312848
DENND6B	2.67831	8.70729e-16
CTD-2530H12.2	Inf	0.144829
AGPAT3	-1.66993	1.66508e-78
IL1RAP	-0.266232	0.000466268
RP11-798G7.8	0.404558	0.431951
UBA1	0.332822	9.12449e-10
MTERF	0.731671	5.80729e-11
ZNF767	0.620614	0.00081344
NSMF	0.296637	1.10796e-05
SH3BGRL2	2.32693	0.00451444
TTC16	0.393793	0.342922
EIF2A	-0.89695	1.18629e-35
RP11-81A22.5	Inf	0.000702363
RN7SL800P	-0.42233	0.702366
SLC25A32	-0.960183	1.31219e-37
MVK	1.11768	1.48883e-31
AC009784.3	1.34787	0.728557
RPL5	-0.528139	1.16815e-30
SCO2	-0.577845	1.85715e-11
CCDC153	4.57513	2.62273e-09
AP001462.6	-0.542617	0.598579
AC007308.6	0.899039	0.350744
CLDND2	0.603112	0.340185
BRK1	0.51776	8.50088e-14
MRC2	-1.81213	3.07919e-69
ZNF44	0.474089	0.00895499
RAB35	-0.322203	1.25075e-05
RP3-404F18.5	-0.990553	0.42079
PIAS1	1.16339	8.64244e-39
ING5	-0.675892	2.73855e-09
AC004463.6	-1.38937	7.82484e-05
TBL1XR1	-1.82115	6.30502e-142
ADSSL1	0.0420164	0.963593
ZC3H10	1.58958	5.60749e-30
CYP1A1	3.6463	7.36795e-39
HOXB7	-2.06435	2.21202e-42
POLDIP3	-1.02076	1.44267e-54
RP11-227D13.1	1.01567	0.242524
PNPT1	-0.602346	3.39284e-16
RP11-510N19.5	2.90592	1.84903e-05
CCDC12	-1.72115	1.11737e-42
CS	-0.279973	4.7512e-06
AP000708.1	0.283882	0.952233
SYT9	Inf	0.00372157
RP11-430H10.2	0.981782	0.420678
CTB-58E17.5	1.11337	0.872858
ARHGEF11	-0.527104	1.54368e-13
ZNF846	2.73464	7.27911e-26
RP11-75C10.7	Inf	0.923192
SPTBN5	4.07493	2.09603e-64
RFC1	0.725941	3.67261e-27
P2RX7	2.65944	0.00787767
FABP3	-1.4824	1.0443e-06
C9orf153	0.00134819	0.609936
SNORA48	-0.628991	0.315043
STK17B	0.630865	4.02783e-15
TNFAIP6	Inf	0.000133269
RDH8	Inf	0.0047019
PPP1R26-AS1	-1.95492	7.74198e-06
FAM134B	2.22878	1.91928e-31
TRAPPC4	0.486939	1.61801e-09
CNST	0.0534734	0.537861
RP5-1073O3.7	1.99886	0.0161603
PSMC5	-0.478585	9.23375e-14
HACL1	0.468917	7.34436e-08
RP1-71H19.2	Inf	0.555464
ELOF1	1.20193	4.27438e-76
DCBLD1	-0.0465752	0.544932
RP11-770J1.5	Inf	0.595082
FGFR1OP	-0.654394	1.6883e-06
KEL	Inf	0.00687561
RP3-413H6.2	Inf	0.071426
AKT1	-0.8101	6.51524e-35
CTD-2555K7.4	-0.782911	0.475452
PPAP2C	-2.02008	5.40613e-166
LINC00632	3.37525	1.14685e-05
TMEM231	-0.189191	0.182934
RP11-341G23.4	Inf	0.133902
RAB5A	0.0188368	0.851817
C10orf10	Inf	3.25701e-07
YWHAG	-0.0829379	0.0782399
TMPRSS13	Inf	0.0698331
UQCRQ	0.00736393	0.892519
2014-09-01	0.451833	0.194271
TMEM26	Inf	0.309606
AJAP1	Inf	0.182579
TSG101	0.283749	0.00282355
RP11-17A4.1	-0.848793	0.344189
FBXO32	3.18011	2.89753e-48
AC003005.2	Inf	0.122535
AC026806.2	Inf	0.0240219
RP11-583F2.2	Inf	0.896176
C6orf222	Inf	0.181628
AC016735.2	Inf	0.432224
BRS3	Inf	0.00120191
RP11-16C1.1	Inf	0.00968861
ONECUT2	1.50357	8.91326e-28
CTD-2371O3.2	0.035023	0.961083
HIST1H3A	-1.79168	1.61011e-73
PSMC3IP	0.0115346	0.971134
SNORD99	-0.0230045	0.432072
C4B-AS1	-2.74999	0.00641116
FAM105B	-0.343751	4.63625e-09
TWF1	-0.184827	0.00413237
AC117395.1	2.13687	0.0903775
KIAA1324L	Inf	0.000155936
ABHD13	0.439271	0.000312546
MTSS1L	-0.946258	1.66638e-40
TNFAIP1	-0.153146	0.0137256
RP11-304L19.5	-0.602697	2.13248e-07
RP11-14N9.2	2.36709	0.165489
RP1-224A6.3	Inf	0.411176
CDC42EP5	Inf	0.000142854
NAT8L	-1.49676	3.02638e-33
UBL5	0.844109	8.35697e-30
RPSAP52	Inf	0.824301
ABCA11P	-0.300017	0.298323
CYB5R1	1.87731	2.36e-158
RP5-1125A11.1	2.6996	6.80204e-12
RP11-197N18.2	-0.102888	0.599053
LPGAT1	-1.53638	1.78511e-118
EDAR	Inf	0.052661
ATOX1	0.963959	5.30828e-28
SRRM5	-0.400536	0.68222
OTOP1	Inf	0.00283492
RN7SL524P	Inf	0.804239
LINC00970	0.119725	0.828293
EIF2AK2	-1.47997	6.40248e-88
ZMYM6	0.992048	1.31805e-30
CAPG	-0.353621	6.28498e-07
SEC31A	-0.351156	8.41148e-11
BTBD8	Inf	1.45102e-06
LIN7B	0.15376	0.720473
HS6ST1	1.56382	9.65472e-87
CTC-303L1.2	-1.32847	0.0763374
RP11-70C1.1	5.70056	9.31362e-21
LRRC8A	0.475028	1.46687e-11
IL33	Inf	0.00877811
DCAF7	0.287852	3.39967e-06
WBP5	-0.381127	3.31712e-07
SPRY3	1.22952	0.0146365
EIF2S3	-0.236083	9.68515e-07
AC004221.2	1.74395	0.0726977
TM4SF18	Inf	0.542456
AC011738.4	1.30137	0.00170547
RP11-93B14.6	-0.251154	0.585914
ASXL1	-1.4744	2.0798e-101
CCT6B	1.9491	0.00128114
CARD14	-0.620027	9.58409e-08
KLHL30	0.608811	0.670499
PHIP	-1.20414	7.75294e-71
SSX6	Inf	0.0887488
RP11-300M24.1	0.101226	0.995709
TAS2R4	0.470988	0.854962
STX11	0.461637	0.0386985
L3MBTL1	0.482114	0.115903
ZNF490	1.32689	3.43647e-10
MSL1	-2.19081	1.11762e-146
PIR	-0.752232	5.35911e-20
TDGF1P3	1.57421	0.301991
ZNF679	Inf	0.00645474
STXBP6	Inf	2.17224e-16
RP11-196G18.21	Inf	0.0288517
HOXD8	0.604531	0.0788059
CASC10	-1.117	4.8189e-15
TBC1D9B	-1.11266	5.71767e-76
CIAPIN1	-0.497831	6.44495e-13
INPP5F	1.99759	3.77382e-110
APOBEC3B	0.562967	0.00010756
RPS7	-0.546284	2.50278e-23
PMS1	-0.361838	0.00125441
CCDC168	Inf	0.246644
NBPF12	0.0455474	0.808639
VPS8	1.51938	2.64547e-95
CLCN5	0.576547	4.27773e-09
DDX58	0.434676	0.0213735
VPS9D1	0.0964992	0.725707
USP48	0.122039	0.103438
IKZF2	Inf	0.252173
RP11-110G21.2	-0.400536	0.741501
RP11-57A19.5	1.63876	0.419754
RP11-1C8.6	-0.282917	0.318292
SLC2A1-AS1	0.0242439	0.924637
IL11RA	1.63792	6.60457e-14
CLASRP	0.168373	0.0824823
CREM	-0.792924	2.02671e-11
RP11-464C19.3	0.577186	0.641668
PSME3	-0.35922	1.12455e-07
KLHL12	1.02732	7.28333e-40
CRY2	1.52828	4.1469e-41
RPS18	-0.144519	0.00653532
ELAC1	1.59895	8.36249e-12
AIG1	2.20556	3.32e-15
LSM14B	0.147551	0.0817153
BCL7B	0.101464	0.184503
PPP1R2P1	Inf	0.0457715
XBP1	-2.22744	5.92721e-273
RP11-571M6.17	1.172	0.273031
DIAPH1	-0.481154	4.0555e-10
SNHG7	-1.09629	7.76704e-33
PPIP5K2	-0.231273	0.00049583
AC009133.14	Inf	7.90459e-10
RPGRIP1L	0.706971	2.10267e-14
ROM1	1.59267	6.45789e-13
NAT2	Inf	1.32613e-06
FGF11	0.126815	0.837814
SYT7	0.332624	0.00151793
EPHA8	Inf	9.66315e-07
HUS1	-0.124315	0.168673
UEVLD	0.350574	0.00237105
ZNF329	0.368304	0.0299572
GPR153	0.329382	0.0145082
GTF3C2	-1.35964	8.37039e-81
NUCKS1	-2.20855	4.94428e-218
RP11-363D14.1	Inf	0.0486286
RAD21-AS1	-1.64822	0.0839877
MIPEP	0.506685	2.77627e-09
RP11-286H14.6	Inf	0.00379299
RP11-354I13.1	Inf	0.369688
TTC40	Inf	0.0337954
PES1	-0.765301	2.83308e-41
SMPD3	Inf	2.88932e-27
NKX2-8	2.75999	3.6541e-05
FBXO5	-2.09522	1.77125e-60
LMAN1L	-0.011729	0.697817
MAP1LC3A	Inf	0.263539
GPR62	Inf	0.0168285
ANXA2	-0.0837684	0.0880757
CLEC4A	2.74431	0.00523466
RPL6	-0.772706	1.3923e-45
CSE1L	-1.52166	8.80963e-159
AC092669.3	0.961982	2.27627e-12
MVB12A	0.0178908	0.812157
RP11-383C5.4	1.59148	0.000576561
SLC19A1	-2.01373	1.06908e-107
PANK3	0.208112	0.00331803
ITGB4	Inf	3.67264e-17
PRH2	Inf	0.310518
GADD45GIP1	-1.33246	1.36661e-70
PCOLCE-AS1	Inf	0.0887488
VASH2	Inf	0.0329237
ZNF274	-0.247177	0.0330597
TDRD3	-1.67574	6.35203e-51
RORC	-0.261305	0.2135
CYTH4	Inf	5.21096e-11
RP11-178F10.1	-0.253621	0.639527
MEX3D	-0.160928	0.0832109
NUDC	-0.438517	5.23218e-14
HOXA11	-2.74275	4.65872e-43
HINFP	0.656211	1.34808e-07
TP53	-2.14553	7.91421e-138
THEG	Inf	0.00078585
FRY-AS1	1.68654	0.220475
TCF3	-0.877633	1.01759e-47
SNORA29	-0.954529	0.361899
NUSAP1	-1.00721	1.04436e-44
CTC-137K3.1	Inf	0.928943
AC034110.1	Inf	0.00161502
RP11-318C4.2	Inf	0.907446
HEATR6	-0.0882239	0.393305
TPK1	-0.689628	7.88391e-05
TMEM245	-0.126801	0.0273464
ACIN1	-1.00375	4.44557e-76
LINC00338	-0.99018	0.00241243
KHDRBS3	Inf	1.11044e-09
NMRK1	1.53059	3.06621e-17
PMPCB	-0.151525	0.0187217
RP11-973H7.4	Inf	0.138722
SNORA42	-1.00448	0.0642594
RPL30	-0.448781	2.99476e-23
C1orf229	0.677188	0.83955
C9orf47	1.4804	0.0352527
RP11-292F9.1	Inf	0.800322
LSM11	-0.661763	1.0268e-09
LA16c-312E8.2	Inf	5.24798e-10
RP4-660H19.1	-0.542617	0.598579
ESPL1	-1.42245	1.10481e-95
DLGAP1-AS2	-1.15316	0.000137863
RAD52	-0.237632	0.0437173
MFSD12	-0.244411	7.92915e-05
CLTC	-0.219734	1.74716e-06
SORD	-1.26002	8.69296e-61
TLR2	Inf	0.693347
CHN2	Inf	0.0668757
SNORD95	-1.83891	0.0774568
RP11-24B19.4	Inf	0.567987
LDHAL6A	0.747931	0.831022
PPHLN1	0.177278	0.00311877
FAM173B	-0.334905	0.000291525
PPP1R3G	-1.97544	0.410911
AC124789.1	-2.54105	9.13021e-45
INTS2	-0.265874	0.000693071
AC156455.1	-1.49589	1.38097e-08
RP11-354K1.2	-0.36989	0.28756
CTD-2619J13.16	-1.09608	0.152581
MDFIC	-2.65483	1.20866e-131
KATNAL1	-0.0542759	0.409094
THRB-AS1	0.438433	0.956963
FOPNL	-0.990703	2.72719e-24
POLE2	-0.984315	3.90113e-12
HHLA3	1.37622	1.95581e-09
WFDC1	-1.62483	6.12927e-47
ZNF441	1.87	1.78625e-12
AC007040.6	Inf	0.0923948
ASH1L	-0.548553	8.35291e-18
GAS2L1	-0.837352	1.22926e-21
AC021860.1	1.03765	0.235199
C17orf67	-0.45002	0.198961
GCNT3	-0.245943	0.411028
C16orf96	Inf	0.00191947
FAM78B	Inf	0.0965024
ITCH	-0.112012	0.108518
PTRH1	-0.15401	0.366983
OGFOD1	-0.183617	0.00392569
TSTD3	-1.36344	0.0113395
hsa-mir-490	Inf	0.0884557
DBF4B	-0.740524	8.48731e-08
ATAD3A	-0.758234	2.30003e-19
RNF13	0.311534	1.55894e-05
RAD54L	-0.354922	0.000421817
PABPC1L	0.707807	0.000475968
CLTCL1	-0.0247459	0.721585
RP11-1018N14.5	Inf	0.489807
IBA57	-0.0641511	0.548387
JHDM1D-AS1	2.18871	4.30363e-09
SEMA3B-AS1	0.179606	0.802191
RP5-1186N24.3	-1.10843	0.00407802
RP11-782C8.4	0.194531	0.809411
TAF13	0.921002	2.58015e-20
DHX57	0.756844	5.78607e-26
TTLL5	0.42484	7.92889e-07
BAK1	0.259239	0.0024329
CXorf48	Inf	2.24994e-08
HPD	-1.1273	2.19219e-19
FUT2	-0.281326	0.409015
ABLIM1	-0.404012	2.2433e-13
RPH3A	Inf	3.21712e-05
RP11-474D1.2	1.06503	0.195412
RAI1	-2.88845	1.05731e-146
RP11-348J24.2	-1.97544	0.0946565
PDE12	0.172244	0.0182421
PCDHB5	Inf	0.000114016
ZZEF1	0.783083	2.67353e-41
SMC2	-0.37476	3.26747e-09
C14orf182	0.855254	0.0747182
RP11-111M22.5	Inf	0.0329237
GYG2	0.876212	0.178539
SLC25A23	0.429243	8.84225e-09
ARHGEF2	-1.78508	5.08044e-146
FAM25C	Inf	0.55867
TMEM99	0.359625	0.0024136
LA16c-325D7.2	2.14906	0.00159079
TRAF2	-1.205	1.36044e-43
ANAPC2	0.383394	4.23439e-07
ATG3	-0.329966	2.67199e-07
GPRIN1	1.75641	3.42211e-88
ATP5J	-0.223083	0.00329595
TPT1	-0.235626	4.18977e-06
AC141586.5	-1.39206	3.26402e-14
AC073115.7	Inf	0.320936
USP17L2	Inf	3.43784e-08
CTB-36H16.2	0.18894	0.891029
MATN1-AS1	0.530844	0.192471
RP11-390B4.5	0.363593	0.300659
RP5-1109J22.1	Inf	0.916611
TANGO2	0.724327	2.92467e-13
LINC00893	0.58737	0.519121
RP11-317N12.1	1.67366	0.153915
RBM45	0.416563	0.000855635
DNAJC5	0.461845	1.54294e-14
CTC-457L16.2	-0.227523	0.758708
RP11-814P5.1	-0.689248	0.289611
RAD51D	-1.70347	3.03105e-28
NRP2	-0.663086	0.000347875
RP11-2E11.5	Inf	0.929398
WDR44	-0.190694	0.00795234
TUBBP1	-1.99625	0.0224865
NT5C	-2.13922	1.23663e-81
GOLT1B	-0.086561	0.219967
CTD-2134P3.1	-0.236686	0.301408
RPRD1A	0.288079	3.02623e-05
TAF9B	-1.26495	3.41198e-28
C16orf87	-0.230946	0.0209615
CHRM1	1.55126	0.419976
AC027269.2	Inf	0.933305
RP11-245C17.2	Inf	0.0629612
ANKUB1	Inf	0.177392
ADC	Inf	7.9093e-29
NOSTRIN	Inf	0.361091
SLC16A3	-1.00321	8.60716e-68
MAP3K4	-0.624286	1.36362e-08
KIF2A	-0.710005	5.60812e-18
RP4-756H11.3	0.81088	0.65991
ANKRD62	1.56523	0.0689295
RP6-206I17.3	-2.43716	0.00022344
SHANK2	Inf	0.0018805
FAM13A	-0.190442	0.0179773
ESAM	1.9985	4.94687e-06
CABIN1	0.969594	6.27237e-49
IL32	1.28406	7.45484e-07
PRRC2C	-0.37334	3.21149e-12
TPD52	-0.444046	4.11691e-09
ZBTB22	-0.214509	0.172129
ZUFSP	-0.144413	0.193982
RP11-164P12.3	-0.500792	0.535567
RPAP2	0.0314401	0.851371
RET	Inf	0.00244232
CTD-2283N19.1	Inf	0.670685
RP11-807H7.1	0.251451	0.951094
KBTBD3	1.30528	7.95635e-07
PCDHGA5	Inf	0.00794406
ATF2	-0.361635	1.42767e-05
AGPAT5	-0.543198	8.11825e-13
RN7SL789P	1.20611	0.190543
CTD-2313J17.5	-1.24625	0.0179284
MIF4GD	-0.0271998	0.83367
CPA3	Inf	0.127318
SPATA4	Inf	2.36472e-08
CTC-518P12.6	0.457745	0.991692
ASCC2	1.14555	1.12189e-62
LRCH3	-0.434165	7.77374e-07
RP11-783K16.14	Inf	1.51901e-05
CMTM4	-1.20675	9.98254e-32
ASPHD2	Inf	1.04693e-21
AL591806.1	-0.319656	0.642961
RP11-513O17.3	Inf	0.199442
HIATL2	-0.121859	0.465215
STYXL1	1.40878	3.21789e-38
MEIS1	0.724487	3.3628e-11
CTA-150C2.13	Inf	0.0671862
CENPC	0.0720907	0.730012
RP11-3B12.3	-0.990553	0.356437
RP5-886K2.3	1.70555	3.95549e-09
SNHG1	-0.522863	0.00927392
RP13-455A7.1	Inf	0.355896
GOLGB1	1.19957	1.0801e-125
AP003068.9	Inf	0.0133252
WWP1	-0.377478	8.0795e-06
GNRHR2	1.64242	0.00368063
DHRS4	-1.12035	5.44871e-08
ALDH1L2	0.146917	0.15206
ETF1	-0.503256	1.19658e-21
RP11-646I6.5	-0.159994	0.545583
UTP23	0.365035	4.1157e-05
DIXDC1	-0.0606409	0.382988
TDRD10	Inf	1.68155e-09
VAMP1	2.19299	2.81737e-54
RP5-991G20.2	Inf	0.000977398
MIR5047	0.0530126	0.898659
RP11-641A6.2	1.60324	0.16262
RP11-359I18.5	Inf	0.0699334
OGFR	-0.732344	5.66813e-24
PCK2	0.590848	6.17595e-08
PKM	-0.0376392	0.427632
PRR5L	-2.89646	2.26162e-84
AP000473.5	-3.46015	0.0157057
SAMD4B	0.871182	4.86497e-33
CLDN1	Inf	1.78154e-16
GPN2	0.0634525	0.616638
RN7SL242P	0.017023	0.947538
AC104695.3	0.155	0.786715
GVQW1	-0.499881	0.402414
RP11-841O20.2	Inf	0.993976
RP11-164H13.1	-1.01748	0.206655
NEK1	1.16963	5.07587e-36
RP11-290F20.1	-1.58632	3.60771e-17
RP11-6N13.1	Inf	0.0673893
RAB12	0.280636	0.00767177
RP11-617F23.1	Inf	8.45684e-06
TPH1	-0.0136146	0.875322
RNU4-86P	0.0806181	0.932058
TAC3	Inf	7.64857e-05
RP11-314C16.1	Inf	0.133634
NUPL2	-1.11822	1.60601e-28
CUX1	-2.23768	1.97459e-245
APCDD1L-AS1	1.16215	0.310336
CDCA8	-1.07783	3.1445e-38
C4orf46	0.0201756	0.796208
NDUFV3	0.669024	3.18809e-24
AL669831.1	-0.361337	0.621975
KATNB1	1.56889	2.00923e-118
RP5-833A20.1	Inf	0.456174
NR4A2	-0.485901	0.00477165
MC1R	-1.49561	3.35176e-13
SF3B4	-0.297708	5.96018e-05
ZBTB49	0.699748	0.00192582
TMEM182	0.340046	0.48672
RN7SL775P	-0.25113	0.753523
USP26	Inf	5.67993e-13
RP11-415J8.7	-1.23133	0.422956
TAF12	0.837383	4.07297e-17
GPR21	0.825285	0.576275
SF3B1	-0.424685	5.28053e-18
RP11-930P14.2	0.282073	0.548281
GPRC5C	-2.32676	1.36033e-85
MALAT1	0.800758	3.44426e-50
SSX3	0.460322	0.774717
RP11-308D16.4	0.890675	0.00260478
LYST	1.79668	1.51959e-111
PFDN1	-0.390596	4.12387e-07
WDR20	-0.0455168	0.758755
RP11-370A5.1	0.203816	0.922877
STRIP1	-0.387688	1.57841e-07
RP11-572M11.3	Inf	0.249435
RP11-298P3.4	Inf	0.808601
RP11-834C11.5	1.17039	0.329793
RP11-398C13.6	0.354608	0.466714
ATAT1	1.23152	1.47827e-08
MPPE1	1.04361	9.86298e-23
USP25	0.363635	2.26446e-06
RP11-122G18.5	0.496384	0.0825413
CLDN12	-0.080022	0.352374
RP3-467K16.2	-0.176702	0.888877
SLC27A1	2.6892	4.13419e-59
MFAP1	0.80033	2.80836e-33
FAM185A	0.0899489	0.571285
HSPBP1	-0.510286	4.5929e-07
LRRC32	2.94058	5.67207e-06
RP11-766F14.2	Inf	1.69122e-06
FAF2	0.21976	9.78976e-05
CTD-2058B24.2	0.0843484	0.778404
SEPHS1	-1.98407	1.98574e-163
GOLGA2B	-0.602443	0.0300304
PCYT1A	0.292492	1.81704e-05
LINC00085	-1.18577	1.47207e-06
TXNRD2	-1.14284	5.80212e-36
SEL1L3	-0.787917	5.55746e-25
HCG11	-2.15805	1.07619e-36
CCDC154	0.986015	0.195812
RP13-726E6.1	Inf	0.705351
SERPINB8	-2.79443	1.65806e-16
NEDD1	0.0979635	0.314178
RNU1-120P	Inf	0.52632
C5orf54	0.476916	0.0093261
C16orf80	0.791577	1.10694e-26
CYFIP1	-0.513337	9.2281e-18
PPP2R5E	-0.526876	1.33792e-06
AIFM3	Inf	7.04609e-05
RP11-686D22.4	Inf	0.107295
NDFIP1	-0.140781	0.106262
NT5C1A	Inf	0.0670674
CTD-2574D22.4	0.73502	0.0014395
SLC9A4	-0.102465	0.689594
RBM15B	-0.976409	1.26011e-47
AC018737.1	1.44152	1.21203e-07
POU6F2	0.978028	0.388049
GLT8D1	-0.3154	0.00042388
ZNF571-AS1	-0.648176	0.266302
OR7D2	0.339461	0.571133
EXOC6B	1.13105	3.17982e-69
LRP4	-0.043212	0.700354
FBXO27	0.879412	0.000271662
GPR61	Inf	0.149513
AMIGO1	-0.275538	0.120951
TUBGCP4	-0.478171	1.91248e-09
RP11-344B2.3	0.319851	0.817337
AC007292.4	Inf	0.710725
MIR133BHG	Inf	0.0176745
ZNF33A	-1.34831	5.56674e-47
AL592494.5	1.49766	0.121976
RHOF	-0.457943	2.94929e-11
LRRC8E	0.422891	0.000671874
DCXR	0.952037	1.83536e-30
SEMA4D	1.56364	3.26893e-28
RP5-1039K5.17	-0.696738	0.428191
IQCE	-0.431639	1.01467e-07
RP1-134E15.3	-0.771161	0.605568
MAT1A	Inf	7.6776e-22
SEC14L6	1.86219	0.0966989
RP11-461O7.1	Inf	0.0141468
PPP1R12C	1.38907	1.33161e-51
NBPF24	0.225807	0.786428
MGAT5B	-1.90775	2.32554e-60
C12orf66	-0.166719	0.171158
MRPL17	-0.586204	4.10338e-20
TNFRSF1B	0.59337	0.832776
HOMER1	-0.342145	0.000173846
PHLPP2	-1.12498	2.71218e-33
NDUFA5	-0.174018	0.0464673
SNORD34	-0.537931	0.322481
RP11-3J1.1	0.123309	0.887298
RP11-110I1.14	Inf	0.0330125
PPP2CA	-0.593252	1.85609e-29
VSX1	Inf	0.0630512
RP11-18H7.1	1.10342	0.015168
ADAMTSL4-AS1	Inf	0.548378
PCDHB16	Inf	5.16634e-07
RNU1-109P	Inf	0.252173
CASS4	0.369924	0.823906
CAPS	2.53518	7.6578e-37
TFAP2E	Inf	0.295317
ACVR2A	0.839905	5.96563e-10
SLC22A5	-0.244921	0.0103012
MYH15	Inf	0.00211346
EDN2	1.90471	1.21555e-09
RP11-333A23.4	0.161631	0.859603
FBXL6	0.219535	0.0446025
RGPD4	Inf	0.279172
EPHB2	5.42457	1.28872e-46
FZD6	-1.41279	4.30111e-63
CTC-573M9.1	-0.360593	0.776005
C22orf39	-0.403175	0.00225058
RP11-304F15.3	1.43247	0.057247
ASL	1.24844	2.36841e-22
RP11-632K20.7	-0.3588	0.041091
RNU6-759P	-0.25113	0.642384
TMX4	-0.812371	6.50062e-23
LINC00987	-1.86908	2.63638e-27
PNRC1	0.0304125	0.709459
ST6GALNAC4	-0.0498548	0.553391
CTD-2310F14.1	1.37632	0.167707
RP11-434H6.7	-3.12758	0.0238831
RP11-305K5.1	-0.602869	0.208708
MAP4K5	-1.28322	1.30887e-36
CYSLTR1	0.179341	0.623209
NPIPB4	0.876958	0.508434
RRBP1	-0.163896	0.00727399
NEU4	Inf	0.0944671
LCA10	-0.345753	0.633459
KLF5	0.161459	0.0440777
ANKFN1	1.23143	0.164916
SURF1	0.89082	6.21714e-22
TSPAN14	-0.322562	0.000847336
FECH	0.059068	0.468372
AGFG1	0.0789389	0.303162
RN7SL603P	Inf	0.459674
NOXO1	1.20173	0.549176
MBIP	-0.636125	3.12861e-06
KB-208E9.1	Inf	0.040746
ADAMTSL2	0.647745	0.439171
RP1-244F24.1	Inf	0.435172
INGX	-0.0903342	0.950117
USH2A	Inf	2.77602e-12
MIR593	Inf	0.352906
AC002472.11	0.760128	0.725502
RERGL	-0.58077	0.77381
IFNE	Inf	0.491235
ERVW-1	0.0706465	0.941836
EHD1	1.00195	5.23654e-40
CTD-2619J13.17	1.89726	0.0777848
AF230666.2	Inf	0.607566
AP4S1	-1.41916	0.000103436
KRT7	-2.19346	5.34262e-195
RP5-1107A17.4	0.687513	0.27885
SH3BP1	0.206972	0.933713
CUBN	3.36333	2.68143e-09
C1orf53	-0.688088	0.00209289
ADIPOR1	0.297975	2.09945e-06
RP1-80N2.3	1.26425	2.79599e-06
TMEM41B	0.834866	4.73648e-28
ZNF883	Inf	0.769109
RP11-118B18.2	Inf	0.182579
DBT	0.926495	9.18987e-46
AC084018.1	-2.22319	7.62573e-11
RP11-112J3.16	-0.879276	0.238567
ZNF644	-1.39225	5.96934e-83
AMBN	Inf	6.5072e-09
AVL9	-0.269292	0.000430475
LINC00620	-0.445441	0.976907
RP11-423O2.5	-0.125297	0.720212
RP11-298J20.4	0.827613	0.742091
RP11-506O24.1	-2.0304	0.213029
TTBK2	1.32866	7.65846e-56
GCA	1.56738	5.04832e-14
TFDP1	-1.63441	2.40392e-173
ZNF584	-1.08302	2.38711e-15
ARIH2OS	0.598004	0.139492
USP12-AS2	Inf	0.0486286
ZNF706	0.348618	6.00072e-05
RP11-395G23.3	Inf	0.00111134
TP53I11	2.95519	1.98416e-45
RFTN2	0.319603	0.721988
RP11-460B17.3	-0.643437	0.0367909
MRPS33	0.257386	0.00173007
KRBA1	0.670287	0.0373501
ACVR1B	-0.26903	0.0146311
IFFO1	0.775538	0.187577
TTC32	-1.06778	3.44748e-06
PAPLN	-0.579972	1.75143e-05
ZNF675	-0.572956	8.73698e-06
PREX1	1.10132	1.15609e-51
LILRA5	Inf	0.0619205
NDRG1	2.55952	0
RP4-562J12.2	-0.145974	0.511753
AL022344.5	Inf	0.279235
C14orf80	-0.762875	2.77248e-12
RN7SL371P	0.339326	0.949623
RP11-288H12.4	0.412309	0.0338696
MRVI1	Inf	0.00407376
DNAJC17	-1.34746	7.09914e-18
RP11-152H18.3	-0.63848	0.458776
NAA16	-1.02057	2.18162e-16
MAN2A1	-0.548407	1.47226e-15
RP11-648L3.2	1.01324	0.464109
HOXA11-AS	-1.33639	2.25811e-05
GS1-600G8.5	Inf	0.00323316
RP11-178L8.4	0.823298	0.505319
PTGDS	Inf	2.31397e-13
C22orf43	0.381015	0.682946
CTD-2245F17.3	-0.0686312	0.973242
CLUAP1	-0.264952	0.0150738
AP000662.4	0.611208	0.667865
MYB	0.245054	0.43313
C1orf177	Inf	0.12768
UNC5B	2.12439	7.12619e-71
OMA1	0.141622	0.0782837
CCDC58	-2.2898	1.69649e-81
SPATA12	Inf	0.305835
SLC4A11	1.99222	4.03349e-30
IMPG1	Inf	0.177115
GALNS	0.864751	2.30037e-29
AP001505.9	-1.89456	0.0110076
SETD3	0.524372	2.41347e-15
SLC22A23	1.43417	4.43898e-08
NAMPT	-0.81904	2.42623e-26
SNX33	-2.11182	1.14972e-59
SEMA6C	-0.406389	0.195628
HLA-DOB	0.0230072	0.75042
ZNF135	0.309111	0.924197
VKORC1L1	-0.16887	0.015358
GLT8D2	-1.39111	1.13803e-35
HMOX1	0.0266078	0.806845
BTBD3	-0.944919	2.28086e-46
ZSCAN12P1	0.0495052	0.817109
ATP5O	0.023443	0.689501
INTU	0.286037	0.0599006
P2RX6	-0.474111	0.115491
RP11-456D7.1	-0.126929	0.744009
CENPP	1.14435	2.00204e-14
CCNA1	5.86986	3.61916e-61
NLRC3	0.517173	0.458166
SMOC1	-1.14913	2.08739e-58
RP11-258C19.7	1.01806	3.50042e-05
RN7SL694P	-0.133854	0.798541
AC002480.5	Inf	0.177115
CASP4	-1.1834	1.04812e-15
PPFIBP2	0.557614	5.51004e-06
CTBP2	-2.21777	1.75745e-186
AC083843.1	0.289727	0.363104
DISC1	1.73776	0.00156039
RP11-760H22.2	Inf	0.0181352
CTD-2616J11.2	Inf	0.0209123
LINC00659	1.80687	0.00048002
UTP11L	-0.234296	0.00127708
DDOST	-0.0274271	0.662478
EXOC8	1.439	1.06839e-105
BRD2	-0.65614	7.31064e-33
RP11-762H8.4	Inf	0.525812
TRPV5	Inf	0.124217
TMEM208	0.171089	0.0459468
CWF19L2	-0.374934	0.000214588
RP11-60I3.5	Inf	0.000769607
HERC2P4	0.182856	0.718961
ZNF544	-0.62558	1.10802e-11
RP11-178L8.5	Inf	0.0179881
CTD-2081C10.1	Inf	0.0051159
MIOS	-0.0668106	0.395588
ZBED5-AS1	0.979434	0.000260912
ZNF616	-0.238848	0.0227705
TRIM5	-0.825843	4.37296e-15
ARL10	0.692766	0.16691
RQCD1	-0.871057	1.52256e-35
RP11-110I1.12	1.23899	5.81491e-07
ARHGAP27	0.737885	0.247142
UHMK1	-0.372212	1.89363e-10
MCPH1	-1.27774	4.47543e-28
CARD6	0.733509	0.234004
RP11-524F11.2	Inf	0.962637
HTR3A	Inf	5.82579e-08
DDX18	-0.734664	1.66193e-38
GSE1	-1.05424	5.81653e-42
DSCAM-AS1	-4.71054	4.31059e-28
IGFBP5	Inf	1.58958e-17
CTD-3032J10.3	0.526067	0.350068
RP11-44F14.1	0.116242	0.877982
JPH4	Inf	0.0888781
TNFRSF12A	-1.31896	3.28569e-61
SKI	0.281088	0.00373536
TMPRSS3	-0.271832	0.0379855
DHDDS	0.803633	6.47167e-19
RP11-407N17.5	1.69348	0.0423411
CD5	Inf	0.0698331
LGALSL	-1.29705	1.65564e-19
PHLDB3	1.10197	3.80496e-15
RP11-28H5.2	-0.272154	0.577282
VSNL1	Inf	0.919012
DNAJC16	0.835225	1.01202e-20
LINC00958	0.160446	0.0504802
MED19	0.699586	8.55414e-10
TLL2	2.4132	0.00354945
RP11-142G7.2	Inf	0.177115
VPS37B	-0.237737	0.0246339
CCDC53	1.228	1.40994e-12
FAM71F2	-1.83716	0.00668488
CTB-13F3.1	0.709891	0.254179
EOGT	-2.10015	2.07776e-53
PDCD11	-0.00556139	0.892498
VAC14	0.677574	5.63414e-18
PJA2	0.775727	7.9155e-32
AC093388.3	-0.246587	0.805798
RP1-125I3.2	Inf	0.154553
CBR3-AS1	2.53833	3.70818e-07
RABEPK	-0.784949	7.47646e-22
ANKS1B	0.427372	0.114836
GATA6-AS1	Inf	0.000289991
RP11-65L3.2	1.91547	0.138992
TMEM61	Inf	3.2236e-10
CNTLN	-0.438245	2.71833e-05
FUT4	4.18019	4.44604e-42
GGCT	0.1839	0.0358868
SCN4A	4.01543	7.63409e-38
CLEC11A	Inf	0.00733656
ICK	-1.02718	2.32725e-21
RP11-407G23.3	Inf	0.705146
PNPLA8	1.84524	2.31597e-110
TMTC1	-1.35456	7.75376e-84
PRDM6	0.436649	0.65246
ALG14	-1.67022	3.78324e-38
NUP43	0.822711	6.25204e-40
MRVI1-AS1	Inf	0.0454139
RP11-893F2.6	Inf	0.0525878
KCNF1	Inf	0.0191026
AC079586.1	Inf	0.177115
DCAF12	-0.56485	1.35946e-15
PDGFD	Inf	0.0939401
RP11-383C5.5	1.73519	0.0607952
DDX11	-0.713042	2.56867e-30
AF131215.9	1.13979	0.121234
FOXN2	-0.956844	2.16192e-23
ITGA8	1.43224	0.100001
PHF13	0.309154	0.00277204
CAPN7	0.0835705	0.300947
CHURC1	0.060334	0.778668
SRP9	-0.474649	1.86941e-15
SAMD11	-2.66708	8.9045e-142
NCR3LG1	-1.77531	7.78004e-13
LBX2-AS1	0.0684853	0.957001
RP11-53I6.3	Inf	0.801693
SLC34A2	Inf	0.152858
ZNF276	-0.882173	3.54682e-22
DSEL	0.0661084	0.444842
GIPC2	1.37571	0.280446
NUMA1	-0.931445	4.25672e-72
CNOT8	0.00596144	0.997565
ARPC2	-0.0895979	0.13562
ZNF609	-0.999871	3.07993e-34
CCDC92	1.52921	3.6578e-19
GS1-179L18.1	0.291621	0.474412
RP11-620J15.2	Inf	0.962637
JUN	2.09555	7.30659e-57
ZNF428	-1.31746	2.10977e-20
PCBP2	-1.06354	4.89828e-49
SNORA11	0.415161	0.738663
IRAK3	2.15555	0.0161565
RP11-708J19.1	0.266545	0.659002
PPIG	-0.631767	1.18137e-11
ZNF554	1.10348	5.22858e-10
RP11-152F13.7	0.735756	0.574947
ATL3	-1.67449	3.18216e-114
STAG3	0.596839	0.0178994
KLK8	Inf	1.59914e-07
FLII	-0.662886	1.18805e-37
TRMT112	-0.562091	3.68266e-14
HDHD1	-0.579994	2.19613e-06
ARFGAP3	0.153465	0.0676682
LA16c-390E6.3	Inf	0.859859
GMPPB	0.485244	0.206113
KALRN	4.19634	1.87012e-33
RP11-417J8.6	0.755652	0.141152
DOCK1	-1.15764	4.14937e-61
SC5D	0.690453	3.90759e-13
STRA13	-0.464891	4.46876e-11
ZNF468	1.73456	9.31328e-82
CTD-3131K8.2	Inf	0.247814
LRRTM4	1.5107	0.325265
COQ2	-0.0685408	0.348479
AC104654.2	-1.36122	0.0138658
RP11-720N19.2	Inf	0.786449
NLRP5	Inf	2.43847e-27
LSS	1.03695	1.69725e-46
SCARNA12	-0.356956	0.108912
MORC2-AS1	-1.97544	0.135401
AC106870.2	Inf	0.949571
FAM131C	-0.163013	0.460045
AC003090.1	Inf	0.00284611
PATL1	-0.38749	7.32053e-05
CD82	1.32596	4.29762e-29
PCYOX1	0.922665	3.86536e-59
YIPF5	0.483514	1.44008e-11
VAX2	Inf	8.60895e-08
ZNF684	0.554806	0.00311717
TLR6	-1.17607	1.18292e-08
RP11-519G16.5	0.732919	0.264384
AC012313.1	1.51216	0.22082
RABGAP1L-IT1	0.302066	0.553053
TCOF1	-1.31026	5.06681e-128
NRCAM	Inf	0.19696
AC009506.1	-1.80046	0.00311758
RP11-549B18.1	Inf	0.583772
AC004840.9	0.25224	0.486495
COL27A1	-0.971226	1.65051e-07
HPS1	0.201049	0.0923108
COL26A1	5.8869	1.99266e-98
VPS13D	0.502785	1.28457e-16
RAB4A	-0.278639	0.000670247
CTD-2562J15.6	Inf	0.177392
AC000068.9	Inf	0.714677
PIGS	-2.068e-05	0.986667
COPB2	0.180503	0.000237832
DUSP1	2.25933	1.65977e-180
IL7R	-1.94447	1.93515e-10
MYRF	3.08814	1.74787e-11
CNOT6L	-1.13941	3.35104e-29
RN7SKP30	Inf	0.503533
RP11-569A11.1	Inf	0.883699
FKBPL	-0.114621	0.33601
RP4-665J23.4	1.31252	0.244736
C12orf5	1.15874	2.03543e-43
C9orf16	1.27759	4.05288e-41
RP11-245P10.4	Inf	0.470095
MPZL3	-0.292467	0.0499981
ZNF324B	0.817741	3.78284e-10
WDFY3	-1.12701	2.12437e-42
MGME1	-0.797032	5.0041e-14
EME1	0.254625	0.0108014
COX6A1	0.682236	4.01836e-22
RP11-96C23.14	0.346205	0.477534
SYCE3	Inf	0.501696
OCA2	Inf	0.0479214
C10orf40	0.605028	0.676022
RP11-114M1.2	Inf	0.018163
CTD-2350C19.1	Inf	0.0307761
TIGD4	Inf	0.0875841
LMTK3	1.745	8.28106e-41
FAM83F	0.703569	0.0928509
RP11-580I16.2	1.30188	0.130108
RP11-430C7.5	1.4819	0.0944522
AC022154.7	0.33441	0.806934
C12orf23	-0.86127	1.83828e-39
ACSM3	5.08625	1.37919e-28
RP11-847H18.3	Inf	0.592092
RP11-644F5.10	-0.179727	0.448383
CDH2	Inf	0.000878379
AC009961.3	3.07446	1.88467e-05
ZNF23	1.64895	6.2487e-06
ABCG1	Inf	0.00307266
CLOCK	-1.83641	1.21257e-66
HIST1H1E	-1.52759	2.38774e-91
MPLKIP	0.735301	7.63972e-13
HOXC9	-0.532331	0.00627775
RAPGEF2	0.194246	0.133452
RIBC1	1.02534	0.0131439
EWSR1	-1.64701	3.08254e-154
CCDC38	-1.13422	0.473833
SAMD3	Inf	0.789072
PRKAR1B	-2.2045	7.80629e-95
RN7SL718P	Inf	0.356436
CACNA1I	4.41145	8.48956e-12
RAPGEF1	-0.539902	3.82738e-11
NR2F2	-1.65784	7.13603e-32
TAF1C	0.162537	0.0691685
WIPF3	-0.188932	0.927461
MBD6	-0.186654	0.206667
CALU	0.304361	2.459e-07
GNLY	0.345246	0.861889
FAM160A1	0.494163	9.56145e-07
CTD-2020K17.3	2.112	2.8568e-05
MTA1	-1.27322	3.87492e-51
G6PD	0.979412	1.79001e-50
HNRNPH2	-0.155708	0.0187067
TUBB6	-2.22894	2.06442e-250
PPP1R27	-0.161484	0.542549
CLEC12B	Inf	0.0234578
ATR	-0.343998	1.03141e-07
TEKT5	Inf	2.04083e-05
CREB1	-0.216304	0.0135566
GHRLOS	-0.458657	0.269743
C4orf29	0.0797698	0.468732
KRT222	Inf	0.0174134
DND1	0.974954	0.107384
RN7SL431P	Inf	0.569116
JARID2	0.934226	1.16178e-34
MFSD1	-0.260087	0.000201221
SMAD7	-1.51507	8.00104e-27
GSTO2	2.26762	4.32068e-07
CD70	-1.23944	2.05068e-30
DSTYK	-0.126994	0.0773906
AC002395.1	Inf	0.745352
GDPD1	1.60918	2.12934e-12
CTD-2210P24.4	Inf	0.0073804
RP11-69C17.2	-1.61772	0.282962
ZNF550	0.472363	0.000197662
RN7SL721P	-0.201022	0.663689
IDS	0.82819	3.7081e-12
ATE1	-1.00517	1.39548e-30
RP1-43E13.2	1.74804	0.0492235
SMIM2-AS1	0.504837	0.310487
RP11-150O12.3	-3.55326	0.00496853
RP3-508I15.9	0.0880752	0.754603
CLIC4	0.887902	6.68328e-42
HMGN1	-0.829686	4.26449e-54
RP11-289F5.1	Inf	0.607566
RAB4B	1.32711	2.86842e-05
NGFRAP1	-0.877273	6.89902e-39
CTD-3116E22.7	Inf	0.459674
C1orf220	-0.511564	0.495716
EIF1	-0.489227	3.01532e-10
IPCEF1	1.19178	0.276351
CISD2	-0.764298	4.5088e-15
RP3-467N11.1	1.03911	0.0192128
RP11-216P16.2	0.395349	0.552017
AL136419.6	-1.71022	0.0278041
SLC9A3R1	1.10864	5.2903e-48
FER1L5	Inf	0.127318
AP001595.1	Inf	0.470095
RP11-872D17.4	Inf	0.800322
TUFT1	2.81948	1.23596e-280
KB-431C1.5	Inf	0.891689
RN7SL839P	2.08321	0.373985
HSPB8	-1.9025	3.58939e-108
PMS2CL	-0.137969	0.241991
FGF5	0.636481	0.495089
RP11-452K12.4	-2.64365	0.250741
TBL2	-0.818309	6.73811e-25
ATP10A	Inf	0.0485808
SYTL1	Inf	0.00887661
CCDC107	-0.732011	2.74192e-05
RP11-386G11.5	Inf	0.582987
SMIM8	1.5513	3.39803e-15
RAB27A	-1.06882	3.56674e-10
THUMPD3	-0.145177	0.0406721
ARHGAP10	-0.638419	2.76636e-08
AC017104.6	Inf	0.00588117
PAX6	-1.10114	1.74444e-11
VGLL2	Inf	0.032166
HMGB1	-1.39256	3.93636e-118
KIF23	-1.50319	6.25229e-74
RN7SKP231	-0.104194	0.946101
SPRYD7	-0.162389	0.251692
LIPN	Inf	0.0887059
ADCYAP1R1	Inf	0.0132173
SERAC1	1.69492	4.13996e-30
ROPN1B	Inf	0.0137375
RP11-85O21.2	Inf	0.0644017
PRDX4	-0.21333	0.000355618
ZNF35	0.271283	0.0387035
RP11-1212A22.4	Inf	0.515486
RARS2	0.305083	0.000293106
LINC00856	Inf	0.349972
DLL1	Inf	0.0458353
AGER	-1.13264	0.0714794
MUC5B	-0.0487327	0.79557
RP11-449G16.1	-0.845877	0.385827
SPTA1	Inf	0.252173
SNX22	1.3415	1.11718e-05
DLG2	-1.27582	4.52657e-14
RP11-612B6.2	0.604304	0.961225
ECH1	-0.58673	3.91449e-12
SNORA38B	-0.682683	0.311665
AC084082.3	-1.76259	0.00417604
CTD-2591A6.2	-0.996594	0.466818
RP11-284M14.1	Inf	0.155047
AC012065.4	Inf	0.0111592
WDR12	-1.30229	1.67331e-58
RP11-182L21.6	-0.415119	0.243262
LMO4	-0.777898	5.1528e-35
CAB39	0.483045	3.57725e-13
UBE2E2	-0.421687	0.000131998
LINC00900	1.15821	0.123398
LINC00211	-0.130107	0.704477
RP11-276E15.4	Inf	0.840688
KLHL31	0.0951095	0.875129
FAM203B	-0.31666	0.465444
EIF2S3L	Inf	0.574954
FAM213A	0.410572	0.0102196
M6PR	0.254702	1.15749e-06
PRPF38A	0.221273	0.000340002
RBM41	-0.899535	4.79125e-12
RSPH6A	0.321066	0.813729
CTSL	-0.42157	3.69434e-12
CTB-186G2.1	Inf	1.43855e-06
RNASEH1	-0.337971	0.000424833
CENPH	-0.575785	1.44045e-09
GSTM2	1.72274	0.00807621
ZNF653	-0.735053	0.00207209
AADAT	Inf	0.0911631
ADAMTS17	Inf	0.20289
PCBP1-AS1	-0.369395	0.00499367
MED12	-1.23048	2.63625e-55
SPATA17	1.47081	6.82486e-12
SPDYC	3.62325	2.10775e-06
NCAPG	-1.37013	2.0413e-81
LINC00370	-0.315644	0.523727
AC187652.1	-2.1409	0.0267898
RTL1	Inf	0.124217
RP11-1017G21.6	1.48012	0.161228
TTLL9	Inf	0.216382
SNORA58	Inf	0.737988
AMT	0.0641255	0.96949
EIF3I	-0.00501307	0.904474
FAM132B	Inf	0.699025
HEBP1	0.757582	4.04878e-09
SPPL3	-0.266656	0.0110979
BAG3	-0.813821	2.17837e-27
OR13C7P	Inf	0.929398
RBM18	0.178882	0.0544256
UBL7	0.667988	4.49503e-18
PGBD2	-0.811298	1.42704e-06
NTRK3	Inf	0.00244232
PSG6	Inf	0.0538577
RP11-259N19.1	-1.81136	1.71625e-10
BCCIP	-0.743829	9.79728e-28
RP11-295P9.8	0.305319	0.675538
DIMT1	-1.24217	1.47789e-50
CTC-499B15.6	Inf	0.0150983
THAP7-AS1	1.97141	1.82176e-23
PAK1IP1	-0.593647	1.66103e-15
FAM71E1	0.693205	0.298297
RBM14-RBM4	Inf	0.531839
TPST1	Inf	0.010172
RP11-156P1.3	1.53556	3.21153e-07
ZMAT2	0.0651898	0.328275
RP11-362K14.5	Inf	0.183293
RP11-503P10.1	Inf	0.193255
LINC00971	0.509224	0.761316
FAM104B	0.181836	0.192567
GSR	-0.978756	9.5732e-62
TGFBR3L	-1.38299	0.0641899
MTA2	-1.36477	3.66028e-121
RP11-284F21.10	2.39079e-06	0.993029
TMEM102	0.762466	0.000108018
RP11-96K19.2	Inf	0.886166
CHPF	0.650668	1.92685e-15
MED6	-0.302724	0.00641168
CCL22	1.15678	0.0101758
ECM2	-3.59222	3.26611e-16
CTD-2583A14.8	0.430951	0.542007
SNORA84	-0.663342	0.0743586
MAPRE2	1.68831	2.146e-62
DUSP7	-0.53036	4.90686e-05
AC126365.1	-0.858254	0.382481
RP11-530N7.3	Inf	0.187144
HIST1H2BB	1.23999	0.302334
ADAMTS15	1.59657	1.35015e-31
MT1A	Inf	0.177115
RN7SL396P	-0.214983	0.307589
RNASE4	Inf	0.739638
LIN37	1.85322	2.73144e-05
RP11-767C1.2	0.420639	0.659287
BX248321.1	Inf	0.193546
OOEP	0.422135	0.897355
CTC-459F4.1	0.237177	0.72541
SLC39A4	-0.722283	0.0451645
CD2AP	0.518127	4.81843e-10
CEP104	0.951035	2.46347e-34
PAQR4	0.165301	0.0162114
RP11-359P5.1	0.340462	0.909194
PLAC8L1	Inf	0.633716
RP11-50D9.3	1.31742	0.170724
RSPH3	1.80482	1.02092e-42
ZNF593	-0.61034	8.42893e-08
EFR3A	0.35807	6.64865e-08
AP3D1	0.367898	7.58495e-14
RP11-105C20.2	0.25073	0.991277
CDCA7L	0.588686	1.05264e-18
ALG10	0.292647	0.0325242
MBTPS2	-0.864805	6.24768e-17
CTD-2083E4.4	1.25339	0.000363062
RP11-613D13.8	Inf	0.473048
RPUSD2	-0.188903	0.0608927
RP11-13G14.4	Inf	0.713068
ECHDC2	-1.17611	3.06701e-06
OGN	Inf	0.532025
GTF2IRD2P1	Inf	0.277576
RP11-142G1.3	0.544528	0.167913
RP11-744K17.2	1.71882	0.0245201
WDR49	Inf	0.127875
SNAPC5	-1.40537	6.94659e-32
SIGLEC14	Inf	0.506576
RP11-458D21.1	2.30025	2.03303e-10
TNPO3	-0.648013	4.94403e-27
DHX32	-0.977141	1.61886e-40
CEP250	-0.0648125	0.327996
RP11-20I23.7	-0.58077	0.469128
RP11-74E22.3	-1.19774	0.00380926
AOC4P	Inf	0.199215
HBS1L	0.229775	0.00041875
AC145343.2	Inf	1.73326e-06
RAB23	0.090977	0.339057
ZRANB3	-0.43552	0.00181597
NEU3	0.0494648	0.707625
RN7SL391P	Inf	0.0312468
SOAT2	Inf	0.00543937
RP11-57H12.6	0.0406602	0.80443
MARK4	1.68092	3.60796e-56
RP11-787I22.3	Inf	0.27475
TCTEX1D4	Inf	0.817714
CTD-3138B18.5	0.723454	0.0147911
GLIS1	2.18408	7.55381e-05
PXT1	-1.32842	0.224666
BPHL	1.54361	2.43453e-36
MYO5B	-0.566763	3.16966e-13
IGFBP4	-3.98385	4.18098e-06
RP11-47A8.5	-1.60143	0.443399
APCDD1	0.458119	0.777547
RN7SL650P	-0.311306	0.526626
SDHB	-0.0153507	0.808569
RGMA	6.49084	9.61673e-23
PCMTD2	1.27843	5.06637e-51
RP11-390F4.6	-0.19664	0.475961
RP11-62F24.2	-1.64547	0.10673
SLC16A7	Inf	0.12768
RP11-525A16.4	0.686544	0.723073
FAXDC2	1.36815	0.361903
RP11-782C8.1	Inf	0.586207
TMEM9B-AS1	1.49233	1.80964e-08
NFASC	Inf	5.04558e-08
RP11-380D11.2	Inf	0.0132662
SULT2A1	Inf	0.634479
TMEM253	-1.27737	0.347697
MRPS16	-0.700555	6.68053e-31
PWP1	-0.396499	1.27898e-10
RP11-774D14.1	Inf	0.0237164
RP1-274L7.1	0.275088	0.760342
EPHA1-AS1	2.07119	0.000756703
PFKM	-0.375202	1.95861e-12
RP11-177J6.1	Inf	0.252173
AF129075.5	-0.631528	0.182546
INSR	0.12883	0.115468
RP11-12A16.3	Inf	0.375221
LRFN3	1.30714	1.83509e-18
GPR50	Inf	1.71656e-09
LCP2	Inf	0.252173
CSTB	-0.214711	0.00635899
RN7SL634P	0.969371	0.894096
SPDL1	-0.673564	6.51819e-22
ACOX1	0.782034	9.28944e-43
RP11-166P13.4	-0.963559	0.124253
AC005076.5	2.03201	7.77894e-09
ARHGEF9	-0.0329176	0.822842
TWISTNB	0.333596	1.53427e-06
AC073072.5	Inf	0.0510318
RP11-231E6.1	1.01834	0.202989
SRSF7	-2.08031	4.10419e-246
LRBA	0.9019	6.45293e-51
RICTOR	0.18885	0.0053425
PAK3	1.22683	0.235785
RP11-752G15.9	1.79253	0.0201156
TSPY26P	0.468813	0.284023
ERCC1	0.1294	0.0861848
PLAT	3.06052	5.51996e-45
CCDC112	1.02287	8.95444e-19
SEC61A1	-0.15382	0.00123692
RP11-429D19.1	-0.01224	0.806904
PAK2	-1.11386	8.99283e-50
CXCR2	2.52554	0.0167982
AK1	1.05243	5.98885e-20
KIAA0368	-2.81767	0
SIPA1L2	0.640445	1.05322e-20
CARS	0.821045	2.40757e-28
KRBOX1	Inf	0.0124093
VSIG8	Inf	0.207633
HR	-2.4388	6.14659e-206
FTLP10	Inf	0.208876
RP11-21L23.3	-1.12406	0.430081
PDE6D	1.55999	5.53246e-53
ARHGEF7	0.280497	0.000288536
PCNP	-0.854823	1.40574e-31
PEPD	0.938777	7.80204e-28
RNF38	-0.0411697	0.689635
PPAP2A	0.157224	0.225579
RP11-231P20.2	0.318464	0.991279
RP1-93I3.1	-0.655363	0.0294724
SLC25A41	1.07563	0.0256244
RP11-389O22.1	Inf	0.699855
MIR941-1	1.03655	0.273692
EFNA5	-1.50101	1.97783e-20
RP11-157P1.4	-1.32317	0.089744
ARHGEF10L	-1.02023	6.56699e-14
C1orf213	0.187992	0.561822
MEGF11	Inf	0.100532
RN7SL622P	0.387745	0.570703
CA13	3.34042	9.60279e-08
PRRG3	0.560547	0.432733
MYPN	-2.45275	1.10083e-182
ARL5A	-0.925326	5.57494e-33
ASAH1	0.957681	8.11504e-34
DFNA5	-0.733287	1.03836e-16
SSRP1	-0.907396	1.74172e-71
PPP1R11	-0.414604	8.3137e-05
ATAD2B	-1.1284	1.22439e-22
MYEOV2	0.134087	0.247027
LRR1	-1.21236	8.21277e-31
ZNF501	1.36209	0.954804
AGPAT6	0.405509	1.26167e-07
SACS	0.00589089	0.904714
AC006116.15	Inf	0.600458
RP11-640M9.2	-0.335626	0.0108896
SLC2A8	0.975051	7.61719e-20
RP11-427H3.3	0.366482	9.83635e-05
RP11-279O9.4	Inf	2.34642e-07
CTD-2118P12.1	Inf	0.927752
AC009133.17	1.17736	0.062402
RP11-731K22.1	0.0530331	0.89771
SRMS	Inf	0.000299877
NME3	-0.622361	6.05348e-08
NAE1	-1.81412	1.22247e-149
PDZD11	0.272434	0.0106579
DRAP1	0.721061	3.91753e-25
RP11-231D20.2	Inf	0.0914311
PNO1	-0.239668	0.000880312
STEAP3-AS1	Inf	0.731609
IGFLR1	Inf	0.0801571
EPHB4	-0.749442	1.94168e-30
SENP2	1.00949	2.34415e-48
EFHC1	2.22997	1.07462e-79
BCS1L	-0.650773	3.97888e-10
RP4-763G1.2	0.564828	0.640007
LSM6	-0.496447	0.000875744
CTSB	0.551055	3.17429e-22
RP11-706C16.8	-0.793132	0.384759
SLC26A3	Inf	0.0337954
RP11-242F24.1	0.833528	0.888031
DNTTIP2	-0.156172	0.00488433
VEPH1	-0.045639	0.94244
AGR2	0.859958	2.95833e-16
TRPV3	Inf	0.0126574
AC096655.2	Inf	0.0926987
C10orf129	Inf	0.0135661
NFE2L3	Inf	0.0272047
EXOC3L1	Inf	2.99518e-05
PRMT7	-1.08515	3.10344e-67
MSX1	0.27681	0.047612
C19orf66	0.977943	2.36362e-12
CCT2	-0.581678	6.62389e-36
AKAP17A	0.724399	6.04674e-22
CXorf36	1.27286	0.911869
DDX28	-1.01523	2.18842e-20
AC006538.1	2.12098	2.1822e-17
MRPS27	-0.896444	5.32392e-54
RP11-389C8.3	0.656244	0.392395
NCKAP5	2.05108	0.0412282
NOS2P3	1.16704	0.0584018
TMEM37	-1.57981	6.38775e-24
WDR63	Inf	8.23051e-13
LINC00883	1.86372	5.18202e-17
ST8SIA1	5.14254	1.01491e-31
MSANTD1	Inf	0.00845317
RP11-178G16.5	Inf	0.196665
UBXN2A	-0.332944	0.00210091
DIDO1	-0.565157	5.20647e-23
USP45	-0.121759	0.384613
COX7C	-0.3015	6.06748e-09
RP11-517B11.4	-1.58077	0.394397
ARFRP1	-0.547302	2.28838e-06
PIGR	3.35065	3.50703e-10
LEPROT	0.00908444	0.95535
CTD-2650P22.1	0.438433	0.717453
ATP5J2-PTCD1	Inf	0.416891
ITPR1-AS1	1.56489	0.00748319
APRT	-0.354297	3.97949e-10
RP11-338H14.1	Inf	0.94287
ARPC4	-0.590226	5.29043e-16
GNAZ	3.8625	8.42902e-81
AC012309.5	1.15455	0.0313083
RP11-108L7.15	-1.69538	8.90797e-05
FAM98A	0.110294	0.137541
WNT5A	-2.48491	2.7284e-143
HEATR5B	0.754856	1.68799e-26
RP11-395P17.11	-1.5591	0.0164782
PPP2R5A	-0.364388	4.36659e-08
HDAC6	0.919979	1.12087e-20
MORN1	0.81202	0.00564519
RP11-758M4.4	1.46037	0.284368
EEPD1	5.95219	3.46997e-40
P2RX5-TAX1BP3	-0.452246	0.0829014
RP11-363G2.4	Inf	0.886079
GLYR1	0.340438	2.70288e-08
AC073842.19	Inf	0.436659
KLHDC7B	Inf	0.16629
C9orf43	0.897076	0.0740909
AF196972.9	Inf	0.000115151
C12orf56	Inf	0.0644017
NTMT1	-0.37793	1.54793e-05
ACY1	-0.683535	0.0240857
HEATR2	-1.22916	2.25993e-47
CTB-193M12.3	Inf	0.729264
FAN1	0.873853	9.6885e-34
RALGAPB	0.603258	1.23597e-22
RP11-295M3.2	Inf	0.793891
NR5A1	Inf	0.00174342
GFPT2	3.54031	0
NSUN5P1	0.17997	0.0737096
NPY6R	Inf	0.0359032
MRAS	-0.680674	1.25542e-14
LHX3	Inf	0.0722788
CYC1	-1.27204	2.43104e-86
CALN1	1.23001	0.0797548
RP13-216E22.5	Inf	0.682888
RN7SL809P	-0.586499	0.230337
CTD-2147F2.1	Inf	0.0300389
RP11-259G18.1	-0.0150435	0.923223
NEDD8-MDP1	-0.0527731	0.670613
EPHB3	6.84418	2.88193e-50
RP11-134K13.4	Inf	0.776805
PPP5C	-1.44327	7.13621e-104
AC007391.2	Inf	0.127867
RIMS4	0.641323	1.35205e-06
NAPG	0.180969	0.0528859
RP5-1136G13.2	0.456831	0.329678
RN7SKP38	-0.240338	0.465379
HSPA14	-0.684654	6.31067e-24
SRR	1.70615	6.50183e-22
WBP1	0.630975	2.98927e-09
PKMYT1	-0.852791	2.12141e-27
[truncated: 13,362 more rows]
