# Supplementary material for: Control of immediate early gene expression by CPEB4-repressor complex-mediated mRNA degradation
Source: Genome Biol. 2022 Sep 12;23:193. doi: 10.1186/s13059-022-02760-5 (PMC9465963; doi:10.1186/s13059-022-02760-5)
Supplement: Supplementary file 6 — Additional file 6. BED file containing CPEB4 PAR-CLIP peaks aligned to the hg19 version of the human genome. [file 13059_2022_2760_MOESM6_ESM.bed]

chr1	771063	771105	RP11.206L10.11	2	+	771072	771073
chr1	784833	784877	RP11.206L10.11.1	3	+	784857	784858
chr1	840726	840757	RP11.54O7.16	19	+	840729	840730
chr1	1169132	1169153	B3GALT6	13	+	1169137	1169138
chr1	1169638	1169651	B3GALT6.1	0	+	1169644	1169645
chr1	1220025	1220050	SCNN1D	1	+	1220027	1220028
chr1	1221187	1221201	SCNN1D.1	0	+	1221194	1221195
chr1	1221953	1221987	SCNN1D.2	1	+	1221972	1221973
chr1	1222589	1222624	SCNN1D.3	1	+	1222602	1222603
chr1	1336044	1336055	RP4.758J18.2	6	+	1336048	1336049
chr1	1983555	1983603	PRKCZ	0	+	1983579	1983580
chr1	2115440	2115467	PRKCZ.1	0	+	2115454	2115455
chr1	2144164	2144196	RP11.181G12.4	1	+	2144167	2144168
chr1	2147744	2147765	RP11.181G12.4.1	1	+	2147745	2147746
chr1	2150781	2150799	RP11.181G12.4.2	0	+	2150790	2150791
chr1	2151946	2151982	RP11.181G12.4.3	2	+	2151965	2151966
chr1	2152139	2152156	RP11.181G12.4.4	0	+	2152147	2152148
chr1	2238697	2238744	SKI	7	+	2238714	2238715
chr1	2240994	2241043	SKI.1	8	+	2241020	2241021
chr1	2241368	2241422	SKI.2	25	+	2241385	2241386
chr1	2241461	2241475	SKI.3	3	+	2241473	2241474
chr1	2241499	2241558	SKI.4	24	+	2241504	2241505
chr1	3571101	3571123	TP73	0	+	3571112	3571113
chr1	3579339	3579363	TP73.1	0	+	3579351	3579352
chr1	3581624	3581637	TP73.2	0	+	3581630	3581631
chr1	3588988	3589005	TP73.3	0	+	3588996	3588997
chr1	3616221	3616237	TP73.4	0	+	3616229	3616230
chr1	3639963	3639986	TP73.5	0	+	3639975	3639976
chr1	3652514	3652530	TP73.6	0	+	3652522	3652523
chr1	3801862	3801894	DFFB	7	+	3801886	3801887
chr1	3801940	3801972	DFFB.1	7	+	3801949	3801950
chr1	6500597	6500614	ESPN	0	+	6500605	6500606
chr1	6510587	6510627	ESPN.1	0	+	6510607	6510608
chr1	6516669	6516687	ESPN.2	0	+	6516678	6516679
chr1	6641407	6641458	ZBTB48	28	+	6641415	6641416
chr1	6683178	6683208	PHF13	37	+	6683186	6683187
chr1	6683735	6683749	PHF13.1	2	+	6683744	6683745
chr1	6684011	6684069	PHF13.2	22	+	6684022	6684023
chr1	6845514	6845551	CAMTA1	0	+	6845532	6845533
chr1	7486166	7486190	CAMTA1.1	0	+	7486178	7486179
chr1	7845292	7845317	PER3	1	+	7845297	7845298
chr1	7845855	7845908	PER3.1	3	+	7845871	7845872
chr1	7846015	7846044	PER3.2	1	+	7846037	7846038
chr1	7856872	7856899	PER3.3	1	+	7856876	7856877
chr1	7863841	7863863	PER3.4	5	+	7863850	7863851
chr1	7870920	7870947	PER3.5	1	+	7870941	7870942
chr1	7870968	7870996	PER3.6	1	+	7870972	7870973
chr1	7887422	7887441	PER3.7	0	+	7887432	7887433
chr1	7904089	7904121	PER3.8	0	+	7904105	7904106
chr1	7904256	7904286	PER3.9	1	+	7904280	7904281
chr1	9324073	9324082	H6PD	0	+	9324077	9324078
chr1	9331334	9331387	H6PD.1	15	+	9331341	9331342
chr1	9429056	9429086	SPSB1	4	+	9429060	9429061
chr1	9429124	9429181	SPSB1.1	29	+	9429169	9429170
chr1	9429256	9429323	SPSB1.2	18	+	9429273	9429274
chr1	9429511	9429564	SPSB1.3	8	+	9429514	9429515
chr1	9620924	9620957	SLC25A33	2	+	9620927	9620928
chr1	9642645	9642664	SLC25A33.1	0	+	9642655	9642656
chr1	9642778	9642792	SLC25A33.2	3	+	9642781	9642782
chr1	9664971	9665000	TMEM201	7	+	9664977	9664978
chr1	9674846	9674933	TMEM201.1	211	+	9674883	9674884
chr1	10132731	10132805	UBE4B	31	+	10132770	10132771
chr1	10132837	10132973	UBE4B.1	54	+	10132873	10132874
chr1	10133060	10133104	UBE4B.2	5	+	10133073	10133074
chr1	10511914	10511952	CORT	4	+	10511925	10511926
chr1	11828501	11828525	C1orf167	0	+	11828513	11828514
chr1	11872609	11872651	CLCN6	2	+	11872626	11872627
chr1	11875109	11875128	CLCN6.1	0	+	11875119	11875120
chr1	11876061	11876105	CLCN6.2	0	+	11876083	11876084
chr1	11877351	11877383	CLCN6.3	0	+	11877367	11877368
chr1	11879710	11879739	CLCN6.4	2	+	11879732	11879733
chr1	11895184	11895213	CLCN6.5	1	+	11895202	11895203
chr1	11897591	11897606	CLCN6.6	0	+	11897599	11897600
chr1	11898764	11898788	CLCN6.7	1	+	11898778	11898779
chr1	11903051	11903072	CLCN6.NPPA.AS1	1	+	11903057	11903058
chr1	14114073	14114095	PRDM2	4	+	14114076	14114077
chr1	14114246	14114324	PRDM2.1	10	+	14114278	14114279
chr1	14138930	14138981	PRDM2.2	1	+	14138956	14138957
chr1	14145311	14145326	PRDM2.3	0	+	14145319	14145320
chr1	14149335	14149374	PRDM2.4	2	+	14149349	14149350
chr1	14940785	14940805	KAZN	0	+	14940795	14940796
chr1	14948873	14948890	KAZN.1	0	+	14948881	14948882
chr1	14952288	14952303	KAZN.2	0	+	14952296	14952297
chr1	14963939	14963956	KAZN.3	0	+	14963947	14963948
chr1	14988709	14988729	KAZN.4	0	+	14988719	14988720
chr1	14992824	14992842	KAZN.5	0	+	14992833	14992834
chr1	14995999	14996015	KAZN.6	0	+	14996007	14996008
chr1	15009905	15009921	KAZN.7	0	+	15009913	15009914
chr1	15014702	15014716	KAZN.8	0	+	15014709	15014710
chr1	15029005	15029029	KAZN.9	0	+	15029017	15029018
chr1	15040802	15040821	KAZN.10	0	+	15040812	15040813
chr1	15042436	15042451	KAZN.11	0	+	15042444	15042445
chr1	15042886	15042902	KAZN.12	0	+	15042894	15042895
chr1	15054775	15054801	KAZN.13	0	+	15054788	15054789
chr1	15059286	15059302	KAZN.14	0	+	15059294	15059295
chr1	15068994	15069011	KAZN.15	0	+	15069002	15069003
chr1	15069566	15069587	KAZN.16	0	+	15069576	15069577
chr1	15071056	15071072	KAZN.17	0	+	15071064	15071065
chr1	15071873	15071892	KAZN.18	0	+	15071883	15071884
chr1	15085208	15085226	KAZN.19	0	+	15085217	15085218
chr1	15090550	15090575	KAZN.20	0	+	15090562	15090563
chr1	15096912	15096933	KAZN.21	1	+	15096930	15096931
chr1	15103479	15103513	KAZN.22	0	+	15103496	15103497
chr1	15126179	15126199	KAZN.23	3	+	15126180	15126181
chr1	15133529	15133546	KAZN.24	0	+	15133537	15133538
chr1	15173749	15173764	KAZN.25	0	+	15173757	15173758
chr1	15181709	15181732	KAZN.26	0	+	15181721	15181722
chr1	15204412	15204426	KAZN.27	0	+	15204419	15204420
chr1	15211442	15211459	KAZN.28	0	+	15211450	15211451
chr1	15236156	15236180	KAZN.29	0	+	15236168	15236169
chr1	15246120	15246136	KAZN.30	0	+	15246128	15246129
chr1	15251506	15251521	KAZN.31	0	+	15251514	15251515
chr1	15274260	15274283	KAZN.32	1	+	15274260	15274261
chr1	15276788	15276813	KAZN.33	1	+	15276790	15276791
chr1	15287140	15287155	KAZN.34	0	+	15287148	15287149
chr1	15292399	15292431	KAZN.35	1	+	15292426	15292427
chr1	15295661	15295677	KAZN.36	0	+	15295669	15295670
chr1	15318433	15318456	KAZN.37	0	+	15318445	15318446
chr1	15333793	15333819	KAZN.38	1	+	15333817	15333818
chr1	15345348	15345366	KAZN.39	0	+	15345357	15345358
chr1	15362639	15362657	KAZN.40	0	+	15362648	15362649
chr1	15371278	15371307	KAZN.41	2	+	15371279	15371280
chr1	15375967	15375987	KAZN.42	0	+	15375977	15375978
chr1	15379747	15379765	KAZN.43	0	+	15379756	15379757
chr1	15392465	15392485	KAZN.44	0	+	15392475	15392476
chr1	15392531	15392564	KAZN.45	2	+	15392547	15392548
chr1	15393047	15393086	KAZN.46	3	+	15393047	15393048
chr1	15393154	15393226	KAZN.47	2	+	15393157	15393158
chr1	15395055	15395070	KAZN.48	0	+	15395063	15395064
chr1	15399116	15399131	KAZN.49	0	+	15399124	15399125
chr1	15407708	15407725	KAZN.50	0	+	15407716	15407717
chr1	15417011	15417030	KAZN.51	0	+	15417021	15417022
chr1	15421416	15421438	KAZN.52	0	+	15421427	15421428
chr1	15546806	15546871	TMEM51	9	+	15546847	15546848
chr1	15546904	15546974	TMEM51.1	121	+	15546948	15546949
chr1	15578597	15578616	FHAD1	0	+	15578607	15578608
chr1	15580948	15580961	FHAD1.1	0	+	15580954	15580955
chr1	15586454	15586476	FHAD1.2	0	+	15586465	15586466
chr1	15595929	15595951	FHAD1.3	0	+	15595940	15595941
chr1	15639226	15639244	FHAD1.4	0	+	15639235	15639236
chr1	15650594	15650611	FHAD1.5	0	+	15650602	15650603
chr1	15656186	15656215	FHAD1.6	1	+	15656198	15656199
chr1	15656957	15656981	FHAD1.7	0	+	15656969	15656970
chr1	15666213	15666230	FHAD1.8	0	+	15666221	15666222
chr1	15672645	15672674	FHAD1.9	1	+	15672654	15672655
chr1	15672960	15672982	FHAD1.10	1	+	15672963	15672964
chr1	15690785	15690807	FHAD1.11	1	+	15690787	15690788
chr1	15692234	15692263	FHAD1.12	1	+	15692234	15692235
chr1	15694182	15694207	FHAD1.13	0	+	15694194	15694195
chr1	15699023	15699040	FHAD1.14	0	+	15699031	15699032
chr1	15706588	15706605	FHAD1.15	0	+	15706596	15706597
chr1	15726733	15726750	FHAD1.16	0	+	15726741	15726742
chr1	15756647	15756673	EFHD2	31	+	15756651	15756652
chr1	15756772	15756832	EFHD2.1	92	+	15756803	15756804
chr1	15797495	15797518	CELA2A	0	+	15797507	15797508
chr1	15898056	15898076	DNAJC16	34	+	15898061	15898062
chr1	15898143	15898166	DNAJC16.1	6	+	15898144	15898145
chr1	15990712	15990745	DDI2	23	+	15990714	15990715
chr1	15995470	15995530	DDI2.1	19	+	15995475	15995476
chr1	16175464	16175541	SPEN	14	+	16175509	16175510
chr1	16199657	16199687	SPEN.1	10	+	16199662	16199663
chr1	16199732	16199767	SPEN.2	35	+	16199750	16199751
chr1	16199866	16199894	SPEN.3	4	+	16199886	16199887
chr1	16200312	16200345	SPEN.4	10	+	16200321	16200322
chr1	16266023	16266061	SPEN.5	123	+	16266048	16266049
chr1	16266191	16266226	SPEN.6	81	+	16266193	16266194
chr1	16266568	16266746	SPEN.7	39	+	16266716	16266717
chr1	16266792	16266855	SPEN.8	9	+	16266825	16266826
chr1	16266862	16266953	SPEN.9	56	+	16266916	16266917
chr1	16723973	16723988	SZRD1	18	+	16723974	16723975
chr1	17199078	17199155	CROCC.U1	207	+	17199149	17199150
chr1	17231803	17231841	CROCC	43	+	17231816	17231817
chr1	17584340	17584361	PADI3	0	+	17584350	17584351
chr1	17970303	17970322	ARHGEF10L	0	+	17970313	17970314
chr1	17995573	17995613	ARHGEF10L.1	2	+	17995589	17995590
chr1	18021896	18021915	ARHGEF10L.2	0	+	18021906	18021907
chr1	18434408	18434429	IGSF21	0	+	18434418	18434419
chr1	19549805	19549828	RP1.43E13.2	1	+	19549820	19549821
chr1	19550215	19550245	RP1.43E13.2.1	1	+	19550223	19550224
chr1	19553437	19553470	RP1.43E13.2.2	1	+	19553438	19553439
chr1	20239393	20239422	OTUD3	3	+	20239393	20239394
chr1	20945360	20945397	CDA	57	+	20945365	20945366
chr1	21768403	21768420	NBPF3	0	+	21768411	21768412
chr1	21769536	21769559	NBPF3.1	1	+	21769550	21769551
chr1	21775578	21775621	NBPF3.2	2	+	21775594	21775595
chr1	21797110	21797128	NBPF3.3	0	+	21797119	21797120
chr1	21806442	21806469	NBPF3.4	0	+	21806456	21806457
chr1	21807352	21807376	NBPF3.5	0	+	21807364	21807365
chr1	21876747	21876769	ALPL	6	+	21876749	21876750
chr1	22357555	22357605	LINC00339	25	+	22357583	22357584
chr1	22386905	22386940	CDC42.IT1	0	+	22386923	22386924
chr1	22387513	22387530	CDC42.IT1.1	0	+	22387521	22387522
chr1	22389087	22389108	CDC42.IT1.2	0	+	22389097	22389098
chr1	22389752	22389767	CDC42.IT1.3	0	+	22389760	22389761
chr1	22390265	22390301	CDC42.IT1.4	1	+	22390270	22390271
chr1	22806773	22806796	ZBTB40	9	+	22806773	22806774
chr1	22857599	22857646	ZBTB40.1	11	+	22857620	22857621
chr1	23410138	23410181	KDM1A	7	+	23410147	23410148
chr1	23695851	23695889	C1orf213	1	+	23695862	23695863
chr1	23696747	23696781	C1orf213.1	1	+	23696778	23696779
chr1	23698239	23698272	C1orf213.2	2	+	23698262	23698263
chr1	24086367	24086373	TCEB3	1	+	24086369	24086370
chr1	24379998	24380027	RP11.293P20.2	0	+	24380012	24380013
chr1	24646086	24646113	GRHL3	0	+	24646100	24646101
chr1	24862261	24862296	RCAN3	11	+	24862266	24862267
chr1	24863860	24863886	RCAN3.1	0	+	24863873	24863874
chr1	26451927	26452032	PDIK1L	103	+	26451995	26451996
chr1	26605242	26605293	CEP85	55	+	26605270	26605271
chr1	27107486	27107641	ARID1A	217	+	27107534	27107535
chr1	27107908	27107968	ARID1A.1	112	+	27107932	27107933
chr1	27108005	27108044	ARID1A.2	6	+	27108026	27108027
chr1	27108148	27108169	ARID1A.3	8	+	27108150	27108151
chr1	27108235	27108271	ARID1A.4	95	+	27108255	27108256
chr1	27108335	27108394	ARID1A.5	19	+	27108359	27108360
chr1	27108442	27108462	ARID1A.6	5	+	27108451	27108452
chr1	27108476	27108482	ARID1A.7	3	+	27108477	27108478
chr1	27108487	27108518	ARID1A.8	47	+	27108507	27108508
chr1	27108539	27108589	ARID1A.9	35	+	27108543	27108544
chr1	27181201	27181235	ZDHHC18	19	+	27181205	27181206
chr1	27182175	27182205	ZDHHC18.1	5	+	27182183	27182184
chr1	27574969	27574986	WDTC1	0	+	27574977	27574978
chr1	27721892	27721974	GPR3	12	+	27721918	27721919
chr1	27976060	27976107	RP1.159A19.3	38	+	27976086	27976087
chr1	28087700	28087705	FAM76A	0	+	28087702	28087703
chr1	28150081	28150114	STX12	20	+	28150094	28150095
chr1	28177988	28178023	PPP1R8	28	+	28177992	28177993
chr1	28607789	28607804	SESN2	2	+	28607796	28607797
chr1	28607866	28607912	SESN2.1	67	+	28607888	28607889
chr1	28607929	28607937	SESN2.2	2	+	28607930	28607931
chr1	28661484	28661518	MED18	49	+	28661502	28661503
chr1	28824091	28824113	PHACTR4	2	+	28824091	28824092
chr1	28826671	28826703	PHACTR4.1	12	+	28826677	28826678
chr1	28836107	28836152	RCC1.SNHG3	180	+	28836126	28836127
chr1	28865408	28865493	RCC1	125	+	28865429	28865430
chr1	28975196	28975245	RNU11	1744	+	28975229	28975230
chr1	29041342	29041415	GMEB1	229	+	29041384	29041385
chr1	29043486	29043513	GMEB1.1	6	+	29043496	29043497
chr1	29289667	29289695	EPB41	0	+	29289681	29289682
chr1	29446522	29446553	EPB41.1	17	+	29446530	29446531
chr1	31191431	31191455	MATN1.AS1	0	+	31191443	31191444
chr1	31199566	31199598	MATN1.AS1.1	1	+	31199575	31199576
chr1	31199659	31199674	MATN1.AS1.2	0	+	31199667	31199668
chr1	32508493	32508551	KHDRBS1	1451	+	32508511	32508512
chr1	32568379	32568441	TMEM39B	89	+	32568417	32568418
chr1	32671956	32671990	IQCC	8	+	32671970	32671971
chr1	32674225	32674279	IQCC.1	12	+	32674260	32674261
chr1	32799188	32799225	HDAC1	102	+	32799201	32799202
chr1	32818000	32818018	TSSK3	0	+	32818009	32818010
chr1	32819404	32819424	TSSK3.1	0	+	32819414	32819415
chr1	32825438	32825472	TSSK3.2	1	+	32825441	32825442
chr1	32829367	32829390	TSSK3.3	1	+	32829370	32829371
chr1	33044481	33044511	RP1.27O5.3.ZBTB8A	6	+	33044488	33044489
chr1	33284367	33284420	S100PBP	6	+	33284383	33284384
chr1	33747921	33747947	ZNF362	5	+	33747927	33747928
chr1	33766164	33766204	AL513327.1.ZNF362	14	+	33766179	33766180
chr1	33775139	33775166	RP11.415J8.3	0	+	33775153	33775154
chr1	33777151	33777191	RP11.415J8.3.1	0	+	33777171	33777172
chr1	33777628	33777663	RP11.415J8.3.2	1	+	33777638	33777639
chr1	33778163	33778191	RP11.415J8.3.3	1	+	33778181	33778182
chr1	33778497	33778526	RP11.415J8.3.4	0	+	33778511	33778512
chr1	33784031	33784046	RP11.415J8.3.5	0	+	33784039	33784040
chr1	33785842	33785865	RP11.415J8.3.6	0	+	33785854	33785855
chr1	33788077	33788114	RP11.415J8.3.7	2	+	33788082	33788083
chr1	33790044	33790074	RP11.415J8.3.8	0	+	33790059	33790060
chr1	33790542	33790585	RP11.415J8.3.9	1	+	33790571	33790572
chr1	33791630	33791644	RP11.415J8.3.10	1	+	33791635	33791636
chr1	33817745	33817776	RP11.415J8.5	2	+	33817754	33817755
chr1	33820688	33820730	RP11.415J8.5.1	2	+	33820690	33820691
chr1	33824127	33824142	RP11.415J8.5.2	0	+	33824135	33824136
chr1	33961157	33961174	ZSCAN20	5	+	33961161	33961162
chr1	33961929	33961960	ZSCAN20.1	8	+	33961938	33961939
chr1	36273776	36273806	AGO4	1	+	36273803	36273804
chr1	36273944	36273974	AGO4.1	0	+	36273959	36273960
chr1	36280168	36280190	AGO4.2	0	+	36280179	36280180
chr1	36283047	36283074	AGO4.3	2	+	36283056	36283057
chr1	36298579	36298597	AGO4.4	0	+	36298588	36298589
chr1	36307904	36307928	AGO4.5	1	+	36307925	36307926
chr1	36319943	36319965	AGO4.6	2	+	36319957	36319958
chr1	36323196	36323215	AGO4.7	0	+	36323206	36323207
chr1	36521685	36521706	AGO3	0	+	36521695	36521696
chr1	36528526	36528606	AGO3.1	25	+	36528542	36528543
chr1	36777062	36777099	SH3D21	0	+	36777080	36777081
chr1	36782220	36782241	SH3D21.1	0	+	36782230	36782231
chr1	37949252	37949300	ZC3H12A	37	+	37949279	37949280
chr1	37949511	37949555	ZC3H12A.1	16	+	37949521	37949522
chr1	38175279	38175290	CDCA8	3	+	38175282	38175283
chr1	38175339	38175391	CDCA8.1	27	+	38175357	38175358
chr1	38490433	38490480	UTP11L	42	+	38490441	38490442
chr1	39330980	39331032	RP5.864K19.4	1	+	39330984	39330985
chr1	39336656	39336688	RP5.864K19.4.1	0	+	39336672	39336673
chr1	39338119	39338134	RP5.864K19.4.2	0	+	39338127	39338128
chr1	39338994	39339016	RP5.864K19.4.3	0	+	39339005	39339006
chr1	39339042	39339059	RP5.864K19.4.4	0	+	39339050	39339051
chr1	39364838	39364876	RP5.864K19.4.5	1	+	39364843	39364844
chr1	39375504	39375520	RP5.864K19.4.6	0	+	39375512	39375513
chr1	39471276	39471319	AKIRIN1	157	+	39471279	39471280
chr1	39951711	39951716	MACF1	0	+	39951713	39951714
chr1	39952632	39952655	MACF1.1	6	+	39952640	39952641
chr1	40435502	40435629	MFSD2A	46	+	40435521	40435522
chr1	40706211	40706225	RLF	10	+	40706216	40706217
chr1	41013290	41013339	ZNF684	94	+	41013297	41013298
chr1	41013412	41013451	ZNF684.1	24	+	41013418	41013419
chr1	41220043	41220067	NFYC	0	+	41220055	41220056
chr1	41235968	41235991	NFYC.1	0	+	41235980	41235981
chr1	41251013	41251032	KCNQ4	0	+	41251023	41251024
chr1	41251474	41251501	KCNQ4.1	0	+	41251488	41251489
chr1	41270021	41270039	KCNQ4.2	0	+	41270030	41270031
chr1	41283899	41283914	KCNQ4.3	0	+	41283907	41283908
chr1	41287210	41287224	KCNQ4.4	0	+	41287217	41287218
chr1	41288511	41288527	KCNQ4.5	0	+	41288519	41288520
chr1	41289738	41289764	KCNQ4.6	1	+	41289753	41289754
chr1	41302233	41302254	KCNQ4.7	0	+	41302243	41302244
chr1	41305610	41305642	KCNQ4.8	0	+	41305626	41305627
chr1	41849209	41849261	FOXO6	9	+	41849236	41849237
chr1	42940444	42940465	CCDC30	0	+	42940454	42940455
chr1	42949574	42949613	CCDC30.1	1	+	42949585	42949586
chr1	43007407	43007425	CCDC30.2	0	+	43007416	43007417
chr1	43009990	43010014	CCDC30.3	0	+	43010002	43010003
chr1	43015416	43015433	CCDC30.4	0	+	43015424	43015425
chr1	43019751	43019769	CCDC30.5	0	+	43019760	43019761
chr1	43034801	43034822	CCDC30.6	0	+	43034811	43034812
chr1	43052371	43052388	CCDC30.7	0	+	43052379	43052380
chr1	43058545	43058573	CCDC30.8	1	+	43058559	43058560
chr1	43072311	43072333	CCDC30.9	0	+	43072322	43072323
chr1	43108179	43108199	CCDC30.10	0	+	43108189	43108190
chr1	43310606	43310647	ERMAP	2	+	43310620	43310621
chr1	43317577	43317610	ZNF691	11	+	43317607	43317608
chr1	43317931	43317953	ZNF691.1	0	+	43317942	43317943
chr1	43426453	43426472	SLC2A1.AS1	1	+	43426469	43426470
chr1	43432680	43432713	SLC2A1.AS1.1	1	+	43432711	43432712
chr1	43444680	43444716	SLC2A1.AS1.2	1	+	43444683	43444684
chr1	43639185	43639200	WDR65	0	+	43639193	43639194
chr1	43680104	43680121	WDR65.1	0	+	43680112	43680113
chr1	43684654	43684679	WDR65.2	0	+	43684666	43684667
chr1	43686465	43686484	WDR65.3	0	+	43686475	43686476
chr1	43692387	43692401	WDR65.4	0	+	43692394	43692395
chr1	43708877	43708897	WDR65.5	0	+	43708887	43708888
chr1	43917452	43917487	SZT2	3	+	43917470	43917471
chr1	44173645	44173680	ST3GAL3	3	+	44173663	44173664
chr1	44174566	44174603	ST3GAL3.1	2	+	44174573	44174574
chr1	44174791	44174821	ST3GAL3.2	0	+	44174806	44174807
chr1	44195628	44195654	ST3GAL3.3	0	+	44195641	44195642
chr1	44209490	44209519	ST3GAL3.4	0	+	44209504	44209505
chr1	44214038	44214067	ST3GAL3.5	1	+	44214048	44214049
chr1	44230584	44230605	ST3GAL3.6	0	+	44230594	44230595
chr1	44238076	44238104	ST3GAL3.7	1	+	44238094	44238095
chr1	44238284	44238311	ST3GAL3.8	1	+	44238303	44238304
chr1	44238345	44238396	ST3GAL3.9	2	+	44238369	44238370
chr1	44238899	44238929	ST3GAL3.10	2	+	44238913	44238914
chr1	44240447	44240487	ST3GAL3.11	1	+	44240468	44240469
chr1	44281918	44281945	ST3GAL3.12	2	+	44281934	44281935
chr1	44282651	44282671	ST3GAL3.13	1	+	44282653	44282654
chr1	44288011	44288035	ST3GAL3.14	1	+	44288030	44288031
chr1	44294985	44295005	ST3GAL3.15	0	+	44294995	44294996
chr1	44301490	44301519	ST3GAL3.16	1	+	44301505	44301506
chr1	44304572	44304600	ST3GAL3.17	1	+	44304580	44304581
chr1	44310609	44310632	ST3GAL3.18	1	+	44310629	44310630
chr1	44311852	44311877	ST3GAL3.19	1	+	44311870	44311871
chr1	44313625	44313653	ST3GAL3.20	0	+	44313639	44313640
chr1	44317920	44317952	ST3GAL3.21	0	+	44317936	44317937
chr1	44325753	44325781	ST3GAL3.22	1	+	44325753	44325754
chr1	44326516	44326551	ST3GAL3.23	0	+	44326534	44326535
chr1	44333752	44333782	ST3GAL3.24	1	+	44333757	44333758
chr1	44336835	44336864	ST3GAL3.25	1	+	44336846	44336847
chr1	44336972	44336995	ST3GAL3.26	0	+	44336984	44336985
chr1	44344435	44344466	ST3GAL3.27	1	+	44344442	44344443
chr1	44353702	44353723	ST3GAL3.28	0	+	44353712	44353713
chr1	44361930	44361947	ST3GAL3.29	0	+	44361938	44361939
chr1	44362912	44362927	ST3GAL3.30	0	+	44362920	44362921
chr1	44365833	44365873	ST3GAL3.31	1	+	44365867	44365868
chr1	44367815	44367861	ST3GAL3.32	2	+	44367837	44367838
chr1	44370367	44370388	ST3GAL3.33	0	+	44370377	44370378
chr1	44373477	44373509	ST3GAL3.34	0	+	44373493	44373494
chr1	44375375	44375404	ST3GAL3.35	1	+	44375376	44375377
chr1	44375755	44375786	ST3GAL3.36	0	+	44375771	44375772
chr1	44380394	44380417	ST3GAL3.37	2	+	44380405	44380406
chr1	44380516	44380533	ST3GAL3.38	0	+	44380524	44380525
chr1	44382636	44382669	ST3GAL3.39	1	+	44382661	44382662
chr1	44382717	44382739	ST3GAL3.40	0	+	44382728	44382729
chr1	44396201	44396225	ST3GAL3.41	0	+	44396213	44396214
chr1	44456823	44456840	B4GALT2	0	+	44456831	44456832
chr1	44600636	44600676	KLF17	3	+	44600662	44600663
chr1	45116891	45116920	RNF220	110	+	45116915	45116916
chr1	45144890	45144921	C1orf228	1	+	45144918	45144919
chr1	45180047	45180065	C1orf228.1	0	+	45180056	45180057
chr1	45187899	45187925	C1orf228.2	0	+	45187912	45187913
chr1	45190229	45190251	C1orf228.3	0	+	45190240	45190241
chr1	45232894	45232916	KIF2C	120	+	45232915	45232916
chr1	45271568	45271585	PLK3	1	+	45271568	45271569
chr1	45271607	45271644	PLK3.1	19	+	45271614	45271615
chr1	45275092	45275135	BTBD19	0	+	45275114	45275115
chr1	45275709	45275740	BTBD19.1	2	+	45275709	45275710
chr1	45276257	45276295	BTBD19.2	2	+	45276257	45276258
chr1	45277053	45277072	BTBD19.3	0	+	45277063	45277064
chr1	45277083	45277116	BTBD19.4	2	+	45277110	45277111
chr1	45277886	45277913	BTBD19.5	0	+	45277900	45277901
chr1	45280367	45280391	BTBD19.6	0	+	45280379	45280380
chr1	45280454	45280484	BTBD19.7	0	+	45280469	45280470
chr1	45809601	45809634	TOE1	79	+	45809605	45809606
chr1	45974962	45975012	MMACHC	87	+	45974981	45974982
chr1	46159784	46159817	TMEM69	47	+	46159795	46159796
chr1	46744111	46744138	RAD54L	22	+	46744111	46744112
chr1	46829578	46829599	NSUN4	1	+	46829578	46829579
chr1	46829636	46829716	NSUN4.1	45	+	46829675	46829676
chr1	47843379	47843431	CMPK1	121	+	47843384	47843385
chr1	47905448	47905491	FOXD2	2	+	47905465	47905466
chr1	47906315	47906337	FOXD2.1	3	+	47906322	47906323
chr1	50625518	50625541	ELAVL4	0	+	50625530	50625531
chr1	51440273	51440305	CDKN2C	209	+	51440277	51440278
chr1	51737691	51737710	RNF11	14	+	51737700	51737701
chr1	52552491	52552522	BTF3L4	19	+	52552494	52552495
chr1	52552533	52552554	BTF3L4.1	7	+	52552542	52552543
chr1	52554015	52554044	BTF3L4.2	28	+	52554020	52554021
chr1	52554088	52554128	BTF3L4.3	11	+	52554110	52554111
chr1	52555022	52555062	BTF3L4.4	10	+	52555029	52555030
chr1	52555090	52555184	BTF3L4.5	87	+	52555142	52555143
chr1	52886452	52886499	PRPF38A	76	+	52886472	52886473
chr1	53292959	53293009	ZYG11B	32	+	53292982	53292983
chr1	53359445	53359499	ZYG11A	3	+	53359475	53359476
chr1	53360189	53360236	ZYG11A.1	241	+	53360212	53360213
chr1	53517237	53517275	SCP2	22	+	53517252	53517253
chr1	54433742	54433768	LRRC42	8	+	54433745	54433746
chr1	54433816	54433840	LRRC42.1	5	+	54433828	54433829
chr1	55012945	55012969	ACOT11	2	+	55012945	55012946
chr1	55015544	55015593	ACOT11.1	1	+	55015547	55015548
chr1	55075750	55075771	ACOT11.2	0	+	55075760	55075761
chr1	55185159	55185242	MROH7.TTC4.TTC4	17	+	55185216	55185217
chr1	55185350	55185457	MROH7.TTC4.TTC4.1	93	+	55185424	55185425
chr1	55354479	55354521	RP11.67L3.4	6	+	55354489	55354490
chr1	55530380	55530391	PCSK9	7	+	55530382	55530383
chr1	55530472	55530524	PCSK9.1	1410	+	55530495	55530496
chr1	59763664	59763683	FGGY	1	+	59763681	59763682
chr1	59781537	59781562	FGGY.1	4	+	59781558	59781559
chr1	59787127	59787156	FGGY.2	1	+	59787147	59787148
chr1	59800150	59800182	FGGY.3	2	+	59800156	59800157
chr1	59809187	59809208	FGGY.4	1	+	59809203	59809204
chr1	59822335	59822368	FGGY.5	1	+	59822348	59822349
chr1	59822760	59822783	FGGY.6	1	+	59822765	59822766
chr1	59824306	59824353	FGGY.7	2	+	59824327	59824328
chr1	59829177	59829204	FGGY.8	1	+	59829198	59829199
chr1	59833317	59833333	FGGY.9	0	+	59833325	59833326
chr1	59844037	59844052	FGGY.10	0	+	59844045	59844046
chr1	59862062	59862085	FGGY.11	1	+	59862078	59862079
chr1	59863898	59863921	FGGY.12	0	+	59863910	59863911
chr1	59864435	59864518	FGGY.13	1	+	59864514	59864515
chr1	59871270	59871289	FGGY.14	0	+	59871280	59871281
chr1	59885274	59885313	FGGY.15	0	+	59885294	59885295
chr1	59886389	59886407	FGGY.16	0	+	59886398	59886399
chr1	59894537	59894568	FGGY.17	1	+	59894545	59894546
chr1	59924047	59924077	FGGY.18	1	+	59924050	59924051
chr1	59929729	59929748	FGGY.19	0	+	59929739	59929740
chr1	59954874	59954926	FGGY.20	1	+	59954892	59954893
chr1	59961522	59961537	FGGY.21	0	+	59961530	59961531
chr1	59966111	59966132	FGGY.22	1	+	59966125	59966126
chr1	59976078	59976095	FGGY.23	0	+	59976086	59976087
chr1	59980438	59980469	FGGY.24	2	+	59980450	59980451
chr1	59983866	59983883	FGGY.25	0	+	59983874	59983875
chr1	59992610	59992625	FGGY.26	0	+	59992618	59992619
chr1	60023160	60023179	FGGY.27	0	+	60023170	60023171
chr1	60062444	60062461	FGGY.28	0	+	60062452	60062453
chr1	60086248	60086265	FGGY.29	0	+	60086256	60086257
chr1	60091931	60091948	FGGY.30	0	+	60091939	60091940
chr1	60111165	60111181	FGGY.31	0	+	60111173	60111174
chr1	60120040	60120058	FGGY.32	0	+	60120049	60120050
chr1	60137554	60137571	FGGY.33	0	+	60137562	60137563
chr1	60141149	60141174	FGGY.34	2	+	60141166	60141167
chr1	60146596	60146612	FGGY.35	0	+	60146604	60146605
chr1	60161339	60161366	FGGY.36	0	+	60161353	60161354
chr1	60172847	60172887	FGGY.37	2	+	60172847	60172848
chr1	60182615	60182649	FGGY.38	0	+	60182632	60182633
chr1	60188056	60188094	FGGY.39	1	+	60188077	60188078
chr1	60190522	60190554	FGGY.40	2	+	60190531	60190532
chr1	60192849	60192881	FGGY.41	0	+	60192865	60192866
chr1	60197188	60197208	FGGY.42	1	+	60197203	60197204
chr1	60299842	60299862	HOOK1	0	+	60299852	60299853
chr1	61558899	61558943	NFIA	4	+	61558905	61558906
chr1	61921989	61922031	NFIA.1	52	+	61922006	61922007
chr1	61922678	61922722	NFIA.2	22	+	61922689	61922690
chr1	61922742	61922766	NFIA.3	21	+	61922758	61922759
chr1	61922841	61922845	NFIA.4	3	+	61922844	61922845
chr1	61923316	61923351	NFIA.5	33	+	61923340	61923341
chr1	61923386	61923413	NFIA.6	16	+	61923387	61923388
chr1	61923629	61923703	NFIA.7	31	+	61923696	61923697
chr1	61925493	61925518	NFIA.8	2	+	61925501	61925502
chr1	62258183	62258221	INADL	0	+	62258202	62258203
chr1	62294947	62295003	INADL.1	21	+	62294960	62294961
chr1	62905616	62905646	USP1	151	+	62905621	62905622
chr1	63790631	63790728	FOXD3	15	+	63790656	63790657
chr1	64125893	64125914	PGM1	3	+	64125906	64125907
chr1	64242178	64242213	ROR1	1	+	64242207	64242208
chr1	64243224	64243255	ROR1.1	1	+	64243231	64243232
chr1	64250344	64250366	ROR1.2	0	+	64250355	64250356
chr1	64258139	64258179	ROR1.3	1	+	64258160	64258161
chr1	64258842	64258863	ROR1.4	1	+	64258858	64258859
chr1	64273736	64273772	ROR1.5	0	+	64273754	64273755
chr1	64277271	64277316	ROR1.6	2	+	64277297	64277298
chr1	64282542	64282575	ROR1.7	1	+	64282557	64282558
chr1	64285015	64285040	ROR1.8	2	+	64285035	64285036
chr1	64288139	64288174	ROR1.9	1	+	64288142	64288143
chr1	64290476	64290496	ROR1.10	0	+	64290486	64290487
chr1	64291247	64291270	ROR1.11	1	+	64291249	64291250
chr1	64292914	64292930	ROR1.12	0	+	64292922	64292923
chr1	64293745	64293769	ROR1.13	1	+	64293762	64293763
chr1	64298725	64298743	ROR1.14	0	+	64298734	64298735
chr1	64300554	64300579	ROR1.15	1	+	64300559	64300560
chr1	64306861	64306894	ROR1.16	1	+	64306862	64306863
chr1	64308697	64308726	ROR1.17	1	+	64308698	64308699
chr1	64311861	64311880	ROR1.18	0	+	64311871	64311872
chr1	64311921	64311957	ROR1.19	2	+	64311942	64311943
chr1	64318615	64318632	ROR1.20	0	+	64318623	64318624
chr1	64320361	64320383	ROR1.21	0	+	64320372	64320373
chr1	64332877	64332916	ROR1.22	1	+	64332893	64332894
chr1	64337913	64337935	ROR1.23	0	+	64337924	64337925
chr1	64338603	64338649	ROR1.24	1	+	64338637	64338638
chr1	64343661	64343678	ROR1.25	1	+	64343676	64343677
chr1	64343887	64343927	ROR1.26	2	+	64343893	64343894
chr1	64351006	64351038	ROR1.27	1	+	64351013	64351014
chr1	64353218	64353252	ROR1.28	1	+	64353227	64353228
chr1	64355713	64355745	ROR1.29	1	+	64355733	64355734
chr1	64358316	64358332	ROR1.30	0	+	64358324	64358325
chr1	64366161	64366201	ROR1.31	1	+	64366161	64366162
chr1	64366290	64366336	ROR1.32	1	+	64366304	64366305
chr1	64367084	64367126	ROR1.33	0	+	64367105	64367106
chr1	64379443	64379466	ROR1.34	0	+	64379455	64379456
chr1	64384262	64384284	ROR1.35	1	+	64384276	64384277
chr1	64387341	64387368	ROR1.36	0	+	64387355	64387356
chr1	64387569	64387591	ROR1.37	0	+	64387580	64387581
chr1	64390188	64390212	ROR1.38	0	+	64390200	64390201
chr1	64398474	64398495	ROR1.39	0	+	64398484	64398485
chr1	64407648	64407685	ROR1.40	0	+	64407666	64407667
chr1	64411123	64411152	ROR1.41	0	+	64411137	64411138
chr1	64415110	64415125	ROR1.42	0	+	64415118	64415119
chr1	64421826	64421857	ROR1.43	1	+	64421847	64421848
chr1	64435792	64435823	ROR1.44	0	+	64435808	64435809
chr1	64445609	64445637	ROR1.45	0	+	64445623	64445624
chr1	64452570	64452598	ROR1.46	0	+	64452584	64452585
chr1	64457200	64457223	ROR1.47	0	+	64457212	64457213
chr1	64457370	64457389	ROR1.48	0	+	64457380	64457381
chr1	64471595	64471619	ROR1.49	1	+	64471613	64471614
chr1	64482260	64482277	ROR1.50	0	+	64482268	64482269
chr1	64500436	64500454	ROR1.51	0	+	64500445	64500446
chr1	64510652	64510667	ROR1.52	0	+	64510660	64510661
chr1	64516193	64516216	ROR1.53	0	+	64516205	64516206
chr1	64535366	64535398	ROR1.54	1	+	64535371	64535372
chr1	64553664	64553696	ROR1.55	1	+	64553677	64553678
chr1	64566358	64566373	ROR1.56	0	+	64566366	64566367
chr1	64595171	64595194	ROR1.57	0	+	64595183	64595184
chr1	64602067	64602094	ROR1.58	1	+	64602087	64602088
chr1	64608621	64608661	ROR1.59	1	+	64608624	64608625
chr1	64608895	64608926	ROR1.60	7	+	64608896	64608897
chr1	64617810	64617853	ROR1.61	1	+	64617826	64617827
chr1	64625019	64625058	ROR1.62	2	+	64625051	64625052
chr1	64626572	64626605	ROR1.63	1	+	64626595	64626596
chr1	64641513	64641541	ROR1.64	2	+	64641520	64641521
chr1	64646531	64646564	ROR1.65	0	+	64646547	64646548
chr1	64646721	64646778	ROR1.66	4	+	64646732	64646733
chr1	64646846	64646852	ROR1.67	1	+	64646849	64646850
chr1	64967059	64967075	CACHD1	0	+	64967067	64967068
chr1	64975229	64975245	CACHD1.1	0	+	64975237	64975238
chr1	64980129	64980150	CACHD1.2	0	+	64980139	64980140
chr1	65004391	65004411	CACHD1.3	0	+	65004401	65004402
chr1	65009804	65009827	CACHD1.4	0	+	65009816	65009817
chr1	65010397	65010420	CACHD1.5	0	+	65010409	65010410
chr1	65012451	65012483	CACHD1.6	1	+	65012454	65012455
chr1	65042165	65042190	CACHD1.7	0	+	65042177	65042178
chr1	65083229	65083249	CACHD1.8	1	+	65083245	65083246
chr1	65119993	65120017	CACHD1.9	0	+	65120005	65120006
chr1	65138013	65138028	CACHD1.10	0	+	65138021	65138022
chr1	65139111	65139142	CACHD1.11	1	+	65139125	65139126
chr1	65157699	65157714	CACHD1.12	0	+	65157707	65157708
chr1	65157768	65157803	CACHD1.13	0	+	65157786	65157787
chr1	65620384	65620408	AK4	0	+	65620396	65620397
chr1	65687120	65687146	AK4.1	0	+	65687133	65687134
chr1	65689856	65689877	AK4.2	0	+	65689866	65689867
chr1	65893644	65893689	LEPR.LEPROT	53	+	65893662	65893663
chr1	66280429	66280457	PDE4B	2	+	66280431	66280432
chr1	66450146	66450170	PDE4B.1	12	+	66450152	66450153
chr1	66839363	66839408	PDE4B.2	7	+	66839374	66839375
chr1	66839450	66839544	PDE4B.3	18	+	66839461	66839462
chr1	66839891	66839958	PDE4B.4	74	+	66839932	66839933
chr1	66840221	66840251	PDE4B.5	26	+	66840226	66840227
chr1	67075488	67075515	SGIP1	1	+	67075512	67075513
chr1	67453280	67453318	MIER1	14	+	67453303	67453304
chr1	68153954	68154003	GADD45A	21	+	68153968	68153969
chr1	68300451	68300490	GNG12.AS1	1	+	68300453	68300454
chr1	68300764	68300793	GNG12.AS1.1	1	+	68300772	68300773
chr1	68301881	68301921	GNG12.AS1.2	1	+	68301888	68301889
chr1	68305381	68305400	GNG12.AS1.3	0	+	68305391	68305392
chr1	68316681	68316705	GNG12.AS1.4	1	+	68316684	68316685
chr1	68317882	68317910	GNG12.AS1.5	1	+	68317900	68317901
chr1	68318619	68318646	GNG12.AS1.6	1	+	68318634	68318635
chr1	68318895	68318923	GNG12.AS1.7	0	+	68318909	68318910
chr1	68341636	68341667	GNG12.AS1.8	0	+	68341652	68341653
chr1	68358791	68358815	GNG12.AS1.9	0	+	68358803	68358804
chr1	68362811	68362851	GNG12.AS1.10	2	+	68362845	68362846
chr1	68395751	68395786	GNG12.AS1.11	1	+	68395762	68395763
chr1	68398488	68398531	GNG12.AS1.12	1	+	68398508	68398509
chr1	68400046	68400070	GNG12.AS1.13	0	+	68400058	68400059
chr1	68408461	68408483	GNG12.AS1.14	0	+	68408472	68408473
chr1	68419877	68419904	GNG12.AS1.15	1	+	68419891	68419892
chr1	68431718	68431746	GNG12.AS1.16	0	+	68431732	68431733
chr1	68431823	68431854	GNG12.AS1.17	0	+	68431839	68431840
chr1	68438361	68438378	GNG12.AS1.18	0	+	68438369	68438370
chr1	68446172	68446187	GNG12.AS1.19	0	+	68446180	68446181
chr1	68452597	68452614	GNG12.AS1.20	0	+	68452605	68452606
chr1	68468154	68468182	GNG12.AS1.21	1	+	68468177	68468178
chr1	68491085	68491103	GNG12.AS1.22	0	+	68491094	68491095
chr1	68492385	68492401	GNG12.AS1.23	0	+	68492393	68492394
chr1	68494621	68494644	GNG12.AS1.24	1	+	68494624	68494625
chr1	68496573	68496599	GNG12.AS1.25	1	+	68496590	68496591
chr1	68518712	68518744	GNG12.AS1.26	0	+	68518728	68518729
chr1	68548314	68548338	GNG12.AS1.27	0	+	68548326	68548327
chr1	68558131	68558152	GNG12.AS1.28	0	+	68558141	68558142
chr1	68559738	68559757	GNG12.AS1.29	0	+	68559748	68559749
chr1	68562644	68562686	GNG12.AS1.30	2	+	68562645	68562646
chr1	68569142	68569164	GNG12.AS1.31	1	+	68569143	68569144
chr1	68586780	68586798	GNG12.AS1.32	0	+	68586789	68586790
chr1	68587938	68587966	GNG12.AS1.33	1	+	68587939	68587940
chr1	68620331	68620371	GNG12.AS1.34	1	+	68620332	68620333
chr1	68640582	68640599	GNG12.AS1.35	0	+	68640590	68640591
chr1	68662669	68662683	GNG12.AS1.36	0	+	68662676	68662677
chr1	68962844	68962873	RP4.694A7.4	1	+	68962862	68962863
chr1	68971242	68971261	RP4.694A7.4.1	0	+	68971252	68971253
chr1	68974557	68974580	RP4.694A7.4.2	1	+	68974578	68974579
chr1	68975622	68975644	RP4.694A7.4.3	0	+	68975633	68975634
chr1	68980823	68980845	RP4.694A7.4.4	1	+	68980826	68980827
chr1	68999002	68999025	RP4.694A7.4.5	0	+	68999014	68999015
chr1	70038155	70038171	LRRC7	0	+	70038163	70038164
chr1	70086048	70086073	LRRC7.1	2	+	70086065	70086066
chr1	70100140	70100161	LRRC7.2	0	+	70100150	70100151
chr1	70119801	70119825	LRRC7.3	0	+	70119813	70119814
chr1	70142442	70142467	LRRC7.4	0	+	70142454	70142455
chr1	70163548	70163563	LRRC7.5	0	+	70163556	70163557
chr1	70165506	70165520	LRRC7.6	0	+	70165513	70165514
chr1	70166819	70166839	LRRC7.7	0	+	70166829	70166830
chr1	70174637	70174655	LRRC7.8	0	+	70174646	70174647
chr1	70206649	70206669	LRRC7.9	0	+	70206659	70206660
chr1	70270237	70270254	LRRC7.10	0	+	70270245	70270246
chr1	70324815	70324832	LRRC7.11	0	+	70324823	70324824
chr1	70329830	70329848	LRRC7.12	0	+	70329839	70329840
chr1	70345426	70345441	LRRC7.13	0	+	70345434	70345435
chr1	70360439	70360457	LRRC7.14	0	+	70360448	70360449
chr1	70382394	70382415	LRRC7.15	0	+	70382404	70382405
chr1	70385547	70385562	LRRC7.16	0	+	70385555	70385556
chr1	70386804	70386828	LRRC7.17	0	+	70386816	70386817
chr1	70406139	70406155	LRRC7.18	0	+	70406147	70406148
chr1	70440393	70440430	LRRC7.19	1	+	70440426	70440427
chr1	70449034	70449095	LRRC7.20	1	+	70449089	70449090
chr1	70450206	70450226	LRRC7.21	0	+	70450216	70450217
chr1	70473598	70473618	LRRC7.22	0	+	70473608	70473609
chr1	70505283	70505297	LRRC7.23	0	+	70505290	70505291
chr1	70513033	70513050	LRRC7.24	0	+	70513041	70513042
chr1	70519051	70519069	LRRC7.25	0	+	70519060	70519061
chr1	70520292	70520336	LRRC7.26	0	+	70520314	70520315
chr1	70537307	70537329	LRRC7.27	1	+	70537310	70537311
chr1	70562073	70562092	LRRC7.28	0	+	70562083	70562084
chr1	70590428	70590453	LRRC7.29	0	+	70590440	70590441
chr1	70594776	70594808	LRRC7.30	0	+	70594792	70594793
chr1	70609047	70609063	LRRC7.31	0	+	70609055	70609056
chr1	70611002	70611029	LRRC7.32	0	+	70611016	70611017
chr1	70717541	70717550	SRSF11	0	+	70717545	70717546
chr1	70717570	70717580	SRSF11.1	7	+	70717571	70717572
chr1	70717643	70717691	SRSF11.2	1098	+	70717661	70717662
chr1	70905073	70905095	CTH	5	+	70905077	70905078
chr1	70905152	70905176	CTH.1	4	+	70905158	70905159
chr1	71551871	71551897	ZRANB2.AS2	0	+	71551884	71551885
chr1	71570374	71570394	ZRANB2.AS2.1	1	+	71570388	71570389
chr1	71580461	71580483	ZRANB2.AS2.2	0	+	71580472	71580473
chr1	71614973	71614989	ZRANB2.AS2.3	0	+	71614981	71614982
chr1	71617185	71617222	ZRANB2.AS2.4	1	+	71617201	71617202
chr1	71658323	71658340	ZRANB2.AS2.5	0	+	71658331	71658332
chr1	71704437	71704457	ZRANB2.AS2.6	0	+	71704447	71704448
chr1	71746548	71746571	ZRANB2.AS2.7	0	+	71746560	71746561
chr1	71759090	71759122	ZRANB2.AS2.8	0	+	71759106	71759107
chr1	71776932	71776954	ZRANB2.AS2.9	0	+	71776943	71776944
chr1	71777075	71777096	ZRANB2.AS2.10	0	+	71777085	71777086
chr1	71779276	71779299	ZRANB2.AS2.11	0	+	71779288	71779289
chr1	71791153	71791181	ZRANB2.AS2.12	0	+	71791167	71791168
chr1	71798313	71798333	ZRANB2.AS2.13	0	+	71798323	71798324
chr1	71799902	71799920	ZRANB2.AS2.14	0	+	71799911	71799912
chr1	71811906	71811928	ZRANB2.AS2.15	0	+	71811917	71811918
chr1	71894658	71894674	ZRANB2.AS2.16	0	+	71894666	71894667
chr1	71906089	71906111	ZRANB2.AS2.17	1	+	71906090	71906091
chr1	71919971	71919987	ZRANB2.AS2.18	0	+	71919979	71919980
chr1	71931308	71931332	ZRANB2.AS2.19	0	+	71931320	71931321
chr1	71951837	71951861	ZRANB2.AS2.20	0	+	71951849	71951850
chr1	75232129	75232200	TYW3	212	+	75232155	75232156
chr1	76252757	76252774	ACADM	3	+	76252765	76252766
chr1	76266414	76266430	MSH4	1	+	76266427	76266428
chr1	76268928	76268950	MSH4.1	0	+	76268939	76268940
chr1	76317331	76317356	MSH4.2	0	+	76317343	76317344
chr1	76320205	76320221	MSH4.3	0	+	76320213	76320214
chr1	76355356	76355376	MSH4.4	0	+	76355366	76355367
chr1	76365039	76365056	MSH4.5	0	+	76365047	76365048
chr1	76368046	76368065	MSH4.6	0	+	76368056	76368057
chr1	76371656	76371672	MSH4.7	0	+	76371664	76371665
chr1	76901835	76901851	ST6GALNAC3	0	+	76901843	76901844
chr1	78354730	78354793	NEXN	2	+	78354740	78354741
chr1	78482093	78482126	DNAJB4.GIPC2	49	+	78482097	78482098
chr1	78482685	78482695	DNAJB4.GIPC2.1	2	+	78482686	78482687
chr1	78482924	78482980	DNAJB4.GIPC2.2	215	+	78482935	78482936
chr1	78483005	78483117	DNAJB4.GIPC2.3	119	+	78483057	78483058
chr1	79093214	79093252	IFI44L	2	+	79093217	79093218
chr1	79093975	79093991	IFI44L.1	0	+	79093983	79093984
chr1	79095824	79095859	IFI44L.2	2	+	79095828	79095829
chr1	79095933	79095969	IFI44L.3	1	+	79095956	79095957
chr1	79103100	79103117	IFI44L.4	0	+	79103108	79103109
chr1	79129722	79129726	IFI44	1	+	79129724	79129725
chr1	81953455	81953479	LPHN2	0	+	81953467	81953468
chr1	84544910	84544999	PRKACB	10	+	84544948	84544949
chr1	84545720	84545765	PRKACB.1	6	+	84545732	84545733
chr1	84545782	84545931	PRKACB.2	23	+	84545878	84545879
chr1	84765117	84765132	SAMD13	0	+	84765125	84765126
chr1	84766588	84766622	SAMD13.1	1	+	84766613	84766614
chr1	84812832	84812847	SAMD13.2	0	+	84812840	84812841
chr1	84822031	84822048	SAMD13.3	0	+	84822039	84822040
chr1	84826510	84826530	SAMD13.4	0	+	84826520	84826521
chr1	84845307	84845326	SAMD13.5	1	+	84845310	84845311
chr1	84963310	84963339	RPF1	21	+	84963313	84963314
chr1	84973314	84973355	SPATA1	1	+	84973330	84973331
chr1	84974966	84974980	SPATA1.1	0	+	84974973	84974974
chr1	85016081	85016100	SPATA1.2	0	+	85016091	85016092
chr1	85020783	85020800	SPATA1.3	0	+	85020791	85020792
chr1	85022346	85022384	SPATA1.4	0	+	85022365	85022366
chr1	85023137	85023156	SPATA1.5	0	+	85023147	85023148
chr1	85750612	85750637	RP11.131L23.1	0	+	85750624	85750625
chr1	85758455	85758471	RP11.131L23.1.1	0	+	85758463	85758464
chr1	85807045	85807076	RP11.131L23.1.2	2	+	85807050	85807051
chr1	85807353	85807369	RP11.131L23.1.3	0	+	85807361	85807362
chr1	85809325	85809343	RP11.131L23.1.4	0	+	85809334	85809335
chr1	85829990	85830006	RP11.131L23.1.5	0	+	85829998	85829999
chr1	85864816	85864844	RP11.131L23.1.6	1	+	85864828	85864829
chr1	85872520	85872543	RP11.131L23.1.7	0	+	85872532	85872533
chr1	85897176	85897198	RP11.131L23.1.8	0	+	85897187	85897188
chr1	86049262	86049403	CYR61	692	+	86049272	86049273
chr1	87445814	87445834	HS2ST1	0	+	87445824	87445825
chr1	87573759	87573782	HS2ST1.RP5.1052I5.2	0	+	87573771	87573772
chr1	87573851	87573875	HS2ST1.RP5.1052I5.2.1	34	+	87573855	87573856
chr1	87600469	87600505	RP5.1052I5.1	2	+	87600482	87600483
chr1	87601733	87601775	RP5.1052I5.1.1	3	+	87601736	87601737
chr1	87811202	87811266	LMO4	290	+	87811215	87811216
chr1	89299671	89299676	PKN2	0	+	89299673	89299674
chr1	89300301	89300342	PKN2.1	103	+	89300306	89300307
chr1	90059111	90059149	LRRC8B	1	+	90059132	90059133
chr1	90059387	90059424	LRRC8B.1	8	+	90059409	90059410
chr1	90059463	90059484	LRRC8B.2	3	+	90059481	90059482
chr1	90059574	90059584	LRRC8B.3	0	+	90059579	90059580
chr1	90059619	90059769	LRRC8B.4	19	+	90059642	90059643
chr1	90315153	90315179	RP11.302M6.4	1	+	90315161	90315162
chr1	90317463	90317506	RP11.302M6.4.1	1	+	90317492	90317493
chr1	90318240	90318258	RP11.302M6.4.2	1	+	90318256	90318257
chr1	90336327	90336370	RP11.302M6.4.3	1	+	90336348	90336349
chr1	90340421	90340459	RP11.302M6.4.4	2	+	90340434	90340435
chr1	90349427	90349471	RP11.302M6.4.5	2	+	90349460	90349461
chr1	90357002	90357030	RP11.302M6.4.6	2	+	90357010	90357011
chr1	90357810	90357834	RP11.302M6.4.7	4	+	90357814	90357815
chr1	90365611	90365620	RP11.302M6.4.8	2	+	90365612	90365613
chr1	90369961	90369996	RP11.302M6.4.9	4	+	90369975	90369976
chr1	90373081	90373126	RP11.302M6.4.10	1	+	90373109	90373110
chr1	90380770	90380802	RP11.302M6.4.11	2	+	90380799	90380800
chr1	90390053	90390078	RP11.302M6.4.12	2	+	90390071	90390072
chr1	90400584	90400600	LRRC8D	26	+	90400590	90400591
chr1	90401421	90401427	LRRC8D.1	0	+	90401424	90401425
chr1	90401865	90401973	LRRC8D.2	37	+	90401884	90401885
chr1	90493221	90493245	ZNF326	0	+	90493233	90493234
chr1	90493453	90493484	ZNF326.1	4	+	90493470	90493471
chr1	90493503	90493545	ZNF326.2	4	+	90493508	90493509
chr1	92574151	92574169	BTBD8	0	+	92574160	92574161
chr1	92790142	92790182	RPAP2	13	+	92790162	92790163
chr1	92790200	92790237	RPAP2.1	25	+	92790212	92790213
chr1	92852838	92852866	RPAP2.2	4	+	92852839	92852840
chr1	93307443	93307476	RPL5	437	+	93307446	93307447
chr1	93558830	93558853	MTF2	0	+	93558842	93558843
chr1	93603713	93603730	MTF2.1	8	+	93603729	93603730
chr1	94313125	94313214	RP4.561L24.3	29	+	94313143	94313144
chr1	95585755	95585772	RP11.57H12.2	1	+	95585770	95585771
chr1	95586380	95586419	RP11.57H12.2.1	2	+	95586398	95586399
chr1	95588221	95588239	RP11.57H12.2.2	0	+	95588230	95588231
chr1	95590399	95590430	RP11.57H12.2.3	1	+	95590403	95590404
chr1	95592046	95592087	RP11.57H12.2.4	1	+	95592070	95592071
chr1	95594380	95594403	RP11.57H12.2.5	0	+	95594392	95594393
chr1	95660151	95660205	RP11.57H12.6.TMEM56	76	+	95660173	95660174
chr1	95662491	95662534	RP11.57H12.6.TMEM56.1	17	+	95662514	95662515
chr1	95663111	95663155	RP11.57H12.6.TMEM56.2	150	+	95663122	95663123
chr1	95712721	95712781	RP11.57H12.6.RWDD3	34	+	95712753	95712754
chr1	96000474	96000496	RP11.286B14.1	0	+	96000485	96000486
chr1	96020539	96020555	RP11.286B14.1.1	0	+	96020547	96020548
chr1	96032455	96032473	RP11.286B14.1.2	0	+	96032464	96032465
chr1	96069354	96069375	RP11.286B14.1.3	0	+	96069364	96069365
chr1	96117835	96117853	RP11.286B14.1.4	0	+	96117844	96117845
chr1	96119012	96119028	RP11.286B14.1.5	0	+	96119020	96119021
chr1	96137202	96137219	RP11.286B14.1.6	0	+	96137210	96137211
chr1	96146761	96146777	RP11.286B14.1.7	0	+	96146769	96146770
chr1	96218778	96218795	RP11.286B14.1.8	0	+	96218786	96218787
chr1	96237270	96237288	RP11.286B14.1.9	0	+	96237279	96237280
chr1	96245712	96245742	RP11.286B14.1.10	3	+	96245734	96245735
chr1	97252903	97252944	PTBP2	6	+	97252909	97252910
chr1	97253243	97253276	PTBP2.1	4	+	97253251	97253252
chr1	97280313	97280361	PTBP2.2	6	+	97280339	97280340
chr1	99474051	99474085	RP5.896L10.1	40	+	99474057	99474058
chr1	100362189	100362216	AGL	0	+	100362203	100362204
chr1	100496307	100496341	RP4.714D9.5	0	+	100496324	100496325
chr1	100498879	100498904	RP4.714D9.5.1	1	+	100498884	100498885
chr1	100499342	100499405	RP4.714D9.5.2	5	+	100499366	100499367
chr1	100548718	100548745	HIAT1	35	+	100548724	100548725
chr1	100548840	100548920	HIAT1.1	45	+	100548885	100548886
chr1	100985552	100985597	CDC14A	0	+	100985574	100985575
chr1	100985704	100985822	CDC14A.1	8	+	100985737	100985738
chr1	101447260	101447298	SLC30A7	6	+	101447283	101447284
chr1	104069015	104069049	RNPC3	14	+	104069023	104069024
chr1	104069154	104069219	RNPC3.1	17	+	104069183	104069184
chr1	104097806	104097839	AMY2B.RNPC3	2	+	104097810	104097811
chr1	104113935	104113966	AMY2B	2	+	104113936	104113937
chr1	108817142	108817204	SLC25A24P1	3	+	108817164	108817165
chr1	108818102	108818188	SLC25A24P1.1	1	+	108818149	108818150
chr1	108880097	108880138	SLC25A24P1.2	2	+	108880124	108880125
chr1	109181878	109181934	FAM102B	31	+	109181896	109181897
chr1	109242834	109242845	PRPF38B	24	+	109242838	109242839
chr1	109290651	109290691	STXBP3	36	+	109290668	109290669
chr1	109351875	109351906	STXBP3.1	1	+	109351886	109351887
chr1	109472939	109472949	GPSM2	2	+	109472944	109472945
chr1	109472961	109472985	GPSM2.1	16	+	109472964	109472965
chr1	109816921	109816972	CELSR2	557	+	109816929	109816930
chr1	110035327	110035342	ATXN7L2	0	+	110035335	110035336
chr1	110038565	110038590	CYB561D1	1	+	110038566	110038567
chr1	110605040	110605096	RP4.773N10.4.STRIP1	3	+	110605040	110605041
chr1	110776210	110776258	KCNC4	10	+	110776231	110776232
chr1	110776523	110776556	KCNC4.1	6	+	110776527	110776528
chr1	110782449	110782471	KCNC4.2	0	+	110782460	110782461
chr1	110791172	110791197	KCNC4.3	2	+	110791185	110791186
chr1	110883668	110883674	RBM15	3	+	110883669	110883670
chr1	110885195	110885222	RBM15.1	13	+	110885206	110885207
chr1	110915552	110915623	RP5.1074L1.4	21	+	110915590	110915591
chr1	110926872	110926902	LAMTOR5.AS1	0	+	110926887	110926888
chr1	110926957	110926973	LAMTOR5.AS1.1	1	+	110926971	110926972
chr1	110927726	110927747	LAMTOR5.AS1.2	1	+	110927729	110927730
chr1	110928761	110928785	LAMTOR5.AS1.3	1	+	110928774	110928775
chr1	110935251	110935282	LAMTOR5.AS1.4	1	+	110935257	110935258
chr1	110935479	110935512	LAMTOR5.AS1.5	2	+	110935485	110935486
chr1	110956193	110956225	LAMTOR5.AS1.6	1	+	110956220	110956221
chr1	110958045	110958086	LAMTOR5.AS1.7	1	+	110958074	110958075
chr1	110974710	110974726	LAMTOR5.AS1.8	0	+	110974718	110974719
chr1	113000120	113000162	CTTNBP2NL	27	+	113000124	113000125
chr1	113000168	113000191	CTTNBP2NL.1	11	+	113000175	113000176
chr1	113010900	113010936	WNT2B	2	+	113010904	113010905
chr1	113011393	113011416	WNT2B.1	0	+	113011405	113011406
chr1	113505693	113505714	RP11.31F15.1	2	+	113505704	113505705
chr1	113506384	113506450	RP11.31F15.1.1	14	+	113506421	113506422
chr1	113506456	113506489	RP11.31F15.1.2	1	+	113506465	113506466
chr1	113506494	113506544	RP11.31F15.1.3	9	+	113506517	113506518
chr1	113527630	113527713	RP11.31F15.1.4	1	+	113527648	113527649
chr1	113558120	113558147	RP11.389O22.1	1	+	113558142	113558143
chr1	113563903	113563942	RP11.389O22.1.1	1	+	113563928	113563929
chr1	113569308	113569331	RP11.389O22.1.2	1	+	113569328	113569329
chr1	113583360	113583410	RP11.389O22.1.3	1	+	113583397	113583398
chr1	113667059	113667069	LRIG2	1	+	113667067	113667068
chr1	113667321	113667400	LRIG2.1	19	+	113667390	113667391
chr1	114228477	114228501	MAGI3	2	+	114228477	114228478
chr1	114456592	114456700	DCLRE1B	158	+	114456657	114456658
chr1	116236272	116236298	VANGL1	22	+	116236273	116236274
chr1	116525583	116525601	SLC22A15	0	+	116525592	116525593
chr1	116528269	116528291	SLC22A15.1	0	+	116528280	116528281
chr1	116532729	116532751	SLC22A15.2	0	+	116532740	116532741
chr1	116533977	116534004	SLC22A15.3	1	+	116533996	116533997
chr1	116576015	116576036	SLC22A15.4	0	+	116576025	116576026
chr1	116576747	116576786	SLC22A15.5	2	+	116576766	116576767
chr1	116579198	116579213	SLC22A15.6	0	+	116579206	116579207
chr1	116611246	116611271	SLC22A15.7	1	+	116611251	116611252
chr1	116612112	116612137	SLC22A15.8	0	+	116612124	116612125
chr1	116666567	116666588	MAB21L3	0	+	116666577	116666578
chr1	116947361	116947388	ATP1A1	63	+	116947366	116947367
chr1	118167365	118167402	FAM46C	17	+	118167365	118167366
chr1	118167420	118167448	FAM46C.1	5	+	118167422	118167423
chr1	119705085	119705130	RP11.418J17.1	4	+	119705107	119705108
chr1	119728225	119728254	RP11.418J17.1.1	1	+	119728237	119728238
chr1	143119936	143119967	RP11.782C8.1	1	+	143119937	143119938
chr1	143129064	143129103	RP11.782C8.1.1	1	+	143129076	143129077
chr1	143132892	143132925	RP11.782C8.1.2	1	+	143132898	143132899
chr1	143140216	143140247	RP11.782C8.1.3	1	+	143140227	143140228
chr1	143142330	143142365	RP11.782C8.1.4	0	+	143142348	143142349
chr1	143163516	143163542	RP11.782C8.1.5	2	+	143163518	143163519
chr1	143165081	143165127	RP11.782C8.1.RP11.782C8.4	0	+	143165104	143165105
chr1	143165935	143165952	RP11.782C8.1.6	0	+	143165943	143165944
chr1	143183781	143183799	RP11.782C8.1.7	1	+	143183797	143183798
chr1	145442480	145442628	TXNIP	65	+	145442594	145442595
chr1	150445959	150446049	RPRD2	62	+	150445968	150445969
chr1	150446083	150446119	RPRD2.1	29	+	150446084	150446085
chr1	150446140	150446184	RPRD2.2	31	+	150446158	150446159
chr1	150447764	150447824	RPRD2.3	34	+	150447781	150447782
chr1	150533380	150533405	ADAMTSL4	1	+	150533382	150533383
chr1	150904941	150905004	SETDB1	19	+	150904970	150904971
chr1	151008122	151008186	PRUNE	21	+	151008151	151008152
chr1	151021902	151021933	C1orf56	3	+	151021912	151021913
chr1	151023009	151023037	C1orf56.1	3	+	151023010	151023011
chr1	151039882	151039918	MLLT11	3	+	151039900	151039901
chr1	151066026	151066065	GABPB2	4	+	151066041	151066042
chr1	151066079	151066125	GABPB2.1	4	+	151066083	151066084
chr1	151097899	151097947	GABPB2.2	4	+	151097902	151097903
chr1	151097962	151098018	GABPB2.3	34	+	151097995	151097996
chr1	151221727	151221730	PIP5K1A	4	+	151221728	151221729
chr1	151221810	151222001	PIP5K1A.1	243	+	151221976	151221977
chr1	151264151	151264352	ZNF687	65	+	151264299	151264300
chr1	151513948	151513981	RP11.74C1.4	1	+	151513966	151513967
chr1	151519623	151519647	RP11.74C1.4.1	2	+	151519637	151519638
chr1	151520507	151520527	RP11.74C1.4.2	0	+	151520517	151520518
chr1	151521921	151521975	RP11.74C1.4.3	0	+	151521948	151521949
chr1	151523745	151523761	RP11.74C1.4.4	0	+	151523753	151523754
chr1	151526409	151526433	RP11.74C1.4.5	1	+	151526416	151526417
chr1	151527824	151527873	RP11.74C1.4.6	2	+	151527830	151527831
chr1	151531332	151531374	RP11.74C1.4.7	0	+	151531353	151531354
chr1	151667420	151667430	SNX27	15	+	151667421	151667422
chr1	151671503	151671549	SNX27.1	7	+	151671529	151671530
chr1	153617905	153617940	CHTOP	306	+	153617910	153617911
chr1	153951017	153951053	RP11.422P24.11	1	+	153951037	153951038
chr1	153951094	153951122	RP11.422P24.11.1	2	+	153951095	153951096
chr1	153951175	153951220	RP11.422P24.11.2	1	+	153951188	153951189
chr1	153964596	153964626	RPS27	22	+	153964617	153964618
chr1	153968429	153968436	RP11.422P24.9	2	+	153968433	153968434
chr1	154243283	154243331	UBAP2L	81	+	154243298	154243299
chr1	154323619	154323650	ATP8B2	3	+	154323637	154323638
chr1	154323736	154323771	ATP8B2.1	2	+	154323756	154323757
chr1	154440539	154440627	IL6R	61	+	154440559	154440560
chr1	154441859	154441925	IL6R.1	35	+	154441902	154441903
chr1	154934808	154934832	RP11.307C12.12	4	+	154934810	154934811
chr1	154989414	154989422	ZBTB7B	1	+	154989418	154989419
chr1	154990780	154990825	ZBTB7B.1	20	+	154990788	154990789
chr1	155041854	155041907	EFNA3.EFNA4	94	+	155041889	155041890
chr1	155041959	155042029	EFNA3.EFNA4.1	97	+	155041977	155041978
chr1	155059946	155060013	EFNA3	36	+	155059980	155059981
chr1	155106606	155106641	EFNA1	245	+	155106623	155106624
chr1	155107243	155107333	EFNA1.1	583	+	155107287	155107288
chr1	155110982	155110994	SLC50A1	3	+	155110986	155110987
chr1	155165027	155165053	MIR92B	0	+	155165040	155165041
chr1	155171256	155171283	RP11.263K19.4	1	+	155171256	155171257
chr1	155172185	155172203	RP11.263K19.4.1	0	+	155172194	155172195
chr1	155173319	155173335	RP11.263K19.4.2	0	+	155173327	155173328
chr1	155174083	155174120	RP11.263K19.4.3	1	+	155174114	155174115
chr1	155532806	155532850	ASH1L.AS1	5	+	155532827	155532828
chr1	156182256	156182271	SLC25A44	1	+	156182268	156182269
chr1	156699163	156699196	RRNAD1	4	+	156699174	156699175
chr1	156699334	156699372	RRNAD1.1	3	+	156699340	156699341
chr1	156770394	156770408	PRCC	34	+	156770407	156770408
chr1	156770550	156770591	PRCC.1	38	+	156770581	156770582
chr1	156786711	156786730	NTRK1	0	+	156786721	156786722
chr1	156812159	156812180	NTRK1.1	0	+	156812169	156812170
chr1	156812870	156812908	NTRK1.2	1	+	156812904	156812905
chr1	156815179	156815216	NTRK1.3	0	+	156815197	156815198
chr1	156815665	156815681	NTRK1.4	0	+	156815673	156815674
chr1	156818735	156818767	NTRK1.5	0	+	156818751	156818752
chr1	156819381	156819408	NTRK1.6	2	+	156819400	156819401
chr1	156829131	156829147	NTRK1.7	0	+	156829139	156829140
chr1	156836438	156836457	NTRK1.8	0	+	156836448	156836449
chr1	156851431	156851447	NTRK1.9	0	+	156851439	156851440
chr1	158069865	158069878	KIRREL	6	+	158069868	158069869
chr1	158069893	158069907	KIRREL.1	9	+	158069893	158069894
chr1	158069952	158070051	KIRREL.2	43	+	158069954	158069955
chr1	160184553	160184581	PEA15	73	+	160184561	160184562
chr1	160342129	160342239	NHLH1	8	+	160342202	160342203
chr1	160342578	160342623	NHLH1.1	23	+	160342593	160342594
chr1	160377604	160377626	VANGL2	0	+	160377615	160377616
chr1	161135281	161135309	USP21	1	+	161135299	161135300
chr1	161135459	161135513	USP21.1	88	+	161135488	161135489
chr1	161196304	161196332	TOMM40L	14	+	161196316	161196317
chr1	161500896	161500936	RP11.25K21.6	4	+	161500899	161500900
chr1	161510059	161510107	RP11.25K21.6.1	3	+	161510077	161510078
chr1	161582543	161582552	FCGR2B	3	+	161582550	161582551
chr1	161697845	161697882	FCRLB	3	+	161697852	161697853
chr1	161726922	161726953	DUSP12	26	+	161726926	161726927
chr1	161860778	161860791	ATF6.RP11.456P18.2	0	+	161860784	161860785
chr1	162040425	162040446	NOS1AP	1	+	162040428	162040429
chr1	162045092	162045118	NOS1AP.1	1	+	162045097	162045098
chr1	162056034	162056063	NOS1AP.2	1	+	162056061	162056062
chr1	162056563	162056590	NOS1AP.3	0	+	162056577	162056578
chr1	162058444	162058478	NOS1AP.4	0	+	162058461	162058462
chr1	162058550	162058593	NOS1AP.5	1	+	162058570	162058571
chr1	162059855	162059884	NOS1AP.6	1	+	162059859	162059860
chr1	162062795	162062831	NOS1AP.7	1	+	162062827	162062828
chr1	162065434	162065470	NOS1AP.8	2	+	162065452	162065453
chr1	162065933	162065978	NOS1AP.9	1	+	162065955	162065956
chr1	162067033	162067068	NOS1AP.10	2	+	162067054	162067055
chr1	162080627	162080650	NOS1AP.11	1	+	162080630	162080631
chr1	162082440	162082471	NOS1AP.12	1	+	162082443	162082444
chr1	162082982	162083011	NOS1AP.13	1	+	162083003	162083004
chr1	162083135	162083149	NOS1AP.14	0	+	162083142	162083143
chr1	162088881	162088908	NOS1AP.15	1	+	162088895	162088896
chr1	162089694	162089723	NOS1AP.16	1	+	162089717	162089718
chr1	162095404	162095438	NOS1AP.17	1	+	162095421	162095422
chr1	162100870	162100889	NOS1AP.18	0	+	162100880	162100881
chr1	162101856	162101891	NOS1AP.19	1	+	162101872	162101873
chr1	162102397	162102426	NOS1AP.20	2	+	162102418	162102419
chr1	162103070	162103088	NOS1AP.21	0	+	162103079	162103080
chr1	162104534	162104567	NOS1AP.22	1	+	162104562	162104563
chr1	162119899	162119923	NOS1AP.23	1	+	162119903	162119904
chr1	162123473	162123518	NOS1AP.24	2	+	162123491	162123492
chr1	162127592	162127626	NOS1AP.25	1	+	162127598	162127599
chr1	162128359	162128386	NOS1AP.26	1	+	162128362	162128363
chr1	162129756	162129789	NOS1AP.27	0	+	162129772	162129773
chr1	162131445	162131478	NOS1AP.28	1	+	162131454	162131455
chr1	162134301	162134339	NOS1AP.29	2	+	162134311	162134312
chr1	162139322	162139338	NOS1AP.30	0	+	162139330	162139331
chr1	162144634	162144660	NOS1AP.31	1	+	162144658	162144659
chr1	162145077	162145106	NOS1AP.32	1	+	162145097	162145098
chr1	162146860	162146900	NOS1AP.33	1	+	162146897	162146898
chr1	162147205	162147230	NOS1AP.34	1	+	162147206	162147207
chr1	162148988	162149024	NOS1AP.35	2	+	162148991	162148992
chr1	162150754	162150791	NOS1AP.36	0	+	162150772	162150773
chr1	162152212	162152240	NOS1AP.37	0	+	162152226	162152227
chr1	162155646	162155671	NOS1AP.38	1	+	162155665	162155666
chr1	162159524	162159569	NOS1AP.39	1	+	162159555	162159556
chr1	162160007	162160033	NOS1AP.40	1	+	162160015	162160016
chr1	162160414	162160441	NOS1AP.41	0	+	162160428	162160429
chr1	162160758	162160780	NOS1AP.42	1	+	162160776	162160777
chr1	162161172	162161197	NOS1AP.43	1	+	162161175	162161176
chr1	162166006	162166032	NOS1AP.44	0	+	162166019	162166020
chr1	162166796	162166820	NOS1AP.45	0	+	162166808	162166809
chr1	162167058	162167099	NOS1AP.46	2	+	162167061	162167062
chr1	162169591	162169609	NOS1AP.47	0	+	162169600	162169601
chr1	162171753	162171768	NOS1AP.48	0	+	162171761	162171762
chr1	162171792	162171822	NOS1AP.49	1	+	162171816	162171817
chr1	162173792	162173807	NOS1AP.50	0	+	162173800	162173801
chr1	162176035	162176056	NOS1AP.51	0	+	162176045	162176046
chr1	162186965	162186990	NOS1AP.52	1	+	162186978	162186979
chr1	162193089	162193113	NOS1AP.53	0	+	162193101	162193102
chr1	162195420	162195447	NOS1AP.54	0	+	162195434	162195435
chr1	162196342	162196360	NOS1AP.55	0	+	162196351	162196352
chr1	162198326	162198344	NOS1AP.56	0	+	162198335	162198336
chr1	162204431	162204465	NOS1AP.57	2	+	162204445	162204446
chr1	162221631	162221648	NOS1AP.58	0	+	162221639	162221640
chr1	162224666	162224694	NOS1AP.59	0	+	162224680	162224681
chr1	162225145	162225170	NOS1AP.60	0	+	162225157	162225158
chr1	162227876	162227903	NOS1AP.61	1	+	162227878	162227879
chr1	162229640	162229661	NOS1AP.62	0	+	162229650	162229651
chr1	162230247	162230263	NOS1AP.63	0	+	162230255	162230256
chr1	162231082	162231102	NOS1AP.64	0	+	162231092	162231093
chr1	162239360	162239384	NOS1AP.65	0	+	162239372	162239373
chr1	162258950	162258970	NOS1AP.66	0	+	162258960	162258961
chr1	162261102	162261141	NOS1AP.67	2	+	162261105	162261106
chr1	162262481	162262508	NOS1AP.68	1	+	162262506	162262507
chr1	162263372	162263413	NOS1AP.69	1	+	162263372	162263373
chr1	162265044	162265072	NOS1AP.70	1	+	162265058	162265059
chr1	162283975	162284004	NOS1AP.71	1	+	162283999	162284000
chr1	162290099	162290120	NOS1AP.72	0	+	162290109	162290110
chr1	162297873	162297892	NOS1AP.73	0	+	162297883	162297884
chr1	162299843	162299879	NOS1AP.74	1	+	162299853	162299854
chr1	162300624	162300661	NOS1AP.75	0	+	162300642	162300643
chr1	162303083	162303113	NOS1AP.76	1	+	162303089	162303090
chr1	162311726	162311755	NOS1AP.77	2	+	162311727	162311728
chr1	162312091	162312118	NOS1AP.78	1	+	162312096	162312097
chr1	162312625	162312645	NOS1AP.79	1	+	162312627	162312628
chr1	162313526	162313560	NOS1AP.80	1	+	162313532	162313533
chr1	162313577	162313592	NOS1AP.81	0	+	162313585	162313586
chr1	162315533	162315555	NOS1AP.82	0	+	162315544	162315545
chr1	162315681	162315712	NOS1AP.83	0	+	162315697	162315698
chr1	162323082	162323097	NOS1AP.84	0	+	162323090	162323091
chr1	162327121	162327151	NOS1AP.85	1	+	162327127	162327128
chr1	162327604	162327637	NOS1AP.86	1	+	162327613	162327614
chr1	162338706	162338738	NOS1AP.87	1	+	162338710	162338711
chr1	162340160	162340187	NOS1AP.88	1	+	162340184	162340185
chr1	162341615	162341645	NOS1AP.89	1	+	162341634	162341635
chr1	162345913	162345934	C1orf226.NOS1AP.RP11.565P22.6	0	+	162345923	162345924
chr1	162354646	162354676	C1orf226	2	+	162354670	162354671
chr1	162356548	162356593	C1orf226.1	7	+	162356552	162356553
chr1	162569572	162569606	UAP1	206	+	162569579	162569580
chr1	162750218	162750268	DDR2	157	+	162750222	162750223
chr1	163325473	163325541	NUF2	30	+	163325497	163325498
chr1	164609201	164609225	PBX1	0	+	164609213	164609214
chr1	164713088	164713110	PBX1.1	0	+	164713099	164713100
chr1	164815960	164815965	PBX1.2	0	+	164815962	164815963
chr1	164819282	164819294	PBX1.3	0	+	164819288	164819289
chr1	164819315	164819354	PBX1.4	36	+	164819318	164819319
chr1	165517837	165517861	LRRC52	0	+	165517849	165517850
chr1	165624821	165624842	MGST3	11	+	165624829	165624830
chr1	165738302	165738337	RP11.466F5.8	1	+	165738313	165738314
chr1	165738576	165738597	RP11.466F5.8.1	1	+	165738581	165738582
chr1	165738690	165738715	RP11.466F5.8.2	0	+	165738702	165738703
chr1	165877329	165877377	UCK2	120	+	165877353	165877354
chr1	165880807	165880855	UCK2.1	135	+	165880827	165880828
chr1	166823670	166823720	POGK	51	+	166823692	166823693
chr1	167096216	167096233	DUSP27	0	+	167096224	167096225
chr1	167385241	167385282	POU2F1	20	+	167385251	167385252
chr1	167385633	167385700	POU2F1.1	7	+	167385638	167385639
chr1	167395243	167395279	POU2F1.2	3	+	167395243	167395244
chr1	167395448	167395471	POU2F1.3	21	+	167395454	167395455
chr1	167395639	167395683	POU2F1.4	44	+	167395645	167395646
chr1	167395911	167395936	POU2F1.5	6	+	167395918	167395919
chr1	167396480	167396523	POU2F1.6	5	+	167396496	167396497
chr1	168033147	168033211	DCAF6	38	+	168033181	168033182
chr1	169101334	169101356	ATP1B1	281	+	169101343	169101344
chr1	169346562	169346616	BLZF1	10	+	169346574	169346575
chr1	171310262	171310298	FMO4	1	+	171310270	171310271
chr1	171494357	171494412	PRRC2C	18	+	171494382	171494383
chr1	171759980	171760028	METTL13	16	+	171760000	171760001
chr1	171824552	171824580	DNM3	1	+	171824569	171824570
chr1	171836103	171836118	DNM3.1	0	+	171836111	171836112
chr1	171840662	171840678	DNM3.2	0	+	171840670	171840671
chr1	171848435	171848453	DNM3.3	0	+	171848444	171848445
chr1	171905432	171905478	DNM3.4	2	+	171905452	171905453
chr1	171918737	171918765	DNM3.5	0	+	171918751	171918752
chr1	171924541	171924581	DNM3.6	0	+	171924561	171924562
chr1	171932013	171932034	DNM3.7	0	+	171932023	171932024
chr1	171981956	171981985	DNM3.8	1	+	171981966	171981967
chr1	171989373	171989406	DNM3.9	1	+	171989388	171989389
chr1	172018351	172018366	DNM3.10	0	+	172018359	172018360
chr1	172043516	172043535	DNM3.11	0	+	172043526	172043527
chr1	172044746	172044775	DNM3.12	1	+	172044751	172044752
chr1	172063185	172063210	DNM3.13	0	+	172063197	172063198
chr1	172093882	172093901	DNM3.14	0	+	172093892	172093893
chr1	172098627	172098647	DNM3.15	0	+	172098637	172098638
chr1	172110411	172110451	DNM3.16	0	+	172110431	172110432
chr1	172116748	172116768	DNM3.17	0	+	172116758	172116759
chr1	172125164	172125181	DNM3.18	0	+	172125172	172125173
chr1	172136962	172136989	DNM3.19	0	+	172136976	172136977
chr1	172164637	172164654	DNM3.20	0	+	172164645	172164646
chr1	172168418	172168455	DNM3.21	2	+	172168434	172168435
chr1	172168952	172168969	DNM3.22	0	+	172168960	172168961
chr1	172174686	172174730	DNM3.23	2	+	172174691	172174692
chr1	172181540	172181560	DNM3.24	0	+	172181550	172181551
chr1	172185592	172185607	DNM3.25	0	+	172185600	172185601
chr1	172192361	172192382	DNM3.26	0	+	172192371	172192372
chr1	172226729	172226752	DNM3.27	0	+	172226741	172226742
chr1	172230396	172230426	DNM3.28	2	+	172230405	172230406
chr1	172232560	172232590	DNM3.29	1	+	172232581	172232582
chr1	172236845	172236882	DNM3.30	1	+	172236853	172236854
chr1	172239501	172239526	DNM3.31	0	+	172239513	172239514
chr1	172246327	172246350	DNM3.32	0	+	172246339	172246340
chr1	172249155	172249179	DNM3.33	1	+	172249157	172249158
chr1	172279385	172279413	DNM3.34	0	+	172279399	172279400
chr1	172292041	172292058	DNM3.35	0	+	172292049	172292050
chr1	172335993	172336018	DNM3.36	1	+	172336012	172336013
chr1	172356130	172356145	DNM3.37	0	+	172356138	172356139
chr1	172373205	172373231	DNM3.38	4	+	172373225	172373226
chr1	172385679	172385701	DNM3.39	0	+	172385690	172385691
chr1	172506236	172506253	SUCO	0	+	172506244	172506245
chr1	172580562	172580582	SUCO.1	8	+	172580564	172580565
chr1	172580919	172580971	SUCO.2	29	+	172580940	172580941
chr1	172850675	172850706	RP1.15D23.2	0	+	172850691	172850692
chr1	173755771	173755840	KLHL20	154	+	173755794	173755795
chr1	173845821	173845854	ZBTB37	5	+	173845831	173845832
chr1	173846204	173846246	ZBTB37.1	3	+	173846207	173846208
chr1	173859635	173859659	ZBTB37.2	2	+	173859636	173859637
chr1	173860271	173860291	ZBTB37.3	2	+	173860275	173860276
chr1	173872647	173872675	ZBTB37.4	2	+	173872659	173872660
chr1	174215241	174215287	RABGAP1L	4	+	174215259	174215260
chr1	174232671	174232690	RABGAP1L.1	0	+	174232681	174232682
chr1	174244620	174244635	RABGAP1L.2	0	+	174244628	174244629
chr1	174278268	174278334	RABGAP1L.3	1	+	174278313	174278314
chr1	174326801	174326831	RABGAP1L.4	2	+	174326809	174326810
chr1	174376530	174376565	RABGAP1L.5	2	+	174376533	174376534
chr1	174387317	174387340	RABGAP1L.6	0	+	174387329	174387330
chr1	174425775	174425799	RABGAP1L.7	2	+	174425796	174425797
chr1	174731405	174731428	RABGAP1L.8	0	+	174731417	174731418
chr1	174962185	174962205	RABGAP1L.9	3	+	174962194	174962195
chr1	174964357	174964423	RABGAP1L.10	74	+	174964403	174964404
chr1	175045930	175045953	TNN	3	+	175045949	175045950
chr1	176748309	176748329	PAPPA2	0	+	176748319	176748320
chr1	178066074	178066117	RASAL2	8	+	178066083	178066084
chr1	178444031	178444053	RASAL2.1	9	+	178444033	178444034
chr1	178447778	178447819	RASAL2.2	13	+	178447789	178447790
chr1	178447913	178447961	RASAL2.3	9	+	178447919	178447920
chr1	178517162	178517171	C1orf220.TEX35	1	+	178517165	178517166
chr1	179065047	179065132	TOR3A	107	+	179065055	179065056
chr1	180248058	180248115	LHX4	6	+	180248064	180248065
chr1	181059808	181059974	IER5	1620	+	181059920	181059921
chr1	181061978	181062022	RP11.309G3.3	43	+	181061995	181061996
chr1	181613013	181613028	CACNA1E	0	+	181613021	181613022
chr1	183606329	183606358	RGL1	0	+	183606343	183606344
chr1	183608059	183608082	RGL1.1	0	+	183608071	183608072
chr1	183609994	183610016	RGL1.2	1	+	183610008	183610009
chr1	183615549	183615576	RGL1.3	0	+	183615563	183615564
chr1	183621043	183621060	RGL1.4	0	+	183621051	183621052
chr1	183623659	183623690	RGL1.5	0	+	183623675	183623676
chr1	183635917	183635940	RGL1.6	1	+	183635936	183635937
chr1	183654632	183654652	RGL1.7	0	+	183654642	183654643
chr1	183693878	183693893	RGL1.8	0	+	183693886	183693887
chr1	183695568	183695590	RGL1.9	0	+	183695579	183695580
chr1	183719473	183719498	RGL1.10	1	+	183719495	183719496
chr1	183740750	183740767	RGL1.11	0	+	183740758	183740759
chr1	183754429	183754449	RGL1.12	0	+	183754439	183754440
chr1	183772849	183772873	RGL1.13	0	+	183772861	183772862
chr1	183776158	183776178	RGL1.14	0	+	183776168	183776169
chr1	183793565	183793587	RGL1.15	0	+	183793576	183793577
chr1	183814565	183814584	RGL1.16	0	+	183814575	183814576
chr1	183824838	183824854	RGL1.17	0	+	183824846	183824847
chr1	183846238	183846253	RGL1.18	0	+	183846246	183846247
chr1	183850221	183850240	RGL1.19	0	+	183850231	183850232
chr1	183874494	183874511	RGL1.20	0	+	183874502	183874503
chr1	183885014	183885039	RGL1.21	0	+	183885026	183885027
chr1	183896237	183896287	RGL1.22	1	+	183896265	183896266
chr1	184043267	184043343	TSEN15	26	+	184043324	184043325
chr1	184432842	184432865	C1orf21	0	+	184432854	184432855
chr1	184589405	184589448	C1orf21.1	3	+	184589424	184589425
chr1	185027860	185027877	RNF2	0	+	185027868	185027869
chr1	185071007	185071052	RNF2.1	12	+	185071033	185071034
chr1	185071141	185071169	RNF2.2	9	+	185071141	185071142
chr1	185176837	185176899	SWT1	4	+	185176865	185176866
chr1	185705590	185705608	HMCN1	0	+	185705599	185705600
chr1	185712548	185712572	HMCN1.1	0	+	185712560	185712561
chr1	185721131	185721146	HMCN1.2	0	+	185721139	185721140
chr1	185739210	185739226	HMCN1.3	0	+	185739218	185739219
chr1	185739439	185739492	HMCN1.4	2	+	185739461	185739462
chr1	185778997	185779016	HMCN1.5	0	+	185779007	185779008
chr1	185784451	185784471	HMCN1.6	0	+	185784461	185784462
chr1	185785827	185785849	HMCN1.7	0	+	185785838	185785839
chr1	185798084	185798109	HMCN1.8	1	+	185798103	185798104
chr1	185815245	185815261	HMCN1.9	0	+	185815253	185815254
chr1	185964504	185964524	HMCN1.10	0	+	185964514	185964515
chr1	185964578	185964598	HMCN1.11	0	+	185964588	185964589
chr1	185968796	185968815	HMCN1.12	0	+	185968806	185968807
chr1	186061157	186061178	HMCN1.13	0	+	186061167	186061168
chr1	186072790	186072804	HMCN1.14	0	+	186072797	186072798
chr1	186095935	186095958	HMCN1.15	0	+	186095947	186095948
chr1	186104453	186104470	HMCN1.16	0	+	186104461	186104462
chr1	186110510	186110521	HMCN1.17	0	+	186110516	186110517
chr1	186139853	186139873	HMCN1.18	0	+	186139863	186139864
chr1	190236367	190236385	RP11.547I7.1	0	+	190236376	190236377
chr1	190246239	190246267	RP11.547I7.1.1	2	+	190246239	190246240
chr1	190449799	190449836	RP11.547I7.2	4	+	190449806	190449807
chr1	190679524	190679541	RP11.463J7.2	0	+	190679532	190679533
chr1	192781337	192781403	RGS2	51	+	192781387	192781388
chr1	193219996	193220032	CDC73	23	+	193220001	193220002
chr1	193287294	193287322	LINC01031	1	+	193287317	193287318
chr1	193288119	193288152	LINC01031.1	2	+	193288123	193288124
chr1	193304108	193304125	LINC01031.2	0	+	193304116	193304117
chr1	193316701	193316737	LINC01031.3	1	+	193316704	193316705
chr1	193319283	193319298	LINC01031.4	0	+	193319291	193319292
chr1	193324201	193324218	LINC01031.5	0	+	193324209	193324210
chr1	193327352	193327387	LINC01031.6	0	+	193327370	193327371
chr1	193332457	193332477	LINC01031.7	0	+	193332467	193332468
chr1	193694460	193694485	RP11.21J7.1	0	+	193694472	193694473
chr1	194160094	194160120	RP11.563D10.1	1	+	194160113	194160114
chr1	194160131	194160160	RP11.563D10.1.1	0	+	194160145	194160146
chr1	197447352	197447372	CRB1	4	+	197447357	197447358
chr1	199357818	199357849	RP11.382E9.1	1	+	199357840	199357841
chr1	200005631	200005656	NR5A2	0	+	200005643	200005644
chr1	200023211	200023235	NR5A2.1	0	+	200023223	200023224
chr1	200057443	200057467	NR5A2.2	1	+	200057453	200057454
chr1	200079751	200079769	NR5A2.3	0	+	200079760	200079761
chr1	200133964	200133988	NR5A2.4	0	+	200133976	200133977
chr1	200136683	200136701	NR5A2.5	0	+	200136692	200136693
chr1	200141101	200141125	NR5A2.6	0	+	200141113	200141114
chr1	200143418	200143434	NR5A2.7	0	+	200143426	200143427
chr1	201592753	201592776	NAV1	0	+	201592765	201592766
chr1	201721147	201721170	NAV1.1	0	+	201721159	201721160
chr1	201795530	201795552	NAV1.2	4	+	201795546	201795547
chr1	201795797	201795833	NAV1.3	14	+	201795808	201795809
chr1	201984945	201985020	ELF3	464	+	201984972	201984973
chr1	202273715	202273730	LGR6	0	+	202273723	202273724
chr1	202420420	202420503	PPP1R12B	2	+	202420459	202420460
chr1	202424501	202424540	PPP1R12B.1	1	+	202424536	202424537
chr1	203115251	203115270	ADORA1	0	+	203115261	203115262
chr1	203276633	203276790	BTG2	1283	+	203276689	203276690
chr1	203711477	203711494	ATP2B4	1	+	203711488	203711489
chr1	203712801	203712853	ATP2B4.1	238	+	203712824	203712825
chr1	203823072	203823111	ZC3H11A	5	+	203823108	203823109
chr1	204096757	204096762	SOX13	9	+	204096761	204096762
chr1	204363958	204363993	RP11.739N20.2	0	+	204363976	204363977
chr1	204381306	204381342	RP11.739N20.2.1	1	+	204381317	204381318
chr1	204397412	204397429	RP11.739N20.2.2	0	+	204397420	204397421
chr1	204521744	204521774	MDM4	8	+	204521760	204521761
chr1	204523267	204523286	MDM4.1	14	+	204523276	204523277
chr1	204527212	204527243	MDM4.2	8	+	204527219	204527220
chr1	204935936	204935955	NFASC	0	+	204935946	204935947
chr1	207533707	207533723	CD55	136	+	207533713	207533714
chr1	207533743	207533771	CD55.1	568	+	207533759	207533760
chr1	207533800	207533848	CD55.2	815	+	207533811	207533812
chr1	207643806	207643824	CR2	0	+	207643815	207643816
chr1	207968810	207968821	CD46	8	+	207968816	207968817
chr1	210416712	210416737	SERTAD4	3	+	210416718	210416719
chr1	210417374	210417447	SERTAD4.1	16	+	210417377	210417378
chr1	210419475	210419508	SERTAD4.2	1	+	210419494	210419495
chr1	210516900	210516917	HHAT	0	+	210516908	210516909
chr1	210525354	210525376	HHAT.1	0	+	210525365	210525366
chr1	210542479	210542497	HHAT.2	0	+	210542488	210542489
chr1	210561001	210561015	HHAT.3	0	+	210561008	210561009
chr1	210578416	210578437	HHAT.4	0	+	210578426	210578427
chr1	210584271	210584329	HHAT.5	2	+	210584310	210584311
chr1	210623190	210623204	HHAT.6	0	+	210623197	210623198
chr1	210623283	210623303	HHAT.7	0	+	210623293	210623294
chr1	210639523	210639544	HHAT.8	0	+	210639533	210639534
chr1	210644768	210644785	HHAT.9	0	+	210644776	210644777
chr1	210653014	210653035	HHAT.10	0	+	210653024	210653025
chr1	210675230	210675249	HHAT.11	0	+	210675240	210675241
chr1	210676040	210676058	HHAT.12	0	+	210676049	210676050
chr1	210710065	210710082	HHAT.13	0	+	210710073	210710074
chr1	210723574	210723595	HHAT.14	0	+	210723584	210723585
chr1	210723893	210723914	HHAT.15	0	+	210723903	210723904
chr1	210746865	210746887	HHAT.16	0	+	210746876	210746877
chr1	210770536	210770552	HHAT.17	0	+	210770544	210770545
chr1	210781873	210781890	HHAT.18	0	+	210781881	210781882
chr1	210809649	210809666	HHAT.19	0	+	210809657	210809658
chr1	210816219	210816241	HHAT.20	0	+	210816230	210816231
chr1	210838439	210838455	HHAT.21	0	+	210838447	210838448
chr1	210839753	210839771	HHAT.22	0	+	210839762	210839763
chr1	211434495	211434536	RCOR3	5	+	211434512	211434513
chr1	211486545	211486581	RCOR3.1	8	+	211486547	211486548
chr1	211486600	211486627	RCOR3.2	9	+	211486605	211486606
chr1	211487872	211487901	RCOR3.3	16	+	211487875	211487876
chr1	211488341	211488363	RCOR3.4	0	+	211488352	211488353
chr1	211813874	211813918	RP11.354K1.1	3	+	211813882	211813883
chr1	211813957	211814013	RP11.354K1.1.1	13	+	211813998	211813999
chr1	211820778	211820823	RP11.354K1.1.2	1	+	211820785	211820786
chr1	211854242	211854259	RP11.122M14.1	0	+	211854250	211854251
chr1	212278154	212278163	DTL	0	+	212278158	212278159
chr1	213072586	213072608	FLVCR1	6	+	213072602	213072603
chr1	213072639	213072705	FLVCR1.1	21	+	213072662	213072663
chr1	213333720	213333752	RPS6KC1	4	+	213333723	213333724
chr1	213416042	213416099	RPS6KC1.1	14	+	213416077	213416078
chr1	213417111	213417135	RPS6KC1.2	1	+	213417113	213417114
chr1	213419332	213419382	RPS6KC1.3	22	+	213419344	213419345
chr1	213419788	213419820	RPS6KC1.4	9	+	213419791	213419792
chr1	214168124	214168158	PROX1	3	+	214168152	214168153
chr1	214837871	214837903	CENPF	38	+	214837881	214837882
chr1	217807407	217807441	SPATA17	1	+	217807424	217807425
chr1	217821578	217821612	SPATA17.1	2	+	217821585	217821586
chr1	217822212	217822224	SPATA17.2	1	+	217822213	217822214
chr1	217826817	217826855	SPATA17.3	0	+	217826836	217826837
chr1	217829109	217829133	SPATA17.4	0	+	217829121	217829122
chr1	217846962	217846983	SPATA17.5	0	+	217846972	217846973
chr1	217848747	217848779	SPATA17.6	0	+	217848763	217848764
chr1	217853216	217853236	SPATA17.7	0	+	217853226	217853227
chr1	217855302	217855344	SPATA17.8	1	+	217855309	217855310
chr1	217861184	217861211	SPATA17.9	2	+	217861188	217861189
chr1	217862970	217862993	SPATA17.10	1	+	217862986	217862987
chr1	217870814	217870847	SPATA17.11	2	+	217870830	217870831
chr1	217870926	217870967	SPATA17.12	2	+	217870958	217870959
chr1	217872458	217872484	SPATA17.13	0	+	217872471	217872472
chr1	217885911	217885929	SPATA17.14	0	+	217885920	217885921
chr1	217905560	217905582	SPATA17.15	0	+	217905571	217905572
chr1	217910983	217911007	SPATA17.16	0	+	217910995	217910996
chr1	217911215	217911254	SPATA17.17	3	+	217911224	217911225
chr1	217936427	217936453	SPATA17.18	0	+	217936440	217936441
chr1	217940886	217940907	SPATA17.19	0	+	217940896	217940897
chr1	217943566	217943581	SPATA17.20	0	+	217943574	217943575
chr1	217950947	217950967	SPATA17.21	0	+	217950957	217950958
chr1	217959727	217959766	SPATA17.22	0	+	217959747	217959748
chr1	217970816	217970842	SPATA17.23	1	+	217970816	217970817
chr1	218005785	218005805	SPATA17.24	0	+	218005795	218005796
chr1	218504864	218504879	RRP15	8	+	218504866	218504867
chr1	218579366	218579405	TGFB2	1	+	218579399	218579400
chr1	218616973	218617010	TGFB2.1	0	+	218616991	218616992
chr1	219385335	219385359	LYPLAL1	0	+	219385347	219385348
chr1	220811981	220812034	MARK1	3	+	220812022	220812023
chr1	220835749	220835771	MARK1.1	4	+	220835753	220835754
chr1	220871510	220871530	C1orf115	0	+	220871520	220871521
chr1	220928463	220928490	MARC2	11	+	220928472	220928473
chr1	220932289	220932364	MARC2.1	13	+	220932328	220932329
chr1	223117755	223117797	DISP1	5	+	223117767	223117768
chr1	223178011	223178019	DISP1.1	1	+	223178013	223178014
chr1	224196351	224196388	RP11.504P24.4	2	+	224196373	224196374
chr1	224563661	224563680	CNIH4	12	+	224563666	224563667
chr1	224622386	224622423	CNIH3	0	+	224622404	224622405
chr1	224626949	224626973	CNIH3.1	1	+	224626961	224626962
chr1	224629240	224629255	CNIH3.2	0	+	224629248	224629249
chr1	224637060	224637087	CNIH3.3	1	+	224637082	224637083
chr1	224639887	224639899	CNIH3.4	0	+	224639893	224639894
chr1	224642020	224642048	CNIH3.5	2	+	224642025	224642026
chr1	224645400	224645434	CNIH3.6	1	+	224645422	224645423
chr1	224648231	224648254	CNIH3.7	0	+	224648243	224648244
chr1	224648359	224648387	CNIH3.8	1	+	224648368	224648369
chr1	224655659	224655688	CNIH3.9	1	+	224655681	224655682
chr1	224656409	224656432	CNIH3.10	1	+	224656412	224656413
chr1	224694026	224694052	CNIH3.11	0	+	224694039	224694040
chr1	224696148	224696180	CNIH3.12	2	+	224696149	224696150
chr1	224698826	224698842	CNIH3.13	0	+	224698834	224698835
chr1	224714847	224714872	CNIH3.14	1	+	224714849	224714850
chr1	224746424	224746442	CNIH3.15	0	+	224746433	224746434
chr1	224770217	224770248	CNIH3.16	2	+	224770220	224770221
chr1	224804210	224804226	CNIH3.17	0	+	224804218	224804219
chr1	224804580	224804594	CNIH3.18	0	+	224804587	224804588
chr1	224816933	224816966	CNIH3.19	1	+	224816937	224816938
chr1	224823725	224823740	CNIH3.20	0	+	224823733	224823734
chr1	224832884	224832902	CNIH3.21	0	+	224832893	224832894
chr1	224846808	224846829	CNIH3.22	0	+	224846818	224846819
chr1	224871200	224871222	CNIH3.23	1	+	224871215	224871216
chr1	224871614	224871632	CNIH3.24	0	+	224871623	224871624
chr1	224875080	224875107	CNIH3.25	1	+	224875103	224875104
chr1	224895979	224895995	CNIH3.26	0	+	224895987	224895988
chr1	224909884	224909901	CNIH3.27	0	+	224909892	224909893
chr1	225121164	225121193	DNAH14	0	+	225121178	225121179
chr1	225130957	225130989	DNAH14.1	0	+	225130973	225130974
chr1	225145850	225145869	DNAH14.2	0	+	225145860	225145861
chr1	225147168	225147185	DNAH14.3	0	+	225147176	225147177
chr1	225152029	225152046	DNAH14.4	0	+	225152037	225152038
chr1	225165054	225165074	DNAH14.5	0	+	225165064	225165065
chr1	225182278	225182323	DNAH14.6	1	+	225182320	225182321
chr1	225186973	225187007	DNAH14.7	0	+	225186990	225186991
chr1	225189020	225189060	DNAH14.8	2	+	225189044	225189045
chr1	225219740	225219775	DNAH14.9	0	+	225219758	225219759
chr1	225220560	225220580	DNAH14.10	0	+	225220570	225220571
chr1	225225541	225225562	DNAH14.11	0	+	225225551	225225552
chr1	225227240	225227276	DNAH14.12	1	+	225227252	225227253
chr1	225239105	225239126	DNAH14.13	0	+	225239115	225239116
chr1	225239680	225239705	DNAH14.14	2	+	225239683	225239684
chr1	225242275	225242304	DNAH14.15	0	+	225242289	225242290
chr1	225249481	225249503	DNAH14.16	1	+	225249497	225249498
chr1	225270444	225270491	DNAH14.17	1	+	225270455	225270456
chr1	225278940	225278982	DNAH14.18	2	+	225278953	225278954
chr1	225283919	225283944	DNAH14.19	1	+	225283933	225283934
chr1	225284708	225284729	DNAH14.20	0	+	225284718	225284719
chr1	225291397	225291418	DNAH14.21	0	+	225291407	225291408
chr1	225302143	225302168	DNAH14.22	0	+	225302155	225302156
chr1	225340437	225340453	DNAH14.23	0	+	225340445	225340446
chr1	225413489	225413511	DNAH14.24	0	+	225413500	225413501
chr1	225427384	225427405	DNAH14.25	0	+	225427394	225427395
chr1	225443535	225443553	DNAH14.26	0	+	225443544	225443545
chr1	225508154	225508179	DNAH14.27	0	+	225508166	225508167
chr1	225527354	225527375	DNAH14.28	0	+	225527364	225527365
chr1	225554128	225554146	DNAH14.29	0	+	225554137	225554138
chr1	225586147	225586169	DNAH14.30	0	+	225586158	225586159
chr1	226033229	226033255	EPHX1	20	+	226033238	226033239
chr1	226253838	226253894	H3F3A	2	+	226253852	226253853
chr1	227618249	227618282	CTD.2090I13.1	1	+	227618261	227618262
chr1	227784436	227784455	ZNF678	0	+	227784446	227784447
chr1	227788406	227788430	ZNF678.1	0	+	227788418	227788419
chr1	227808085	227808108	ZNF678.2	0	+	227808097	227808098
chr1	227831378	227831458	ZNF678.3	2	+	227831383	227831384
chr1	227843838	227843872	ZNF678.4	1	+	227843870	227843871
chr1	227844046	227844099	ZNF678.5	2	+	227844067	227844068
chr1	227844117	227844166	ZNF678.6	5	+	227844123	227844124
chr1	227844181	227844211	ZNF678.7	0	+	227844196	227844197
chr1	227844259	227844293	ZNF678.8	5	+	227844273	227844274
chr1	227844374	227844426	ZNF678.9	18	+	227844393	227844394
chr1	227844455	227844501	ZNF678.10	4	+	227844474	227844475
chr1	227844649	227844678	ZNF678.11	1	+	227844670	227844671
chr1	227845449	227845491	ZNF678.12	4	+	227845452	227845453
chr1	227846059	227846093	ZNF678.13	9	+	227846079	227846080
chr1	227846751	227846784	ZNF678.14	1	+	227846756	227846757
chr1	227847226	227847243	ZNF678.15	4	+	227847241	227847242
chr1	227847980	227848063	ZNF678.16	14	+	227848037	227848038
chr1	227848100	227848159	ZNF678.17	9	+	227848127	227848128
chr1	227848167	227848210	ZNF678.18	3	+	227848167	227848168
chr1	227848417	227848447	ZNF678.19	0	+	227848432	227848433
chr1	227946720	227946746	SNAP47	161	+	227946733	227946734
chr1	228441042	228441075	OBSCN	11	+	228441047	228441048
chr1	228454163	228454181	OBSCN.1	0	+	228454172	228454173
chr1	228783212	228783249	DUSP5P1	1	+	228783222	228783223
chr1	228784901	228784912	DUSP5P1.1	0	+	228784907	228784908
chr1	228784920	228784933	DUSP5P1.2	4	+	228784922	228784923
chr1	228785245	228785269	DUSP5P1.3	2	+	228785256	228785257
chr1	228881189	228881221	RHOU	11	+	228881192	228881193
chr1	229795832	229795850	URB2	14	+	229795843	229795844
chr1	230417843	230417870	GALNT2	0	+	230417857	230417858
chr1	231702233	231702269	TSNAX.TSNAX.DISC1	8	+	231702246	231702247
chr1	231709702	231709719	TSNAX.DISC1	0	+	231709710	231709711
chr1	231837626	231837655	DISC1	0	+	231837640	231837641
chr1	233466190	233466220	MLK4	3	+	233466196	233466197
chr1	233520517	233520530	MLK4.1	3	+	233520519	233520520
chr1	233520701	233520729	MLK4.2	16	+	233520705	233520706
chr1	233520838	233520894	MLK4.3	56	+	233520844	233520845
chr1	233807715	233807796	KCNK1	246	+	233807748	233807749
chr1	233807824	233807876	KCNK1.1	50	+	233807834	233807835
chr1	233807898	233807947	KCNK1.2	262	+	233807915	233807916
chr1	234041986	234042003	SLC35F3	0	+	234041994	234041995
chr1	234042233	234042254	SLC35F3.1	2	+	234042247	234042248
chr1	234042302	234042314	SLC35F3.2	3	+	234042308	234042309
chr1	234042345	234042367	SLC35F3.3	3	+	234042345	234042346
chr1	234048059	234048099	SLC35F3.4	1	+	234048075	234048076
chr1	234053330	234053353	SLC35F3.5	1	+	234053341	234053342
chr1	234053414	234053432	SLC35F3.6	0	+	234053423	234053424
chr1	234055700	234055721	SLC35F3.7	0	+	234055710	234055711
chr1	234069142	234069179	SLC35F3.8	1	+	234069170	234069171
chr1	234069768	234069811	SLC35F3.9	1	+	234069804	234069805
chr1	234072604	234072635	SLC35F3.10	1	+	234072612	234072613
chr1	234081327	234081356	SLC35F3.11	1	+	234081333	234081334
chr1	234084005	234084051	SLC35F3.12	1	+	234084007	234084008
chr1	234084796	234084834	SLC35F3.13	2	+	234084805	234084806
chr1	234088471	234088482	SLC35F3.14	0	+	234088477	234088478
chr1	234093491	234093510	SLC35F3.15	0	+	234093501	234093502
chr1	234099397	234099425	SLC35F3.16	0	+	234099411	234099412
chr1	234101227	234101252	SLC35F3.17	1	+	234101230	234101231
chr1	234106301	234106332	SLC35F3.18	0	+	234106317	234106318
chr1	234106876	234106887	SLC35F3.19	0	+	234106882	234106883
chr1	234117654	234117686	SLC35F3.20	0	+	234117670	234117671
chr1	234117813	234117884	SLC35F3.21	0	+	234117849	234117850
chr1	234122362	234122392	SLC35F3.22	1	+	234122371	234122372
chr1	234129483	234129521	SLC35F3.23	2	+	234129509	234129510
chr1	234133925	234133941	SLC35F3.24	0	+	234133933	234133934
chr1	234155971	234155988	SLC35F3.25	0	+	234155979	234155980
chr1	234161175	234161201	SLC35F3.26	0	+	234161188	234161189
chr1	234163373	234163407	SLC35F3.27	1	+	234163395	234163396
chr1	234165733	234165748	SLC35F3.28	0	+	234165741	234165742
chr1	234167851	234167866	SLC35F3.29	0	+	234167859	234167860
chr1	234181051	234181088	SLC35F3.30	1	+	234181062	234181063
chr1	234183854	234183896	SLC35F3.31	0	+	234183875	234183876
chr1	234187431	234187446	SLC35F3.32	0	+	234187439	234187440
chr1	234194570	234194601	SLC35F3.33	0	+	234194586	234194587
chr1	234195017	234195032	SLC35F3.34	1	+	234195027	234195028
chr1	234198026	234198052	SLC35F3.35	1	+	234198047	234198048
chr1	234200570	234200590	SLC35F3.36	0	+	234200580	234200581
chr1	234205994	234206015	SLC35F3.37	1	+	234205994	234205995
chr1	234211702	234211729	SLC35F3.38	0	+	234211716	234211717
chr1	234214695	234214723	SLC35F3.39	0	+	234214709	234214710
chr1	234219414	234219469	SLC35F3.40	1	+	234219422	234219423
chr1	234221509	234221531	SLC35F3.41	1	+	234221510	234221511
chr1	234223700	234223724	SLC35F3.42	0	+	234223712	234223713
chr1	234225888	234225933	SLC35F3.43	1	+	234225904	234225905
chr1	234238240	234238261	SLC35F3.44	1	+	234238246	234238247
chr1	234245457	234245482	SLC35F3.45	0	+	234245469	234245470
chr1	234246575	234246604	SLC35F3.46	2	+	234246579	234246580
chr1	234249057	234249080	SLC35F3.47	0	+	234249069	234249070
chr1	234249990	234250022	SLC35F3.48	1	+	234249997	234249998
chr1	234250932	234250963	SLC35F3.49	2	+	234250956	234250957
chr1	234254503	234254533	SLC35F3.50	1	+	234254509	234254510
chr1	234263694	234263717	SLC35F3.51	0	+	234263706	234263707
chr1	234269916	234269941	SLC35F3.52	1	+	234269919	234269920
chr1	234274917	234274939	SLC35F3.53	0	+	234274928	234274929
chr1	234278735	234278774	SLC35F3.54	1	+	234278765	234278766
chr1	234280596	234280624	SLC35F3.55	1	+	234280598	234280599
chr1	234285565	234285577	SLC35F3.56	0	+	234285571	234285572
chr1	234287910	234287947	SLC35F3.57	1	+	234287922	234287923
chr1	234293519	234293551	SLC35F3.58	0	+	234293535	234293536
chr1	234303638	234303652	SLC35F3.59	0	+	234303645	234303646
chr1	234315591	234315624	SLC35F3.60	2	+	234315609	234315610
chr1	234316424	234316435	SLC35F3.61	0	+	234316430	234316431
chr1	234320991	234321039	SLC35F3.62	0	+	234321015	234321016
chr1	234324448	234324466	SLC35F3.63	0	+	234324457	234324458
chr1	234328346	234328375	SLC35F3.64	1	+	234328362	234328363
chr1	234328421	234328456	SLC35F3.65	0	+	234328439	234328440
chr1	234331377	234331417	SLC35F3.66	0	+	234331397	234331398
chr1	234344394	234344423	SLC35F3.67	0	+	234344408	234344409
chr1	234369660	234369678	SLC35F3.68	1	+	234369669	234369670
chr1	234370028	234370048	SLC35F3.69	0	+	234370038	234370039
chr1	234370561	234370579	SLC35F3.70	0	+	234370570	234370571
chr1	234372351	234372371	SLC35F3.71	1	+	234372353	234372354
chr1	234372591	234372622	SLC35F3.72	1	+	234372613	234372614
chr1	234377929	234377954	SLC35F3.73	1	+	234377945	234377946
chr1	234385462	234385478	SLC35F3.74	1	+	234385476	234385477
chr1	234389394	234389431	SLC35F3.75	0	+	234389412	234389413
chr1	234390581	234390606	SLC35F3.76	2	+	234390599	234390600
chr1	234398210	234398225	SLC35F3.77	0	+	234398218	234398219
chr1	234404335	234404357	SLC35F3.78	0	+	234404346	234404347
chr1	234407541	234407585	SLC35F3.79	2	+	234407541	234407542
chr1	234422920	234422950	SLC35F3.80	1	+	234422945	234422946
chr1	234424420	234424445	SLC35F3.81	1	+	234424436	234424437
chr1	234428092	234428127	SLC35F3.82	0	+	234428110	234428111
chr1	234431505	234431528	SLC35F3.83	0	+	234431517	234431518
chr1	234438490	234438517	SLC35F3.84	2	+	234438491	234438492
chr1	234452132	234452155	SLC35F3.85	0	+	234452144	234452145
chr1	234519755	234519795	COA6	163	+	234519757	234519758
chr1	236431213	236431258	RNU2.70P	45	+	236431256	236431257
chr1	237067199	237067243	MTR	71	+	237067209	237067210
chr1	237766409	237766497	RYR2	7	+	237766428	237766429
chr1	237766529	237766604	RYR2.1	4	+	237766537	237766538
chr1	237784185	237784209	RYR2.2	0	+	237784197	237784198
chr1	237823442	237823464	RYR2.3	0	+	237823453	237823454
chr1	237996731	237996770	RYR2.4	9	+	237996736	237996737
chr1	239847428	239847461	CHRM3	4	+	239847454	239847455
chr1	240286795	240286820	FMN2	0	+	240286807	240286808
chr1	240317844	240317864	FMN2.1	0	+	240317854	240317855
chr1	240357151	240357168	FMN2.2	0	+	240357159	240357160
chr1	240357420	240357440	FMN2.3	0	+	240357430	240357431
chr1	240404389	240404406	FMN2.4	0	+	240404397	240404398
chr1	240404584	240404602	FMN2.5	0	+	240404593	240404594
chr1	240410346	240410373	FMN2.6	1	+	240410350	240410351
chr1	240411215	240411232	FMN2.7	0	+	240411223	240411224
chr1	240443645	240443661	FMN2.8	0	+	240443653	240443654
chr1	240451008	240451025	FMN2.9	0	+	240451016	240451017
chr1	240455219	240455242	FMN2.10	0	+	240455231	240455232
chr1	240464459	240464487	FMN2.11	2	+	240464479	240464480
chr1	240504961	240504978	FMN2.12	0	+	240504969	240504970
chr1	240516416	240516436	FMN2.13	0	+	240516426	240516427
chr1	240516525	240516545	FMN2.14	0	+	240516535	240516536
chr1	240530213	240530228	FMN2.15	0	+	240530221	240530222
chr1	240540677	240540694	FMN2.16	0	+	240540685	240540686
chr1	240583266	240583281	FMN2.17	0	+	240583274	240583275
chr1	240594244	240594269	FMN2.18	0	+	240594256	240594257
chr1	240607259	240607279	FMN2.19	0	+	240607269	240607270
chr1	240622470	240622488	FMN2.20	0	+	240622479	240622480
chr1	240634117	240634133	FMN2.21	0	+	240634125	240634126
chr1	244220489	244220525	ZBTB18	2	+	244220503	244220504
chr1	244220704	244220732	ZBTB18.1	13	+	244220710	244220711
chr1	244619498	244619514	C1orf101	0	+	244619506	244619507
chr1	244624984	244625014	C1orf101.1	2	+	244625006	244625007
chr1	244632513	244632549	C1orf101.2	1	+	244632527	244632528
chr1	244640898	244640922	C1orf101.3	5	+	244640900	244640901
chr1	244643499	244643525	C1orf101.4	0	+	244643512	244643513
chr1	244650701	244650721	C1orf101.5	0	+	244650711	244650712
chr1	244698105	244698120	C1orf101.6	0	+	244698113	244698114
chr1	244700355	244700381	C1orf101.7	0	+	244700368	244700369
chr1	244714504	244714521	C1orf101.8	0	+	244714512	244714513
chr1	245182000	245182059	EFCAB2	2	+	245182003	245182004
chr1	245197152	245197235	EFCAB2.1	0	+	245197194	245197195
chr1	245218714	245218727	EFCAB2.2	0	+	245218720	245218721
chr1	246830973	246830978	CNST	2	+	246830976	246830977
chr1	246831836	246831879	CNST.1	20	+	246831853	246831854
chr1	246939905	246939940	RP11.439E19.3	1	+	246939930	246939931
chr1	246947621	246947664	RP11.439E19.3.1	2	+	246947633	246947634
chr1	246947730	246947751	RP11.439E19.3.2	1	+	246947744	246947745
chr1	249212673	249212747	PGBD2	208	+	249212712	249212713
chr1	249212768	249212861	PGBD2.1	43	+	249212816	249212817
chr1	998199	998218	RP11.54O7.18	0	-	998209	998210
chr1	1034180	1034193	C1orf159	0	-	1034186	1034187
chr1	1321110	1321150	CCNL2	9	-	1321146	1321147
chr1	1499812	1499825	AL645728.2	1	-	1499816	1499817
chr1	1499831	1499838	AL645728.2.1	3	-	1499831	1499832
chr1	1684122	1684157	NADK	99	-	1684150	1684151
chr1	2272152	2272167	MORN1	0	-	2272160	2272161
chr1	2295709	2295744	MORN1.1	1	-	2295729	2295730
chr1	2298419	2298463	MORN1.2	1	-	2298455	2298456
chr1	2301134	2301176	MORN1.3	2	-	2301147	2301148
chr1	2301429	2301450	MORN1.4	1	-	2301448	2301449
chr1	2309027	2309067	MORN1.5	2	-	2309045	2309046
chr1	2310330	2310354	MORN1.6	0	-	2310342	2310343
chr1	2313067	2313080	MORN1.7	0	-	2313073	2313074
chr1	2318597	2318632	MORN1.8	2	-	2318600	2318601
chr1	2319472	2319481	MORN1.9	2	-	2319472	2319473
chr1	2688244	2688269	TTC34	0	-	2688256	2688257
chr1	3422600	3422630	MEGF6	0	-	3422615	3422616
chr1	3424607	3424634	MEGF6.1	1	-	3424611	3424612
chr1	3425863	3425885	MEGF6.2	0	-	3425874	3425875
chr1	3431043	3431062	MEGF6.3	0	-	3431053	3431054
chr1	3432188	3432220	MEGF6.4	0	-	3432204	3432205
chr1	3433777	3433800	MEGF6.5	0	-	3433789	3433790
chr1	3439584	3439618	MEGF6.6	1	-	3439590	3439591
chr1	3450470	3450487	MEGF6.7	0	-	3450478	3450479
chr1	3455602	3455641	MEGF6.8	0	-	3455622	3455623
chr1	3460003	3460036	MEGF6.9	0	-	3460019	3460020
chr1	3466367	3466388	MEGF6.10	0	-	3466377	3466378
chr1	3467051	3467072	MEGF6.11	0	-	3467061	3467062
chr1	3470119	3470139	MEGF6.12	0	-	3470129	3470130
chr1	3517114	3517137	MEGF6.13	0	-	3517126	3517127
chr1	3526740	3526765	MEGF6.14	0	-	3526752	3526753
chr1	3547349	3547415	WRAP73	7	-	3547402	3547403
chr1	3805706	3805758	C1orf174	21	-	3805740	3805741
chr1	5931482	5931509	NPHP4	0	-	5931496	5931497
chr1	5942078	5942091	NPHP4.1	0	-	5942084	5942085
chr1	5953598	5953631	NPHP4.2	3	-	5953617	5953618
chr1	6035029	6035043	NPHP4.3	0	-	6035036	6035037
chr1	6191327	6191348	CHD5	0	-	6191337	6191338
chr1	6205697	6205715	CHD5.1	0	-	6205706	6205707
chr1	6206348	6206364	CHD5.2	0	-	6206356	6206357
chr1	6206572	6206589	CHD5.3	0	-	6206580	6206581
chr1	6217083	6217107	CHD5.4	0	-	6217095	6217096
chr1	6231862	6231879	CHD5.5	0	-	6231870	6231871
chr1	6234264	6234280	CHD5.6	0	-	6234272	6234273
chr1	6238924	6238947	CHD5.7	0	-	6238936	6238937
chr1	6245088	6245124	RPL22	104	-	6245117	6245118
chr1	6650784	6650832	KLHL21	316	-	6650807	6650808
chr1	6650855	6650905	KLHL21.1	66	-	6650872	6650873
chr1	6652331	6652365	KLHL21.2	518	-	6652345	6652346
chr1	7990377	7990409	TNFRSF9	2	-	7990383	7990384
chr1	8071842	8071887	ERRFI1	18	-	8071880	8071881
chr1	8074707	8074739	ERRFI1.1	7	-	8074722	8074723
chr1	8412474	8412512	RERE	14	-	8412495	8412496
chr1	8412576	8412581	RERE.1	0	-	8412578	8412579
chr1	8412586	8412599	RERE.2	2	-	8412590	8412591
chr1	8412639	8412657	RERE.3	0	-	8412648	8412649
chr1	8413985	8414001	RERE.4	0	-	8413993	8413994
chr1	8414468	8414535	RERE.5	9	-	8414489	8414490
chr1	8414609	8414631	RERE.6	3	-	8414622	8414623
chr1	8414669	8414687	RERE.7	2	-	8414674	8414675
chr1	8414838	8414864	RERE.8	3	-	8414848	8414849
chr1	8414919	8414984	RERE.9	3	-	8414945	8414946
chr1	8415008	8415036	RERE.10	1	-	8415024	8415025
chr1	8415058	8415124	RERE.11	90	-	8415083	8415084
chr1	8420936	8420960	RERE.12	6	-	8420950	8420951
chr1	8440402	8440435	RERE.13	3	-	8440424	8440425
chr1	8459846	8459877	RERE.14	0	-	8459862	8459863
chr1	8471674	8471702	RERE.15	2	-	8471696	8471697
chr1	8518460	8518487	RERE.16	2	-	8518481	8518482
chr1	8524040	8524106	RERE.17	3	-	8524049	8524050
chr1	8524992	8525028	RERE.18	1	-	8525019	8525020
chr1	8550652	8550684	RERE.19	2	-	8550669	8550670
chr1	8554932	8554991	RERE.20	1	-	8554942	8554943
chr1	8555330	8555367	RERE.21	0	-	8555348	8555349
chr1	8657549	8657588	RERE.22	1	-	8657586	8657587
chr1	8672285	8672362	RERE.23	1	-	8672339	8672340
chr1	8673518	8673552	RERE.24	1	-	8673543	8673544
chr1	8673584	8673620	RERE.25	2	-	8673597	8673598
chr1	8751550	8751572	RERE.26	0	-	8751561	8751562
chr1	8783187	8783243	RERE.27	1	-	8783217	8783218
chr1	8797834	8797906	RERE.28	4	-	8797841	8797842
chr1	8863076	8863126	RERE.29	3	-	8863094	8863095
chr1	9160368	9160400	GPR157	7	-	9160388	9160389
chr1	9160472	9160534	GPR157.1	16	-	9160491	9160492
chr1	9163159	9163172	GPR157.2	1	-	9163170	9163171
chr1	9163551	9163573	GPR157.3	16	-	9163569	9163570
chr1	9831938	9831985	CLSTN1	13	-	9831972	9831973
chr1	10520744	10520780	DFFA	8	-	10520774	10520775
chr1	10697174	10697237	CASZ1	11	-	10697215	10697216
chr1	10707276	10707313	CASZ1.1	1	-	10707299	10707300
chr1	10711860	10711896	CASZ1.2	1	-	10711877	10711878
chr1	10757005	10757028	CASZ1.3	0	-	10757017	10757018
chr1	10774742	10774756	CASZ1.4	0	-	10774749	10774750
chr1	10788218	10788232	CASZ1.5	0	-	10788225	10788226
chr1	11979651	11979730	KIAA2013	52	-	11979686	11979687
chr1	11979737	11979763	KIAA2013.1	29	-	11979762	11979763
chr1	16133790	16133818	RP11.169K16.7	3	-	16133806	16133807
chr1	16160648	16160685	RP11.169K16.9	3	-	16160659	16160660
chr1	16160846	16160860	RP11.169K16.9.1	2	-	16160851	16160852
chr1	16391372	16391412	FAM131C	1	-	16391379	16391380
chr1	16391478	16391493	FAM131C.1	0	-	16391486	16391487
chr1	16393951	16393972	FAM131C.2	2	-	16393959	16393960
chr1	16450833	16450957	EPHA2	155	-	16450887	16450888
chr1	16451092	16451133	EPHA2.1	99	-	16451127	16451128
chr1	16573343	16573394	FBXO42	67	-	16573370	16573371
chr1	16939199	16939220	NBPF1	0	-	16939209	16939210
chr1	16945066	16945099	CROCCP2	2	-	16945077	16945078
chr1	19230782	19230834	IFFO2.RP13.279N23.2	27	-	19230803	19230804
chr1	19231881	19231932	IFFO2.RP13.279N23.2.1	9	-	19231916	19231917
chr1	19233039	19233094	IFFO2.RP13.279N23.2.2	4	-	19233067	19233068
chr1	19665389	19665418	CAPZB	6	-	19665405	19665406
chr1	20626658	20626679	RP4.745E8.2	0	-	20626668	20626669
chr1	20809293	20809339	CAMK2N1	29	-	20809321	20809322
chr1	20809792	20809855	CAMK2N1.1	10	-	20809813	20809814
chr1	20826019	20826085	MUL1	136	-	20826031	20826032
chr1	20827480	20827513	MUL1.1	90	-	20827501	20827502
chr1	20978693	20978738	DDOST	205	-	20978706	20978707
chr1	21046564	21046578	SH2D5	2	-	21046570	21046571
chr1	21047184	21047233	SH2D5.1	6	-	21047211	21047212
chr1	21053200	21053216	SH2D5.2	0	-	21053208	21053209
chr1	21069591	21069647	HP1BP3	238	-	21069634	21069635
chr1	21132976	21133023	EIF4G3	14	-	21133016	21133017
chr1	21133516	21133550	EIF4G3.1	7	-	21133544	21133545
chr1	21220084	21220099	EIF4G3.2	8	-	21220084	21220085
chr1	21501993	21502017	EIF4G3.3	12	-	21502007	21502008
chr1	21502072	21502103	EIF4G3.4	9	-	21502094	21502095
chr1	21503050	21503078	EIF4G3.5	0	-	21503064	21503065
chr1	21545977	21545985	ECE1	0	-	21545981	21545982
chr1	22054629	22054664	USP48	5	-	22054649	22054650
chr1	22148740	22148766	HSPG2	16	-	22148763	22148764
chr1	22149705	22149726	HSPG2.1	18	-	22149725	22149726
chr1	23411778	23411827	LUZP1.RP1.184J9.2	39	-	23411807	23411808
chr1	23415224	23415229	LUZP1	5	-	23415227	23415228
chr1	23636280	23636314	HNRNPR	81	-	23636308	23636309
chr1	23685973	23686037	ZNF436	13	-	23686012	23686013
chr1	23686491	23686521	ZNF436.1	12	-	23686515	23686516
chr1	23686776	23686804	ZNF436.2	11	-	23686799	23686800
chr1	23710493	23710515	TCEA3	0	-	23710504	23710505
chr1	23710736	23710752	TCEA3.1	0	-	23710744	23710745
chr1	23712111	23712127	TCEA3.2	0	-	23712119	23712120
chr1	23751141	23751173	TCEA3.3	0	-	23751157	23751158
chr1	23835991	23836014	E2F2	11	-	23836001	23836002
chr1	23857295	23857332	E2F2.1	15	-	23857309	23857310
chr1	23884415	23884478	ID3	6777	-	23884447	23884448
chr1	23884483	23884520	ID3.1	2837	-	23884515	23884516
chr1	24087106	24087113	RP5.886K2.3	0	-	24087110	24087111
chr1	24095539	24095568	RP5.886K2.3.1	0	-	24095553	24095554
chr1	24103570	24103597	RP5.886K2.3.2	1	-	24103590	24103591
chr1	24103729	24103753	RP5.886K2.3.3	1	-	24103751	24103752
chr1	24382577	24382605	MYOM3	1	-	24382599	24382600
chr1	24382616	24382648	MYOM3.1	1	-	24382626	24382627
chr1	24382880	24382907	MYOM3.2	0	-	24382894	24382895
chr1	24384757	24384797	MYOM3.3	1	-	24384781	24384782
chr1	24394528	24394574	MYOM3.4	1	-	24394555	24394556
chr1	24400916	24400934	MYOM3.5	0	-	24400925	24400926
chr1	24416140	24416175	MYOM3.6	0	-	24416158	24416159
chr1	24417466	24417482	MYOM3.7	0	-	24417474	24417475
chr1	24417665	24417699	MYOM3.8	1	-	24417677	24417678
chr1	24424455	24424469	MYOM3.9	0	-	24424462	24424463
chr1	24435547	24435568	MYOM3.10	0	-	24435557	24435558
chr1	24684403	24684424	STPG1	6	-	24684419	24684420
chr1	24692724	24692740	STPG1.1	0	-	24692732	24692733
chr1	24693397	24693424	STPG1.2	0	-	24693411	24693412
chr1	24704539	24704554	STPG1.3	0	-	24704547	24704548
chr1	24712542	24712559	STPG1.4	0	-	24712550	24712551
chr1	24714646	24714672	STPG1.5	1	-	24714661	24714662
chr1	24717711	24717737	STPG1.6	2	-	24717727	24717728
chr1	24720103	24720122	STPG1.7	0	-	24720113	24720114
chr1	24731785	24731813	STPG1.8	1	-	24731798	24731799
chr1	24739909	24739926	STPG1.9	0	-	24739917	24739918
chr1	25233830	25233880	RUNX3	4	-	25233859	25233860
chr1	25262390	25262409	RUNX3.1	0	-	25262400	25262401
chr1	25549428	25549457	SYF2	40	-	25549445	25549446
chr1	25549466	25549526	SYF2.1	47	-	25549491	25549492
chr1	25549630	25549665	SYF2.2	13	-	25549630	25549631
chr1	25568741	25568863	C1orf63	193	-	25568853	25568854
chr1	25568948	25568975	C1orf63.1	7	-	25568973	25568974
chr1	26160655	26160679	AUNIP	11	-	26160663	26160664
chr1	26286371	26286426	PAFAH2	7	-	26286401	26286402
chr1	27217314	27217341	GPATCH3	11	-	27217334	27217335
chr1	27425483	27425531	SLC9A1	4	-	27425499	27425500
chr1	27426243	27426264	SLC9A1.1	0	-	27426253	27426254
chr1	27426498	27426511	SLC9A1.2	0	-	27426504	27426505
chr1	27436907	27436924	SLC9A1.3	0	-	27436915	27436916
chr1	27440538	27440554	SLC9A1.4	1	-	27440553	27440554
chr1	27444883	27444906	SLC9A1.5	0	-	27444895	27444896
chr1	27447487	27447521	SLC9A1.6	1	-	27447490	27447491
chr1	27459072	27459098	SLC9A1.7	1	-	27459076	27459077
chr1	27462247	27462274	SLC9A1.8	1	-	27462267	27462268
chr1	27464367	27464389	SLC9A1.9	0	-	27464378	27464379
chr1	27464559	27464613	SLC9A1.10	2	-	27464602	27464603
chr1	27469674	27469712	SLC9A1.11	1	-	27469686	27469687
chr1	27471816	27471832	SLC9A1.12	0	-	27471824	27471825
chr1	27472570	27472592	SLC9A1.13	1	-	27472573	27472574
chr1	27476077	27476118	SLC9A1.14	2	-	27476094	27476095
chr1	27476907	27476935	SLC9A1.15	2	-	27476908	27476909
chr1	27477406	27477435	SLC9A1.16	1	-	27477411	27477412
chr1	27485498	27485526	SLC9A1.17	1	-	27485505	27485506
chr1	27489507	27489544	SLC9A1.18	1	-	27489537	27489538
chr1	27809220	27809269	WASF2	17	-	27809255	27809256
chr1	27860772	27860886	AHDC1	181	-	27860819	27860820
chr1	27860923	27861089	AHDC1.1	54	-	27860976	27860977
chr1	27861138	27861256	AHDC1.2	94	-	27861194	27861195
chr1	28473698	28473733	PTAFR	2	-	28473720	28473721
chr1	28484892	28484920	PTAFR.1	2	-	28484896	28484897
chr1	28499007	28499028	PTAFR.2	0	-	28499017	28499018
chr1	28499119	28499147	PTAFR.3	2	-	28499141	28499142
chr1	28503568	28503585	PTAFR.4	0	-	28503576	28503577
chr1	28518006	28518032	PTAFR.5	0	-	28518019	28518020
chr1	28527488	28527511	DNAJC8	28	-	28527510	28527511
chr1	29474258	29474319	SRSF4	123	-	29474294	29474295
chr1	29474344	29474429	SRSF4.1	395	-	29474370	29474371
chr1	31342419	31342457	SDC3	4	-	31342432	31342433
chr1	31342476	31342519	SDC3.1	25	-	31342517	31342518
chr1	31404607	31404636	PUM1	58	-	31404619	31404620
chr1	31405017	31405038	PUM1.1	86	-	31405034	31405035
chr1	31405512	31405612	PUM1.2	1986	-	31405603	31405604
chr1	31405699	31405728	PUM1.3	65	-	31405714	31405715
chr1	31732530	31732557	SNRNP40	98	-	31732554	31732555
chr1	32128776	32128804	COL16A1	1	-	32128798	32128799
chr1	32136527	32136544	COL16A1.1	0	-	32136535	32136536
chr1	32139720	32139743	COL16A1.2	1	-	32139738	32139739
chr1	32145605	32145622	COL16A1.3	0	-	32145613	32145614
chr1	32259899	32259915	SPOCD1	0	-	32259907	32259908
chr1	32259939	32259967	SPOCD1.1	1	-	32259958	32259959
chr1	32261039	32261063	SPOCD1.2	1	-	32261044	32261045
chr1	32263840	32263863	SPOCD1.3	0	-	32263852	32263853
chr1	32274807	32274825	SPOCD1.4	0	-	32274816	32274817
chr1	32279728	32279751	SPOCD1.5	0	-	32279740	32279741
chr1	32373588	32373606	PTP4A2	66	-	32373602	32373603
chr1	32373824	32373869	PTP4A2.RP11.84A19.4	894	-	32373860	32373861
chr1	32829096	32829138	FAM229A	1	-	32829103	32829104
chr1	32830953	32830973	BSDC1	4	-	32830965	32830966
chr1	32849136	32849163	BSDC1.1	6	-	32849154	32849155
chr1	33611006	33611068	TRIM62	7	-	33611028	33611029
chr1	35319122	35319164	SMIM12	106	-	35319144	35319145
chr1	35447132	35447225	RP11.244H3.1.ZMYM6.ZMYM6NB	39	-	35447202	35447203
chr1	35447233	35447250	RP11.244H3.1.ZMYM6	8	-	35447233	35447234
chr1	35447422	35447463	ZMYM6	7	-	35447426	35447427
chr1	35482949	35482989	ZMYM6.1	5	-	35482979	35482980
chr1	35483009	35483048	ZMYM6.2	2	-	35483039	35483040
chr1	35483165	35483207	ZMYM6.3	4	-	35483168	35483169
chr1	35484094	35484132	ZMYM6.4	5	-	35484111	35484112
chr1	35484791	35484837	ZMYM6.5	3	-	35484792	35484793
chr1	36036991	36037023	RP4.728D4.2	1	-	36037009	36037010
chr1	36039330	36039373	RP4.728D4.2.1	2	-	36039348	36039349
chr1	36039497	36039547	RP4.728D4.2.2	0	-	36039522	36039523
chr1	36040542	36040572	RP4.728D4.2.3	1	-	36040566	36040567
chr1	36041918	36041952	RP4.728D4.2.4	0	-	36041935	36041936
chr1	36199858	36199896	CLSPN	92	-	36199882	36199883
chr1	36225768	36225809	CLSPN.1	117	-	36225791	36225792
chr1	36580609	36580632	COL8A2	0	-	36580621	36580622
chr1	36805235	36805344	STK40	181	-	36805333	36805334
chr1	36806774	36806822	STK40.1	19	-	36806798	36806799
chr1	37329319	37329333	GRIK3	0	-	37329326	37329327
chr1	37396669	37396690	GRIK3.1	7	-	37396684	37396685
chr1	37768309	37768330	RP5.1180C18.1	0	-	37768319	37768320
chr1	38002134	38002199	SNIP1	556	-	38002171	38002172
chr1	38002504	38002565	SNIP1.1	93	-	38002523	38002524
chr1	38032421	38032442	GNL2	6	-	38032437	38032438
chr1	38147275	38147307	C1orf109	20	-	38147297	38147298
chr1	38147795	38147847	C1orf109.1	114	-	38147844	38147845
chr1	38275336	38275410	MTF1	12	-	38275402	38275403
chr1	38276002	38276031	MTF1.1	20	-	38276025	38276026
chr1	38277131	38277152	MTF1.2	3	-	38277137	38277138
chr1	38277223	38277272	MTF1.3	35	-	38277258	38277259
chr1	38278586	38278622	MTF1.4	6	-	38278600	38278601
chr1	38280584	38280646	MTF1.5	43	-	38280628	38280629
chr1	38422648	38422709	SF3A3	53	-	38422674	38422675
chr1	38462495	38462507	FHL3	1	-	38462503	38462504
chr1	39303891	39303927	RRAGC	4	-	39303914	39303915
chr1	39304840	39304851	RRAGC.1	4	-	39304846	39304847
chr1	39305009	39305039	RRAGC.2	31	-	39305033	39305034
chr1	39361581	39361618	RHBDL2	1	-	39361608	39361609
chr1	39369833	39369872	RHBDL2.1	0	-	39369853	39369854
chr1	39372707	39372746	RHBDL2.2	0	-	39372727	39372728
chr1	39373640	39373663	RHBDL2.3	0	-	39373652	39373653
chr1	39374484	39374511	RHBDL2.4	0	-	39374498	39374499
chr1	39375670	39375701	RHBDL2.5	1	-	39375680	39375681
chr1	39379027	39379048	RHBDL2.6	0	-	39379037	39379038
chr1	39392336	39392359	RHBDL2.7	0	-	39392348	39392349
chr1	39992281	39992323	RP11.69E11.4	0	-	39992302	39992303
chr1	39995599	39995625	RP11.69E11.4.1	0	-	39995612	39995613
chr1	39997538	39997567	PPIEL.RP11.69E11.4	1	-	39997540	39997541
chr1	39999720	39999754	PPIEL.RP11.69E11.4.1	1	-	39999749	39999750
chr1	40000155	40000186	PPIEL.RP11.69E11.4.2	2	-	40000173	40000174
chr1	40006085	40006125	PPIEL.RP11.69E11.4.3	1	-	40006108	40006109
chr1	40007062	40007098	PPIEL.RP11.69E11.4.4	0	-	40007080	40007081
chr1	40011323	40011367	PPIEL.RP11.69E11.4.5	1	-	40011340	40011341
chr1	40011848	40011865	PPIEL.RP11.69E11.4.6	0	-	40011856	40011857
chr1	40019085	40019114	PPIEL	0	-	40019099	40019100
chr1	40021905	40021929	PPIEL.1	0	-	40021917	40021918
chr1	40022762	40022786	PPIEL.2	1	-	40022779	40022780
chr1	40026492	40026523	PABPC4	73	-	40026516	40026517
chr1	40243282	40243330	BMP8B	0	-	40243306	40243307
chr1	40306730	40306758	TRIT1	15	-	40306756	40306757
chr1	40362010	40362051	MYCL	1	-	40362038	40362039
chr1	40362943	40362976	MYCL.1	6	-	40362956	40362957
chr1	40365429	40365493	MYCL.2	7	-	40365458	40365459
chr1	40722868	40722908	RP1.39G22.7	4	-	40722891	40722892
chr1	41089188	41089209	RIMS3	0	-	41089198	41089199
chr1	41090741	41090756	RIMS3.1	0	-	41090749	41090750
chr1	41095720	41095737	RIMS3.2	0	-	41095728	41095729
chr1	41099039	41099057	RIMS3.3	0	-	41099048	41099049
chr1	41101328	41101354	RIMS3.4	1	-	41101349	41101350
chr1	41109497	41109518	RIMS3.5	0	-	41109507	41109508
chr1	41125452	41125466	RIMS3.6	0	-	41125459	41125460
chr1	41156172	41156201	RP4.739H11.4	3	-	41156187	41156188
chr1	41539750	41539774	SCMH1	1	-	41539768	41539769
chr1	41944446	41944624	EDN2	42	-	41944466	41944467
chr1	41972056	41972141	HIVEP3	18	-	41972089	41972090
chr1	41974677	41974706	HIVEP3.1	1	-	41974697	41974698
chr1	41975910	41975945	HIVEP3.2	1	-	41975938	41975939
chr1	41978263	41978280	HIVEP3.3	0	-	41978271	41978272
chr1	41981723	41981737	HIVEP3.4	0	-	41981730	41981731
chr1	42003722	42003747	HIVEP3.5	0	-	42003734	42003735
chr1	42009265	42009282	HIVEP3.6	0	-	42009273	42009274
chr1	42035708	42035727	HIVEP3.7	0	-	42035718	42035719
chr1	42073615	42073639	HIVEP3.8	0	-	42073627	42073628
chr1	42081062	42081093	HIVEP3.9	1	-	42081082	42081083
chr1	42094456	42094479	HIVEP3.10	1	-	42094474	42094475
chr1	42099068	42099083	HIVEP3.11	0	-	42099076	42099077
chr1	42111775	42111793	HIVEP3.12	0	-	42111784	42111785
chr1	42113983	42113999	HIVEP3.13	0	-	42113991	42113992
chr1	42125471	42125499	HIVEP3.14	1	-	42125479	42125480
chr1	42139005	42139027	HIVEP3.15	0	-	42139016	42139017
chr1	42148801	42148826	HIVEP3.16	0	-	42148813	42148814
chr1	42157100	42157126	HIVEP3.17	0	-	42157113	42157114
chr1	42191407	42191427	HIVEP3.18	1	-	42191425	42191426
chr1	42191515	42191532	HIVEP3.19	0	-	42191523	42191524
chr1	42194153	42194169	HIVEP3.20	0	-	42194161	42194162
chr1	42199451	42199472	HIVEP3.21	0	-	42199461	42199462
chr1	42201889	42201904	HIVEP3.22	0	-	42201897	42201898
chr1	42222521	42222540	HIVEP3.23	0	-	42222531	42222532
chr1	42234460	42234477	HIVEP3.24	0	-	42234468	42234469
chr1	42253864	42253879	HIVEP3.25	0	-	42253872	42253873
chr1	42260989	42261017	HIVEP3.26	1	-	42260996	42260997
chr1	42268841	42268858	HIVEP3.27	0	-	42268849	42268850
chr1	42289389	42289406	HIVEP3.28	0	-	42289397	42289398
chr1	42290752	42290782	HIVEP3.29	0	-	42290767	42290768
chr1	42309864	42309880	HIVEP3.30	0	-	42309872	42309873
chr1	42313271	42313291	HIVEP3.31	1	-	42313289	42313290
chr1	42314022	42314046	HIVEP3.32	1	-	42314031	42314032
chr1	42322197	42322233	HIVEP3.33	0	-	42322215	42322216
chr1	42336708	42336730	HIVEP3.34	0	-	42336719	42336720
chr1	42350841	42350873	HIVEP3.35	1	-	42350867	42350868
chr1	42355581	42355616	HIVEP3.36	1	-	42355610	42355611
chr1	42358032	42358049	HIVEP3.37	0	-	42358040	42358041
chr1	42360265	42360284	HIVEP3.38	0	-	42360275	42360276
chr1	42362160	42362193	HIVEP3.39	1	-	42362169	42362170
chr1	42372678	42372695	HIVEP3.40	0	-	42372686	42372687
chr1	42387473	42387497	HIVEP3.41	1	-	42387490	42387491
chr1	42392106	42392124	HIVEP3.42	0	-	42392115	42392116
chr1	42406553	42406583	HIVEP3.43	0	-	42406568	42406569
chr1	42415141	42415156	HIVEP3.44	0	-	42415149	42415150
chr1	42447731	42447766	HIVEP3.45	2	-	42447733	42447734
chr1	42467151	42467177	HIVEP3.46	1	-	42467154	42467155
chr1	42480188	42480215	HIVEP3.47	1	-	42480189	42480190
chr1	42498237	42498279	HIVEP3.48	1	-	42498241	42498242
chr1	42642357	42642362	FOXJ3	2	-	42642357	42642358
chr1	42642411	42642427	FOXJ3.1	4	-	42642411	42642412
chr1	42642486	42642533	FOXJ3.2	69	-	42642518	42642519
chr1	42642841	42642858	FOXJ3.3	0	-	42642849	42642850
chr1	42644836	42644843	FOXJ3.4	37	-	42644842	42644843
chr1	43272776	43272866	CCDC23	219	-	43272846	43272847
chr1	44166255	44166262	KDM4A.AS1	0	-	44166259	44166260
chr1	44169889	44169934	KDM4A.AS1.1	1	-	44169925	44169926
chr1	45285554	45285667	PTCH2	164	-	45285628	45285629
chr1	45482134	45482165	ZSWIM5	78	-	45482145	45482146
chr1	45512169	45512187	ZSWIM5.1	0	-	45512178	45512179
chr1	45669978	45670202	ZSWIM5.2	45	-	45670028	45670029
chr1	45670429	45670442	ZSWIM5.3	0	-	45670435	45670436
chr1	45670457	45670528	ZSWIM5.4	13	-	45670466	45670467
chr1	45670704	45670731	ZSWIM5.5	5	-	45670718	45670719
chr1	45671195	45671237	ZSWIM5.6	2	-	45671216	45671217
chr1	45741468	45741492	ZSWIM5.7	2	-	45741471	45741472
chr1	45794915	45794950	MUTYH	2	-	45794941	45794942
chr1	45809821	45809854	TESK2	1	-	45809840	45809841
chr1	45817349	45817366	TESK2.1	0	-	45817357	45817358
chr1	45827823	45827847	TESK2.2	1	-	45827840	45827841
chr1	45828148	45828166	TESK2.3	0	-	45828157	45828158
chr1	45831063	45831082	TESK2.4	0	-	45831073	45831074
chr1	45835209	45835232	TESK2.5	0	-	45835221	45835222
chr1	45835330	45835346	TESK2.6	0	-	45835338	45835339
chr1	45856249	45856274	TESK2.7	0	-	45856261	45856262
chr1	45864494	45864521	TESK2.8	1	-	45864499	45864500
chr1	45869610	45869643	TESK2.9	1	-	45869610	45869611
chr1	45878977	45879004	TESK2.10	1	-	45878978	45878979
chr1	45895779	45895798	TESK2.11	0	-	45895789	45895790
chr1	45899300	45899316	TESK2.12	0	-	45899308	45899309
chr1	45899984	45900011	TESK2.13	1	-	45899986	45899987
chr1	45906443	45906488	TESK2.14	2	-	45906452	45906453
chr1	45912489	45912524	TESK2.15	1	-	45912517	45912518
chr1	45912997	45913024	TESK2.16	0	-	45913011	45913012
chr1	45919972	45920005	TESK2.17	1	-	45919977	45919978
chr1	45935319	45935354	TESK2.18	2	-	45935327	45935328
chr1	45938404	45938428	TESK2.19	0	-	45938416	45938417
chr1	45942621	45942658	TESK2.20	1	-	45942625	45942626
chr1	45947741	45947768	TESK2.21	1	-	45947765	45947766
chr1	45951259	45951292	TESK2.22	0	-	45951275	45951276
chr1	45951644	45951676	TESK2.23	0	-	45951660	45951661
chr1	45953165	45953196	TESK2.24	1	-	45953192	45953193
chr1	45953308	45953347	TESK2.25	1	-	45953314	45953315
chr1	45954062	45954097	TESK2.26	2	-	45954080	45954081
chr1	45955248	45955263	TESK2.27	0	-	45955256	45955257
chr1	45955560	45955589	TESK2.28	1	-	45955563	45955564
chr1	45965100	45965115	CCDC163P	0	-	45965108	45965109
chr1	46093065	46093096	GPBP1L1	10	-	46093090	46093091
chr1	46205375	46205415	IPP	4	-	46205396	46205397
[truncated: 35,816 more rows]
