# Supplementary material for: Control of immediate early gene expression by CPEB4-repressor complex-mediated mRNA degradation
Source: Genome Biol. 2022 Sep 12;23:193. doi: 10.1186/s13059-022-02760-5 (PMC9465963; doi:10.1186/s13059-022-02760-5)
Supplement: Supplementary file 7 — Additional file 7. Excel spreadsheet listing accession numbers of HeLa CLIP datasets used in this study. [file 13059_2022_2760_MOESM7_ESM.xlsx]

## Sheet: Tabelle1
Additional file 7: Accession numbers of HeLa CLIP datasets used in this study
RBP	accession	GEO	study	PubMed ID	doi
ACIN1	SRR3509992	GSE81460	SRA425802	27365209	10.1261/rna.057158.116
ACIN1	SRR3509993	GSE81460	SRA425802	27365209	10.1261/rna.057158.116
ACIN1	SRR3509994	GSE81460	SRA425802	27365209	10.1261/rna.057158.116
AGO	SRR628447	GSE42701	SRA062362	23313552	10.1016/j.cell.2012.11.045
AGO	SRR628448	GSE42701	SRA062362	23313552	10.1016/j.cell.2012.11.045
AGO	SRR628449	GSE42701	SRA062362	23313552	10.1016/j.cell.2012.11.045
AGO	SRR628450	GSE42701	SRA062362	23313552	10.1016/j.cell.2012.11.045
EIF4A3	SRR567525	GSE40778	SRA058668	23085716	10.1038/nsmb.2420
EIF4A3	SRR567526	GSE40778	SRA058668	23085716	10.1038/nsmb.2420
ELAVL1	SRR309285	GSE29943	SRA040091	21723171	10.1016/j.molcel.2011.06.008
ELAVL1	SRR309286	GSE29943	SRA040091	21723171	10.1016/j.molcel.2011.06.008
ELAVL1	SRR309287	GSE29943	SRA040091	21723171	10.1016/j.molcel.2011.06.008
HNRNPU	SRR390467	GSE34491	SRA048683	22325991	10.1016/j.molcel.2012.01.009
METTL3	SRR847346	GSE46705	SRA075507	24316715	10.1038/nchembio.1432
METTL3	SRR847347	GSE46705	SRA075507	24316715	10.1038/nchembio.1432
METTL3	SRR847352	GSE46705	SRA075507	24316715	10.1038/nchembio.1432
METTL3	SRR847353	GSE46705	SRA075507	24316715	10.1038/nchembio.1432
PSF	SRR5060670	GSE90650	SRA499612	28846091	10.1038/nsmb.3455
PSF	SRR5060671	GSE90650	SRA499612	28846091	10.1038/nsmb.3455
PTBP1	SRR034466	GSE19323	SRA010852	20064465	10.1016/j.molcel.2009.12.003
PTBP1	SRR034467	GSE19323	SRA010852	20064465	10.1016/j.molcel.2009.12.003
PTBP1	SRR034468	GSE19323	SRA010852	20064465	10.1016/j.molcel.2009.12.003
PTBP1	SRR034469	GSE19323	SRA010852	20064465	10.1016/j.molcel.2009.12.003
TRIM25	SRR6170072	GSE104949	SRA619568	29117863	10.1186/s12915-017-0444-9
TRIM25	SRR6170073	GSE104949	SRA619568	29117863	10.1186/s12915-017-0444-9
TRIM25	SRR6170074	GSE104949	SRA619568	29117863	10.1186/s12915-017-0444-9
UPF1	SRR4098816	GSE86148	SRA456576	27864472	10.1261/rna.059055.116
UPF1	SRR4098817	GSE86148	SRA456576	27864472	10.1261/rna.059055.116
UPF1	SRR4098818	GSE86148	SRA456576	27864472	10.1261/rna.059055.116
UPF1	SRR4098819	GSE86148	SRA456576	27864472	10.1261/rna.059055.116
YTHDC1	SRR2830597	GSE74397	SRA307414	28984244	10.7554/eLife.31311
YTHDC1	SRR2830598	GSE74397	SRA307414	28984244	10.7554/eLife.31311
YTHDC1	SRR2830599	GSE74397	SRA307414	28984244	10.7554/eLife.31311
YTHDF2	SRR944646	GSE49339	SRA096240	24284625	10.1038/nature12730
YTHDF2	SRR944647	GSE49339	SRA096240	24284625	10.1038/nature12730
YTHDF2	SRR944648	GSE49339	SRA096240	24284625	10.1038/nature12730
YTHDF3	SRR5099264	GSE86214	SRA458091	28106072	10.1038/cr.2017.15
YTHDF3	SRR5099266	GSE86214	SRA458091	28106072	10.1038/cr.2017.15
