# Supplementary material for: Control of immediate early gene expression by CPEB4-repressor complex-mediated mRNA degradation
Source: Genome Biol. 2022 Sep 12;23:193. doi: 10.1186/s13059-022-02760-5 (PMC9465963; doi:10.1186/s13059-022-02760-5)
Supplement: Supplementary file 8 — Additional file 8. Excel spreadsheet listing genes mapping to CPEB4 PAR-CLIP reads with diagnostic events. [file 13059_2022_2760_MOESM8_ESM.xlsx]

## Sheet: Tabelle1
Additional file 8: Genes mapping to CPEB4 PAR-CLIP reads with diagnostic events
Gene names	Conditions	Transcript regions	Peaks coordinates	Original omniCLIP peak names	Original omniCLIP scores	CLIP Coverage sum per gene	CLIP T-to-C conversions sum per gene	CLIP T deletions sum per gene	CLIP diagnostic events sum per gene	CLIP target group
JUND	rmd;ctrl	3'UTR;3'UTR_CDS	chr19:18390720-18390794:-;chr19:18390688-18390834:-	ENSG00000130522_14435;ENSG00000130522_35552	265.796557731373;370.938538916885	1140675	10183	35844	46027	≥5000
SGK1	rmd;ctrl	3'UTR_non-coding	chr6:134490391-134490484:-;chr6:134491320-134491344:-;chr6:134490387-134490491:-;chr6:134490564-134490620:-;chr6:134491320-134491345:-	ENSG00000118515_6066;ENSG00000118515_6067;ENSG00000118515_15441;ENSG00000118515_15442;ENSG00000118515_15443	424.127379841475;20.572770006289;461.633033434559;26.620093852858;7.79210834039985	800852	19707	14014	33721	≥5000
MYC	rmd;ctrl	3'UTR	chr8:128753612-128753673:+;chr8:128753324-128753674:+	ENSG00000136997_7695;ENSG00000136997_19843	478.922630454303;607.175420231394	1092233	21754	11763	33517	≥5000
CYR61	rmd;ctrl	3'UTR	chr1:86048829-86048867:+;chr1:86049272-86049387:+;chr1:86049263-86049403:+	ENSG00000142871_639;ENSG00000142871_640;ENSG00000142871_1443	69.3919454997913;103.081860230275;91.0198517885585	370144	5756	11915	17671	≥5000
SOX4	rmd;ctrl	3'UTR	chr6:21597790-21597967:+;chr6:21598805-21598844:+;chr6:21597772-21598028:+	ENSG00000124766_5665;ENSG00000124766_5666;ENSG00000124766_14213	420.658259031871;38.8353329968724;718.221875541682	507315	9703	6527	16230	≥5000
AMD1	rmd;ctrl	5'UTR;3'UTR	chr6:111196117-111196175:+;chr6:111196109-111196199:+;chr6:111214831-111214848:+	ENSG00000123505_5988;ENSG00000123505_15170;ENSG00000123505_15171	384.467401383949;735.787857681484;6.38089357502409	253008	3029	7841	10870	≥5000
ID3	ctrl	3'UTR_non-coding	chr1:23884416-23884478:-;chr1:23884484-23884520:-	ENSG00000117318_356;ENSG00000117318_357	60.3319728663951;24.3090550862431	228065	6145	3469	9614	≥5000
SDC4	rmd;ctrl	3'UTR	chr20:43953929-43953976:-;chr20:43954724-43954814:-;chr20:43955295-43955333:-;chr20:43953931-43953984:-	ENSG00000124145_15236;ENSG00000124145_15237;ENSG00000124145_15238;ENSG00000124145_37310	1000;28.5896182364999;41.2958310503268;349.795512353236	311816	6307	2512	8819	≥5000
H3F3B	rmd;ctrl	3'UTR_non-coding	chr17:73774344-73774371:-;chr17:73774341-73774373:-;chr17:73774562-73774618:-	ENSG00000132475_13721;ENSG00000132475_33846;ENSG00000132475_33847	19.5535037766608;23.5909365363048;43.1403700277187	180454	4358	4190	8548	≥5000
TFAP4	rmd;ctrl	3'UTR_non-coding	chr16:4307199-4307289:-;chr16:4307194-4307296:-	ENSG00000090447_12661;ENSG00000090447_31475	202.199849437933;614.134561168704	229083	6131	1990	8121	≥5000
PPRC1	rmd;ctrl	3'UTR	chr10:103909874-103909932:+;chr10:103909866-103909982:+	ENSG00000148840_9258;ENSG00000148840_23157	227.989237157057;866.539998656656	195921	5341	1941	7282	≥5000
TOB1	ctrl	3'UTR	chr17:48939585-48939921:-	ENSG00000141232_33557	210.125	187633	3913	3193	7106	≥5000
HNRNPAB	rmd;ctrl	3'UTR	chr5:177638134-177638164:+;chr5:177638129-177638164:+	ENSG00000197451_5472;ENSG00000197451_13858	118.801829771628;232.771789580635	107300	1039	6036	7075	≥5000
DUSP1	rmd;ctrl	3'UTR	chr5:172195102-172195155:-;chr5:172195295-172195333:-;chr5:172195100-172195170:-	ENSG00000120129_5410;ENSG00000120129_5411;ENSG00000120129_13773	59.9687925545758;34.1644990572006;81.5640694024762	146554	2597	4461	7058	≥5000
DDIT4	rmd;ctrl	3'UTR	chr10:74035729-74035791:+;chr10:74035726-74035794:+	ENSG00000168209_9037;ENSG00000168209_22780	76.7195558191363;95.60174186384	167124	2763	3805	6568	≥5000
RHOB	rmd;ctrl	3'UTR	chr2:20649157-20649195:+;chr2:20649061-20649121:+;chr2:20649150-20649200:+	ENSG00000143878_1430;ENSG00000143878_3398;ENSG00000143878_3399	54.9005085615528;36.192060493559;72.8942135753963	154778	1363	4995	6358	≥5000
IL4I1;NUP62	rmd;ctrl	3'UTR_intron	chr19:50410086-50410129:-;chr19:50410579-50410612:-;chr19:50410081-50410139:-;chr19:50410576-50410623:-	ENSG00000104951_14900;ENSG00000213024_14902;ENSG00000104951_14901;ENSG00000213024_14903;ENSG00000104951_36429;ENSG00000213024_36431;ENSG00000213024_36432;ENSG00000104951_36430	81.3557381440695;81.1771039587016;8.72152143912029;8.69701150381315;338.119065214054;338.373483017148;80.1722510292894;80.1021858955718	98058	813	5325	6138	≥5000
MIDN	rmd;ctrl	3'UTR	chr19:1258709-1258933:+;chr19:1259032-1259098:+;chr19:1259106-1259141:+;chr19:1258681-1258995:+;chr19:1259002-1259142:+	ENSG00000167470_14214;ENSG00000167470_14215;ENSG00000167470_14216;ENSG00000167470_35065;ENSG00000167470_35066	235.362751752778;36.0186732657427;50.0302729716776;376.059022440914;147.413413812587	203752	3966	2036	6002	≥5000
POGZ	rmd;ctrl	3'UTR_non-coding	chr1:151376480-151376499:-;chr1:151376674-151376789:-;chr1:151376861-151376894:-;chr1:151376940-151376991:-;chr1:151377051-151377086:-;chr1:151376663-151376825:-;chr1:151376838-151377047:-	ENSG00000143442_831;ENSG00000143442_832;ENSG00000143442_833;ENSG00000143442_834;ENSG00000143442_835;ENSG00000143442_1825;ENSG00000143442_1826	2.74676464021601;492.956905434751;4.68445943992175;63.3245813696599;6.18766714088266;1000;195.313438539256	152180	1977	3953	5930	≥5000
VASN	rmd;ctrl	3'UTR	chr16:4433395-4433416:+;chr16:4433442-4433524:+;chr16:4433423-4433525:+	ENSG00000168140_12663;ENSG00000168140_12664;ENSG00000168140_31478	2.31628016763345;260.578443018201;193.396940861344	92366	1126	4620	5746	≥5000
CTNNB1	rmd;ctrl	3'UTR_intron	chr3:41281656-41281684:+;chr3:41281649-41281691:+	ENSG00000168036_2749;ENSG00000168036_7284	95.2453640342951;239.55265189675	83026	1485	4004	5489	≥5000
BMP2	rmd;ctrl	5'UTR;3'UTR	chr20:6748755-6748775:+;chr20:6759770-6759848:+;chr20:6748752-6748776:+;chr20:6759765-6759957:+	ENSG00000125845_15091;ENSG00000125845_15092;ENSG00000125845_36772;ENSG00000125845_36773	2.9850749364864;493.452481151586;12.2024459943638;482.869438950876	195491	4368	992	5360	≥5000
EFEMP1	rmd;ctrl	3'UTR	chr2:56093759-56093794:-;chr2:56093757-56093798:-	ENSG00000115380_1621;ENSG00000115380_1622;ENSG00000115380_4113	134.316371935678;4.91987012928548;470.832971597008	91916	870	4200	5070	≥5000
AQP3	rmd;ctrl	3'UTR_non-coding	chr9:33441165-33441201:-;chr9:33441159-33441211:-	ENSG00000165272_7985;ENSG00000165272_20717	111.69045685216;87.0827183748728	88404	1629	2845	4474	1000-4999
SIK1	rmd;ctrl	3'UTR;3'UTR_CDS	chr21:44834504-44834534:-;chr21:44834610-44834618:-;chr21:44834677-44834681:-;chr21:44834503-44834537:-;chr21:44834589-44834633:-;chr21:44836617-44836661:-	ENSG00000142178_15555;ENSG00000142178_15556;ENSG00000142178_15557;ENSG00000142178_15558;ENSG00000142178_38170;ENSG00000142178_38171;ENSG00000142178_38172	4.52012798363726;9.32702543373613;0.966160062289877;0.534100967845399;14.8074516799351;17.9293214985203;25.8699146156622	92732	1958	2493	4451	1000-4999
GJC1	rmd;ctrl	3'UTR;3'UTR_intron	chr17:42875878-42875901:-;chr17:42881581-42881659:-;chr17:42881513-42881739:-	ENSG00000182963_13487;ENSG00000182963_13488;ENSG00000182963_33397	3.27625408665489;244.515035047804;434.869136378661	87016	1500	2783	4283	1000-4999
PKDCC	rmd;ctrl	3'UTR_non-coding	chr2:42285533-42285649:+;chr2:42285431-42285667:+	ENSG00000162878_1538;ENSG00000162878_3685	139.3496721986;654.825436533388	136453	2869	1273	4142	1000-4999
PSMA4	rmd;ctrl	3'UTR_non-coding	chr15:78841503-78841536:+;chr15:78841496-78841544:+	ENSG00000041357_12473;ENSG00000041357_30981	146.797472371336;212.273374884833	98246	2639	1478	4117	1000-4999
RPL34	rmd;ctrl	3'UTR_intron	chr4:109546385-109546413:+;chr4:109546381-109546415:+	ENSG00000109475_3991;ENSG00000109475_10675	190.599691958179;361.205114906415	112231	3434	606	4040	1000-4999
BTBD2	rmd;ctrl	3'UTR_non-coding	chr19:1985448-1985483:-;chr19:1985448-1985499:-	ENSG00000133243_14228;ENSG00000133243_35100	294.787864144202;589.863792665864	121799	895	3140	4035	1000-4999
EPHB4	rmd;ctrl	3'UTR_non-coding	chr7:100400193-100400239:-;chr7:100400189-100400247:-	ENSG00000196411_6750;ENSG00000196411_17123	232.346704306671;372.021458039347	78653	1545	2465	4010	1000-4999
CDKN1B	rmd;ctrl	3'UTR	chr12:12875146-12875199:+;chr12:12875137-12875201:+	ENSG00000111276_10236;ENSG00000111276_25241	88.701347262544;167.197525586301	71139	1977	2004	3981	1000-4999
ZBTB7A	rmd;ctrl	3'UTR	chr19:4046332-4046394:-;chr19:4046447-4046469:-;chr19:4044789-4044957:-;chr19:4046238-4046410:-;chr19:4046434-4046558:-	ENSG00000178951_14261;ENSG00000178951_14262;ENSG00000178951_35173;ENSG00000178951_35174;ENSG00000178951_35175	175.997688197018;4.48627627121933;49.7896266521645;777.212378635769;40.5975125005113	139840	2439	1247	3686	1000-4999
TM4SF1	rmd;ctrl	3'UTR	chr3:149087510-149087565:-;chr3:149087420-149087433:-;chr3:149087510-149087569:-	ENSG00000169908_3349;ENSG00000169908_8914;ENSG00000169908_8915	27.518083711298;2.92707570468218;61.2664477198357	99142	1862	1797	3659	1000-4999
TMBIM6	rmd;ctrl	3'UTR	chr12:50158678-50158715:+;chr12:50158669-50158716:+	ENSG00000139644_10427;ENSG00000139644_25840	233.608189310953;273.538316191588	91265	2889	665	3554	1000-4999
ZFP36L1	rmd;ctrl	3'UTR	chr14:69254755-69254966:-;chr14:69254974-69255053:-;chr14:69255313-69255389:-;chr14:69254379-69254559:-;chr14:69254574-69255508:-	ENSG00000185650_11742;ENSG00000185650_11743;ENSG00000185650_11744;ENSG00000185650_29268;ENSG00000185650_29269;ENSG00000185650_29270	46.9005275098821;14.1706390743431;41.0970162412545;53.8669721367329;357.235607325352;150.777278238048	101424	1966	1558	3524	1000-4999
NFKBIA	rmd;ctrl	3'UTR_non-coding;3'UTR_CDS_non-coding	chr14:35871122-35871169:-;chr14:35871089-35871220:-	ENSG00000100906_11504;ENSG00000100906_28515	24.4100135626496;199.508086232822	158936	2311	1050	3361	1000-4999
JUNB	rmd;ctrl	3'UTR	chr19:12904049-12904121:+;chr19:12904005-12904124:+	ENSG00000171223_14358;ENSG00000171223_35431	77.4387902741433;80.664833606116	79047	1696	1658	3354	1000-4999
MYBPC1	rmd;ctrl	intron	chr12:102018798-102018850:+;chr12:102018797-102018849:+	ENSG00000196091_10782;ENSG00000196091_26702	160.838714344098;55.3992668756914	89095	2500	781	3281	1000-4999
CALM1	rmd;ctrl	3'UTR	chr14:90871401-90871443:+;chr14:90871399-90871444:+	ENSG00000198668_11922;ENSG00000198668_29665	161.988431007878;193.917684687592	66683	730	2529	3259	1000-4999
CBX4	rmd;ctrl	3'UTR	chr17:77807109-77807147:-;chr17:77807288-77807357:-;chr17:77807095-77807372:-	ENSG00000141582_13769;ENSG00000141582_13770;ENSG00000141582_33929	86.7798487296077;110.300294617775;247.914822589441	83269	1740	1451	3191	1000-4999
MAFK	rmd;ctrl	3'UTR	chr7:1582358-1582372:+;chr7:1582633-1582676:+;chr7:1582313-1582385:+;chr7:1582505-1582530:+;chr7:1582623-1582679:+	ENSG00000198517_6295;ENSG00000198517_6296;ENSG00000198517_15841;ENSG00000198517_15842;ENSG00000198517_15843	1.65487171659419;284.456472150264;13.1808364564991;2.72093148631211;253.237637178925	53027	596	2583	3179	1000-4999
EIF4A3	rmd;ctrl	3'UTR_non-coding	chr17:78109055-78109092:-;chr17:78109045-78109100:-	ENSG00000141543_13772;ENSG00000141543_13773;ENSG00000141543_33946	82.6506648713901;1.16562182456531;151.170961467779	57610	742	2388	3130	1000-4999
PUM1	rmd;ctrl	3'UTR	chr1:31404355-31404391:-;chr1:31404609-31404637:-;chr1:31405297-31405307:-;chr1:31405567-31405609:-;chr1:31405711-31405723:-;chr1:31404608-31404636:-;chr1:31405018-31405038:-;chr1:31405513-31405612:-;chr1:31405700-31405728:-	ENSG00000134644_286;ENSG00000134644_287;ENSG00000134644_288;ENSG00000134644_289;ENSG00000134644_290;ENSG00000134644_472;ENSG00000134644_473;ENSG00000134644_474;ENSG00000134644_475	6.86540411510545;13.8723000372749;0.504206552763678;302.211031766325;0.702509857617374;5.47118455250508;4.12701790445574;596.703960781186;7.95229183723269	77438	1662	1455	3117	1000-4999
PNRC1	rmd;ctrl	3'UTR	chr6:89794108-89794171:+;chr6:89794058-89794204:+	ENSG00000146278_5913;ENSG00000146278_14841	115.470778030269;147.26318081564	73252	1813	1238	3051	1000-4999
CCNT1	rmd;ctrl	3'UTR	chr12:49082347-49082388:-;chr12:49086041-49086051:-;chr12:49086172-49086363:-;chr12:49082347-49082392:-;chr12:49086159-49086366:-	ENSG00000129315_10409;ENSG00000129315_10410;ENSG00000129315_10411;ENSG00000129315_25782;ENSG00000129315_25783	185.606037405744;1.05298182817919;97.4700862821654;288.722073558634;104.18375782967	71393	1115	1903	3018	1000-4999
IER5	rmd;ctrl	3'UTR	chr1:181059816-181059958:+;chr1:181059809-181059974:+	ENSG00000162783_1070;ENSG00000162783_2296	105.323599279188;143.861115921878	71530	1653	1269	2922	1000-4999
UNK	rmd;ctrl	CDS_intron;3'UTR	chr17:73818601-73818610:+;chr17:73820856-73820886:+;chr17:73821803-73821855:+;chr17:73821800-73821880:+	ENSG00000132478_13722;ENSG00000132478_13723;ENSG00000132478_13724;ENSG00000132478_33848	0.276158118106386;2.2774692725674;143.143202999851;663.900134149104	56342	793	1970	2763	1000-4999
RAB35	rmd;ctrl	3'UTR;3'UTR_CDS	chr12:120532912-120532953:-;chr12:120534901-120534933:-;chr12:120532907-120533082:-;chr12:120534900-120534935:-	ENSG00000111737_10890;ENSG00000111737_10891;ENSG00000111737_26950;ENSG00000111737_26951	199.314210859501;36.8303439743317;238.806015027026;51.7233743762599	77665	872	1839	2711	1000-4999
ZFHX3	rmd;ctrl	3'UTR;intron;non-coding_intron	chr16:72816795-72816820:-;chr16:72816990-72817045:-;chr16:72817180-72817209:-;chr16:72818416-72818450:-;chr16:72818475-72818507:-;chr16:72818546-72818574:-;chr16:72818669-72818694:-;chr16:72818752-72818809:-;chr16:72819578-72819634:-;chr16:72819649-72819667:-;chr16:72820019-72820060:-;chr16:72820091-72820128:-;chr16:72820196-72820220:-;chr16:72820539-72820566:-;chr16:72820696-72820728:-;chr16:728…	ENSG00000140836_12984;ENSG00000140836_12985;ENSG00000140836_12986;ENSG00000140836_12987;ENSG00000140836_12988;ENSG00000140836_12989;ENSG00000140836_12990;ENSG00000140836_12991;ENSG00000140836_12992;ENSG00000140836_12993;ENSG00000140836_12994;ENSG00000140836_12995;ENSG00000140836_12996;ENSG00000140836_12997;ENSG00000140836_12998;ENSG00000140836_12999;ENSG00000140836_13000;ENSG00000140836_13001;ENS…	1.95940399055413;8.37034699453939;1.71364745427921;3.1375802865722;1.79316255161058;1.29985100407082;0.741648272626192;3.26272874996927;21.7068000604387;0.451453812658333;1.29383720471397;7.10557701628864;2.23755220251239;1.35447198794992;2.49434471466511;1.33969127590019;0.623516497094151;1.22689260648389;0.738224213717227;5.17329575762016;0.967727540504997;1.5662692491534;2.12440092997832;1.131…	71941	1484	1224	2708	1000-4999
LRFN4	rmd;ctrl	3'UTR	chr11:66627909-66627942:+;chr11:66627902-66627945:+	ENSG00000173621_9787;ENSG00000173621_24098	37.5332019732339;263.447438228278	86200	2290	300	2590	1000-4999
KLF5	rmd;ctrl	3'UTR	chr13:73650156-73650178:+;chr13:73650433-73650470:+;chr13:73651511-73651564:+;chr13:73651593-73651676:+;chr13:73650150-73650180:+;chr13:73650432-73650473:+;chr13:73651325-73651488:+;chr13:73651504-73651572:+;chr13:73651582-73651676:+	ENSG00000102554_11195;ENSG00000102554_11196;ENSG00000102554_11197;ENSG00000102554_11198;ENSG00000102554_27733;ENSG00000102554_27734;ENSG00000102554_27735;ENSG00000102554_27736;ENSG00000102554_27737	11.3735500796361;58.2282520252635;29.2694967790263;86.7811451098092;19.9259526812724;22.0715565011384;41.825896347374;24.2975457983535;64.8199121919363	67336	1141	1354	2495	1000-4999
TOMM40	rmd;ctrl	3'UTR	chr19:45406882-45406931:+;chr19:45406876-45406940:+	ENSG00000130204_14777;ENSG00000130204_36238	109.74739880154;300.474823297303	62653	1311	1114	2425	1000-4999
ILF2	rmd;ctrl	3'UTR_non-coding	chr1:153634516-153634551:-;chr1:153634516-153634553:-	ENSG00000143621_838;ENSG00000143621_1841	161.818450638659;235.474882097604	101857	2000	392	2392	1000-4999
TSC22D1	rmd;ctrl	3'UTR;3'UTR_CDS	chr13:45007663-45007693:-;chr13:45008069-45008106:-;chr13:45007656-45007695:-;chr13:45008064-45008114:-	ENSG00000102804_11094;ENSG00000102804_11095;ENSG00000102804_27520;ENSG00000102804_27521	37.0717029172881;105.154800055877;32.1737425268861;153.618085706215	62990	1320	1043	2363	1000-4999
DUSP2	rmd;ctrl	3'UTR	chr2:96808915-96808981:-;chr2:96808909-96808985:-	ENSG00000158050_1813;ENSG00000158050_4513	63.6922920094046;48.8721739582896	53689	1511	793	2304	1000-4999
ELMSAN1	rmd;ctrl	3'UTR_non-coding;3'UTR_CDS_non-coding	chr14:74181833-74182013:-;chr14:74182037-74182134:-;chr14:74182307-74182331:-;chr14:74193371-74193392:-;chr14:74181827-74182190:-;chr14:74182317-74182337:-;chr14:74184921-74184957:-;chr14:74193362-74193392:-	ENSG00000156030_11778;ENSG00000156030_11779;ENSG00000156030_11780;ENSG00000156030_11781;ENSG00000156030_29339;ENSG00000156030_29340;ENSG00000156030_29341;ENSG00000156030_29342	169.112536986045;161.705852738432;5.76964228410805;3.99103377275884;372.625352186497;1.49337675147865;5.88772374155072;4.56205072179519	51253	817	1482	2299	1000-4999
TXNRD1	rmd;ctrl	3'UTR	chr12:104744029-104744033:+;chr12:104743993-104744057:+	ENSG00000198431_10800;ENSG00000198431_26725	0.894357288715582;210.926039742249	66332	1490	764	2254	1000-4999
NR4A2	rmd;ctrl	3'UTR	chr2:157181516-157181637:-;chr2:157181390-157181744:-	ENSG00000153234_2072;ENSG00000153234_5477	199.676114064169;472.371983073949	70578	1866	357	2223	1000-4999
NR4A1	rmd;ctrl	3'UTR_non-coding	chr12:52453203-52453287:+;chr12:52452967-52453007:+;chr12:52453023-52453028:+;chr12:52453118-52453133:+;chr12:52453146-52453287:+	ENSG00000123358_10464;ENSG00000123358_25894;ENSG00000123358_25895;ENSG00000123358_25896;ENSG00000123358_25897	142.768272760338;8.98094854228312;0.305618807673226;1.40841339576996;140.957012101332	53444	1415	747	2162	1000-4999
CBX8	rmd;ctrl	3'UTR	chr17:77768207-77768275:-;chr17:77768324-77768361:-;chr17:77768179-77768291:-;chr17:77768320-77768367:-	ENSG00000141570_13767;ENSG00000141570_13768;ENSG00000141570_33927;ENSG00000141570_33928	50.6078904328077;38.226758933975;82.3490676241543;65.2851342361324	40635	769	1370	2139	1000-4999
CBFA2T3	rmd;ctrl	3'UTR_non-coding;3'UTR	chr16:88941895-88941961:-;chr16:88942630-88942655:-;chr16:88941267-88941297:-;chr16:88941882-88941986:-;chr16:88942625-88942737:-	ENSG00000129993_13123;ENSG00000129993_13124;ENSG00000129993_32655;ENSG00000129993_32656;ENSG00000129993_32657	78.9169982245699;3.25541591625237;6.49556306524346;499.662998685603;23.2646357471133	46590	714	1388	2102	1000-4999
CITED2	rmd;ctrl	3'UTR	chr6:139693438-139693519:-;chr6:139693397-139693578:-	ENSG00000164442_6125;ENSG00000164442_15544	72.0563466061673;102.707336944014	47565	1004	1093	2097	1000-4999
TNRC18	rmd;ctrl	3'UTR;intron	chr7:5346437-5346547:-;chr7:5346791-5346853:-;chr7:5391227-5391255:-;chr7:5346426-5346498:-;chr7:5346766-5346891:-;chr7:5390936-5390978:-;chr7:5391056-5391060:-;chr7:5391172-5391182:-;chr7:5391209-5391234:-	ENSG00000182095_6317;ENSG00000182095_6318;ENSG00000182095_6319;ENSG00000182095_15887;ENSG00000182095_15888;ENSG00000182095_15889;ENSG00000182095_15890;ENSG00000182095_15891;ENSG00000182095_15892;ENSG00000182095_15893	99.1062228526897;4.10594656948273;1.74445768774322;644.446597726329;20.5212887073793;11.4281043001934;0.183798542153521;0.39953716477067;0.954975591486027;0.993236473480077	48943	859	1236	2095	1000-4999
MCL1	rmd;ctrl	3'UTR	chr1:150547136-150547169:-;chr1:150547130-150547175:-	ENSG00000143384_824;ENSG00000143384_1787	36.5019022377059;38.2794496044852	31873	393	1699	2092	1000-4999
IRS2	rmd;ctrl	3'UTR	chr13:110406362-110406483:-;chr13:110406495-110406521:-;chr13:110406570-110406588:-;chr13:110406835-110406866:-;chr13:110407102-110407141:-;chr13:110407631-110407670:-;chr13:110407909-110407935:-;chr13:110406362-110406534:-;chr13:110406563-110406600:-;chr13:110406811-110406860:-;chr13:110407097-110407145:-	ENSG00000185950_11402;ENSG00000185950_11403;ENSG00000185950_11404;ENSG00000185950_11405;ENSG00000185950_11406;ENSG00000185950_11407;ENSG00000185950_11408;ENSG00000185950_11409;ENSG00000185950_11410;ENSG00000185950_28183;ENSG00000185950_28184;ENSG00000185950_28185;ENSG00000185950_28186	18.5612780704816;71.3849374233175;4.23679381976756;0.991739011027307;18.6740530220545;0.921631643537535;11.9472452956477;2.87988120215128;6.88589524664206;178.557827306043;5.04922258004234;17.4438728358815;21.9186224746575	48194	1200	886	2086	1000-4999
YY1	rmd;ctrl	3'UTR_non-coding;3'UTR	chr14:100744066-100744110:+;chr14:100744545-100744574:+;chr14:100744637-100744666:+;chr14:100744064-100744110:+;chr14:100744537-100744575:+;chr14:100744632-100744669:+	ENSG00000100811_11997;ENSG00000100811_11998;ENSG00000100811_11999;ENSG00000100811_29774;ENSG00000100811_29775;ENSG00000100811_29776	37.2283921517009;5.46384185614788;140.414038183324;71.7237766718492;25.7254966398664;276.834543414089	49579	1206	853	2059	1000-4999
TMEM65	rmd;ctrl	3'UTR	chr8:125325311-125325348:-;chr8:125325304-125325350:-	ENSG00000164983_7665;ENSG00000164983_7666;ENSG00000164983_19796	116.056482677373;2.212543669825;343.270341429089	38607	434	1620	2054	1000-4999
IGF2BP1	rmd;ctrl	3'UTR	chr17:47128515-47128670:+;chr17:47130457-47130484:+;chr17:47132360-47132396:+;chr17:47132461-47132502:+;chr17:47128505-47128687:+	ENSG00000159217_13534;ENSG00000159217_13535;ENSG00000159217_13536;ENSG00000159217_13537;ENSG00000159217_33495	36.2397768876062;1.33931457521604;0.942018292370144;1.32673811598275;991.754195670849	79808	507	1522	2029	1000-4999
WNT7B	rmd;ctrl	3'UTR;intron	chr22:46316355-46316400:-;chr22:46347342-46347381:-;chr22:46316350-46316402:-	ENSG00000188064_15822;ENSG00000188064_15823;ENSG00000188064_38854	123.172501108654;2.06061092982216;475.17748582581	35997	414	1600	2014	1000-4999
CCDC12	rmd;ctrl	3'UTR_non-coding;intron;CDS_non-coding_intron	chr3:46963233-46963277:-;chr3:46979159-46979179:-;chr3:46963221-46963286:-;chr3:46963725-46963756:-	ENSG00000160799_2791;ENSG00000160799_2792;ENSG00000160799_7365;ENSG00000160799_7366	84.6561364236975;0.978390560655645;455.884625107479;6.84982942745967	41188	568	1411	1979	1000-4999
BRIX1	rmd;ctrl	3'UTR_non-coding	chr5:34925736-34925780:+;chr5:34925648-34925669:+;chr5:34925731-34925783:+	ENSG00000113460_4437;ENSG00000113460_11632;ENSG00000113460_11633	92.0648138511708;4.88494892126877;158.409333068358	40345	651	1325	1976	1000-4999
KHDRBS1	rmd;ctrl	3'UTR_non-coding_intron	chr1:32508505-32508537:+;chr1:32508494-32508551:+	ENSG00000121774_292;ENSG00000121774_491	24.7906800401063;132.704644626177	32690	318	1639	1957	1000-4999
VEGFA	rmd;ctrl	3'UTR_non-coding	chr6:43753574-43753610:+;chr6:43753761-43753791:+;chr6:43753833-43753866:+;chr6:43753901-43754010:+;chr6:43754118-43754152:+;chr6:43752620-43752700:+;chr6:43753756-43753802:+;chr6:43753820-43754071:+	ENSG00000112715_5788;ENSG00000112715_5789;ENSG00000112715_5790;ENSG00000112715_5791;ENSG00000112715_5792;ENSG00000112715_14451;ENSG00000112715_14452;ENSG00000112715_14453	6.59539900940038;7.54676234181567;4.00720677409943;90.8028927830877;4.84739994011216;27.0428991251071;16.6524012969165;407.585682380653	69137	1648	302	1950	1000-4999
H1F0	rmd;ctrl	3'UTR	chr22:38203295-38203330:+;chr22:38203217-38203440:+	ENSG00000189060_15727;ENSG00000189060_38636	32.1463825363363;120.111739634986	58732	1102	847	1949	1000-4999
CRKL	rmd;ctrl	CDS;3'UTR_intron;3'UTR	chr22:21304063-21304070:+;chr22:21307404-21307415:+;chr22:21307821-21307876:+;chr22:21304058-21304094:+;chr22:21307819-21307921:+;chr22:21307928-21307957:+;chr22:21307983-21308017:+	ENSG00000099942_15583;ENSG00000099942_15584;ENSG00000099942_15585;ENSG00000099942_38296;ENSG00000099942_38297;ENSG00000099942_38298;ENSG00000099942_38299	0.724312212317753;1.52745301498333;10.922452807922;89.2819569029119;35.8052603630569;2.65109324342258;9.81637648905518	31815	576	1368	1944	1000-4999
AGPAT5	rmd;ctrl	3'UTR	chr8:6617109-6617170:+;chr8:6617105-6617176:+	ENSG00000155189_7210;ENSG00000155189_18524	209.839044972052;584.272448286406	52757	731	1206	1937	1000-4999
THADA	rmd;ctrl	3'UTR_intron;3'UTR_CDS_intron;CDS_intron	chr2:43449537-43449594:-;chr2:43449726-43449745:-;chr2:43450187-43450213:-;chr2:43450324-43450631:-;chr2:43450676-43450707:-;chr2:43451140-43451236:-;chr2:43451251-43451265:-;chr2:43449540-43449598:-;chr2:43449721-43449761:-;chr2:43449803-43449854:-;chr2:43449861-43449915:-;chr2:43450274-43450287:-;chr2:43450330-43450642:-;chr2:43450676-43450707:-;chr2:43450775-43450804:-;chr2:43451004-43451011:-…	ENSG00000115970_1549;ENSG00000115970_1551;ENSG00000115970_1552;ENSG00000115970_1553;ENSG00000115970_1554;ENSG00000115970_1555;ENSG00000115970_1556;ENSG00000115970_3708;ENSG00000115970_3710;ENSG00000115970_3711;ENSG00000115970_3712;ENSG00000115970_3713;ENSG00000115970_3714;ENSG00000115970_3715;ENSG00000115970_3716;ENSG00000115970_3717;ENSG00000115970_3718;ENSG00000115970_3720;ENSG00000115970_3721;…	11.5038920119953;1.05373395657332;1.65874873759583;95.5375464644597;4.74284982413406;45.1662243438873;0.384962555296088;33.4009799262628;14.5328431400827;3.63359937246668;6.66490737802082;0.456871887765169;257.164317870606;12.9715922128249;1.31314131836669;0.71173876851124;1.70708188119396;22.9207142541363;0.967150297908454;8.82278929260195;5.52134558222504;4.28351020751953;3.79978032571085	47040	996	940	1936	1000-4999
CDK4	rmd;ctrl	3'UTR	chr12:58142014-58142054:-;chr12:58142014-58142067:-;chr12:58142140-58142152:-	ENSG00000135446_10563;ENSG00000135446_26059;ENSG00000135446_26060	12.2909572432327;28.7247007246637;2.71953794325853	21568	573	1354	1927	1000-4999
TFAP2A	rmd;ctrl	3'UTR_intron	chr6:10397897-10397930:-;chr6:10398025-10398061:-;chr6:10398222-10398333:-;chr6:10397787-10397891:-;chr6:10397898-10397990:-;chr6:10398023-10398060:-;chr6:10398155-10398189:-;chr6:10398196-10398332:-	ENSG00000137203_5590;ENSG00000137203_5591;ENSG00000137203_5592;ENSG00000137203_14022;ENSG00000137203_14023;ENSG00000137203_14024;ENSG00000137203_14025;ENSG00000137203_14026	2.73074865267524;16.7338994526808;50.5751192263748;17.5795865774493;11.4916630564794;25.3356979829705;3.40017153422278;395.958793447262	56748	1144	754	1898	1000-4999
WEE1	rmd;ctrl	3'UTR_intron	chr11:9610729-9610801:+;chr11:9610887-9610895:+;chr11:9610941-9610942:+;chr11:9610954-9610959:+;chr11:9610986-9610998:+;chr11:9611071-9611150:+;chr11:9610927-9610947:+;chr11:9610979-9611018:+;chr11:9611060-9611161:+	ENSG00000166483_9574;ENSG00000166483_9575;ENSG00000166483_9576;ENSG00000166483_9577;ENSG00000166483_9578;ENSG00000166483_9579;ENSG00000166483_23615;ENSG00000166483_23616;ENSG00000166483_23617	15.2732022327058;0.601638722309753;0.0382540664332601;0.320766559936977;0.720312924374402;128.978683023424;3.48408413574933;8.76484957586911;249.423621301092	44119	639	1238	1877	1000-4999
MOGS	rmd;ctrl	3'UTR_non-coding	chr2:74688194-74688236:-;chr2:74688277-74688298:-;chr2:74688188-74688307:-	ENSG00000115275_1768;ENSG00000115275_1769;ENSG00000115275_4429;ENSG00000115275_4430	50.0474858826343;11.1773846526488;164.601487388488;23.2972311395186	74716	1162	714	1876	1000-4999
SERTAD2	rmd;ctrl	3'UTR	chr2:64858756-64858809:-;chr2:64859947-64859978:-;chr2:64861228-64861324:-;chr2:64861462-64861492:-;chr2:64861970-64861982:-;chr2:64862396-64862446:-;chr2:64862452-64862563:-;chr2:64862590-64862641:-;chr2:64862655-64862722:-;chr2:64862952-64862974:-;chr2:64858756-64858905:-;chr2:64859942-64860000:-;chr2:64861187-64861403:-;chr2:64861413-64861498:-;chr2:64862322-64862368:-;chr2:64862385-64862564:-…	ENSG00000179833_1686;ENSG00000179833_1687;ENSG00000179833_1688;ENSG00000179833_1689;ENSG00000179833_1690;ENSG00000179833_1691;ENSG00000179833_1692;ENSG00000179833_1693;ENSG00000179833_1694;ENSG00000179833_1695;ENSG00000179833_4269;ENSG00000179833_4270;ENSG00000179833_4271;ENSG00000179833_4272;ENSG00000179833_4273;ENSG00000179833_4274;ENSG00000179833_4275;ENSG00000179833_4276	16.3900128393734;16.0526783134487;15.7635631518054;6.22697546945423;0.939671689640328;14.2013082958291;54.6782273783976;14.5416431681048;67.4720689899887;8.18977361022424;32.4150319551827;12.1449575018839;43.239710023442;24.6688007717149;6.54520875127607;66.1427555656419;96.7607675429659;51.5803057233748	42837	878	968	1846	1000-4999
NFE2L2	rmd;ctrl	3'UTR_intron;3'UTR_CDS_intron	chr2:178095090-178095163:-;chr2:178095260-178095309:-;chr2:178095504-178095516:-;chr2:178095045-178095173:-;chr2:178095219-178095321:-;chr2:178095500-178095520:-	ENSG00000116044_2170;ENSG00000116044_2171;ENSG00000116044_2172;ENSG00000116044_5709;ENSG00000116044_5710;ENSG00000116044_5711	115.48285444005;12.9507550613052;1.31527715947859;473.597328919771;52.9082480560093;2.61783934280184	50689	1169	676	1845	1000-4999
MID1IP1	rmd;ctrl	3'UTR	chrX:38664820-38664859:+;chrX:38665079-38665095:+;chrX:38665467-38665498:+;chrX:38665066-38665099:+;chrX:38665466-38665500:+;chrX:38665637-38665685:+	ENSG00000165175_16028;ENSG00000165175_16029;ENSG00000165175_16030;ENSG00000165175_39301;ENSG00000165175_39302;ENSG00000165175_39303	10.8635706916929;1.51016897202972;44.4247611486056;13.9702384979472;74.155901805826;25.7711596703902	42792	1159	670	1829	1000-4999
CD55	rmd;ctrl	3'UTR_non-coding	chr1:207533806-207533841:+;chr1:207533708-207533723:+;chr1:207533744-207533771:+;chr1:207533801-207533848:+	ENSG00000196352_1186;ENSG00000196352_2536;ENSG00000196352_2537;ENSG00000196352_2538	88.560155749585;4.36166437982049;16.0252013394637;148.766400659993	39796	1128	691	1819	1000-4999
ATP2B1	rmd;ctrl	3'UTR	chr12:89984061-89984093:-;chr12:89984594-89984634:-;chr12:89984051-89984100:-;chr12:89984558-89984569:-;chr12:89984593-89984637:-	ENSG00000070961_10718;ENSG00000070961_10719;ENSG00000070961_26419;ENSG00000070961_26420;ENSG00000070961_26421	164.995625077806;248.995767916857;221.752024463035;1.30228328080988;737.699655153926	110568	651	1155	1806	1000-4999
RNU11	ctrl	non-coding	chr1:28975197-28975245:+	ENSG00000270103_459	28.2095	36008	375	1369	1744	1000-4999
UBE2Q1	rmd;ctrl	3'UTR	chr1:154522511-154522539:-;chr1:154522510-154522553:-	ENSG00000160714_858;ENSG00000160714_1871	146.629990786376;100.740227172204	44230	906	838	1744	1000-4999
CTD-3222D19.2;MED26	rmd;ctrl	3'UTR_non-coding_intron	chr19:16685732-16685780:-;chr19:16685793-16685820:-;chr19:16686636-16686715:-;chr19:16685729-16685834:-;chr19:16685850-16685884:-;chr19:16686160-16686176:-;chr19:16686628-16686693:-	ENSG00000141979_14414;ENSG00000105085_14420;ENSG00000141979_14415;ENSG00000105085_14421;ENSG00000141979_14416;ENSG00000105085_14422;ENSG00000141979_35497;ENSG00000105085_35504;ENSG00000141979_35498;ENSG00000105085_35505;ENSG00000141979_35499;ENSG00000105085_35506;ENSG00000141979_35500;ENSG00000105085_35507	144.457354930808;143.353285828361;85.0203176258955;84.3243996922931;17.7840190729938;17.630002838887;350.694768805047;326.00519117214;4.01403769817354;3.68473287923763;0.0460807854635063;0.197737624109484;13.3339329744229;12.3731113041233	38885	668	1060	1728	1000-4999
TNFSF9	rmd;ctrl	3'UTR	chr19:6535273-6535370:+;chr19:6535247-6535377:+	ENSG00000125657_14281;ENSG00000125657_35228	210.632703868393;110.990282287299	67253	1299	427	1726	1000-4999
TFAM	rmd;ctrl	3'UTR	chr10:60155247-60155269:+;chr10:60155360-60155380:+;chr10:60155765-60155797:+;chr10:60155358-60155385:+;chr10:60155761-60155797:+	ENSG00000108064_8976;ENSG00000108064_8977;ENSG00000108064_8978;ENSG00000108064_8979;ENSG00000108064_22649;ENSG00000108064_22650	10.0775358486516;5.34829957814237;16.9308783979765;18.0434151672846;25.910776485425;17.7265127518643	25251	276	1443	1719	1000-4999
ATP6V1G1	rmd;ctrl	3'UTR	chr9:117360180-117360204:+;chr9:117360173-117360216:+	ENSG00000136888_8335;ENSG00000136888_21483	19.5166024014814;34.21463758501	23141	203	1515	1718	1000-4999
ZFP36	rmd;ctrl	3'UTR	chr19:39899806-39900047:+;chr19:39899784-39900047:+	ENSG00000128016_14683;ENSG00000128016_36028	253.450917830377;144.591479796187	45538	896	813	1709	1000-4999
PCBP2	rmd;ctrl	3'UTR_non-coding	chr12:53873544-53873584:+;chr12:53873358-53873373:+;chr12:53873542-53873612:+	ENSG00000197111_10472;ENSG00000197111_25914;ENSG00000197111_25915	149.946988252258;2.65273182465436;350.061038714976	45772	605	1069	1674	1000-4999
ID2	rmd;ctrl	3'UTR	chr2:8824233-8824267:+;chr2:8824392-8824437:+;chr2:8824357-8824443:+	ENSG00000115738_1394;ENSG00000115738_1395;ENSG00000115738_3329	27.044705411291;44.5382685025927;53.113060851294	31778	606	1062	1668	1000-4999
GFOD1	rmd;ctrl	3'UTR;intron	chr6:13358344-13358385:-;chr6:13358408-13358463:-;chr6:13358470-13358488:-;chr6:13358569-13358630:-;chr6:13454846-13454867:-;chr6:13358077-13358110:-;chr6:13358283-13358646:-	ENSG00000145990_5617;ENSG00000145990_5618;ENSG00000145990_5619;ENSG00000145990_5620;ENSG00000145990_5621;ENSG00000145990_14071;ENSG00000145990_14072;ENSG00000145990_14073	46.5353432494321;71.0900833742304;0.625831360698415;12.338985007544;57.9097412237543;3.56945891165915;380.816149914251;25.2141015876669	37030	538	1113	1651	1000-4999
M6PR	rmd;ctrl	3'UTR	chr12:9092987-9092996:-;chr12:9092960-9093032:-	ENSG00000003056_10212;ENSG00000003056_25203	0.57094070400516;103.783956926282	36394	304	1332	1636	1000-4999
KIAA0947	rmd;ctrl	3'UTR	chr5:5490248-5490257:+;chr5:5490270-5490276:+;chr5:5490284-5490336:+;chr5:5490214-5490338:+	ENSG00000164151_4288;ENSG00000164151_4289;ENSG00000164151_4290;ENSG00000164151_11286	0.426843768424774;0.306019442945923;193.355156738807;558.038041907619	47293	1101	524	1625	1000-4999
TNFAIP8	rmd;ctrl	3'UTR	chr5:118730089-118730121:+;chr5:118730163-118730236:+;chr5:118730062-118730241:+;chr5:118730260-118730293:+	ENSG00000145779_4903;ENSG00000145779_4904;ENSG00000145779_12749;ENSG00000145779_12750	2.25984561253284;61.3742892898028;791.021577110876;5.56190672395802	55008	1211	414	1625	1000-4999
BTG2	rmd;ctrl	3'UTR	chr1:203276637-203276785:+;chr1:203276634-203276790:+	ENSG00000159388_1163;ENSG00000159388_2480	175.240450799467;297.360722906953	93015	878	745	1623	1000-4999
PCSK9	rmd;ctrl	3'UTR_non-coding	chr1:55530481-55530522:+;chr1:55530381-55530391:+;chr1:55530473-55530524:+	ENSG00000169174_510;ENSG00000169174_511;ENSG00000169174_1043;ENSG00000169174_1044	0.0300568176889058;48.9187092496066;2.47862854229;241.113126861192	33349	351	1253	1604	1000-4999
THADA;ZFP36L2	rmd;ctrl	3'UTR_intron	chr2:43449615-43449711:-;chr2:43449616-43449711:-;chr2:43451111-43451273:-	ENSG00000152518_1557;ENSG00000115970_1550;ENSG00000115970_3709;ENSG00000152518_3726;ENSG00000115970_3719;ENSG00000152518_3727	44.8966396997279;78.8346799300113;207.292855688472;55.3851963728877;213.72749663344;59.4582643014786	37047	810	785	1595	1000-4999
SET	ctrl	3'UTR	chr9:131457417-131457456:+	ENSG00000119335_21885	14.9675	52701	1498	95	1593	1000-4999
BCOR	rmd;ctrl	3'UTR_intron;intron	chrX:39910519-39910635:-;chrX:39910686-39910717:-;chrX:39911102-39911129:-;chrX:39911235-39911250:-;chrX:39939804-39939821:-;chrX:39910501-39910671:-;chrX:39910677-39910713:-;chrX:39910826-39910863:-;chrX:39911023-39911034:-;chrX:39911102-39911132:-;chrX:39911221-39911257:-;chrX:39919072-39919129:-;chrX:39969122-39969143:-	ENSG00000183337_16031;ENSG00000183337_16032;ENSG00000183337_16033;ENSG00000183337_16034;ENSG00000183337_16035;ENSG00000183337_39304;ENSG00000183337_39305;ENSG00000183337_39306;ENSG00000183337_39307;ENSG00000183337_39308;ENSG00000183337_39309;ENSG00000183337_39310;ENSG00000183337_39311	77.43011871863;5.99203719373507;4.4352358246897;1.077187973329;4.30086984036897;500.748259863479;12.7282803237611;3.75712371622927;0.941292312549056;9.21352227539646;14.1114742532013;10.9948989375274;8.38136738185164	44269	1032	520	1552	1000-4999
UBTD2	rmd;ctrl	3'UTR	chr5:171636646-171636748:-;chr5:171636646-171636756:-;chr5:171636779-171636807:-;chr5:171637322-171637336:-;chr5:171638415-171638487:-	ENSG00000168246_5406;ENSG00000168246_13766;ENSG00000168246_13767;ENSG00000168246_13768;ENSG00000168246_13769	126.924115489737;269.25693517554;2.02944097263663;0.568603184004933;29.0241607026559	41041	499	1040	1539	1000-4999
PPP1R15B	ctrl	3'UTR	chr1:204372652-204372695:-;chr1:204374524-204374552:-	ENSG00000158615_2504;ENSG00000158615_2505;ENSG00000158615_2506	26.4655598120199;2.19327858943658;1.16489837354256	36180	690	841	1531	1000-4999
MCMBP	rmd;ctrl	3'UTR;3'UTR_non-coding	chr10:121589576-121589610:-;chr10:121590797-121590835:-;chr10:121589573-121589624:-;chr10:121590717-121590789:-;chr10:121590797-121590835:-	ENSG00000197771_9390;ENSG00000197771_9391;ENSG00000197771_9392;ENSG00000197771_9393;ENSG00000197771_23322;ENSG00000197771_23323;ENSG00000197771_23324;ENSG00000197771_23325	0.100932326407942;1.50816945588775;17.2878044404096;17.0042323306509;26.5869594492759;22.7210126974483;46.3098428601136;54.3373097488344	28334	463	1065	1528	1000-4999
TGIF1	rmd;ctrl	3'UTR	chr18:3458010-3458049:+;chr18:3458111-3458161:+;chr18:3458281-3458304:+;chr18:3458334-3458398:+;chr18:3458009-3458079:+;chr18:3458095-3458188:+;chr18:3458235-3458408:+	ENSG00000177426_13831;ENSG00000177426_13832;ENSG00000177426_13833;ENSG00000177426_13834;ENSG00000177426_13835;ENSG00000177426_13836;ENSG00000177426_34117;ENSG00000177426_34118;ENSG00000177426_34119;ENSG00000177426_34120	0.306348926365401;9.46947618032137;10.6837966894088;1.24183190900873;1.03556971812881;8.40567707127646;63.1070021601739;46.0341636678129;57.831703970983;39.5839779612124	47550	998	522	1520	1000-4999
LYPD3	rmd;ctrl	3'UTR	chr19:43965273-43965312:-;chr19:43965271-43965312:-	ENSG00000124466_14737;ENSG00000124466_36153	80.2062689060992;39.8988246577012	21246	106	1397	1503	1000-4999
PFN1	ctrl	3'UTR	chr17:4848953-4848995:-	ENSG00000108518_32738	49.6741	35340	456	1040	1496	1000-4999
TOMM22	rmd;ctrl	3'UTR	chr22:39080454-39080484:+;chr22:39080441-39080491:+	ENSG00000100216_15742;ENSG00000100216_38697	15.9442175411096;46.993211361491	27866	361	1135	1496	1000-4999
ARL4D	rmd;ctrl	3'UTR	chr17:41478180-41478238:+;chr17:41478185-41478238:+	ENSG00000175906_13466;ENSG00000175906_33355	30.8212515860638;15.128010150061	24216	622	861	1483	1000-4999
SLC7A5	rmd;ctrl	3'UTR;3'UTR_non-coding	chr16:87866228-87866241:-;chr16:87863630-87863665:-;chr16:87866223-87866245:-;chr16:87866321-87866340:-	ENSG00000103257_13118;ENSG00000103257_32631;ENSG00000103257_32632;ENSG00000103257_32633	8.72521808730618;14.6460721283506;12.6231573550424;4.50245980586135	36318	524	950	1474	1000-4999
CPEB4	rmd;ctrl	3'UTR;5'UTR;3'UTR_non-coding	chr5:173384998-173385018:+;chr5:173385315-173385344:+;chr5:173385386-173385537:+;chr5:173386321-173386338:+;chr5:173386622-173386663:+;chr5:173386708-173386727:+;chr5:173386781-173386848:+;chr5:173386866-173386995:+;chr5:173387023-173387153:+;chr5:173387169-173387313:+;chr5:173316204-173316236:+;chr5:173316267-173316301:+;chr5:173383336-173383368:+;chr5:173385324-173385344:+;chr5:173385386-173385…	ENSG00000113742_5428;ENSG00000113742_5429;ENSG00000113742_5430;ENSG00000113742_5431;ENSG00000113742_5432;ENSG00000113742_5433;ENSG00000113742_5434;ENSG00000113742_5435;ENSG00000113742_5436;ENSG00000113742_5437;ENSG00000113742_5438;ENSG00000113742_5439;ENSG00000113742_5440;ENSG00000113742_5441;ENSG00000113742_5442;ENSG00000113742_13801;ENSG00000113742_13802;ENSG00000113742_13803;ENSG00000113742_13…	2.25897949195114;0.201453731056761;14.6538028772125;26.1623932916019;25.5248594722284;16.1378941031811;4.04230807706453;10.9342316152522;1.18285170048558;1.59480061204384;25.8177088588851;115.80579496633;104.717700506322;20.919873241604;23.6509084751154;2.30706849006174;3.22071201493937;2.42778324352243;1.81544348035226;3.34666926301738;0.735121251435409;7.31110511160945;1.56595525844694;2.764821…	37514	791	662	1453	1000-4999
SIX2	rmd;ctrl	3'UTR	chr2:45232335-45232419:-;chr2:45232327-45232435:-	ENSG00000170577_1568;ENSG00000170577_3836	58.0317029011267;232.58779478182	39791	1026	415	1441	1000-4999
B4GALT5	rmd;ctrl	3'UTR	chr20:48249488-48249528:-;chr20:48249573-48249582:-;chr20:48250702-48250721:-;chr20:48250947-48250972:-;chr20:48249483-48249603:-;chr20:48249621-48249651:-;chr20:48250433-48250466:-;chr20:48250556-48250567:-;chr20:48250695-48250727:-;chr20:48250943-48250993:-;chr20:48252056-48252063:-	ENSG00000158470_15272;ENSG00000158470_15273;ENSG00000158470_15274;ENSG00000158470_15275;ENSG00000158470_15276;ENSG00000158470_37331;ENSG00000158470_37332;ENSG00000158470_37333;ENSG00000158470_37334;ENSG00000158470_37335;ENSG00000158470_37336;ENSG00000158470_37337	69.6493647549013;0.829392793636831;1.5709435999124;3.91976502553006;0.570588297850665;395.291209672299;6.31016594641136;3.19582038219493;0.324342793080279;12.3813284881142;34.4984058134592;1.17043249541241	36903	663	776	1439	1000-4999
MAFG	rmd;ctrl	3'UTR_intron;3'UTR	chr17:79876156-79876177:-;chr17:79879358-79879387:-;chr17:79879482-79879524:-;chr17:79879571-79879594:-;chr17:79879332-79879667:-	ENSG00000197063_13794;ENSG00000197063_13795;ENSG00000197063_13796;ENSG00000197063_13797;ENSG00000197063_33999	2.50000793154007;2.00146741410139;22.3926565413101;1.63655539439732;154.081596663797	32421	544	895	1439	1000-4999
SSR2	rmd;ctrl	3'UTR_non-coding	chr1:155978843-155978871:-;chr1:155978841-155978877:-	ENSG00000163479_877;ENSG00000163479_1905	50.9927159834324;76.2303795119016	41042	863	575	1438	1000-4999
NOG	rmd;ctrl	3'UTR	chr17:54672546-54672605:+;chr17:54672493-54672614:+	ENSG00000183691_13574;ENSG00000183691_33601	10.2593455539009;189.351745859781	73811	491	928	1419	1000-4999
KLF2	rmd;ctrl	3'UTR	chr19:16438243-16438346:+;chr19:16438177-16438346:+	ENSG00000127528_14411;ENSG00000127528_35494	172.086198844434;59.8833617531856	31976	755	654	1409	1000-4999
AEBP2	rmd;ctrl	intron;3'UTR_intron	chr12:19593788-19593846:+;chr12:19671878-19671908:+;chr12:19672162-19672219:+;chr12:19672957-19672979:+;chr12:19673006-19673014:+;chr12:19673106-19673159:+;chr12:19730780-19730802:+;chr12:19593364-19593403:+;chr12:19593774-19593864:+;chr12:19672152-19672220:+;chr12:19672957-19672969:+;chr12:19673003-19673027:+;chr12:19673069-19673078:+;chr12:19673106-19673161:+;chr12:19712013-19712059:+	ENSG00000139154_10268;ENSG00000139154_10269;ENSG00000139154_10270;ENSG00000139154_10271;ENSG00000139154_10272;ENSG00000139154_10273;ENSG00000139154_10274;ENSG00000139154_25318;ENSG00000139154_25319;ENSG00000139154_25320;ENSG00000139154_25321;ENSG00000139154_25322;ENSG00000139154_25323;ENSG00000139154_25324;ENSG00000139154_25325	4.78212469408905;4.28374269522585;58.8493459171692;1.81400689268836;0.259464352311948;155.195862819406;7.86109720452693;9.62921445537856;77.3148027590254;87.4483956257218;1.87686695077083;8.01737557619221;0.24896800315304;259.163364256594;5.38483606899894	40545	727	679	1406	1000-4999
SERPINE1	rmd;ctrl	3'UTR	chr7:100782431-100782527:+;chr7:100782379-100782527:+	ENSG00000106366_6752;ENSG00000106366_17126	240.64362565685;102.441393321208	27483	414	990	1404	1000-4999
LATS2	rmd;ctrl	3'UTR;intron	chr13:21547173-21547215:-;chr13:21548176-21548193:-;chr13:21548431-21548466:-;chr13:21548618-21548630:-;chr13:21548644-21548690:-;chr13:21548701-21548729:-;chr13:21548821-21548826:-;chr13:21547179-21547215:-;chr13:21547316-21547324:-;chr13:21547493-21547504:-;chr13:21548431-21548465:-;chr13:21548612-21548681:-;chr13:21554186-21554301:-	ENSG00000150457_10977;ENSG00000150457_10978;ENSG00000150457_10979;ENSG00000150457_10980;ENSG00000150457_10981;ENSG00000150457_10982;ENSG00000150457_10983;ENSG00000150457_27156;ENSG00000150457_27157;ENSG00000150457_27158;ENSG00000150457_27159;ENSG00000150457_27160;ENSG00000150457_27161;ENSG00000150457_27162;ENSG00000150457_27163	13.8716815062483;4.68863920014031;89.0746821935436;1.22114451300707;22.7972596750056;6.8399277111932;0.832904471931363;11.3492120271948;0.110870656542852;0.0137323224160034;0.328249718857132;5.47030851001453;9.97096651311265;16.5845639196677;18.9321342821371	25462	381	1021	1402	1000-4999
KLHL15	rmd;ctrl	3'UTR	chrX:24001948-24001966:-;chrX:24002245-24002257:-;chrX:24002530-24002548:-;chrX:24002740-24002786:-;chrX:24003359-24003441:-;chrX:24003466-24003516:-;chrX:24003975-24004008:-;chrX:24005462-24005498:-;chrX:24005515-24005525:-;chrX:24005550-24005608:-;chrX:24005733-24005764:-;chrX:24001943-24001966:-;chrX:24002720-24002790:-;chrX:24003363-24003418:-;chrX:24003463-24003512:-;chrX:24003974-24004010:-…	ENSG00000174010_15981;ENSG00000174010_15982;ENSG00000174010_15983;ENSG00000174010_15984;ENSG00000174010_15985;ENSG00000174010_15986;ENSG00000174010_15987;ENSG00000174010_15988;ENSG00000174010_15989;ENSG00000174010_15990;ENSG00000174010_15991;ENSG00000174010_39188;ENSG00000174010_39189;ENSG00000174010_39190;ENSG00000174010_39191;ENSG00000174010_39192;ENSG00000174010_39193;ENSG00000174010_39194;ENS…	1.8286082368068;1.01398331317691;4.13890603435213;14.303421311585;46.8671549333654;46.3852543290892;22.193777739414;67.1046409451857;1.79828533269312;37.863431437856;21.931994839156;2.69105835575722;9.17805764899028;5.46305419877481;17.0038462377557;16.1506423508035;27.2704114674848;7.30690531142674;12.2047566479311	34421	828	563	1391	1000-4999
TMEM127	rmd;ctrl	3'UTR	chr2:96917422-96917467:-;chr2:96917364-96917501:-	ENSG00000135956_1814;ENSG00000135956_1815;ENSG00000135956_4528	153.565625828348;4.47561892788191;336.9177879496	62085	1077	309	1386	1000-4999
GLIS2	rmd;ctrl	3'UTR	chr16:4389552-4389591:+;chr16:4389441-4389534:+;chr16:4389542-4389595:+	ENSG00000126603_12662;ENSG00000126603_31476;ENSG00000126603_31477	61.6428822701425;15.6997040530483;508.2151742043	41566	1305	75	1380	1000-4999
PABPC1	rmd;ctrl	5'UTR_intron;3'UTR_intron	chr8:101734267-101734299:-;chr8:101715521-101715555:-;chr8:101734117-101734157:-;chr8:101734255-101734313:-	ENSG00000070756_7539;ENSG00000070756_19449;ENSG00000070756_19450;ENSG00000070756_19451;ENSG00000070756_19452	67.0948859295592;14.2913568806247;9.12892011899629;6.56847667855769;115.601852269601	52272	665	708	1373	1000-4999
C12orf23	rmd;ctrl	3'UTR_intron	chr12:107367697-107367727:+;chr12:107367696-107367740:+	ENSG00000151135_10809;ENSG00000151135_26833	217.06438951119;254.903170834003	48019	1191	173	1364	1000-4999
LDLR	rmd;ctrl	3'UTR_CDS_intron;3'UTR_non-coding;3'UTR	chr19:11242106-11242128:+;chr19:11244153-11244180:+;chr19:11244219-11244293:+;chr19:11244339-11244370:+;chr19:11242099-11242144:+;chr19:11244152-11244201:+;chr19:11244209-11244312:+;chr19:11244336-11244370:+	ENSG00000130164_14317;ENSG00000130164_14318;ENSG00000130164_14319;ENSG00000130164_14320;ENSG00000130164_14321;ENSG00000130164_35347;ENSG00000130164_35348;ENSG00000130164_35349;ENSG00000130164_35350;ENSG00000130164_35351	2.51203672865819;0.516483556696943;1.12284268399074;91.2341725102522;36.2975953673889;19.3743429085478;10.4011028606112;110.025033185378;27.0206098046623;1.13020965239281	27236	564	787	1351	1000-4999
ANKRD32	rmd;ctrl	3'UTR_non-coding_intron	chr5:94031205-94031233:+;chr5:94031322-94031353:+;chr5:94031198-94031237:+;chr5:94031260-94031358:+	ENSG00000133302_4737;ENSG00000133302_4738;ENSG00000133302_12340;ENSG00000133302_12341	7.62512407101379;16.7385214870101;48.4544519336873;422.902843582019	36261	543	804	1347	1000-4999
DKK1	rmd;ctrl	3'UTR_intron	chr10:54076814-54076843:+;chr10:54077086-54077138:+;chr10:54076812-54076843:+;chr10:54077051-54077143:+	ENSG00000107984_8961;ENSG00000107984_8962;ENSG00000107984_22634;ENSG00000107984_22635	50.8286711049099;60.9529784930935;32.6937535730174;45.015423704923	35986	709	636	1345	1000-4999
EMP1	rmd;ctrl	3'UTR_intron;3'UTR	chr12:13368918-13368952:+;chr12:13369644-13369686:+;chr12:13368914-13368953:+;chr12:13369630-13369708:+	ENSG00000134531_10245;ENSG00000134531_10246;ENSG00000134531_25279;ENSG00000134531_25280	9.45980973063948;79.8689750340283;23.780510414527;211.833905348103	44338	1052	293	1345	1000-4999
KDM2A	rmd;ctrl	3'UTR_non-coding;3'UTR	chr11:67024579-67024605:+;chr11:67025042-67025048:+;chr11:67025168-67025230:+;chr11:67025301-67025327:+;chr11:67025410-67025467:+;chr11:67025503-67025553:+;chr11:67024577-67024607:+;chr11:67025040-67025340:+;chr11:67025374-67025475:+;chr11:67025497-67025558:+	ENSG00000173120_9788;ENSG00000173120_9789;ENSG00000173120_9790;ENSG00000173120_9791;ENSG00000173120_9792;ENSG00000173120_9793;ENSG00000173120_9794;ENSG00000173120_24099;ENSG00000173120_24100;ENSG00000173120_24101;ENSG00000173120_24102;ENSG00000173120_24103;ENSG00000173120_24104	0.189740762223492;21.9898649232391;0.209830625587549;9.15083835430651;2.94742949217115;64.1712899710038;19.0994721815856;68.8524983749227;32.2053648648024;15.0043866634299;18.0050982761964;266.633630823458;34.1498335111409	36080	827	516	1343	1000-4999
CRTAP	ctrl	3'UTR	chr3:33184545-33184580:+	ENSG00000170275_7221;ENSG00000170275_7222	31.7611074449734;60.524590167153	25755	520	813	1333	1000-4999
SETD5	rmd;ctrl	intron;3'UTR_intron	chr3:9462744-9462765:+;chr3:9519147-9519177:+;chr3:9519523-9519545:+;chr3:9519554-9519562:+;chr3:9519569-9519572:+;chr3:9519578-9519584:+;chr3:9519689-9519827:+;chr3:9519084-9519116:+;chr3:9519146-9519189:+;chr3:9519483-9519602:+;chr3:9519655-9519829:+	ENSG00000168137_2603;ENSG00000168137_2604;ENSG00000168137_2605;ENSG00000168137_2606;ENSG00000168137_2607;ENSG00000168137_2608;ENSG00000168137_2609;ENSG00000168137_2610;ENSG00000168137_6973;ENSG00000168137_6974;ENSG00000168137_6975;ENSG00000168137_6976;ENSG00000168137_6977	1.92097288621922;17.0073682161453;3.54406352489912;0.216796986506595;0.0162508325123246;0.149546201115804;0.250945686239539;39.3520516397735;8.08248106286593;17.6828477119806;37.2519824219191;0.471619613472273;227.9079465751	29144	513	815	1328	1000-4999
SNIP1	rmd;ctrl	3'UTR	chr1:38002136-38002195:-;chr1:38002234-38002258:-;chr1:38002135-38002199:-;chr1:38002505-38002565:-	ENSG00000163877_327;ENSG00000163877_328;ENSG00000163877_570;ENSG00000163877_571	275.168551131531;12.247047641494;207.467802780674;21.6001546320408	33818	1025	293	1318	1000-4999
ZMIZ1	rmd;ctrl	intron;3'UTR	chr10:81044905-81044942:+;chr10:81074258-81074281:+;chr10:81075390-81075399:+;chr10:81075595-81075637:+;chr10:81075889-81075909:+;chr10:81076096-81076137:+;chr10:81076152-81076276:+;chr10:81074255-81074314:+;chr10:81074334-81074405:+;chr10:81074437-81074474:+;chr10:81075389-81075416:+;chr10:81075513-81075562:+;chr10:81075576-81075693:+;chr10:81075760-81075762:+;chr10:81075773-81075796:+;chr10:810…	ENSG00000108175_9092;ENSG00000108175_9093;ENSG00000108175_9094;ENSG00000108175_9095;ENSG00000108175_9096;ENSG00000108175_9097;ENSG00000108175_9098;ENSG00000108175_22872;ENSG00000108175_22873;ENSG00000108175_22874;ENSG00000108175_22875;ENSG00000108175_22876;ENSG00000108175_22877;ENSG00000108175_22878;ENSG00000108175_22879;ENSG00000108175_22880;ENSG00000108175_22881;ENSG00000108175_22882;ENSG000001…	1.6778800670506;3.40501445554333;0.577557460688842;23.1045792206123;1.28156763932827;4.21820661510956;62.1521386981355;15.4860265765744;0.988458412646774;11.3702440109824;10.6203709585788;2.01976991253363;6.78023639784273;222.364750036576;0.0608353605909296;0.916936484070975;0.256572455503775;0.244635599100165;7.175807282698;358.121598730936	42701	910	379	1289	1000-4999
TGDS	rmd;ctrl	3'UTR;intron	chr13:95226311-95226390:-;chr13:95226444-95226528:-;chr13:95226310-95226509:-;chr13:95227427-95227493:-	ENSG00000088451_11344;ENSG00000088451_11345;ENSG00000088451_28052;ENSG00000088451_28053	208.256912514116;13.0954124973734;284.968155552617;43.2217646549544	32590	898	389	1287	1000-4999
SETD2	rmd;ctrl	3'UTR	chr3:47057925-47057986:-;chr3:47057920-47057999:-;chr3:47058035-47058077:-;chr3:47058116-47058139:-	ENSG00000181555_2793;ENSG00000181555_7367;ENSG00000181555_7368;ENSG00000181555_7369	101.13352929463;315.680450268963;3.15944718577905;1.53888855546326	25092	390	891	1281	1000-4999
CALM3	rmd;ctrl	3'UTR_non-coding	chr19:47113999-47114040:+;chr19:47113990-47114039:+	ENSG00000160014_14830;ENSG00000160014_36290	175.792264936819;133.709887069563	30665	790	487	1277	1000-4999
ACKR3	rmd;ctrl	3'UTR	chr2:237490479-237490571:+;chr2:237490580-237490619:+;chr2:237490636-237490733:+;chr2:237490471-237490998:+	ENSG00000144476_2497;ENSG00000144476_2498;ENSG00000144476_2499;ENSG00000144476_6501	23.2604699588476;12.3333267279958;18.1265398065483;209.574136450686	35143	916	357	1273	1000-4999
MEF2D	rmd;ctrl	3'UTR	chr1:156433533-156433569:-;chr1:156436021-156436138:-;chr1:156437139-156437274:-;chr1:156437290-156437331:-;chr1:156433533-156433578:-;chr1:156435415-156435454:-;chr1:156436012-156436148:-;chr1:156437106-156437334:-	ENSG00000116604_887;ENSG00000116604_888;ENSG00000116604_889;ENSG00000116604_890;ENSG00000116604_891;ENSG00000116604_892;ENSG00000116604_1913;ENSG00000116604_1914;ENSG00000116604_1915;ENSG00000116604_1916	8.70254723155377;86.7516045904085;9.05031251470617;75.6891232882576;19.6790365509381;10.702205726945;7.87956315661306;6.802818936298;167.863174482918;130.14144255598	33264	791	482	1273	1000-4999
ZCCHC24	rmd;ctrl	3'UTR	chr10:81143333-81143365:-;chr10:81143371-81143433:-;chr10:81143490-81143587:-;chr10:81143159-81143195:-;chr10:81143299-81143476:-;chr10:81143483-81143611:-	ENSG00000165424_9099;ENSG00000165424_9100;ENSG00000165424_9101;ENSG00000165424_9102;ENSG00000165424_22886;ENSG00000165424_22887;ENSG00000165424_22888;ENSG00000165424_22889;ENSG00000165424_22890	14.405169611123;0.197327874002343;118.537616629728;149.533902758218;0.0126574270222249;0.511654150238302;0.413748571530961;146.626016484142;80.1879672827487	34181	543	721	1264	1000-4999
ZNF800	rmd;ctrl	3'UTR_intron;intron	chr7:127010150-127010233:-;chr7:127010503-127010531:-;chr7:127010602-127010676:-;chr7:127010778-127010805:-;chr7:127012200-127012216:-;chr7:127013135-127013161:-;chr7:127010509-127010563:-;chr7:127010571-127010691:-;chr7:127010723-127010822:-;chr7:127012181-127012213:-;chr7:127012912-127012953:-;chr7:127013026-127013075:-;chr7:127013116-127013164:-	ENSG00000048405_6993;ENSG00000048405_6994;ENSG00000048405_6995;ENSG00000048405_6996;ENSG00000048405_6997;ENSG00000048405_6998;ENSG00000048405_18044;ENSG00000048405_18045;ENSG00000048405_18046;ENSG00000048405_18047;ENSG00000048405_18048;ENSG00000048405_18049;ENSG00000048405_18050	7.14485019190672;0.757508479393318;101.608271024872;1.57958628809687;0.616821345401008;3.18650763561909;8.72200171850661;321.403689590865;15.0416142271954;2.82761354133079;3.13166865713351;4.84724505359844;8.4226815749211	31215	630	624	1254	1000-4999
INSIG1	rmd;ctrl	CDS_non-coding;3'UTR	chr7:155094521-155094532:+;chr7:155101478-155101527:+;chr7:155101749-155101778:+;chr7:155101478-155101533:+;chr7:155101752-155101782:+	ENSG00000186480_7142;ENSG00000186480_7143;ENSG00000186480_7144;ENSG00000186480_18458;ENSG00000186480_18459	0.925839368135498;131.96020629416;28.2997438448459;65.2903307433475;10.6366439049625	36537	358	882	1240	1000-4999
SRSF11	rmd;ctrl	3'UTR_non-coding	chr1:70717656-70717685:+;chr1:70717542-70717550:+;chr1:70717571-70717580:+;chr1:70717644-70717691:+	ENSG00000116754_589;ENSG00000116754_1314;ENSG00000116754_1315;ENSG00000116754_1316	38.8866747527611;0.973592430605257;0.324224446271055;255.39505568009	22104	395	845	1240	1000-4999
NRARP	rmd;ctrl	3'UTR	chr9:140194974-140195027:-;chr9:140194211-140194343:-;chr9:140194788-140194853:-;chr9:140194941-140195036:-	ENSG00000198435_8489;ENSG00000198435_22019;ENSG00000198435_22020;ENSG00000198435_22021	24.1865522862949;42.6513482507487;26.6987361758172;72.6969417298837	29007	526	692	1218	1000-4999
NR3C1	rmd;ctrl	3'UTR;3'UTR_intron	chr5:142657728-142657775:-;chr5:142657858-142657867:-;chr5:142659242-142659251:-;chr5:142659862-142659886:-;chr5:142659968-142659980:-;chr5:142660474-142660492:-;chr5:142660895-142660909:-;chr5:142660916-142660928:-;chr5:142660951-142660972:-;chr5:142661008-142661031:-;chr5:142657607-142657619:-;chr5:142657718-142657791:-;chr5:142657859-142657888:-;chr5:142659154-142659193:-;chr5:142659240-142659…	ENSG00000113580_5253;ENSG00000113580_5254;ENSG00000113580_5255;ENSG00000113580_5256;ENSG00000113580_5257;ENSG00000113580_5258;ENSG00000113580_5259;ENSG00000113580_5260;ENSG00000113580_5261;ENSG00000113580_5262;ENSG00000113580_5263;ENSG00000113580_13399;ENSG00000113580_13400;ENSG00000113580_13401;ENSG00000113580_13402;ENSG00000113580_13403;ENSG00000113580_13404;ENSG00000113580_13405;ENSG0000011358…	5.87929022038272;0.767324093740646;0.46539896440311;1.33779974218989;0.546653798587469;2.90820290103262;0.585373769005076;0.171351113291301;1.25450505503334;2.39669795386161;8.07546990072204;2.17652035137302;21.3726054820754;12.0051406998292;9.85890866529144;0.0922082102034834;1.62999599069381;3.27442808424096;4.98289913903923;20.2347240547765;11.2150887028894;0.261401640315493;127.670192334759	26262	523	690	1213	1000-4999
GATA2	rmd;ctrl	3'UTR;3'UTR_non-coding	chr3:128198277-128198413:-;chr3:128199002-128199015:-;chr3:128198272-128198404:-;chr3:128199043-128199066:-;chr3:128199275-128199297:-	ENSG00000179348_3202;ENSG00000179348_3203;ENSG00000179348_8708;ENSG00000179348_8709;ENSG00000179348_8710;ENSG00000179348_8711	51.0439457237074;2.99853103766086;43.3285100084139;7.34038526968096;2.00007801266158;1.35240569351785	24574	465	745	1210	1000-4999
MKL1	rmd;ctrl	3'UTR	chr22:40806293-40806325:-;chr22:40806701-40806721:-;chr22:40807101-40807127:-;chr22:40806294-40806328:-;chr22:40806602-40806623:-;chr22:40806700-40806740:-;chr22:40806774-40806781:-;chr22:40806834-40806847:-;chr22:40807097-40807130:-;chr22:40807257-40807273:-	ENSG00000196588_15771;ENSG00000196588_15772;ENSG00000196588_15773;ENSG00000196588_15774;ENSG00000196588_38722;ENSG00000196588_38723;ENSG00000196588_38724;ENSG00000196588_38725;ENSG00000196588_38726;ENSG00000196588_38727;ENSG00000196588_38728	48.1318306543208;1.7497237265045;8.85008402595832;2.01218003245575;30.7505343670172;1.11116335433401;5.16343340138755;0.542045785008566;0.400772104561407;19.9454878166107;0.443979281697184	15152	97	1109	1206	1000-4999
HMG20B	rmd;ctrl	3'UTR_non-coding	chr19:3579038-3579077:+;chr19:3579036-3579078:+	ENSG00000064961_14258;ENSG00000064961_35163	33.7839534487388;81.9443242175768	19940	221	970	1191	1000-4999
CSNK1G1	rmd;ctrl	3'UTR;3'UTR_intron	chr15:64457943-64457978:-;chr15:64459646-64459664:-;chr15:64460080-64460097:-;chr15:64463275-64463284:-;chr15:64463339-64463385:-;chr15:64457942-64457983:-;chr15:64460079-64460095:-;chr15:64463333-64463392:-;chr15:64463411-64463422:-;chr15:64463435-64463446:-	ENSG00000169118_12352;ENSG00000169118_12353;ENSG00000169118_12354;ENSG00000169118_12355;ENSG00000169118_12356;ENSG00000169118_30532;ENSG00000169118_30533;ENSG00000169118_30534;ENSG00000169118_30535;ENSG00000169118_30536	44.0054755765345;1.01406192637686;2.03431196528343;1.02723466601753;208.434431631633;58.6125369253579;0.892714983462307;407.710002732385;0.901824444351483;0.531575317789849	37604	258	919	1177	1000-4999
NR2F2	rmd;ctrl	3'UTR	chr15:96880954-96881131:+;chr15:96881254-96881356:+;chr15:96880957-96881010:+;chr15:96881034-96881135:+;chr15:96881306-96881351:+;chr15:96881772-96881883:+	ENSG00000185551_12570;ENSG00000185551_12571;ENSG00000185551_12572;ENSG00000185551_31202;ENSG00000185551_31203;ENSG00000185551_31204;ENSG00000185551_31205	21.2697844324707;32.1917891373671;27.8337252182658;19.3616490997682;59.5674179631098;14.7826610528361;56.3477912645721	27047	614	557	1171	1000-4999
EFNA1	rmd;ctrl	3'UTR_non-coding;3'UTR	chr1:155106613-155106639:+;chr1:155107247-155107333:+;chr1:155106607-155106641:+;chr1:155107244-155107333:+	ENSG00000169242_868;ENSG00000169242_869;ENSG00000169242_1885;ENSG00000169242_1886	7.43184055566281;88.4982675131434;9.72549267086898;96.3478648314921	29894	664	505	1169	1000-4999
FBXO5	rmd;ctrl	3'UTR_non-coding	chr6:153291667-153291798:-;chr6:153291823-153291846:-;chr6:153292036-153292187:-;chr6:153292016-153292190:-	ENSG00000112029_6215;ENSG00000112029_6216;ENSG00000112029_6217;ENSG00000112029_6218;ENSG00000112029_15667	20.8373826198093;3.56632173838469;23.9642811763716;19.8138506283279;184.638625001546	36634	670	497	1167	1000-4999
AMOTL2	rmd;ctrl	3'UTR_intron;3'UTR_non-coding_intron	chr3:134074717-134074759:-;chr3:134074770-134074779:-;chr3:134074791-134074804:-;chr3:134074867-134074986:-;chr3:134075037-134075086:-;chr3:134075111-134075145:-;chr3:134074861-134075004:-	ENSG00000114019_3230;ENSG00000114019_3231;ENSG00000114019_3232;ENSG00000114019_3233;ENSG00000114019_3234;ENSG00000114019_3235;ENSG00000114019_8776	15.8321520406865;0.876078570047052;0.708068260350984;113.402043994864;53.0322106231173;14.9315113372699;100.406203122201	37638	802	363	1165	1000-4999
MKNK2	rmd;ctrl	3'UTR_non-coding;3'UTR_non-coding_intron	chr19:2037474-2037531:-;chr19:2037598-2037621:-;chr19:2037471-2037531:-;chr19:2037598-2037621:-;chr19:2038239-2038267:-	ENSG00000099875_14229;ENSG00000099875_14230;ENSG00000099875_35101;ENSG00000099875_35102;ENSG00000099875_35103	47.6192508793281;57.2453527907482;34.2939460071747;31.0543547780154;7.5363348885413	27851	439	725	1164	1000-4999
MSL2	rmd;ctrl	3'UTR;CDS	chr3:135867942-135867976:-;chr3:135868290-135868427:-;chr3:135869006-135869055:-;chr3:135869085-135869097:-;chr3:135869579-135869607:-;chr3:135868255-135868429:-;chr3:135868531-135868560:-;chr3:135869006-135869056:-;chr3:135870180-135870201:-;chr3:135871093-135871114:-	ENSG00000174579_3236;ENSG00000174579_3237;ENSG00000174579_3238;ENSG00000174579_3239;ENSG00000174579_3240;ENSG00000174579_8783;ENSG00000174579_8784;ENSG00000174579_8785;ENSG00000174579_8786;ENSG00000174579_8787	5.36195240757413;112.636849608725;11.43979748872;0.308057549446272;3.50366486590484;348.179780617677;8.72137748675749;22.0126068809293;0.978136087008807;2.13805898414479	32059	788	371	1159	1000-4999
PTBP3	rmd;ctrl	3'UTR	chr9:114983273-114983309:-;chr9:114983268-114983313:-	ENSG00000119314_8291;ENSG00000119314_21430	176.086805203908;298.390477645638	29719	700	454	1154	1000-4999
NFKB1	rmd;ctrl	3'UTR	chr4:103538310-103538339:+;chr4:103538408-103538454:+;chr4:103538285-103538341:+;chr4:103538360-103538456:+	ENSG00000109320_3967;ENSG00000109320_3968;ENSG00000109320_10603;ENSG00000109320_10604	2.52608493748448;42.549037222447;21.4393112331794;327.117469823455	25531	413	736	1149	1000-4999
ZFAND5	rmd;ctrl	3'UTR_non-coding	chr9:74969387-74969405:-;chr9:74969548-74969555:-;chr9:74969637-74969670:-;chr9:74969971-74970003:-;chr9:74970768-74970785:-;chr9:74969384-74969419:-;chr9:74969541-74969584:-;chr9:74969624-74969672:-;chr9:74969972-74970003:-	ENSG00000107372_8069;ENSG00000107372_8070;ENSG00000107372_8071;ENSG00000107372_8072;ENSG00000107372_8073;ENSG00000107372_20861;ENSG00000107372_20862;ENSG00000107372_20863;ENSG00000107372_20864	5.86982696021393;0.674926280518146;22.7055769119728;27.684958029771;5.39259467311941;53.4306606244928;8.45863190764649;66.1004742395504;8.91626749272661	33402	784	355	1139	1000-4999
ELF3	rmd;ctrl	3'UTR	chr1:201984952-201985008:+;chr1:201984946-201985020:+	ENSG00000163435_1159;ENSG00000163435_2467	217.135226819369;95.6523680066437	35207	405	719	1124	1000-4999
PLXNA2	rmd;ctrl	3'UTR;3'UTR_non-coding;intron	chr1:208195623-208195676:-;chr1:208200186-208200243:-;chr1:208323045-208323067:-;chr1:208200176-208200277:-;chr1:208323045-208323067:-	ENSG00000076356_1187;ENSG00000076356_1188;ENSG00000076356_1189;ENSG00000076356_2551;ENSG00000076356_2552	2.31312862282636;121.803871798852;9.29628633329693;678.584683744071;5.43727269419346	43283	307	817	1124	1000-4999
TMEM158	rmd;ctrl	3'UTR	chr3:45266207-45266246:-;chr3:45266108-45266289:-	ENSG00000249992_2790;ENSG00000249992_7350	70.430929458657;131.954946899002	31286	815	303	1118	1000-4999
TOB2	rmd;ctrl	3'UTR	chr22:41829500-41829555:-;chr22:41829576-41829646:-;chr22:41829680-41829692:-;chr22:41832025-41832059:-;chr22:41829497-41829657:-;chr22:41832164-41832205:-	ENSG00000183864_15787;ENSG00000183864_15788;ENSG00000183864_15789;ENSG00000183864_15790;ENSG00000183864_38750;ENSG00000183864_38751	93.5450431719985;67.8668824769505;0.865363961911677;6.16037489919102;147.96624756021;5.87628858508963	32136	802	313	1115	1000-4999
FBL	rmd;ctrl	3'UTR_non-coding	chr19:40325100-40325129:-;chr19:40325099-40325133:-	ENSG00000105202_14685;ENSG00000105202_36036	77.6998091498719;80.7509063453944	24432	359	753	1112	1000-4999
BSG	ctrl	3'UTR_non-coding	chr19:582873-582900:+	ENSG00000172270_35047;ENSG00000172270_35048	7.09648734477312;6.21179686251233	23917	368	742	1110	1000-4999
PTP4A1	rmd;ctrl	3'UTR	chr6:64290916-64290967:+;chr6:64290907-64290977:+;chr6:64291166-64291177:+	ENSG00000112245_5837;ENSG00000112245_14678;ENSG00000112245_14679	29.0151918490566;35.5744108989903;1.62430979701233	36195	685	414	1099	1000-4999
KDSR	rmd;ctrl	3'UTR;3'UTR_non-coding	chr18:60997997-60998012:-;chr18:60998030-60998068:-;chr18:60997978-60998094:-	ENSG00000119537_14126;ENSG00000119537_14127;ENSG00000119537_34916	3.64651369737264;101.111590465605;276.695086570757	56361	726	372	1098	1000-4999
ANTXR1	rmd;ctrl	intron;3'UTR	chr2:69470858-69470875:+;chr2:69476411-69476459:+;chr2:69470859-69470875:+;chr2:69476398-69476459:+	ENSG00000169604_1724;ENSG00000169604_1725;ENSG00000169604_4325;ENSG00000169604_4326	3.39723219361272;46.4441080602557;4.31873517212964;360.987440790957	22282	117	977	1094	1000-4999
PLK2	rmd;ctrl	3'UTR_non-coding	chr5:57749810-57749839:-;chr5:57749939-57749975:-;chr5:57749810-57749843:-;chr5:57749940-57749975:-	ENSG00000145632_4539;ENSG00000145632_4540;ENSG00000145632_11884;ENSG00000145632_11885	20.3321488533647;82.7653637144781;16.4080194614552;29.2203151134823	28800	578	515	1093	1000-4999
HOXC13	rmd;ctrl	3'UTR	chr12:54340189-54340231:+;chr12:54340273-54340326:+;chr12:54340186-54340240:+;chr12:54340269-54340326:+	ENSG00000123364_10479;ENSG00000123364_10480;ENSG00000123364_25931;ENSG00000123364_25932	52.5338157413756;22.7960580591909;66.053002526373;39.3430098003255	22311	163	928	1091	1000-4999
MPHOSPH10	rmd;ctrl	3'UTR_non-coding;3'UTR_CDS_non-coding	chr2:71377184-71377230:+;chr2:71377136-71377231:+	ENSG00000124383_1736;ENSG00000124383_4377;ENSG00000124383_4378	165.165396755417;0.398541767556734;240.678015785425	28095	708	378	1086	1000-4999
NUFIP2	rmd;ctrl	3'UTR	chr17:27589406-27589454:-;chr17:27589663-27589733:-;chr17:27589771-27589798:-;chr17:27590876-27590910:-;chr17:27591265-27591269:-;chr17:27591285-27591289:-;chr17:27589363-27589455:-;chr17:27589563-27589581:-;chr17:27589654-27589746:-;chr17:27590523-27590546:-	ENSG00000108256_13359;ENSG00000108256_13360;ENSG00000108256_13361;ENSG00000108256_13362;ENSG00000108256_13363;ENSG00000108256_13364;ENSG00000108256_33138;ENSG00000108256_33139;ENSG00000108256_33140;ENSG00000108256_33141	49.0846667941912;8.99517043844483;3.24606268943437;9.21728187402873;0.0997820757155661;0.0352807963636702;159.617529405725;1.56181596876185;16.0320627027532;5.60942705585758	32202	519	565	1084	1000-4999
MACROD2	rmd;ctrl	intron	chr20:14107294-14107323:+;chr20:14285420-14285443:+;chr20:14476571-14476595:+;chr20:14922754-14922767:+;chr20:14107293-14107323:+;chr20:14476571-14476596:+;chr20:14825450-14825472:+	ENSG00000172264_15127;ENSG00000172264_15128;ENSG00000172264_15129;ENSG00000172264_15130;ENSG00000172264_15131;ENSG00000172264_37032;ENSG00000172264_37033;ENSG00000172264_37034	242.448860987981;8.87055897165286;4.93742950859454;87.8181619022227;2.93742596098962;132.21024920165;41.1174766599312;4.50033266894345	29413	1077	4	1081	1000-4999
SIAH1	rmd;ctrl	3'UTR_intron	chr16:48394956-48394979:-;chr16:48395013-48395040:-;chr16:48395222-48395259:-;chr16:48394937-48395039:-;chr16:48395081-48395090:-;chr16:48395186-48395271:-	ENSG00000196470_12847;ENSG00000196470_12848;ENSG00000196470_12849;ENSG00000196470_31912;ENSG00000196470_31913;ENSG00000196470_31914	0.947102134598118;1.64170904450057;23.4640586172967;24.7137748554568;0.362129834090848;174.282496339373	19979	430	632	1062	1000-4999
BBX	rmd;ctrl	3'UTR	chr3:107524768-107524798:+;chr3:107526537-107526575:+;chr3:107529036-107529084:+;chr3:107524701-107524718:+;chr3:107524748-107524795:+;chr3:107524817-107524846:+;chr3:107525182-107525211:+;chr3:107525898-107525907:+;chr3:107526536-107526586:+;chr3:107526631-107526700:+;chr3:107526744-107526757:+;chr3:107529041-107529086:+;chr3:107529131-107529188:+	ENSG00000114439_3045;ENSG00000114439_3046;ENSG00000114439_3047;ENSG00000114439_8153;ENSG00000114439_8154;ENSG00000114439_8155;ENSG00000114439_8156;ENSG00000114439_8157;ENSG00000114439_8158;ENSG00000114439_8159;ENSG00000114439_8160;ENSG00000114439_8161;ENSG00000114439_8162	3.28185274223464;16.4388201144919;8.68245663351686;3.89741352510104;39.2166264154013;3.398080159941;2.94390658539897;0.622694218574566;170.806946421937;14.1538687496546;0.202603632205198;133.668715288111;28.8387599009289	41235	365	685	1050	1000-4999
PIM1	rmd;ctrl	3'UTR	chr6:37143140-37143202:+;chr6:37142742-37142806:+;chr6:37143021-37143202:+	ENSG00000137193_5725;ENSG00000137193_14353;ENSG00000137193_14354	113.256088150737;16.9602728374042;81.659265207107	26761	403	645	1048	1000-4999
PROSER2	rmd;ctrl	3'UTR	chr10:11912821-11912866:+;chr10:11912899-11912926:+;chr10:11913011-11913038:+;chr10:11914223-11914276:+;chr10:11912819-11912868:+;chr10:11912903-11912929:+;chr10:11914213-11914269:+	ENSG00000148426_8763;ENSG00000148426_8764;ENSG00000148426_8765;ENSG00000148426_8766;ENSG00000148426_22263;ENSG00000148426_22264;ENSG00000148426_22265	98.3695723590382;4.30599137975758;6.56042473336811;22.540760099489;189.379184231164;2.72170208623607;20.8224561610358	23914	298	745	1043	1000-4999
SMEK1	rmd;ctrl	3'UTR	chr14:91923967-91924000:-;chr14:91923963-91924008:-	ENSG00000100796_11935;ENSG00000100796_29711	50.4594210620247;217.75169630526	17634	444	596	1040	1000-4999
BCL2L11	rmd;ctrl	3'UTR	chr2:111922188-111922206:+;chr2:111924126-111924200:+;chr2:111924563-111924656:+;chr2:111925850-111925895:+;chr2:111925918-111925933:+;chr2:111925975-111926014:+;chr2:111922180-111922215:+;chr2:111924129-111924212:+;chr2:111924275-111924320:+;chr2:111924416-111924687:+;chr2:111924701-111924786:+;chr2:111925841-111926019:+	ENSG00000153094_1905;ENSG00000153094_1906;ENSG00000153094_1907;ENSG00000153094_1908;ENSG00000153094_1909;ENSG00000153094_1910;ENSG00000153094_4714;ENSG00000153094_4715;ENSG00000153094_4716;ENSG00000153094_4717;ENSG00000153094_4718;ENSG00000153094_4719	2.66297404716271;51.9007478913833;66.6744011757023;18.4349540794419;0.536207166418949;13.9445442989785;11.3847007472392;66.0863968890643;6.25435407197669;79.515094758547;8.95974562653302;66.4983351775597	26788	545	492	1037	1000-4999
TNFRSF12A	rmd;ctrl	3'UTR_non-coding	chr16:3072341-3072380:+;chr16:3072338-3072381:+	ENSG00000006327_12640;ENSG00000006327_31413	50.3903803381572;46.6411501644704	26789	850	187	1037	1000-4999
KLF4	rmd;ctrl	3'UTR_non-coding	chr9:110247153-110247206:-;chr9:110247278-110247305:-;chr9:110247141-110247209:-;chr9:110247217-110247308:-	ENSG00000136826_8259;ENSG00000136826_8260;ENSG00000136826_21381;ENSG00000136826_21382	40.5161405564338;17.1877566236571;40.6438906194708;38.9866657859976	26227	695	333	1028	1000-4999
EXOSC3;RP11-613M10.9	rmd;ctrl	3'UTR_intron	chr9:37780469-37780487:-;chr9:37780558-37780566:-;chr9:37780466-37780491:-;chr9:37780502-37780571:-	ENSG00000107371_8031;ENSG00000255872_8027;ENSG00000107371_8032;ENSG00000255872_8028;ENSG00000107371_8033;ENSG00000255872_8029;ENSG00000255872_20783;ENSG00000107371_20792;ENSG00000255872_20784;ENSG00000107371_20793;ENSG00000255872_20785;ENSG00000107371_20794;ENSG00000255872_20786;ENSG00000107371_20795	0.175385034626528;0.142779129565203;0.604056615477687;0.565713860002016;0.665262217093305;0.625821489095603;5.88884576831886;4.3482756759827;6.10423760598457;4.18805348302306;20.2956218070161;14.9671286146867;20.3581704612452;15.4054608110253	16815	173	851	1024	1000-4999
GLG1	rmd;ctrl	3'UTR_intron	chr16:74486708-74486733:-;chr16:74486701-74486740:-	ENSG00000090863_13018;ENSG00000090863_32310	36.5919390261021;142.180202715266	17790	133	871	1004	1000-4999
TIPARP	rmd;ctrl	3'UTR	chr3:156422961-156423098:+;chr3:156424460-156424552:+;chr3:156422955-156423104:+;chr3:156424418-156424424:+;chr3:156424446-156424552:+	ENSG00000163659_3385;ENSG00000163659_3386;ENSG00000163659_9017;ENSG00000163659_9018;ENSG00000163659_9019;ENSG00000163659_9020	47.7953976803259;179.28208574538;4.93715627550856;19.2619988696816;0.34595623948093;282.837131636432	32114	652	347	999	100-999
CSNK1G2	rmd;ctrl	3'UTR	chr19:1981301-1981335:+;chr19:1981293-1981335:+	ENSG00000133275_14227;ENSG00000133275_35099	42.7297860104212;246.648635274113	20134	114	882	996	100-999
TMED9	rmd;ctrl	3'UTR	chr5:177023086-177023117:+;chr5:177023072-177023124:+	ENSG00000184840_5471;ENSG00000184840_13856	60.2053685821447;75.9710300318569	25617	728	264	992	100-999
DLX2	rmd;ctrl	3'UTR	chr2:172964195-172964275:-;chr2:172964172-172964317:-	ENSG00000115844_2137;ENSG00000115844_5593	57.5850488936851;109.114582783576	21407	518	463	981	100-999
PHF12	rmd;ctrl	3'UTR;CDS_non-coding_intron	chr17:27232269-27232319:-;chr17:27232761-27232848:-;chr17:27233010-27233037:-;chr17:27233072-27233074:-;chr17:27232272-27232340:-;chr17:27232711-27232745:-;chr17:27232752-27232846:-;chr17:27233007-27233039:-;chr17:27233060-27233086:-;chr17:27250996-27251036:-	ENSG00000109118_13345;ENSG00000109118_13346;ENSG00000109118_13347;ENSG00000109118_13348;ENSG00000109118_33113;ENSG00000109118_33114;ENSG00000109118_33115;ENSG00000109118_33116;ENSG00000109118_33117;ENSG00000109118_33118	49.3673644108363;161.627514444532;6.46683362307238;0.107948454360692;31.0287782105796;3.0079781638673;207.559142258721;2.45325672190768;1.32049762294927;17.6624141051897	24616	547	419	966	100-999
CETN3	rmd;ctrl	3'UTR;intron;3'UTR_intron	chr5:89689543-89689584:-;chr5:89689627-89689650:-;chr5:89701150-89701200:-;chr5:89701228-89701301:-;chr5:89689543-89689587:-;chr5:89689623-89689695:-;chr5:89701143-89701330:-	ENSG00000153140_4693;ENSG00000153140_4694;ENSG00000153140_4695;ENSG00000153140_4696;ENSG00000153140_12270;ENSG00000153140_12271;ENSG00000153140_12272	10.3852279816958;3.07449634518892;37.9234151261649;10.8308971693353;10.372694214225;17.0012136611532;175.994147207	21342	484	479	963	100-999
FCHO1	rmd;ctrl	3'UTR	chr19:17899327-17899372:+;chr19:17899314-17899371:+	ENSG00000130475_14430;ENSG00000130475_35542	120.252522096681;174.628600882816	33806	721	240	961	100-999
BCL9L	rmd;ctrl	3'UTR;3'UTR_non-coding;CDS_non-coding_intron	chr11:118766852-118766943:-;chr11:118767502-118767513:-;chr11:118768115-118768161:-;chr11:118768474-118768517:-;chr11:118772265-118772288:-;chr11:118766847-118766965:-;chr11:118766986-118767051:-;chr11:118768114-118768175:-;chr11:118768452-118768524:-	ENSG00000186174_10024;ENSG00000186174_10025;ENSG00000186174_10026;ENSG00000186174_10027;ENSG00000186174_10028;ENSG00000186174_24675;ENSG00000186174_24676;ENSG00000186174_24677;ENSG00000186174_24678	31.4577089184237;0.298028160672577;6.12312184802765;23.5285177538975;0.662934969070907;71.5429865257449;7.47802452240829;70.7575027748723;126.489725198352	21673	400	553	953	100-999
RYBP	rmd;ctrl	3'UTR	chr3:72423758-72423809:-;chr3:72424080-72424134:-;chr3:72427051-72427154:-;chr3:72427243-72427297:-;chr3:72427336-72427340:-;chr3:72423757-72423805:-;chr3:72423842-72423850:-;chr3:72424088-72424130:-;chr3:72427009-72427154:-;chr3:72427242-72427329:-;chr3:72427335-72427356:-	ENSG00000163602_2958;ENSG00000163602_2959;ENSG00000163602_2960;ENSG00000163602_2961;ENSG00000163602_2962;ENSG00000163602_7929;ENSG00000163602_7930;ENSG00000163602_7931;ENSG00000163602_7932;ENSG00000163602_7933;ENSG00000163602_7934;ENSG00000163602_7935	53.9714651270246;15.3920467631446;15.5797080218283;108.740836439633;0.0112387322498376;28.4637639356022;0.128315269192679;3.08113115437535;29.2037669471391;55.7702796948549;0.108616002481477;1.22857117162208	26405	405	535	940	100-999
KLHL21	rmd;ctrl	3'UTR	chr1:6650787-6650816:-;chr1:6650785-6650832:-;chr1:6650856-6650905:-;chr1:6652332-6652365:-	ENSG00000162413_17;ENSG00000162413_83;ENSG00000162413_84;ENSG00000162413_85	7.41975936861909;54.7523652547796;13.5722917912431;34.6393716570177	13870	266	672	938	100-999
MYLIP	rmd;ctrl	3'UTR	chr6:16147998-16148021:+;chr6:16148215-16148271:+;chr6:16148281-16148397:+;chr6:16148436-16148477:+;chr6:16147985-16148116:+;chr6:16148211-16148478:+	ENSG00000007944_5638;ENSG00000007944_5639;ENSG00000007944_5640;ENSG00000007944_5641;ENSG00000007944_5642;ENSG00000007944_14134;ENSG00000007944_14135	2.69105842897897;11.8468203007223;49.965532679696;13.1298469797985;15.117049673238;15.9704488374569;165.838792844658	22239	511	402	913	100-999
TEAD1	rmd;ctrl	3'UTR	chr11:12959598-12959627:+;chr11:12965988-12966022:+;chr11:12959579-12959633:+;chr11:12965926-12965937:+;chr11:12965985-12966035:+	ENSG00000187079_9592;ENSG00000187079_9593;ENSG00000187079_23649;ENSG00000187079_23650;ENSG00000187079_23651	31.2691206475216;15.6220977620809;61.0000230238509;1.17314897073529;82.5396196623104	19421	421	489	910	100-999
RNF145	rmd;ctrl	3'UTR_non-coding	chr5:158584456-158584473:-;chr5:158584527-158584531:-;chr5:158584573-158584610:-;chr5:158584425-158584495:-;chr5:158584514-158584615:-;chr5:158584939-158585076:-	ENSG00000145860_5351;ENSG00000145860_5352;ENSG00000145860_5353;ENSG00000145860_13558;ENSG00000145860_13559;ENSG00000145860_13560	1.5149384275085;0.209278966050608;20.5139697343763;40.0509235345108;169.561242695138;26.5550500898414	23117	592	315	907	100-999
PSMB1	rmd;ctrl	3'UTR	chr6:170844211-170844241:-;chr6:170844210-170844242:-	ENSG00000008018_6277;ENSG00000008018_15816	71.7650841152458;83.5061843425569	17891	571	333	904	100-999
SAMD1	rmd;ctrl	3'UTR	chr19:14198661-14198691:-;chr19:14198657-14198703:-	ENSG00000141858_14389;ENSG00000141858_35464	11.4733416955588;51.483102435151	19811	69	831	900	100-999
SOCS3	rmd;ctrl	3'UTR	chr17:76352884-76352951:-;chr17:76352879-76352959:-	ENSG00000184557_13746;ENSG00000184557_33891	63.0181365844831;76.8625209650351	24192	642	255	897	100-999
NFIL3	rmd;ctrl	3'UTR	chr9:94171353-94171412:-;chr9:94171353-94171405:-;chr9:94171539-94171573:-	ENSG00000165030_8147;ENSG00000165030_20981;ENSG00000165030_20982	241.48280455784;178.48977056242;4.42956618868677	28143	569	327	896	100-999
PTP4A2;RP11-84A19.4	ctrl	3'UTR_intron	chr1:32373825-32373869:-	ENSG00000184007_489;ENSG00000269967_487;ENSG00000184007_490	43.5605670974475;31.5894527618182;0.125640346653895	21042	336	558	894	100-999
PER1	rmd;ctrl	3'UTR	chr17:8043791-8043861:-;chr17:8044146-8044173:-;chr17:8043791-8043866:-	ENSG00000179094_13235;ENSG00000179094_13236;ENSG00000179094_32865	105.670777464173;3.19908558686276;150.748878463833	20605	556	337	893	100-999
UBTF	rmd;ctrl	3'UTR	chr17:42282410-42282462:-;chr17:42282405-42282460:-;chr17:42283973-42283984:-	ENSG00000108312_13481;ENSG00000108312_33383;ENSG00000108312_33384	17.0357311222829;185.832980292866;0.968314916791741	18479	504	385	889	100-999
KDM6B	rmd;ctrl	3'UTR	chr17:7756994-7757062:+;chr17:7757262-7757362:+;chr17:7757396-7757469:+;chr17:7757620-7757653:+;chr17:7757718-7757771:+;chr17:7756991-7757203:+;chr17:7757212-7757345:+;chr17:7757356-7757916:+	ENSG00000132510_13227;ENSG00000132510_13228;ENSG00000132510_13229;ENSG00000132510_13230;ENSG00000132510_13231;ENSG00000132510_32861;ENSG00000132510_32862;ENSG00000132510_32863	20.5340408156191;18.2663299219236;16.1508367193729;3.15885940155806;20.3477258573353;129.707420932232;46.1550633772871;214.921692008366	32531	587	298	885	100-999
ARID5B	rmd;ctrl	3'UTR;intron	chr10:63853383-63853413:+;chr10:63853490-63853500:+;chr10:63853724-63853752:+;chr10:63856146-63856154:+;chr10:63856388-63856399:+;chr10:63856447-63856471:+;chr10:63856581-63856615:+;chr10:63856634-63856699:+;chr10:63701583-63701672:+;chr10:63853363-63853365:+;chr10:63853371-63853399:+;chr10:63856443-63856467:+;chr10:63856588-63856615:+;chr10:63856638-63856695:+	ENSG00000150347_8987;ENSG00000150347_8988;ENSG00000150347_8989;ENSG00000150347_8990;ENSG00000150347_8991;ENSG00000150347_8992;ENSG00000150347_8993;ENSG00000150347_8994;ENSG00000150347_8995;ENSG00000150347_8996;ENSG00000150347_22666;ENSG00000150347_22667;ENSG00000150347_22668;ENSG00000150347_22669;ENSG00000150347_22670;ENSG00000150347_22671	3.03390946381617;0.0716654843575215;3.69934154426637;0.186659184371989;0.485884285988525;0.307627551389299;0.0285138334741893;0.832081962175742;32.6427896558595;57.3757779699538;5.30609979131992;0.0334068627490964;2.10654158133393;2.51546140247116;14.5205369328503;50.8167082937167	14897	262	612	874	100-999
MRPL10	rmd;ctrl	3'UTR	chr17:45900828-45900871:-;chr17:45900825-45900873:-	ENSG00000159111_13510;ENSG00000159111_33449	99.3465523290173;68.1159019519261	17183	185	684	869	100-999
LRP8	rmd;ctrl	3'UTR;intron;3'UTR_intron	chr1:53711223-53711249:-;chr1:53729775-53729792:-;chr1:53711218-53711257:-;chr1:53712114-53712145:-;chr1:53712282-53712307:-	ENSG00000157193_474;ENSG00000157193_475;ENSG00000157193_961;ENSG00000157193_962;ENSG00000157193_963;ENSG00000157193_964	5.69887246016799;3.20028299528243;214.100292553186;0.144390279004248;5.01914969170668;2.68400919501597	14585	224	643	867	100-999
TRIP10	rmd;ctrl	3'UTR_non-coding	chr19:6751462-6751514:+;chr19:6751452-6751528:+	ENSG00000125733_14283;ENSG00000125733_35230	121.853625620463;233.44117209774	26564	608	253	861	100-999
FAM13B	rmd;ctrl	3'UTR;CDS_intron;intron	chr5:137273652-137273721:-;chr5:137273652-137273745:-;chr5:137273757-137273806:-;chr5:137273872-137273882:-;chr5:137278507-137278564:-;chr5:137302547-137302629:-	ENSG00000031003_5001;ENSG00000031003_13048;ENSG00000031003_13049;ENSG00000031003_13050;ENSG00000031003_13051;ENSG00000031003_13052;ENSG00000031003_13053	138.307335413911;146.533401090484;1.98534169144085;0.876821363286348;0.472323730029143;5.50963357392476;8.99674739382058	16745	256	601	857	100-999
AMMECR1L	rmd;ctrl	3'UTR	chr2:128620387-128620446:-;chr2:128622090-128622121:-;chr2:128619678-128619705:-;chr2:128620189-128620234:-;chr2:128620382-128620464:-;chr2:128622078-128622123:-	ENSG00000144233_1960;ENSG00000144233_1961;ENSG00000144233_1962;ENSG00000144233_1963;ENSG00000144233_1964;ENSG00000144233_4839;ENSG00000144233_4840;ENSG00000144233_4841;ENSG00000144233_4842;ENSG00000144233_4843	7.10298999409574;0.942408240478035;0.990871422242851;2.51987844994309;3.72244069448217;4.02701153316281;24.5514205086605;10.8910397166466;40.5364550084413;57.8758124142159	16416	161	687	848	100-999
HN1;SUMO2	rmd;ctrl	3'UTR_intron	chr17:73164067-73164074:-;chr17:73164040-73164083:-	ENSG00000188612_13719;ENSG00000189159_13718;ENSG00000189159_33835;ENSG00000188612_33838	2.96018594158445;0.616636760728156;72.2204700487737;52.8087128760408	25057	505	342	847	100-999
PPP1R3C	rmd;ctrl	3'UTR	chr10:93388456-93388549:-;chr10:93388450-93388536:-	ENSG00000119938_9160;ENSG00000119938_22988	53.1084872989021;38.7978294179311	27413	469	378	847	100-999
KRAS	rmd;ctrl	3'UTR	chr12:25361458-25361485:-;chr12:25362088-25362140:-;chr12:25362153-25362157:-;chr12:25361455-25361488:-;chr12:25362036-25362183:-;chr12:25362571-25362581:-;chr12:25362659-25362714:-	ENSG00000133703_10300;ENSG00000133703_10301;ENSG00000133703_10302;ENSG00000133703_25448;ENSG00000133703_25449;ENSG00000133703_25450;ENSG00000133703_25451;ENSG00000133703_25452;ENSG00000133703_25453	4.58218118753474;91.8130141555573;0.306200114407967;8.9120481322022;0.0255976360345487;1.25574434809365;334.068679584142;3.29681810711773;5.67232438282624	37727	497	344	841	100-999
RP11-399K21.11;ZNF503	rmd;ctrl	3'UTR_intron	chr10:77157772-77157863:-;chr10:77158217-77158272:-;chr10:77157729-77157872:-;chr10:77158090-77158143:-;chr10:77158153-77158282:-	ENSG00000270087_9067;ENSG00000165655_9071;ENSG00000165655_9072;ENSG00000270087_9070;ENSG00000270087_22848;ENSG00000165655_22851;ENSG00000270087_22849;ENSG00000165655_22852;ENSG00000270087_22850;ENSG00000165655_22853	31.2298379113227;27.2210137943115;25.4297044854894;29.0776536124933;59.0979304359629;58.0013727482758;17.8114780694711;17.4873666859336;67.0882277040308;65.8348481642028	23406	494	339	833	100-999
SLCO3A1	rmd;ctrl	3'UTR_non-coding_intron;intron;CDS_non-coding;3'UTR_CDS_non-coding_intron;3'UTR_intron	chr15:92706398-92706451:+;chr15:92543007-92543027:+;chr15:92638129-92638145:+;chr15:92706364-92706520:+;chr15:92706526-92706529:+;chr15:92706714-92706735:+;chr15:92706776-92706800:+;chr15:92707254-92707279:+;chr15:92708586-92708609:+;chr15:92708701-92708710:+;chr15:92708725-92708760:+	ENSG00000176463_12546;ENSG00000176463_31142;ENSG00000176463_31143;ENSG00000176463_31144;ENSG00000176463_31145;ENSG00000176463_31146;ENSG00000176463_31147;ENSG00000176463_31148;ENSG00000176463_31149;ENSG00000176463_31150;ENSG00000176463_31151;ENSG00000176463_31152	25.5603042854128;2.29114016272721;0.636387529452133;0.54846944312552;543.760639932411;0.00872608415819611;1.2870165466585;1.05965209998366;0.56639804277788;1.21795089760136;0.346031178740807;6.39562755698069	30783	553	280	833	100-999
CDYL2	rmd;ctrl	3'UTR	chr16:80631804-80631827:-;chr16:80634229-80634252:-;chr16:80634280-80634305:-;chr16:80634406-80634415:-;chr16:80637577-80637632:-;chr16:80631804-80631838:-;chr16:80634223-80634258:-;chr16:80634281-80634308:-;chr16:80634343-80634415:-;chr16:80635305-80635321:-;chr16:80637576-80637703:-	ENSG00000166446_13058;ENSG00000166446_13059;ENSG00000166446_13060;ENSG00000166446_13061;ENSG00000166446_13062;ENSG00000166446_32506;ENSG00000166446_32507;ENSG00000166446_32508;ENSG00000166446_32509;ENSG00000166446_32510;ENSG00000166446_32511	2.69743495453977;1.20301115937914;2.84734725684536;0.310667222160633;33.6882570115618;17.2742912088249;5.85197942408999;3.45802699365228;81.9158311542084;2.47101197741964;141.026389369344	17926	299	526	825	100-999
TCF7L2	rmd;ctrl	intron;3'UTR_non-coding;3'UTR	chr10:114712083-114712104:+;chr10:114712268-114712315:+;chr10:114712492-114712522:+;chr10:114713346-114713379:+;chr10:114715744-114715783:+;chr10:114716385-114716399:+;chr10:114718266-114718291:+;chr10:114724160-114724186:+;chr10:114724759-114724777:+;chr10:114728466-114728491:+;chr10:114729086-114729100:+;chr10:114744170-114744195:+;chr10:114747773-114747788:+;chr10:114749109-114749130:+;chr10:1…	ENSG00000148737_9300;ENSG00000148737_9301;ENSG00000148737_9302;ENSG00000148737_9303;ENSG00000148737_9304;ENSG00000148737_9305;ENSG00000148737_9306;ENSG00000148737_9307;ENSG00000148737_9308;ENSG00000148737_9309;ENSG00000148737_9310;ENSG00000148737_9311;ENSG00000148737_9312;ENSG00000148737_9313;ENSG00000148737_9314;ENSG00000148737_9315;ENSG00000148737_9316;ENSG00000148737_9317;ENSG00000148737_9318;…	0.661290058669219;1.39342952648173;0.874804990922569;0.962381896218506;1.19562776554594;0.347028271137341;0.749552675496106;0.758035783861321;0.474813481623506;0.728226943679844;0.284663704968438;1.23318841010597;0.437989783057652;0.544571450827399;1.0502806463045;0.378651330673325;0.495305067973511;0.290342417200161;0.242936104644279;0.187376722609209;0.608199879283097;0.933511439243255;0.903997…	19386	372	448	820	100-999
PSMG3	rmd;ctrl	3'UTR	chr7:1606974-1607004:-;chr7:1606969-1607014:-	ENSG00000157778_6297;ENSG00000157778_15844	29.270190247592;42.0901179815612	17479	358	456	814	100-999
LMNB2	rmd;ctrl	3'UTR_intron;3'UTR_non-coding_intron	chr19:2428166-2428207:-;chr19:2429761-2429795:-;chr19:2430070-2430102:-;chr19:2428165-2428211:-;chr19:2429758-2429801:-;chr19:2430070-2430102:-	ENSG00000176619_14237;ENSG00000176619_14238;ENSG00000176619_14239;ENSG00000176619_35111;ENSG00000176619_35112;ENSG00000176619_35113	23.9844192408644;14.4107668814225;34.0653616477936;24.8019860500283;37.6410776175422;42.8731495729834	25125	487	326	813	100-999
ZNF146	rmd;ctrl	3'UTR	chr19:36729338-36729370:+;chr19:36729638-36729667:+;chr19:36729333-36729372:+;chr19:36729417-36729428:+;chr19:36729639-36729676:+	ENSG00000167635_14627;ENSG00000167635_14628;ENSG00000167635_35912;ENSG00000167635_35913;ENSG00000167635_35914	21.6450351263452;11.5213104252452;38.6689536748094;0.988511225446616;14.4853136015297	12783	180	629	809	100-999
MTHFD2	rmd;ctrl	3'UTR	chr2:74442342-74442401:+;chr2:74442138-74442154:+;chr2:74442304-74442402:+	ENSG00000065911_1757;ENSG00000065911_1758;ENSG00000065911_4427;ENSG00000065911_4428	5.83007303813292;20.379882778068;5.2128810138336;57.6841785224551	18614	363	436	799	100-999
GSG2	rmd;ctrl	CDS	chr17:3627410-3627420:+;chr17:3628180-3628212:+;chr17:3628174-3628223:+	ENSG00000177602_13164;ENSG00000177602_13165;ENSG00000177602_32726	0.435939215612143;38.624837416652;81.4985587886079	20163	626	172	798	100-999
MTA2	rmd;ctrl	3'UTR	chr11:62360694-62360725:-;chr11:62360692-62360726:-;chr11:62361085-62361101:-	ENSG00000149480_9748;ENSG00000149480_24011;ENSG00000149480_24012	13.4218401111145;19.9404466118061;5.76838524211155	16613	91	707	798	100-999
FOS	rmd;ctrl	3'UTR	chr14:75748742-75748873:+;chr14:75748702-75748933:+	ENSG00000170345_11790;ENSG00000170345_29378	76.2811022026921;73.1192164055374	22479	503	292	795	100-999
TIMP3	rmd;ctrl	3'UTR	chr22:33255649-33255685:+;chr22:33258981-33259020:+;chr22:33255599-33255627:+;chr22:33255634-33255699:+	ENSG00000100234_15688;ENSG00000100234_15689;ENSG00000100234_38575;ENSG00000100234_38576	127.945631236111;22.727889104238;6.22855379229127;374.182756276241	47030	489	294	783	100-999
ARGLU1	rmd;ctrl	3'UTR;3'UTR_non-coding	chr13:107195685-107195738:-;chr13:107195685-107195743:-;chr13:107195925-107195933:-;chr13:107196302-107196331:-	ENSG00000134884_11393;ENSG00000134884_28166;ENSG00000134884_28167;ENSG00000134884_28168	39.59371243753;219.56257280944;0.670164020202587;19.5074380774266	21074	648	134	782	100-999
CMIP	rmd;ctrl	intron;3'UTR	chr16:81491532-81491559:+;chr16:81508166-81508196:+;chr16:81513386-81513417:+;chr16:81527135-81527162:+;chr16:81560699-81560759:+;chr16:81571684-81571705:+;chr16:81662900-81662944:+;chr16:81674103-81674160:+;chr16:81677255-81677310:+;chr16:81684673-81684704:+;chr16:81743570-81743597:+;chr16:81743689-81743738:+;chr16:81743768-81743789:+;chr16:81744025-81744164:+;chr16:81744456-81744489:+;chr16:817…	ENSG00000153815_13083;ENSG00000153815_13084;ENSG00000153815_13085;ENSG00000153815_13086;ENSG00000153815_13087;ENSG00000153815_13088;ENSG00000153815_13089;ENSG00000153815_13090;ENSG00000153815_13091;ENSG00000153815_13092;ENSG00000153815_13093;ENSG00000153815_13094;ENSG00000153815_13095;ENSG00000153815_13096;ENSG00000153815_13097;ENSG00000153815_13098;ENSG00000153815_13099;ENSG00000153815_13100;ENS…	1.03357875023448;0.534001182836789;1.52448637092561;1.50252334634519;1.78734595353078;0.908683052668161;1.85556803731556;1.64501616287501;1.58926726798496;1.82697005906896;1.41547911420121;1.876323429842;1.68613122151255;20.3988101984048;15.4127529478871;9.4348388998273;136.83810274593;0.272653068064056;15.647987572249;2.12356364995483;13.8992465680862;5.86419625637023;170.051366255345	22768	296	482	778	100-999
RGMB	rmd;ctrl	3'UTR_CDS_intron;3'UTR_intron	chr5:98129436-98129520:+;chr5:98129567-98129651:+;chr5:98129685-98129775:+;chr5:98129818-98129849:+;chr5:98129869-98129887:+;chr5:98130232-98130246:+;chr5:98129429-98129821:+	ENSG00000174136_4758;ENSG00000174136_4759;ENSG00000174136_4760;ENSG00000174136_4761;ENSG00000174136_4762;ENSG00000174136_4763;ENSG00000174136_4764;ENSG00000174136_12451	17.7407627415537;41.3677052136381;56.0001446891482;0.986872098327551;0.233661192687763;1.68180848860099;1.30821930066655;210.845705626717	22395	524	254	778	100-999
C11orf30	rmd;ctrl	intron;3'UTR	chr11:76173442-76173457:+;chr11:76203921-76203940:+;chr11:76261375-76261421:+;chr11:76261436-76261461:+;chr11:76262136-76262143:+;chr11:76262316-76262357:+;chr11:76262372-76262407:+;chr11:76262460-76262485:+;chr11:76203921-76203945:+;chr11:76261362-76261462:+;chr11:76261489-76261518:+;chr11:76261765-76261826:+;chr11:76262129-76262157:+	ENSG00000158636_9821;ENSG00000158636_9822;ENSG00000158636_9823;ENSG00000158636_9824;ENSG00000158636_9825;ENSG00000158636_9826;ENSG00000158636_9827;ENSG00000158636_9828;ENSG00000158636_24231;ENSG00000158636_24232;ENSG00000158636_24233;ENSG00000158636_24234;ENSG00000158636_24235	0.255521969249921;2.88833659665102;117.073293064333;1.28371335573248;0.0464405112874686;1.86895466514639;1.60758583692388;2.79133105784608;6.27935108604749;333.191079662002;2.95166914167528;4.64698503335012;1.96363291553825	25789	242	535	777	100-999
REEP4	rmd;ctrl	3'UTR	chr8:21995534-21995571:-;chr8:21995534-21995581:-	ENSG00000168476_7250;ENSG00000168476_18584	42.3916684971605;103.637908005534	19608	571	205	776	100-999
ELF2	rmd;ctrl	3'UTR_intron	chr4:139979023-139979068:-;chr4:139979419-139979459:-;chr4:139979489-139979519:-;chr4:139978397-139978455:-;chr4:139979018-139979061:-;chr4:139979100-139979163:-;chr4:139979361-139979542:-;chr4:139979577-139979619:-	ENSG00000109381_4100;ENSG00000109381_4101;ENSG00000109381_4102;ENSG00000109381_10929;ENSG00000109381_10930;ENSG00000109381_10931;ENSG00000109381_10932;ENSG00000109381_10933	5.6040851721879;20.2808776999771;1.90653270241063;5.88437621492061;23.6763171226721;2.9418373553984;250.521342903604;6.59793027581553	18116	326	449	775	100-999
FAM53C	rmd;ctrl	3'UTR	chr5:137685270-137685329:+;chr5:137685260-137685336:+	ENSG00000120709_5003;ENSG00000120709_13061	96.1647299891419;107.312347281146	21214	578	196	774	100-999
JARID2	rmd;ctrl	3'UTR;intron	chr6:15520508-15520514:+;chr6:15520532-15520604:+;chr6:15520684-15520715:+;chr6:15520793-15520801:+;chr6:15521555-15521589:+;chr6:15521632-15521666:+;chr6:15522203-15522247:+;chr6:15249986-15250044:+;chr6:15520533-15520583:+;chr6:15520623-15520641:+;chr6:15520647-15520650:+;chr6:15520690-15520716:+;chr6:15521381-15521406:+;chr6:15521485-15521508:+;chr6:15521552-15521595:+;chr6:15521625-15521679:+…	ENSG00000008083_5629;ENSG00000008083_5630;ENSG00000008083_5631;ENSG00000008083_5632;ENSG00000008083_5633;ENSG00000008083_5634;ENSG00000008083_5635;ENSG00000008083_14087;ENSG00000008083_14088;ENSG00000008083_14089;ENSG00000008083_14090;ENSG00000008083_14091;ENSG00000008083_14092;ENSG00000008083_14093;ENSG00000008083_14094;ENSG00000008083_14095;ENSG00000008083_14096;ENSG00000008083_14097;ENSG000000…	0.263132629487762;42.4754914575618;25.7972845170315;1.51356825844022;45.3270806522908;3.86059580762181;27.7772875658594;6.33166945383656;10.3495889002374;0.49497842004161;0.45796917841909;0.0948743924885334;6.38847265732698;0.620673620129349;1.46931241183521;101.648611594655;7.88678398877169;1.82915139483252;15.0008335766326	22954	559	215	774	100-999
RARG	rmd;ctrl	3'UTR	chr12:53604357-53604408:-;chr12:53604355-53604416:-;chr12:53604497-53604507:-	ENSG00000172819_10468;ENSG00000172819_25908;ENSG00000172819_25909	32.4326002273462;282.572351388058;1.38022898375701	21096	545	225	770	100-999
FOSL2	rmd;ctrl	3'UTR	chr2:28639271-28639323:+;chr2:28639435-28639464:+;chr2:28639496-28639542:+;chr2:28639600-28639642:+;chr2:28639670-28639686:+;chr2:28639913-28639944:+;chr2:28640100-28640174:+;chr2:28636603-28636622:+;chr2:28638834-28638843:+;chr2:28639434-28639465:+;chr2:28639600-28639693:+;chr2:28639913-28639950:+;chr2:28640102-28640178:+	ENSG00000075426_1481;ENSG00000075426_1482;ENSG00000075426_1483;ENSG00000075426_1484;ENSG00000075426_1485;ENSG00000075426_1486;ENSG00000075426_1487;ENSG00000075426_3525;ENSG00000075426_3526;ENSG00000075426_3527;ENSG00000075426_3528;ENSG00000075426_3529;ENSG00000075426_3530	3.17404582355464;1.34735234627681;5.32408920947555;35.2518576110333;0.995677420616582;9.17319686048853;25.3464444053685;1.40275167756422;0.439557586480849;6.54723288296526;47.9861867553876;11.8046383518778;30.0322827006957	18078	437	331	768	100-999
RBM27	rmd;ctrl	3'UTR_intron	chr5:145665884-145665886:+;chr5:145666841-145666877:+;chr5:145667467-145667481:+;chr5:145667545-145667578:+;chr5:145667627-145667664:+;chr5:145667675-145667705:+;chr5:145668528-145668578:+;chr5:145668653-145668689:+;chr5:145666791-145666883:+;chr5:145667534-145667582:+;chr5:145667633-145667657:+;chr5:145667679-145667709:+;chr5:145668532-145668581:+;chr5:145668652-145668689:+	ENSG00000091009_5273;ENSG00000091009_5274;ENSG00000091009_5275;ENSG00000091009_5276;ENSG00000091009_5277;ENSG00000091009_5278;ENSG00000091009_5279;ENSG00000091009_5280;ENSG00000091009_5281;ENSG00000091009_13459;ENSG00000091009_13460;ENSG00000091009_13461;ENSG00000091009_13462;ENSG00000091009_13463;ENSG00000091009_13464	0.123767759784346;23.5451686997865;1.3342559079238;3.03616566823794;8.73005392022544;7.45607094420055;0.0902302413792179;18.6001145116262;21.7741307934012;21.3306930236195;3.50780749485108;2.92909952565673;2.33914207896402;10.0886798450065;44.5833158097382	15990	323	445	768	100-999
SREBF1	rmd;ctrl	3'UTR_intron;3'UTR	chr17:17715399-17715436:-;chr17:17714651-17714730:-;chr17:17714737-17714787:-;chr17:17715382-17715439:-;chr17:17715482-17715509:-	ENSG00000072310_13305;ENSG00000072310_33032;ENSG00000072310_33033;ENSG00000072310_33034;ENSG00000072310_33035	61.8124248552856;19.5875532737124;7.88184808669214;58.973514109405;21.1828857872671	18103	389	375	764	100-999
N4BP1	rmd;ctrl	3'UTR;non-coding_intron	chr16:48576431-48576482:-;chr16:48611406-48611442:-;chr16:48572660-48572721:-;chr16:48576414-48576491:-;chr16:48576614-48576650:-;chr16:48611406-48611442:-	ENSG00000102921_12850;ENSG00000102921_12851;ENSG00000102921_31915;ENSG00000102921_31916;ENSG00000102921_31917;ENSG00000102921_31918	123.129144240109;3.95157970215823;4.9086110228424;111.615878121239;3.98913057635513;7.39457187251076	13725	94	667	761	100-999
PDE3A	rmd;ctrl	intron;3'UTR	chr12:20553105-20553129:+;chr12:20834806-20834867:+;chr12:20537234-20537364:+;chr12:20704305-20704373:+;chr12:20834722-20834790:+;chr12:20834809-20834874:+;chr12:20834889-20834924:+;chr12:20836932-20837018:+	ENSG00000172572_10275;ENSG00000172572_10276;ENSG00000172572_25372;ENSG00000172572_25373;ENSG00000172572_25374;ENSG00000172572_25375;ENSG00000172572_25376;ENSG00000172572_25377	2.28350722960383;15.0553402513908;30.5344784298267;8.15904963254499;7.70691617664603;207.421152130522;11.9660235545856;23.9406851109104	20771	365	395	760	100-999
STAG2	rmd;ctrl	3'UTR_intron	chrX:123234728-123234761:+;chrX:123236326-123236346:+;chrX:123234689-123234702:+;chrX:123234719-123234770:+;chrX:123236321-123236350:+;chrX:123236431-123236496:+	ENSG00000101972_16160;ENSG00000101972_16161;ENSG00000101972_39537;ENSG00000101972_39538;ENSG00000101972_39539;ENSG00000101972_39540	8.0957830560425;5.16868293792858;2.59004773455259;269.35078314483;37.4835846956776;12.8514638746883	29906	168	591	759	100-999
WDR82	rmd;ctrl	3'UTR	chr3:52288482-52288497:-;chr3:52288461-52288514:-	ENSG00000164091_2828;ENSG00000164091_7495	1.81697628027604;93.7110459063214	12261	196	563	759	100-999
ETV3	rmd;ctrl	3'UTR	chr1:157090985-157091091:-;chr1:157091119-157091195:-;chr1:157091452-157091467:-;chr1:157094283-157094287:-;chr1:157094453-157094563:-;chr1:157090985-157091205:-;chr1:157091757-157091798:-;chr1:157094257-157094287:-;chr1:157094450-157094564:-	ENSG00000117036_903;ENSG00000117036_904;ENSG00000117036_905;ENSG00000117036_906;ENSG00000117036_907;ENSG00000117036_1949;ENSG00000117036_1950;ENSG00000117036_1951;ENSG00000117036_1952	141.79766563995;24.9680157756239;0.635043752593535;0.360746417605834;49.4064521305719;103.478764700114;7.68937744922824;3.48376428777517;18.5253155893511	19658	454	303	757	100-999
SLMO2	rmd;ctrl	3'UTR	chr20:57608207-57608252:-;chr20:57608203-57608253:-	ENSG00000101166_15347;ENSG00000101166_37517	19.3547434736152;52.7393661228783	15538	335	421	756	100-999
GLI3	rmd;ctrl	3'UTR;3'UTR_non-coding;intron	chr7:42000569-42000658:-;chr7:42000723-42000752:-;chr7:42000798-42000839:-;chr7:42000860-42000920:-;chr7:42002711-42002748:-;chr7:42003590-42003713:-;chr7:42003764-42003787:-;chr7:42096392-42096443:-;chr7:42170835-42170854:-;chr7:42272623-42272690:-;chr7:42000550-42000661:-;chr7:42000697-42000784:-;chr7:42000795-42000841:-;chr7:42001009-42001069:-;chr7:42003590-42003744:-;chr7:42003758-42003862:-	ENSG00000106571_6529;ENSG00000106571_6530;ENSG00000106571_6531;ENSG00000106571_6532;ENSG00000106571_6533;ENSG00000106571_6534;ENSG00000106571_6535;ENSG00000106571_6536;ENSG00000106571_6537;ENSG00000106571_6538;ENSG00000106571_6539;ENSG00000106571_16332;ENSG00000106571_16333;ENSG00000106571_16334;ENSG00000106571_16335;ENSG00000106571_16336;ENSG00000106571_16337	45.5878913893175;3.2620519563446;6.0161586745725;2.13948525875884;0.837540469405743;1.12192882851356;8.67095198570623;1.1256136945635;1.47064387173855;3.14938375733879;1.9170021423498;54.3844310746518;9.3278098070781;3.12494551800974;4.30828273722554;34.7812522054957;6.52180133264395	13713	190	564	754	100-999
MAT2A	rmd;ctrl	3'UTR	chr2:85771965-85771988:+;chr2:85771962-85772019:+	ENSG00000168906_1796;ENSG00000168906_4474	10.8711396007557;58.9064102496545	17718	511	240	751	100-999
HECTD1	rmd;ctrl	3'UTR_non-coding	chr14:31569355-31569387:-;chr14:31569350-31569393:-	ENSG00000092148_11486;ENSG00000092148_28431	20.5476809991821;207.826994447088	17217	526	224	750	100-999
CREB3L2	rmd;ctrl	3'UTR	chr7:137559751-137559832:-;chr7:137563487-137563513:-;chr7:137563778-137563886:-;chr7:137559742-137559833:-;chr7:137563485-137563521:-;chr7:137563778-137563863:-	ENSG00000182158_7059;ENSG00000182158_7060;ENSG00000182158_7061;ENSG00000182158_18212;ENSG00000182158_18213;ENSG00000182158_18214	25.10889942546;35.4737649694432;47.7334222537522;30.6480069123237;41.8275536556862;56.0995499831072	15644	406	342	748	100-999
TPRA1	rmd;ctrl	3'UTR	chr3:127291914-127291944:-;chr3:127292013-127292029:-;chr3:127291913-127291955:-;chr3:127292006-127292046:-	ENSG00000163870_3198;ENSG00000163870_3199;ENSG00000163870_8624;ENSG00000163870_8625	86.3392035610745;0.930477710812284;202.28723976357;19.7276395921141	23175	281	463	744	100-999
E2F3	rmd;ctrl	3'UTR	chr6:20492877-20492931:+;chr6:20493324-20493369:+;chr6:20493787-20493828:+;chr6:20493891-20493934:+;chr6:20490700-20490710:+;chr6:20492877-20492931:+;chr6:20493058-20493085:+;chr6:20493297-20493400:+;chr6:20493457-20493493:+;chr6:20493734-20493836:+;chr6:20493877-20493941:+	ENSG00000112242_5657;ENSG00000112242_5658;ENSG00000112242_5659;ENSG00000112242_5660;ENSG00000112242_14202;ENSG00000112242_14203;ENSG00000112242_14204;ENSG00000112242_14205;ENSG00000112242_14206;ENSG00000112242_14207;ENSG00000112242_14208;ENSG00000112242_14209	5.4619160334486;2.29134048273815;8.92101840058875;18.626289652159;1.07120129574138;12.6463983928257;3.73438701741068;42.4097656560538;1.07725991597077;1.54016253733679;53.1307880183729;103.033323058195	18901	474	265	739	100-999
TMEM138	rmd;ctrl	3'UTR_non-coding;3'UTR_non-coding_intron	chr11:61136642-61136667:+;chr11:61136230-61136250:+;chr11:61136440-61136473:+;chr11:61136612-61136673:+	ENSG00000149483_9739;ENSG00000149483_23996;ENSG00000149483_23997;ENSG00000149483_23998	1.29988137772747;1.28607700433814;29.0621936474868;27.480657464312	11974	174	556	730	100-999
CELF1	rmd;ctrl	3'UTR_intron;3'UTR_non-coding_intron;3'UTR	chr11:47491739-47491766:-;chr11:47491862-47491893:-;chr11:47487744-47487759:-;chr11:47488023-47488028:-;chr11:47488114-47488154:-;chr11:47488169-47488191:-;chr11:47491683-47491694:-;chr11:47491731-47491921:-;chr11:47492068-47492092:-	ENSG00000149187_9719;ENSG00000149187_9720;ENSG00000149187_23917;ENSG00000149187_23918;ENSG00000149187_23919;ENSG00000149187_23920;ENSG00000149187_23921;ENSG00000149187_23922;ENSG00000149187_23923	8.44571496540116;4.70047330864456;0.943193494073328;0.0480034412895139;33.3156192963646;2.85358570454487;0.407132366603552;151.826198129203;1.90772905778383	21293	417	311	728	100-999
SMAD6	rmd;ctrl	CDS;3'UTR	chr15:66995977-66996011:+;chr15:66996274-66996306:+;chr15:67073995-67074072:+;chr15:67074078-67074091:+;chr15:67074109-67074216:+;chr15:67074256-67074296:+;chr15:66995969-66996021:+;chr15:66996252-66996312:+;chr15:67073972-67074322:+	ENSG00000137834_12374;ENSG00000137834_12375;ENSG00000137834_12376;ENSG00000137834_12377;ENSG00000137834_12378;ENSG00000137834_12379;ENSG00000137834_12380;ENSG00000137834_30581;ENSG00000137834_30582;ENSG00000137834_30583;ENSG00000137834_30584	12.7498990220195;3.00656733450545;13.7992429176039;0.0326781702386941;0.461790394717597;32.5767121044631;4.82775622171575;53.5082361043323;7.59464398530138;141.052590736949;27.4163766915474	20136	477	251	728	100-999
CEBPD	ctrl	3'UTR	chr8:48649542-48649599:-	ENSG00000221869_18857	21.3486	14838	334	392	726	100-999
AC006486.9;ERF	rmd;ctrl	3'UTR_intron	chr19:42752262-42752313:-;chr19:42752418-42752512:-;chr19:42752238-42752523:-	ENSG00000105722_14717;ENSG00000268643_14715;ENSG00000105722_14718;ENSG00000268643_14716;ENSG00000268643_36084;ENSG00000105722_36087	6.77673495875609;6.7309205921586;25.2187903732551;25.0561089674725;164.835851368275;126.770619358722	23680	491	231	722	100-999
C11orf95	rmd;ctrl	non-coding	chr11:63529739-63529796:-;chr11:63529735-63529797:-;chr11:63529920-63529942:-	ENSG00000188070_9757;ENSG00000188070_9758;ENSG00000188070_24029;ENSG00000188070_24030	36.3652977842396;0.765972016206113;117.394976197857;2.80859487779036	13181	229	492	721	100-999
IRX3	rmd;ctrl	3'UTR	chr16:54317228-54317273:-;chr16:54317218-54317276:-	ENSG00000177508_12858;ENSG00000177508_31940	30.768767949701;66.440977576106	16137	543	178	721	100-999
ADM	rmd;ctrl	3'UTR	chr11:10328866-10328921:+;chr11:10328866-10328925:+	ENSG00000148926_9583;ENSG00000148926_23626	30.8490771847191;23.2553194653098	19472	572	148	720	100-999
RBBP6	rmd;ctrl	3'UTR_intron;intron;non-coding_intron;3'UTR_non-coding	chr16:24560432-24560455:+;chr16:24560486-24560624:+;chr16:24560657-24560663:+;chr16:24560671-24560712:+;chr16:24564947-24564986:+;chr16:24566197-24566253:+;chr16:24571053-24571113:+;chr16:24584127-24584180:+;chr16:24560475-24560624:+;chr16:24560639-24560720:+;chr16:24566222-24566253:+;chr16:24571049-24571113:+;chr16:24584130-24584181:+	ENSG00000122257_12766;ENSG00000122257_12767;ENSG00000122257_12768;ENSG00000122257_12769;ENSG00000122257_12770;ENSG00000122257_12771;ENSG00000122257_12772;ENSG00000122257_12773;ENSG00000122257_12774;ENSG00000122257_31743;ENSG00000122257_31744;ENSG00000122257_31745;ENSG00000122257_31746;ENSG00000122257_31747	2.69706304105429;4.84977377545266;47.6158573224451;0.151444757942162;5.99249712047871;6.92743706100865;8.60153176546654;23.4144618307735;29.1651761848891;57.4227079580164;16.0808209690957;4.46535341289791;57.9367545865086;5.71692243276821	16432	383	337	720	100-999
RP11-872D17.8;SLC43A3	rmd;ctrl	3'UTR_intron	chr11:57174442-57174478:-;chr11:57174435-57174479:-	ENSG00000254979_9721;ENSG00000134802_9722;ENSG00000254979_23934;ENSG00000134802_23935	19.2461212609804;19.0803755314501;71.3759065435175;70.9279048105297	18068	590	130	720	100-999
MEX3C	rmd;ctrl	3'UTR	chr18:48700922-48701036:-;chr18:48701047-48701053:-;chr18:48701091-48701125:-;chr18:48700922-48701032:-;chr18:48701062-48701127:-	ENSG00000176624_14075;ENSG00000176624_14076;ENSG00000176624_14077;ENSG00000176624_34800;ENSG00000176624_34801	114.514615960333;0.147869495823968;7.59337114809624;140.443306098234;22.2445844231929	20435	550	167	717	100-999
MNT	rmd;ctrl	3'UTR	chr17:2287396-2287415:-;chr17:2287481-2287577:-;chr17:2287817-2287841:-;chr17:2288065-2288072:-;chr17:2287375-2287619:-;chr17:2287814-2287854:-	ENSG00000070444_13152;ENSG00000070444_13153;ENSG00000070444_13154;ENSG00000070444_13155;ENSG00000070444_32716;ENSG00000070444_32717	0.646955715104413;62.9827240513186;1.03187839011176;0.17782526101077;195.228042757039;7.1165012785682	17124	534	182	716	100-999
SP4	rmd;ctrl	3'UTR	chr7:21552832-21552890:+;chr7:21552905-21552930:+;chr7:21553138-21553157:+;chr7:21553719-21553752:+;chr7:21554031-21554042:+;chr7:21554052-21554170:+;chr7:21554291-21554325:+;chr7:21552838-21552890:+;chr7:21552902-21552934:+;chr7:21553089-21553112:+;chr7:21553713-21553782:+;chr7:21553883-21553896:+;chr7:21553966-21553970:+;chr7:21554017-21554340:+;chr7:21554348-21554390:+	ENSG00000105866_6385;ENSG00000105866_6386;ENSG00000105866_6387;ENSG00000105866_6388;ENSG00000105866_6389;ENSG00000105866_6390;ENSG00000105866_6391;ENSG00000105866_6392;ENSG00000105866_6393;ENSG00000105866_16020;ENSG00000105866_16021;ENSG00000105866_16022;ENSG00000105866_16023;ENSG00000105866_16024;ENSG00000105866_16025;ENSG00000105866_16026;ENSG00000105866_16027;ENSG00000105866_16028	14.1448700740614;11.6290283147977;0.124612045810566;1.26136016600722;4.12638752171161;6.27642047715831;1.84500365538405;40.6656856533207;4.47896048241338;8.50677446978255;1.71827412712804;1.65606532084962;7.66241666539823;0.02996647005238;0.330347431859381;0.0912195743067342;79.1978063714691;3.43525712283775	16365	248	467	715	100-999
ZNRF3	rmd;ctrl	3'UTR	chr22:29449812-29449837:+;chr22:29449876-29449885:+;chr22:29449918-29449945:+;chr22:29449969-29449977:+;chr22:29451031-29451040:+;chr22:29452983-29453007:+;chr22:29453100-29453130:+;chr22:29453399-29453456:+;chr22:29449671-29449713:+;chr22:29449816-29449906:+;chr22:29449912-29449980:+;chr22:29449987-29449989:+;chr22:29452981-29453005:+;chr22:29453096-29453134:+;chr22:29453366-29453451:+	ENSG00000183579_15655;ENSG00000183579_15656;ENSG00000183579_15657;ENSG00000183579_15658;ENSG00000183579_15659;ENSG00000183579_15660;ENSG00000183579_15661;ENSG00000183579_15662;ENSG00000183579_38466;ENSG00000183579_38467;ENSG00000183579_38468;ENSG00000183579_38469;ENSG00000183579_38470;ENSG00000183579_38471;ENSG00000183579_38472;ENSG00000183579_38473	2.03968281398823;1.02172122925898;1.92824819926655;0.257779660182248;0.00687451670659189;2.22165680431855;7.60593488459147;23.3715051270598;7.34354682816093;33.3121406136843;9.09074051392694;19.5396197191674;0.0209689480333674;2.23759417158144;23.1050268007708;40.0254481279587	14273	333	378	711	100-999
JMJD1C	rmd;ctrl	3'UTR_non-coding	chr10:64926986-64927042:-;chr10:64927081-64927109:-;chr10:64927242-64927261:-;chr10:64927496-64927535:-;chr10:64927778-64927797:-;chr10:64926995-64927039:-;chr10:64927081-64927205:-;chr10:64927242-64927265:-;chr10:64927481-64927569:-;chr10:64927767-64927799:-	ENSG00000171988_9003;ENSG00000171988_9004;ENSG00000171988_9005;ENSG00000171988_9006;ENSG00000171988_9007;ENSG00000171988_22676;ENSG00000171988_22677;ENSG00000171988_22678;ENSG00000171988_22679;ENSG00000171988_22680;ENSG00000171988_22681;ENSG00000171988_22682;ENSG00000171988_22683	34.2515926850911;1.30893832547445;1.39325454772082;33.1712378720295;0.788496142691527;47.2856530291221;0.128446602272947;2.67188090469322;11.1544983917972;0.925697574950271;0.17033349606597;246.040632195019;4.79354351844852	19480	442	265	707	100-999
ZSWIM6	rmd;ctrl	intron;3'UTR_CDS;3'UTR	chr5:60687055-60687090:+;chr5:60840130-60840159:+;chr5:60840191-60840325:+;chr5:60840380-60840403:+;chr5:60840784-60840786:+;chr5:60840810-60840822:+;chr5:60840837-60840867:+;chr5:60841378-60841396:+;chr5:60841410-60841455:+;chr5:60841774-60841780:+;chr5:60841814-60841844:+;chr5:60841891-60841914:+;chr5:60841923-60841997:+;chr5:60769331-60769360:+;chr5:60840203-60840288:+;chr5:60840379-60840407:+…	ENSG00000130449_4566;ENSG00000130449_4567;ENSG00000130449_4568;ENSG00000130449_4569;ENSG00000130449_4570;ENSG00000130449_4571;ENSG00000130449_4572;ENSG00000130449_4573;ENSG00000130449_4574;ENSG00000130449_4575;ENSG00000130449_4576;ENSG00000130449_4577;ENSG00000130449_4578;ENSG00000130449_11912;ENSG00000130449_11913;ENSG00000130449_11914;ENSG00000130449_11915;ENSG00000130449_11916;ENSG00000130449_…	2.50341735741985;4.69391089591345;66.1175504996036;12.0960741748062;0.100506500210148;0.793987007659703;3.97628665311806;0.695549739910488;65.0027655905951;0.363937425625388;17.3371904453732;2.75905266578844;46.292450017134;2.52824587797459;15.3896305939287;5.26927584517314;0.819470069091965;2.21358676907033;0.92282308832999;1.81545687187008;27.2243320673081;0.345483842573473;13.85869982754;9.127…	17224	393	311	704	100-999
CRTC3	rmd;ctrl	intron;3'UTR	chr15:91151750-91151771:+;chr15:91188527-91188571:+;chr15:91188172-91188191:+;chr15:91188329-91188332:+;chr15:91188452-91188464:+;chr15:91188520-91188570:+	ENSG00000140577_12530;ENSG00000140577_12531;ENSG00000140577_31134;ENSG00000140577_31135;ENSG00000140577_31136;ENSG00000140577_31137	1.07902166336779;14.2158256221409;1.44548058373967;0.323331226597411;0.535010779702286;166.897983536496	13176	213	489	702	100-999
RPS21	ctrl	3'UTR_non-coding	chr20:60963547-60963576:+	ENSG00000171858_37537	23.0678	14881	504	196	700	100-999
VMA21	rmd;ctrl	3'UTR	chrX:150574592-150574620:+;chrX:150574584-150574623:+	ENSG00000160131_16229;ENSG00000160131_39674	45.9656597927082;79.9740529767414	15322	225	474	699	100-999
TICAM2;TMED7;TMED7-TICAM2	rmd;ctrl	3'UTR_intron	chr5:114949208-114949250:-;chr5:114949522-114949533:-;chr5:114949207-114949250:-;chr5:114949505-114949536:-	ENSG00000251201_4877;ENSG00000243414_4875;ENSG00000134970_4879;ENSG00000251201_4878;ENSG00000243414_4876;ENSG00000134970_4880;ENSG00000251201_12719;ENSG00000243414_12717;ENSG00000134970_12721;ENSG00000134970_12722;ENSG00000251201_12720;ENSG00000243414_12718	60.1981623873357;60.1981623873357;52.228965592013;2.47689915369294;2.47689915369294;1.9352722680194;59.2208814358129;59.2208814358129;33.0889542104579;13.816867588258;25.8137235987418;25.8137235987418	14005	395	301	696	100-999
HERPUD1	rmd;ctrl	3'UTR_non-coding	chr16:56977494-56977520:+;chr16:56977496-56977525:+	ENSG00000051108_12871;ENSG00000051108_31979	35.5317127093826;34.2737873848611	10713	251	444	695	100-999
DLX1	rmd;ctrl	3'UTR	chr2:172954289-172954349:+;chr2:172954267-172954400:+	ENSG00000144355_2136;ENSG00000144355_5592	18.9407970194519;114.940106340383	15681	357	337	694	100-999
C3orf52	rmd;ctrl	3'UTR_intron	chr3:111836337-111836341:+;chr3:111836896-111836901:+;chr3:111836967-111837055:+;chr3:111836867-111836912:+;chr3:111836944-111837084:+	ENSG00000114529_3061;ENSG00000114529_3062;ENSG00000114529_3063;ENSG00000114529_8193;ENSG00000114529_8194	0.021861178030573;0.129232941037204;49.6344700000905;4.57184421179519;267.686278388237	18512	501	189	690	100-999
AC135048.13;FBXL19	rmd;ctrl	3'UTR_intron	chr16:30960069-30960102:+;chr16:30960066-30960106:+	ENSG00000099364_12820;ENSG00000261487_12821;ENSG00000099364_31855;ENSG00000261487_31856	50.6851784848625;50.3393103110447;270.162615633617;188.207397514051	17381	578	111	689	100-999
RAP2C	rmd;ctrl	3'UTR	chrX:131337058-131337106:-;chrX:131337058-131337112:-	ENSG00000123728_16197;ENSG00000123728_39572	58.548154931662;125.567400066456	15783	264	424	688	100-999
FAM105A	rmd;ctrl	3'UTR_intron	chr5:14610892-14610939:+;chr5:14611009-14611032:+;chr5:14611074-14611099:+;chr5:14610899-14610949:+;chr5:14610982-14611033:+;chr5:14611076-14611099:+;chr5:14611116-14611151:+	ENSG00000145569_4341;ENSG00000145569_4342;ENSG00000145569_4343;ENSG00000145569_11443;ENSG00000145569_11444;ENSG00000145569_11445;ENSG00000145569_11446	11.7671158510096;0.98426030969031;13.628597774853;26.6695822869798;49.5452928251596;6.73229719813701;37.7976420887113	19378	344	343	687	100-999
ADIPOR2	rmd;ctrl	3'UTR	chr12:1895748-1895860:+;chr12:1897806-1897843:+;chr12:1895762-1895860:+;chr12:1897744-1897750:+;chr12:1897798-1897844:+	ENSG00000006831_10150;ENSG00000006831_10151;ENSG00000006831_25102;ENSG00000006831_25103;ENSG00000006831_25104	82.7591448371251;55.2842458294272;59.6345575252049;0.192541398016822;97.1550298780349	18417	511	173	684	100-999
MAP3K14	rmd;ctrl	non-coding;intron	chr17:43341449-43341479:-;chr17:43341449-43341480:-;chr17:43344892-43344896:-;chr17:43375505-43375582:-	ENSG00000006062_13493;ENSG00000006062_13494;ENSG00000006062_33412;ENSG00000006062_33413;ENSG00000006062_33414	9.44950080631719;10.6632193359541;41.5468042733027;0.0714100586365798;12.5352019634953	9420	145	536	681	100-999
MARK4;PPP1R37	rmd;ctrl	3'UTR_non-coding_intron;intron	chr19:45650496-45650539:+;chr19:45632909-45632953:+;chr19:45650444-45650482:+;chr19:45650495-45650539:+	ENSG00000007047_14780;ENSG00000104866_14782;ENSG00000007047_36243;ENSG00000104866_36247;ENSG00000007047_36244;ENSG00000104866_36248;ENSG00000007047_36245;ENSG00000104866_36249	48.7927027242049;48.7072934629398;3.34936246224459;3.31323789329499;3.75189260256579;3.70942684651908;79.9747286931646;79.1788843935223	10420	139	541	680	100-999
PDIA4	rmd;ctrl	3'UTR	chr7:148700548-148700575:-;chr7:148700545-148700581:-	ENSG00000155660_7110;ENSG00000155660_18277	24.5389938048031;131.529188514687	17627	359	321	680	100-999
THAP1	rmd;ctrl	3'UTR	chr8:42692374-42692378:-;chr8:42692388-42692392:-;chr8:42692778-42692864:-;chr8:42692870-42692928:-;chr8:42692953-42693023:-;chr8:42692369-42692409:-;chr8:42692711-42693044:-	ENSG00000131931_7327;ENSG00000131931_7328;ENSG00000131931_7329;ENSG00000131931_7330;ENSG00000131931_7331;ENSG00000131931_18848;ENSG00000131931_18849	0.0383867753865016;0.0556445566572951;17.4232079382757;7.5775116840605;20.4328184666863;26.2917410803455;118.647634499103	20543	307	369	676	100-999
SMAD7	rmd;ctrl	3'UTR;3'UTR_non-coding	chr18:46446250-46446315:-;chr18:46446321-46446390:-;chr18:46446402-46446457:-;chr18:46446484-46446525:-;chr18:46447010-46447018:-;chr18:46447517-46447528:-;chr18:46446231-46446481:-;chr18:46446528-46446548:-;chr18:46446582-46446635:-;chr18:46446996-46447020:-;chr18:46447517-46447528:-	ENSG00000101665_14062;ENSG00000101665_14063;ENSG00000101665_14064;ENSG00000101665_14065;ENSG00000101665_14066;ENSG00000101665_14067;ENSG00000101665_34773;ENSG00000101665_34774;ENSG00000101665_34775;ENSG00000101665_34776;ENSG00000101665_34777	13.2351505124863;10.3588691887957;7.64527321137104;2.21880458205393;0.0539834216557741;0.409027672242197;179.785126717465;2.3532250472776;10.1532253643663;1.93649215084304;0.41593157332756	16619	377	297	674	100-999
ETV5	rmd;ctrl	3'UTR	chr3:185765585-185765632:-;chr3:185765528-185765533:-;chr3:185765575-185765636:-	ENSG00000244405_3530;ENSG00000244405_9333;ENSG00000244405_9334	114.222503772909;0.142846307734566;187.649628823092	16611	392	281	673	100-999
LRRC8A	rmd;ctrl	3'UTR	chr9:131679341-131679399:+;chr9:131679315-131679413:+;chr9:131679429-131679438:+	ENSG00000136802_8440;ENSG00000136802_21891;ENSG00000136802_21892	85.667927382417;205.569274632185;0.166605261806611	20214	446	224	670	100-999
NLK	rmd;ctrl	3'UTR_intron	chr17:26522716-26522740:+;chr17:26522878-26522926:+;chr17:26522712-26522741:+;chr17:26522874-26522937:+	ENSG00000087095_13338;ENSG00000087095_13339;ENSG00000087095_33092;ENSG00000087095_33093	1.78415488746168;87.0387492016784;1.97029402236859;119.739304478851	14361	175	490	665	100-999
TGS1	rmd;ctrl	3'UTR	chr8:56737778-56737815:+;chr8:56737960-56738003:+;chr8:56737787-56737815:+;chr8:56737853-56737889:+;chr8:56737953-56738005:+	ENSG00000137574_7360;ENSG00000137574_7361;ENSG00000137574_18902;ENSG00000137574_18903;ENSG00000137574_18904	12.8517470298675;91.4954004278126;2.97301427652731;11.229966789675;191.914547651288	19375	499	163	662	100-999
AMOTL2;RPL39P5	ctrl	3'UTR_non-coding_intron	chr3:134075033-134075098:-	ENSG00000114019_8777;ENSG00000214289_8775	100.46992519458;29.3800397709408	17925	399	261	660	100-999
MN1	rmd;ctrl	3'UTR;3'UTR_non-coding_intron;3'UTR_intron;CDS	chr22:28144284-28144309:-;chr22:28144347-28144434:-;chr22:28146001-28146020:-;chr22:28146671-28146695:-;chr22:28144269-28144332:-;chr22:28144342-28144445:-;chr22:28144476-28144496:-;chr22:28146418-28146432:-;chr22:28146516-28146642:-;chr22:28146659-28146704:-;chr22:28196184-28196217:-	ENSG00000169184_15635;ENSG00000169184_15636;ENSG00000169184_15637;ENSG00000169184_15638;ENSG00000169184_15639;ENSG00000169184_38425;ENSG00000169184_38426;ENSG00000169184_38427;ENSG00000169184_38428;ENSG00000169184_38429;ENSG00000169184_38430;ENSG00000169184_38431;ENSG00000169184_38432	2.05506699091253;24.8112069414542;3.77879282594904;1.19306799114336;4.1207179101236;10.8322436898545;148.895882157707;2.05503200917681;0.452546811612147;35.8390159884872;31.1857998080675;0.779655470685431;1.40444822916445	17177	286	373	659	100-999
SAMD8	rmd;ctrl	3'UTR	chr10:76937681-76937697:+;chr10:76941826-76941876:+;chr10:76937666-76937696:+;chr10:76941747-76941881:+	ENSG00000156671_9065;ENSG00000156671_9066;ENSG00000156671_22846;ENSG00000156671_22847	1.46258597801603;21.4593478791368;4.58286135160814;283.453553739181	18285	432	224	656	100-999
CELSR2	rmd;ctrl	3'UTR_non-coding	chr1:109816924-109816962:+;chr1:109816922-109816972:+	ENSG00000143126_743;ENSG00000143126_1622	35.5757544696208;274.69626281981	17834	242	413	655	100-999
ZNF791	rmd;ctrl	3'UTR	chr19:12741303-12741330:+;chr19:12741342-12741368:+;chr19:12741423-12741425:+;chr19:12741585-12741590:+;chr19:12741598-12741692:+;chr19:12741758-12741795:+;chr19:12742690-12742726:+;chr19:12741303-12741330:+;chr19:12741424-12741462:+;chr19:12741571-12741796:+	ENSG00000173875_14351;ENSG00000173875_14352;ENSG00000173875_14353;ENSG00000173875_14354;ENSG00000173875_14355;ENSG00000173875_14356;ENSG00000173875_14357;ENSG00000173875_35421;ENSG00000173875_35422;ENSG00000173875_35423;ENSG00000173875_35424	3.49307469082611;0.919335124397944;0.0579110590235161;0.0475329391680052;12.9568945756792;54.4528875956445;6.75116434581034;3.75943436994796;5.39647551720146;38.3604608811731;111.711264635951	16069	354	297	651	100-999
ATP1B1	rmd;ctrl	3'UTR	chr1:169101333-169101356:+;chr1:169101335-169101356:+	ENSG00000143153_1010;ENSG00000143153_1011;ENSG00000143153_2159;ENSG00000143153_2160	1.73581072444944;4.75014013859002;0.704835672997226;2.54421641223301	7019	52	598	650	100-999
PYGO2	rmd;ctrl	3'UTR	chr1:154929506-154929559:-;chr1:154929503-154929561:-;chr1:154929605-154929688:-	ENSG00000163348_863;ENSG00000163348_1873;ENSG00000163348_1874	55.812916734225;40.8852127741777;26.5931938848111	15584	458	190	648	100-999
CBX6	ctrl	3'UTR	chr22:39260207-39260274:-;chr22:39261741-39261783:-	ENSG00000183741_38705;ENSG00000183741_38706	31.4049835839354;100.933851144726	17595	548	89	637	100-999
ZNF740	rmd;ctrl	3'UTR	chr12:53584485-53584544:+;chr12:53584484-53584596:+	ENSG00000139651_10467;ENSG00000139651_25907	71.4862896308743;152.06854720402	16757	525	110	635	100-999
BTBD3	rmd;ctrl	3'UTR	chr20:11905293-11905315:+;chr20:11907062-11907064:+;chr20:11907162-11907184:+;chr20:11905282-11905313:+;chr20:11907046-11907053:+;chr20:11907060-11907070:+;chr20:11907080-11907082:+	ENSG00000132640_15110;ENSG00000132640_15111;ENSG00000132640_15112;ENSG00000132640_15113;ENSG00000132640_36941;ENSG00000132640_36942;ENSG00000132640_36943;ENSG00000132640_36944	6.84050076254851;0.127666700330994;0.0985513218736014;11.1100710905298;17.7755449406477;0.404427988391602;3.15454294138008;0.31881099703099	10831	381	253	634	100-999
RNF41	rmd;ctrl	3'UTR	chr12:56599201-56599229:-;chr12:56599260-56599288:-;chr12:56599137-56599352:-;chr12:56599539-56599589:-	ENSG00000181852_10536;ENSG00000181852_10537;ENSG00000181852_10538;ENSG00000181852_26018;ENSG00000181852_26019	5.24465190710496;4.9999975159977;1.01483133575908;79.7971624829861;14.542573899866	13418	221	412	633	100-999
UBE2L3	rmd;ctrl	3'UTR_non-coding	chr22:21977184-21977219:+;chr22:21977181-21977221:+;chr22:21977738-21977768:+	ENSG00000185651_15590;ENSG00000185651_38311;ENSG00000185651_38312	32.5568263612859;93.6502891095675;24.1067236919281	12017	299	330	629	100-999
ZFP91;ZFP91-CNTF	rmd;ctrl	3'UTR_intron	chr11:58385220-58385252:+;chr11:58385212-58385254:+	ENSG00000255073_9730;ENSG00000186660_9729;ENSG00000255073_23965;ENSG00000186660_23964	18.5427714027841;18.4836155045609;144.455748701416;140.58554213329	16031	200	426	626	100-999
C8orf22	rmd;ctrl	3'UTR	chr8:49988130-49988157:+;chr8:49988086-49988302:+	ENSG00000168333_7348;ENSG00000168333_18861	3.15649302182884;109.225637195386	14134	448	176	624	100-999
POLR2J	ctrl	3'UTR	chr7:102113978-102114001:-	ENSG00000005075_17190	7.01842	8387	196	426	622	100-999
VPS37B	rmd;ctrl	3'UTR	chr12:123349885-123349922:-;chr12:123349883-123349927:-;chr12:123350013-123350039:-;chr12:123350820-123350867:-	ENSG00000139722_10914;ENSG00000139722_27025;ENSG00000139722_27026;ENSG00000139722_27027	35.0061802330097;79.9272913091709;7.59816032740216;12.1128469680212	10447	187	430	617	100-999
FAM46A	rmd;ctrl	3'UTR_intron	chr6:82455460-82455530:-;chr6:82455816-82455817:-;chr6:82455842-82455867:-;chr6:82456001-82456027:-;chr6:82458018-82458059:-;chr6:82455446-82455537:-;chr6:82455846-82455921:-;chr6:82455994-82456031:-;chr6:82458030-82458061:-	ENSG00000112773_5890;ENSG00000112773_5891;ENSG00000112773_5892;ENSG00000112773_5893;ENSG00000112773_5894;ENSG00000112773_5895;ENSG00000112773_14788;ENSG00000112773_14789;ENSG00000112773_14790;ENSG00000112773_14791	22.9546403788033;0.00625700756624392;0.392935053440446;1.58136927378635;4.49281525490512;3.14496658778947;90.7153153849431;15.7674145347576;26.047037182972;2.0755131723187	16759	472	144	616	100-999
SLBP	rmd;ctrl	3'UTR;intron	chr4:1694533-1694567:-;chr4:1713346-1713359:-;chr4:1694528-1694571:-;chr4:1713346-1713359:-	ENSG00000163950_3586;ENSG00000163950_3587;ENSG00000163950_9509;ENSG00000163950_9510	44.8092037683242;26.6863812256368;62.6526127510695;9.58987898469636	15035	304	310	614	100-999
IRF2BP2	rmd;ctrl	3'UTR	chr1:234742700-234742726:-;chr1:234742737-234742770:-;chr1:234742698-234742772:-	ENSG00000168264_1319;ENSG00000168264_1320;ENSG00000168264_2946	8.02519389366415;10.6885567745428;37.5414751944636	17018	428	185	613	100-999
KTI12;TXNDC12	rmd;ctrl	3'UTR_intron	chr1:52497818-52497846:-;chr1:52497779-52497855:-	ENSG00000117862_463;ENSG00000198841_464;ENSG00000117862_936;ENSG00000198841_937	140.501630675784;79.076581513078;154.319474928182;69.8339126785698	17142	539	74	613	100-999
UGCG	rmd;ctrl	3'UTR	chr9:114695385-114695419:+;chr9:114695900-114695907:+;chr9:114696130-114696153:+;chr9:114696638-114696657:+;chr9:114697561-114697648:+;chr9:114695301-114695352:+;chr9:114695380-114695453:+;chr9:114695567-114695594:+;chr9:114696130-114696153:+;chr9:114696618-114696672:+;chr9:114697562-114697648:+	ENSG00000148154_8276;ENSG00000148154_8277;ENSG00000148154_8278;ENSG00000148154_8279;ENSG00000148154_8280;ENSG00000148154_8281;ENSG00000148154_21411;ENSG00000148154_21412;ENSG00000148154_21413;ENSG00000148154_21414;ENSG00000148154_21415;ENSG00000148154_21416;ENSG00000148154_21417	7.14830252281263;0.382470452092459;0.0183416429555499;5.09580168591139;3.14427606234749;81.4325221204717;4.16958311347663;7.02898491908705;4.29436132025137;0.139997831492925;1.74605272632338;53.1609384480699;77.1511956859749	20193	374	239	613	100-999
SRSF9	rmd;ctrl	3'UTR_non-coding	chr12:120899758-120899790:-;chr12:120899757-120899806:-	ENSG00000111786_10893;ENSG00000111786_10894;ENSG00000111786_26954;ENSG00000111786_26955	5.26746626349115;6.63143125705675;14.27537174461;17.2855172045234	10027	154	457	611	100-999
H1FX	ctrl	3'UTR	chr3:129033885-129033916:-	ENSG00000184897_8717	14.1294	13582	167	442	609	100-999
P2RY11	rmd;ctrl	3'UTR	chr19:10226008-10226041:+;chr19:10225987-10226045:+	ENSG00000244165_14303;ENSG00000244165_35331	3.92480090824279;137.449158213091	13420	303	305	608	100-999
FUBP3	rmd;ctrl	3'UTR_non-coding;3'UTR	chr9:133512558-133512574:+;chr9:133513674-133513734:+;chr9:133512548-133512590:+;chr9:133512919-133512933:+;chr9:133513683-133513734:+	ENSG00000107164_8455;ENSG00000107164_8456;ENSG00000107164_21912;ENSG00000107164_21913;ENSG00000107164_21914	4.50019774626308;140.90094561314;64.6050327898429;0.574393238209951;111.820773714593	18958	302	305	607	100-999
METRNL	rmd;ctrl	3'UTR	chr17:81052554-81052589:+;chr17:81052544-81052590:+	ENSG00000176845_13800;ENSG00000176845_34010	79.8840136531084;183.544601971105	22305	343	264	607	100-999
POP7	rmd;ctrl	3'UTR	chr7:100305077-100305099:+;chr7:100305072-100305103:+	ENSG00000172336_6749;ENSG00000172336_17122	14.3815280940192;43.677696517001	13182	561	46	607	100-999
PURB	rmd;ctrl	3'UTR	chr7:44918983-44919052:-;chr7:44922099-44922134:-;chr7:44922201-44922244:-;chr7:44921854-44921894:-;chr7:44922020-44922294:-	ENSG00000146676_6553;ENSG00000146676_6554;ENSG00000146676_6555;ENSG00000146676_16409;ENSG00000146676_16410	24.2364107774665;11.1676300855792;10.0917928658115;5.42026825969412;81.0202625045891	13060	171	436	607	100-999
FAM214B	rmd;ctrl	3'UTR	chr9:35104133-35104188:-;chr9:35104123-35104218:-	ENSG00000005238_7998;ENSG00000005238_20742	92.81591353017;158.276326196155	21121	356	249	605	100-999
TTC9C	rmd;ctrl	3'UTR_non-coding	chr11:62507687-62507757:+;chr11:62507609-62507649:+;chr11:62507676-62507758:+	ENSG00000162222_9753;ENSG00000162222_24017;ENSG00000162222_24018	68.5602783845875;6.61731633142281;166.50700875446	18238	264	340	604	100-999
NIPBL	rmd;ctrl	3'UTR_intron;intron;3'UTR;3'UTR_non-coding	chr5:37064244-37064289:+;chr5:37064401-37064425:+;chr5:37065881-37065916:+;chr5:37064201-37064295:+;chr5:37064395-37064433:+;chr5:37065216-37065292:+;chr5:37065502-37065517:+;chr5:37065857-37065918:+	ENSG00000164190_4452;ENSG00000164190_4453;ENSG00000164190_4454;ENSG00000164190_11649;ENSG00000164190_11650;ENSG00000164190_11651;ENSG00000164190_11652;ENSG00000164190_11653	19.4154466651983;4.16440246529786;7.85648831592432;95.343292183174;7.53707869848271;12.6836765112238;1.15948256002635;16.3402611313737	14509	354	249	603	100-999
NUP153	rmd;ctrl	3'UTR	chr6:17615364-17615384:-;chr6:17615613-17615646:-;chr6:17615362-17615404:-;chr6:17615501-17615528:-;chr6:17615615-17615657:-	ENSG00000124789_5651;ENSG00000124789_5652;ENSG00000124789_14151;ENSG00000124789_14152;ENSG00000124789_14153	4.88027230439362;15.7535887235995;104.997473934824;4.86690448383661;33.6150655350865	16663	355	248	603	100-999
RFC5	rmd;ctrl	3'UTR_intron	chr12:118469875-118469909:+;chr12:118469868-118469910:+	ENSG00000111445_10883;ENSG00000111445_26937	75.0875674478638;111.813649829224	14109	98	504	602	100-999
MRPS35	rmd;ctrl	3'UTR	chr12:27908445-27908455:+;chr12:27908408-27908488:+	ENSG00000061794_10312;ENSG00000061794_25477;ENSG00000061794_25478	2.18737996315193;5.60752641892716;124.260933928641	16653	451	150	601	100-999
UAP1	rmd;ctrl	3'UTR_non-coding	chr1:162569573-162569606:+;chr1:162569573-162569606:+	ENSG00000117143_965;ENSG00000117143_2084	65.3416895110539;28.8736582836728	10379	132	468	600	100-999
YWHAG	rmd;ctrl	3'UTR	chr7:75956488-75956499:-;chr7:75956479-75956527:-	ENSG00000170027_6654;ENSG00000170027_16900	8.85737697401013;16.5655780325458	10674	578	22	600	100-999
KLF6	rmd;ctrl	3'UTR_intron	chr10:3818751-3818820:-;chr10:3818838-3818910:-;chr10:3819856-3819930:-;chr10:3820000-3820035:-;chr10:3818753-3818910:-;chr10:3819954-3820042:-	ENSG00000067082_8713;ENSG00000067082_8714;ENSG00000067082_8715;ENSG00000067082_8716;ENSG00000067082_22225;ENSG00000067082_22226	50.6976677957605;9.62939698881475;13.2922819368143;61.4801051398327;56.5488013787804;33.1122289969314	13958	246	353	599	100-999
CPEB3	rmd;ctrl	3'UTR;intron	chr10:93808403-93808467:-;chr10:93808478-93808505:-;chr10:93808514-93808594:-;chr10:93808619-93808699:-;chr10:93808716-93808737:-;chr10:93808744-93808749:-;chr10:93808768-93808866:-;chr10:93808962-93809008:-;chr10:93809052-93809078:-;chr10:93809149-93809151:-;chr10:93809164-93809204:-;chr10:93809214-93809253:-;chr10:93809263-93809337:-;chr10:93809379-93809407:-;chr10:93809617-93809701:-;chr10:938…	ENSG00000107864_9163;ENSG00000107864_9164;ENSG00000107864_9165;ENSG00000107864_9166;ENSG00000107864_9167;ENSG00000107864_9168;ENSG00000107864_9169;ENSG00000107864_9170;ENSG00000107864_9171;ENSG00000107864_9172;ENSG00000107864_9173;ENSG00000107864_9174;ENSG00000107864_9175;ENSG00000107864_9176;ENSG00000107864_9177;ENSG00000107864_9178;ENSG00000107864_9179;ENSG00000107864_9180;ENSG00000107864_9181;…	10.9631949154674;1.23580552712497;5.23900632539728;5.19467534242935;0.597288907505256;0.116676565814477;32.119332908115;47.050232344172;2.20074969659868;0.0408868420394624;2.41973073008186;3.84523674684208;11.726075748689;2.06673720835112;6.79453170793465;6.13799470762049;2.33828045200578;0.241033899377977;0.531624106449054;0.636150844257895;3.33066897789492;0.784138638524914;1.21688652898404;1.5…	17227	382	215	597	100-999
ARID1A	rmd;ctrl	CDS;intron;3'UTR_CDS;3'UTR	chr1:27022919-27022942:+;chr1:27026106-27026127:+;chr1:27035782-27035797:+;chr1:27046814-27046838:+;chr1:27047469-27047490:+;chr1:27051758-27051774:+;chr1:27053432-27053447:+;chr1:27055425-27055462:+;chr1:27066472-27066495:+;chr1:27081723-27081737:+;chr1:27101871-27101898:+;chr1:27106629-27106656:+;chr1:27107122-27107150:+;chr1:27107478-27107575:+;chr1:27107585-27107615:+;chr1:27107726-27107759:+…	ENSG00000117713_238;ENSG00000117713_239;ENSG00000117713_240;ENSG00000117713_241;ENSG00000117713_242;ENSG00000117713_243;ENSG00000117713_244;ENSG00000117713_245;ENSG00000117713_246;ENSG00000117713_247;ENSG00000117713_248;ENSG00000117713_249;ENSG00000117713_250;ENSG00000117713_251;ENSG00000117713_252;ENSG00000117713_253;ENSG00000117713_254;ENSG00000117713_255;ENSG00000117713_256;ENSG00000117713_257…	0.464753172239486;0.612116478186759;0.436948358996088;0.699485632293978;0.611928435884657;0.467149671430962;0.436948358996088;1.13760659838839;0.640825195228242;0.408634470129518;0.845749277023985;0.724818203756103;0.718890533822656;4.56637178058793;1.42970476218895;0.722613662884503;0.696701167878235;0.554922473383128;0.273158541502808;0.538458790975592;0.0495849000932476;2.47601320026032;0.3470…	14937	313	277	590	100-999
KCNK1	rmd;ctrl	3'UTR	chr1:233807729-233807776:+;chr1:233807716-233807796:+;chr1:233807825-233807876:+;chr1:233807899-233807947:+	ENSG00000135750_1287;ENSG00000135750_2856;ENSG00000135750_2857;ENSG00000135750_2858	17.2641935157253;108.0477660289;12.9042571681658;47.3726105548467	16225	470	119	589	100-999
TLE3	rmd;ctrl	3'UTR	chr15:70340138-70340172:-;chr15:70340565-70340595:-;chr15:70340941-70340974:-;chr15:70341046-70341077:-;chr15:70340138-70340186:-;chr15:70341047-70341075:-	ENSG00000140332_12407;ENSG00000140332_12408;ENSG00000140332_12409;ENSG00000140332_12410;ENSG00000140332_12411;ENSG00000140332_30752;ENSG00000140332_30753;ENSG00000140332_30754	12.2184655576982;3.19134340091732;7.16443884613686;4.1063797467031;12.7127777404879;16.0972454289053;0.835281989331821;6.97345775287735	8502	126	462	588	100-999
ROCK2	rmd;ctrl	3'UTR	chr2:11319898-11319942:-;chr2:11319896-11319953:-;chr2:11321483-11321489:-	ENSG00000134318_1407;ENSG00000134318_3374;ENSG00000134318_3375	36.2111952465385;230.40846210996;0.126510928964603	17637	157	430	587	100-999
TXNIP	rmd;ctrl	3'UTR_non-coding	chr1:145442479-145442628:+;chr1:145442481-145442628:+	ENSG00000117289_810;ENSG00000117289_1779;ENSG00000117289_1780;ENSG00000117289_1781	90.5022155017099;6.7360535066051;4.03267851447298;7.77521833294669	9756	358	224	582	100-999
CCNE2	rmd;ctrl	3'UTR	chr8:95892471-95892529:-;chr8:95892648-95892675:-;chr8:95892731-95892756:-;chr8:95892794-95892822:-;chr8:95892465-95892530:-;chr8:95892727-95892763:-;chr8:95892794-95892823:-	ENSG00000175305_7506;ENSG00000175305_7507;ENSG00000175305_7508;ENSG00000175305_7509;ENSG00000175305_19320;ENSG00000175305_19321;ENSG00000175305_19322	14.6163886960446;2.41657110373361;2.69471630030877;23.6311018922063;16.1173745571784;18.6195189869382;27.3779145548132	11364	257	320	577	100-999
ADO	rmd;ctrl	3'UTR	chr10:64567025-64567056:+;chr10:64566046-64566112:+;chr10:64567011-64567080:+	ENSG00000181915_8999;ENSG00000181915_22673;ENSG00000181915_22674	8.68078233000015;17.6752072825135;33.1888073135015	12029	161	414	575	100-999
ATF1	rmd;ctrl	3'UTR	chr12:51214277-51214321:+;chr12:51214532-51214635:+;chr12:51214684-51214719:+;chr12:51213884-51213889:+;chr12:51214208-51214226:+;chr12:51214269-51214322:+;chr12:51214533-51214635:+;chr12:51214689-51214721:+	ENSG00000123268_10433;ENSG00000123268_10434;ENSG00000123268_10435;ENSG00000123268_25857;ENSG00000123268_25858;ENSG00000123268_25859;ENSG00000123268_25860;ENSG00000123268_25861	8.83994888091337;31.6234662493342;9.33706148797155;0.385366310849808;4.27880813960228;66.6280570479112;60.0279358075525;12.0888870923182	14401	296	278	574	100-999
HERPUD2	rmd;ctrl	3'UTR	chr7:35672310-35672359:-;chr7:35672305-35672365:-;chr7:35672383-35672388:-;chr7:35672451-35672480:-;chr7:35672546-35672583:-	ENSG00000122557_6498;ENSG00000122557_16260;ENSG00000122557_16261;ENSG00000122557_16262;ENSG00000122557_16263;ENSG00000122557_16264	78.251708757051;124.688377536313;0.0315669634102828;2.41388319824447;0.368075442934428;2.57871453245848	12336	182	392	574	100-999
U2AF1	rmd;ctrl	3'UTR_non-coding;3'UTR_CDS_non-coding	chr21:44513068-44513100:-;chr21:44513069-44513147:-;chr21:44513176-44513212:-	ENSG00000160201_15552;ENSG00000160201_38165;ENSG00000160201_38166;ENSG00000160201_38167	15.484384978965;93.7883477240944;2.79122008129886;10.7220332153867	21710	352	221	573	100-999
NOB1	rmd;ctrl	3'UTR	chr16:69775777-69775825:-;chr16:69775912-69775947:-;chr16:69775776-69775831:-;chr16:69775913-69775948:-	ENSG00000141101_12924;ENSG00000141101_12925;ENSG00000141101_32105;ENSG00000141101_32106	13.6561628539379;21.6753374468078;49.2763869187642;31.0778874417489	15133	395	177	572	100-999
VTRNA1-2	rmd;ctrl	non-coding	chr5:140098520-140098598:+;chr5:140098512-140098598:+	ENSG00000202111_5019;ENSG00000202111_13115	38.7266555579263;54.0871235858151	19339	267	305	572	100-999
TAF3	rmd;ctrl	3'UTR	chr10:8057209-8057217:+;chr10:8057226-8057237:+;chr10:8057265-8057331:+;chr10:8057456-8057464:+;chr10:8057766-8057895:+;chr10:8057916-8057976:+;chr10:8057205-8057381:+;chr10:8057447-8057488:+;chr10:8057677-8057910:+;chr10:8057935-8057980:+	ENSG00000165632_8749;ENSG00000165632_8750;ENSG00000165632_8751;ENSG00000165632_8752;ENSG00000165632_8753;ENSG00000165632_8754;ENSG00000165632_22254;ENSG00000165632_22255;ENSG00000165632_22256;ENSG00000165632_22257;ENSG00000165632_22258	0.595844421852118;0.279115919771384;222.386453155055;0.294243977748861;20.0002973343158;14.1549507558471;181.787846130809;1.04495029510655;3.49300736514683;21.3747989066304;6.23339772577663	23559	248	323	571	100-999
BAG5	rmd;ctrl	3'UTR	chr14:104025748-104025775:-;chr14:104025748-104025787:-	ENSG00000166170_12008;ENSG00000166170_29800	87.1057006215302;113.637403221714	13845	437	133	570	100-999
CSK	rmd;ctrl	3'UTR	chr15:75095189-75095224:+;chr15:75095179-75095225:+	ENSG00000103653_12441;ENSG00000103653_30911	52.6592229923213;302.1576273453	25003	289	281	570	100-999
SPEN	rmd;ctrl	intron;3'UTR_non-coding;3'UTR;5'UTR_non-coding_intron	chr1:16199740-16199766:+;chr1:16266026-16266057:+;chr1:16266192-16266216:+;chr1:16266428-16266452:+;chr1:16266569-16266597:+;chr1:16266654-16266745:+;chr1:16266897-16266951:+;chr1:16175465-16175541:+;chr1:16199658-16199687:+;chr1:16199733-16199767:+;chr1:16199867-16199894:+;chr1:16200313-16200345:+;chr1:16266024-16266061:+;chr1:16266192-16266226:+;chr1:16266569-16266746:+;chr1:16266793-16266855:+…	ENSG00000065526_172;ENSG00000065526_173;ENSG00000065526_174;ENSG00000065526_175;ENSG00000065526_176;ENSG00000065526_177;ENSG00000065526_178;ENSG00000065526_179;ENSG00000065526_262;ENSG00000065526_263;ENSG00000065526_264;ENSG00000065526_265;ENSG00000065526_266;ENSG00000065526_267;ENSG00000065526_268;ENSG00000065526_269;ENSG00000065526_270;ENSG00000065526_271;ENSG00000065526_272	5.45141903424721;27.9538918591175;0.126400217232591;0.647267365435866;1.52668098390051;2.50022068548637;21.5826321173664;14.1246274428843;12.866663422049;1.70502881108044;14.7432863489802;1.56169866884112;0.224241206362769;1.3064702719593;61.9731059071083;7.12394086556493;17.6448366909133;3.90618790242633;29.4616111429988	11915	334	230	564	100-999
IER2	rmd;ctrl	3'UTR	chr19:13265051-13265079:+;chr19:13265601-13265634:+;chr19:13265047-13265092:+	ENSG00000160888_14367;ENSG00000160888_14368;ENSG00000160888_35453	22.1274576869473;11.8632524263405;21.6510603428404	14025	400	163	563	100-999
CSNK1E	rmd;ctrl	3'UTR	chr22:38686704-38686753:-;chr22:38686826-38686838:-;chr22:38686845-38686885:-;chr22:38686698-38686753:-;chr22:38686802-38686898:-	ENSG00000213923_15730;ENSG00000213923_15731;ENSG00000213923_15732;ENSG00000213923_38657;ENSG00000213923_38658	24.3438510241788;0.990259300519377;15.7305051414182;58.1296406489457;68.2424770520161	12903	284	278	562	100-999
FAM49B	rmd;ctrl	3'UTR_non-coding;intron	chr8:130853832-130853861:-;chr8:130853822-130853865:-;chr8:130853916-130853930:-;chr8:130956504-130956555:-	ENSG00000153310_7732;ENSG00000153310_19861;ENSG00000153310_19862;ENSG00000153310_19863;ENSG00000153310_19864	27.3348743282944;0.392166567709501;90.7933442889792;2.59610965137661;11.9781159576903	13759	246	315	561	100-999
HNRNPA1;RP11-968A15.8	ctrl	3'UTR_non-coding_intron	chr12:54680756-54680876:+	ENSG00000135486_25968;ENSG00000258344_25967	79.1148347570297;150.785376433257	18147	430	130	560	100-999
SH3RF1	rmd;ctrl	3'UTR	chr4:170015427-170015460:-;chr4:170015533-170015573:-;chr4:170015608-170015665:-;chr4:170015718-170015749:-;chr4:170015850-170015880:-;chr4:170015907-170015942:-;chr4:170017309-170017391:-;chr4:170015420-170015474:-;chr4:170015535-170015567:-;chr4:170015714-170015770:-;chr4:170015824-170015948:-;chr4:170017283-170017285:-;chr4:170017294-170017369:-;chr4:170017382-170017389:-	ENSG00000154447_4230;ENSG00000154447_4231;ENSG00000154447_4232;ENSG00000154447_4233;ENSG00000154447_4234;ENSG00000154447_4235;ENSG00000154447_4236;ENSG00000154447_4237;ENSG00000154447_11165;ENSG00000154447_11166;ENSG00000154447_11167;ENSG00000154447_11168;ENSG00000154447_11169;ENSG00000154447_11170;ENSG00000154447_11171;ENSG00000154447_11172	2.56273869043205;42.6197870061847;7.49069206561145;2.85471295258107;0.635290713335943;0.356055782511381;3.29282596404599;12.1736931732545;4.6320704294301;35.1940355205401;39.8803523807216;21.4164320139657;0.052974901716224;0.0714042046141456;13.7096584114232;0.641323027289131	13030	251	308	559	100-999
SCD	ctrl	3'UTR_non-coding;3'UTR	chr10:102121591-102121628:+;chr10:102124539-102124583:+	ENSG00000099194_23130;ENSG00000099194_23131	20.2981581683015;35.7088174011081	14112	411	147	558	100-999
TADA2B	rmd;ctrl	3'UTR	chr4:7057065-7057096:+;chr4:7057507-7057533:+;chr4:7058301-7058329:+;chr4:7057060-7057095:+;chr4:7057507-7057546:+;chr4:7058291-7058344:+	ENSG00000173011_3653;ENSG00000173011_3654;ENSG00000173011_3655;ENSG00000173011_3656;ENSG00000173011_9634;ENSG00000173011_9635;ENSG00000173011_9636;ENSG00000173011_9637	6.17819622620723;0.805682686840681;0.508266279968326;6.9237809321756;5.92573116324288;4.27320398493623;6.51628314882558;22.6002784648605	7656	77	480	557	100-999
DNAJB4;GIPC2	rmd;ctrl	3'UTR_intron	chr1:78482097-78482128:+;chr1:78482929-78482961:+;chr1:78483008-78483034:+;chr1:78483054-78483113:+;chr1:78482094-78482126:+;chr1:78482686-78482695:+;chr1:78482925-78482980:+;chr1:78483006-78483117:+	ENSG00000137960_610;ENSG00000162616_605;ENSG00000137960_611;ENSG00000162616_606;ENSG00000137960_612;ENSG00000162616_607;ENSG00000137960_613;ENSG00000162616_608;ENSG00000137960_614;ENSG00000162616_609;ENSG00000137960_1379;ENSG00000162616_1374;ENSG00000137960_1380;ENSG00000162616_1375;ENSG00000137960_1381;ENSG00000162616_1376;ENSG00000137960_1382;ENSG00000162616_1377;ENSG00000137960_1383;ENSG000001…	0.154449056351612;0.14300209770249;3.97917603100435;3.87901033576126;26.089913577075;25.6294371605949;2.59227929379992;2.52328462586871;22.0090207874931;21.5923275899124;7.70153796554977;7.42611589990605;0.359677444189539;0.333745818115798;53.4455530136581;51.6528611456639;3.46752437715072;3.33430660612614;34.2074175629688;33.0512463522807	12186	237	319	556	100-999
MED10	rmd;ctrl	3'UTR	chr5:6372170-6372208:-;chr5:6372120-6372139:-;chr5:6372168-6372208:-	ENSG00000133398_4291;ENSG00000133398_11287;ENSG00000133398_11288	36.7819952094578;4.14969778935609;38.3612002535041	14523	130	425	555	100-999
ASPH	rmd;ctrl	intron;3'UTR;3'UTR_intron	chr8:62617081-62617106:-;chr8:62414796-62414830:-;chr8:62536661-62536770:-;chr8:62538146-62538165:-;chr8:62626187-62626258:-	ENSG00000198363_7389;ENSG00000198363_18983;ENSG00000198363_18984;ENSG00000198363_18985;ENSG00000198363_18986;ENSG00000198363_18987	7.7953530677454;5.73296156339977;6.78852156419512;25.5851788195681;11.4530423843233;14.6560036120026	12019	129	423	552	100-999
NFYA	rmd;ctrl	3'UTR	chr6:41065325-41065353:+;chr6:41067170-41067214:+;chr6:41067366-41067393:+;chr6:41067645-41067715:+;chr6:41065324-41065348:+;chr6:41067170-41067202:+;chr6:41067331-41067356:+;chr6:41067365-41067403:+;chr6:41067637-41067715:+	ENSG00000001167_5759;ENSG00000001167_5760;ENSG00000001167_5761;ENSG00000001167_5762;ENSG00000001167_14375;ENSG00000001167_14376;ENSG00000001167_14377;ENSG00000001167_14378;ENSG00000001167_14379	4.41986928251683;102.800915342841;2.86956131972245;21.8373823777691;2.34536846516683;35.0127429725014;1.67625316407826;2.98465362971942;39.8841474339979	12553	182	370	552	100-999
PARP6	rmd;ctrl	3'UTR_non-coding	chr15:72533534-72533570:-;chr15:72533526-72533577:-	ENSG00000137817_12422;ENSG00000137817_30858	32.1080206770143;153.297850400848	11437	354	198	552	100-999
EHMT1	rmd;ctrl	3'UTR_non-coding_intron	chr9:140730329-140730361:+;chr9:140730537-140730572:+;chr9:140730265-140730296:+;chr9:140730335-140730360:+;chr9:140730530-140730575:+	ENSG00000181090_8507;ENSG00000181090_8508;ENSG00000181090_22078;ENSG00000181090_22079;ENSG00000181090_22080	8.30286623642302;25.1814952400389;13.1908983443266;3.79765263464315;47.8750577121435	8936	152	399	551	100-999
SMARCB1	rmd;ctrl	3'UTR;intron	chr22:24176590-24176618:+;chr22:24176652-24176692:+;chr22:24146206-24146344:+;chr22:24176587-24176602:+;chr22:24176630-24176698:+	ENSG00000099956_15604;ENSG00000099956_15605;ENSG00000099956_38336;ENSG00000099956_38337;ENSG00000099956_38338	3.04142916640355;39.3496966500519;18.9478111331794;1.45032373255465;130.104628514103	12557	147	402	549	100-999
LGR4	ctrl	3'UTR	chr11:27387671-27387710:-;chr11:27387787-27387816:-;chr11:27387858-27387900:-	ENSG00000205213_23704;ENSG00000205213_23705;ENSG00000205213_23706	4.63159942041559;74.9626443325003;31.381626745939	11625	362	186	548	100-999
DPF1	rmd;ctrl	3'UTR;3'UTR_non-coding	chr19:38701659-38701688:-;chr19:38702342-38702406:-;chr19:38702329-38702421:-	ENSG00000011332_14666;ENSG00000011332_14667;ENSG00000011332_36005	10.9840517780891;60.0138831816703;69.8428937780783	11159	145	402	547	100-999
ZNF134	rmd;ctrl	3'UTR	chr19:58132909-58132932:+;chr19:58133244-58133279:+;chr19:58132899-58132934:+;chr19:58133235-58133281:+	ENSG00000213762_15017;ENSG00000213762_15018;ENSG00000213762_36623;ENSG00000213762_36624	8.92112429266478;72.0793952608987;14.0139493339854;51.7890615465465	11086	362	182	544	100-999
TGFBR3	rmd;ctrl	3'UTR;intron	chr1:92145911-92145969:-;chr1:92146311-92146316:-;chr1:92146435-92146453:-;chr1:92147161-92147197:-;chr1:92147265-92147309:-;chr1:92369851-92369876:-;chr1:92145910-92145982:-;chr1:92147019-92147050:-;chr1:92147149-92147197:-;chr1:92147268-92147307:-	ENSG00000069702_679;ENSG00000069702_680;ENSG00000069702_681;ENSG00000069702_682;ENSG00000069702_683;ENSG00000069702_684;ENSG00000069702_685;ENSG00000069702_1503;ENSG00000069702_1504;ENSG00000069702_1505;ENSG00000069702_1506	15.3887007152084;0.476689858102427;1.49778904604313;11.1036597737317;0.0924581270634247;3.54273919254464;3.85150873078224;93.4393946205111;4.55231580964283;16.5081697391347;3.83964653474953	11215	251	291	542	100-999
VASP	rmd;ctrl	3'UTR	chr19:46029872-46029901:+;chr19:46029911-46029938:+;chr19:46030101-46030107:+;chr19:46029870-46029901:+;chr19:46029911-46029938:+	ENSG00000125753_14791;ENSG00000125753_14792;ENSG00000125753_14793;ENSG00000125753_36260;ENSG00000125753_36261	39.7712516711518;10.8075994940543;0.0338096456162119;49.2655286323952;5.79588910247625	11649	322	220	542	100-999
EP300	rmd;ctrl	3'UTR	chr22:41574970-41574987:+;chr22:41575145-41575178:+;chr22:41575478-41575623:+;chr22:41575640-41575658:+;chr22:41575665-41575794:+;chr22:41575926-41575953:+;chr22:41576039-41576075:+;chr22:41575128-41575187:+;chr22:41575205-41575241:+;chr22:41575291-41575334:+;chr22:41575357-41575423:+;chr22:41575477-41575623:+;chr22:41575640-41575729:+;chr22:41575745-41575799:+;chr22:41575840-41575847:+;chr22:415…	ENSG00000100393_15776;ENSG00000100393_15777;ENSG00000100393_15778;ENSG00000100393_15779;ENSG00000100393_15780;ENSG00000100393_15781;ENSG00000100393_15782;ENSG00000100393_15783;ENSG00000100393_38730;ENSG00000100393_38731;ENSG00000100393_38732;ENSG00000100393_38733;ENSG00000100393_38734;ENSG00000100393_38735;ENSG00000100393_38736;ENSG00000100393_38737;ENSG00000100393_38738;ENSG00000100393_38739;ENS…	0.949307478341254;5.88604346739074;64.3361590050582;0.577314951385805;28.8801769815887;0.602113048323973;0.508140863080855;6.92034774377727;13.1046192734001;0.569216690988723;1.45672996495051;0.723429155659947;0.198404674712316;0.447468033085812;4.52973681243194;55.1356244165286;15.8741591894351;43.653376926345;0.0852659630101638;0.895478902552916;19.7220588896068;9.69526922157836	18072	321	220	541	100-999
GSK3B	rmd;ctrl	3'UTR;3'UTR_non-coding	chr3:119540816-119540847:-;chr3:119540884-119540891:-;chr3:119543063-119543074:-;chr3:119543099-119543124:-;chr3:119545337-119545436:-;chr3:119545539-119545560:-;chr3:119540810-119540860:-;chr3:119540867-119540896:-;chr3:119540965-119541006:-;chr3:119542990-119543004:-;chr3:119543053-119543094:-;chr3:119543100-119543124:-;chr3:119545326-119545380:-;chr3:119545387-119545436:-;chr3:119545474-119545…	ENSG00000082701_3154;ENSG00000082701_3155;ENSG00000082701_3156;ENSG00000082701_3157;ENSG00000082701_3158;ENSG00000082701_3159;ENSG00000082701_3160;ENSG00000082701_8522;ENSG00000082701_8523;ENSG00000082701_8524;ENSG00000082701_8525;ENSG00000082701_8526;ENSG00000082701_8527;ENSG00000082701_8528;ENSG00000082701_8529;ENSG00000082701_8530;ENSG00000082701_8531;ENSG00000082701_8532;ENSG00000082701_8533	9.4478915983581;0.0416487372917009;0.683078293265092;31.7960812493621;24.3221323846061;1.08136521564814;0.411385788455071;22.639942296954;0.690340971601269;1.1489936542144;3.13282138229627;0.00950675794046098;0.300940723796367;26.436711432995;7.76636081935742;12.7475175115537;5.05494881042469;4.93561687081424;13.3870724788815	12927	329	212	541	100-999
SRSF4	rmd;ctrl	3'UTR	chr1:29474258-29474287:-;chr1:29474362-29474377:-;chr1:29474259-29474319:-;chr1:29474345-29474429:-	ENSG00000116350_283;ENSG00000116350_284;ENSG00000116350_464;ENSG00000116350_465	3.0173020373301;0.91303434478965;37.5175590801354;104.720954275956	13830	342	198	540	100-999
ZFYVE20	rmd;ctrl	3'UTR	chr3:15111586-15111617:-;chr3:15111662-15111674:-;chr3:15111583-15111619:-;chr3:15111650-15111686:-;chr3:15111703-15111726:-	ENSG00000131381_2643;ENSG00000131381_2644;ENSG00000131381_2645;ENSG00000131381_7054;ENSG00000131381_7055;ENSG00000131381_7056;ENSG00000131381_7057	43.8450535998254;4.21738277682475;1.35865478532178;77.3135446462976;0.832425893414602;6.34604048897899;5.77610155235879	9430	62	478	540	100-999
ESYT2	rmd;ctrl	intron	chr7:158618857-158618940:-;chr7:158618857-158619022:-;chr7:158619044-158619208:-	ENSG00000117868_7175;ENSG00000117868_18476;ENSG00000117868_18477	45.905088389858;210.748986993099;21.2052582871183	15004	432	106	538	100-999
MAP3K2	rmd;ctrl	3'UTR	chr2:128064846-128064865:-;chr2:128065053-128065083:-;chr2:128056472-128056585:-;chr2:128060448-128060491:-;chr2:128065051-128065083:-	ENSG00000169967_1958;ENSG00000169967_1959;ENSG00000169967_4817;ENSG00000169967_4818;ENSG00000169967_4819;ENSG00000169967_4820	1.07356099980625;95.0439588253968;17.3124057761368;1.14249882859793;7.69421741345482;102.111110454979	14276	398	140	538	100-999
SIPA1L2	rmd;ctrl	3'UTR	chr1:232533719-232533756:-;chr1:232533718-232533766:-	ENSG00000116991_1281;ENSG00000116991_2812	56.9072336044889;136.179188518098	10199	112	426	538	100-999
RPRD1B	rmd;ctrl	3'UTR	chr20:36720653-36720707:+;chr20:36720718-36720763:+;chr20:36720064-36720083:+;chr20:36720646-36720707:+;chr20:36720713-36720768:+	ENSG00000101413_15197;ENSG00000101413_15198;ENSG00000101413_37224;ENSG00000101413_37225;ENSG00000101413_37226	7.83691404634657;65.5471568444833;0.871043970858828;40.8533899060679;168.087759567914	15291	392	144	536	100-999
ATL2	rmd;ctrl	3'UTR	chr2:38522044-38522081:-;chr2:38522889-38522926:-;chr2:38522041-38522088:-;chr2:38522889-38522923:-	ENSG00000119787_1529;ENSG00000119787_1530;ENSG00000119787_3643;ENSG00000119787_3644	6.69246843283819;34.5637747733262;43.2032749527893;96.1359663307038	10480	227	306	533	100-999
NFIC	rmd;ctrl	intron;3'UTR;3'UTR_non-coding	chr19:3389577-3389632:+;chr19:3426303-3426338:+;chr19:3464334-3464338:+;chr19:3465379-3465422:+;chr19:3468710-3468745:+;chr19:3462830-3462855:+;chr19:3464439-3464475:+;chr19:3464925-3464961:+;chr19:3465247-3465251:+;chr19:3465269-3465282:+;chr19:3465309-3465429:+;chr19:3467723-3467749:+;chr19:3468663-3468747:+;chr19:3468979-3469042:+	ENSG00000141905_14251;ENSG00000141905_14252;ENSG00000141905_14253;ENSG00000141905_14254;ENSG00000141905_14255;ENSG00000141905_35152;ENSG00000141905_35153;ENSG00000141905_35154;ENSG00000141905_35155;ENSG00000141905_35156;ENSG00000141905_35157;ENSG00000141905_35158;ENSG00000141905_35159;ENSG00000141905_35160;ENSG00000141905_35161	1.6033634660279;0.981212746229398;0.0160063699361585;19.5710012626646;1.68234660695594;3.61591959798571;0.174331657415178;5.83444469554557;3.85211938800186;0.017310049284976;0.698876515734367;236.249169790182;4.35339587681636;4.52859993491226;4.40368934381617	16245	406	127	533	100-999
ZNF200	rmd;ctrl	3'UTR	chr16:3272343-3272584:-;chr16:3272327-3272590:-;chr16:3273071-3273099:-;chr16:3273221-3273252:-	ENSG00000010539_12642;ENSG00000010539_31424;ENSG00000010539_31425;ENSG00000010539_31426;ENSG00000010539_31427	77.1074990628047;75.1210403750806;2.93155074721518;0.411912672417981;1.66408733141327	11759	235	297	532	100-999
BBC3	rmd;ctrl	3'UTR_non-coding	chr19:47724082-47724203:-;chr19:47724082-47724276:-	ENSG00000105327_14835;ENSG00000105327_36303	91.2482160552273;104.371368655159	12682	229	301	530	100-999
ADNP	rmd;ctrl	3'UTR	chr20:49506909-49506943:-;chr20:49507392-49507411:-;chr20:49507509-49507544:-;chr20:49506902-49506955:-;chr20:49507276-49507343:-;chr20:49507385-49507417:-;chr20:49507504-49507542:-	ENSG00000101126_15295;ENSG00000101126_15296;ENSG00000101126_15297;ENSG00000101126_37370;ENSG00000101126_37371;ENSG00000101126_37372;ENSG00000101126_37373	1.92357517727236;0.5271673811849;2.76877058881826;38.2598638797896;27.3024294786467;17.5785606209448;8.17890772850723	10655	224	304	528	100-999
KHSRP	rmd;ctrl	3'UTR_intron	chr19:6413658-6413714:-;chr19:6413624-6413716:-	ENSG00000088247_14279;ENSG00000088247_35226	57.4922435836487;106.526742696811	19462	265	263	528	100-999
CREBBP	rmd;ctrl	3'UTR	chr16:3775065-3775096:-;chr16:3776659-3776691:-;chr16:3776760-3776765:-;chr16:3777038-3777064:-;chr16:3777208-3777258:-;chr16:3777331-3777471:-;chr16:3777541-3777625:-;chr16:3777631-3777699:-;chr16:3775065-3775102:-;chr16:3776599-3776730:-;chr16:3776750-3776792:-;chr16:3776835-3776856:-;chr16:3777023-3777064:-;chr16:3777208-3777268:-;chr16:3777274-3777302:-;chr16:3777343-3777584:-;chr16:3777597-3…	ENSG00000005339_12653;ENSG00000005339_12654;ENSG00000005339_12655;ENSG00000005339_12656;ENSG00000005339_12657;ENSG00000005339_12658;ENSG00000005339_12659;ENSG00000005339_12660;ENSG00000005339_31458;ENSG00000005339_31459;ENSG00000005339_31460;ENSG00000005339_31461;ENSG00000005339_31462;ENSG00000005339_31463;ENSG00000005339_31464;ENSG00000005339_31465;ENSG00000005339_31466;ENSG00000005339_31467;ENS…	2.36185180123482;1.47137861927162;0.052213545518919;3.78002762732929;7.64483205971489;16.4173249905254;11.5703402246109;12.0292340042267;15.3490429790324;16.1637150228264;0.0396258372227167;9.62670712703784;2.19993552787634;10.2316928455182;19.8275350411372;3.73979767694271;29.2359226955473;23.6135904414119;7.68413359993147;16.0214609814197	13261	328	199	527	100-999
RAB5A	rmd;ctrl	intron;3'UTR	chr3:19993717-19993758:+;chr3:19994131-19994175:+;chr3:20026645-20026647:+;chr3:19990273-19990356:+;chr3:19993710-19993760:+	ENSG00000144566_2671;ENSG00000144566_2672;ENSG00000144566_2673;ENSG00000144566_7086;ENSG00000144566_7087	8.86372366965387;6.34480087686927;0.655175853560413;6.8461545621915;38.0728544042521	7715	34	492	526	100-999
PRPF39	rmd;ctrl	3'UTR_non-coding;intron	chr14:45584167-45584194:+;chr14:45584770-45584796:+;chr14:45564970-45565020:+;chr14:45584168-45584195:+;chr14:45584610-45584630:+;chr14:45584710-45584722:+;chr14:45584760-45584797:+	ENSG00000185246_11544;ENSG00000185246_11545;ENSG00000185246_28783;ENSG00000185246_28784;ENSG00000185246_28785;ENSG00000185246_28786;ENSG00000185246_28787	21.4419784712981;24.9632521545224;12.8344964078287;28.9224110281059;1.16179957889101;0.931944917874986;165.899303771506	13835	240	284	524	100-999
SHCBP1	rmd;ctrl	3'UTR	chr16:46615451-46615467:-;chr16:46615434-46615478:-	ENSG00000171241_12843;ENSG00000171241_31899	1.22955913066518;98.8178166194027	10923	207	317	524	100-999
CCNG2	rmd;ctrl	3'UTR_intron	chr4:78087589-78087621:+;chr4:78087964-78087994:+;chr4:78088098-78088135:+;chr4:78088160-78088238:+;chr4:78088272-78088353:+;chr4:78087591-78087647:+;chr4:78088047-78088248:+;chr4:78088270-78088354:+	ENSG00000138764_3888;ENSG00000138764_3889;ENSG00000138764_3890;ENSG00000138764_3891;ENSG00000138764_3892;ENSG00000138764_10346;ENSG00000138764_10347;ENSG00000138764_10348	16.9127242755279;3.6978079721904;6.90998804952264;22.1793050985922;57.1160199358758;2.59753515023088;48.9036486091425;38.5183683218963	13124	354	169	523	100-999
FBXO46	rmd;ctrl	3'UTR	chr19:46213897-46213934:-;chr19:46214036-46214056:-;chr19:46214109-46214117:-;chr19:46214598-46214618:-;chr19:46213888-46213965:-;chr19:46214015-46214060:-;chr19:46214067-46214136:-;chr19:46214170-46214211:-;chr19:46214362-46214373:-;chr19:46214597-46214625:-;chr19:46214732-46214765:-	ENSG00000177051_14795;ENSG00000177051_14796;ENSG00000177051_14797;ENSG00000177051_14798;ENSG00000177051_36263;ENSG00000177051_36264;ENSG00000177051_36265;ENSG00000177051_36266;ENSG00000177051_36267;ENSG00000177051_36268;ENSG00000177051_36269	13.7339511181337;1.38770017208254;2.31263643865093;5.18479288123493;24.9803626994918;9.49769333255723;11.9754016763298;9.48391693643344;0.115198025665361;10.7338128006769;8.44131201930018	11950	276	245	521	100-999
PMEPA1	rmd;ctrl	3'UTR	chr20:56226468-56226535:-;chr20:56226582-56226625:-;chr20:56226637-56226680:-;chr20:56226460-56226540:-;chr20:56226561-56226684:-;chr20:56226700-56226743:-;chr20:56226810-56226817:-;chr20:56226891-56226909:-	ENSG00000124225_15334;ENSG00000124225_15335;ENSG00000124225_15336;ENSG00000124225_15337;ENSG00000124225_37473;ENSG00000124225_37474;ENSG00000124225_37475;ENSG00000124225_37476;ENSG00000124225_37477	9.77455448761414;3.65729213559931;6.33721688805947;33.9479482715888;35.3888453452695;94.9416354317157;2.32526510392064;0.184228395417193;1.12036741896639	12558	270	251	521	100-999
TSC22D2	rmd;ctrl	intron;3'UTR_non-coding;3'UTR;CDS	chr3:150129827-150129858:+;chr3:150176862-150176911:+;chr3:150177097-150177124:+;chr3:150177163-150177187:+;chr3:150177264-150177284:+;chr3:150177326-150177333:+;chr3:150177479-150177511:+;chr3:150177677-150177688:+;chr3:150177777-150177824:+;chr3:150177866-150177904:+;chr3:150127495-150127535:+;chr3:150129826-150129861:+;chr3:150131365-150131405:+;chr3:150176870-150176962:+;chr3:150177002-150177…	ENSG00000196428_3357;ENSG00000196428_3358;ENSG00000196428_3359;ENSG00000196428_3360;ENSG00000196428_3361;ENSG00000196428_3362;ENSG00000196428_3363;ENSG00000196428_3364;ENSG00000196428_3365;ENSG00000196428_3366;ENSG00000196428_3367;ENSG00000196428_8949;ENSG00000196428_8950;ENSG00000196428_8951;ENSG00000196428_8952;ENSG00000196428_8953;ENSG00000196428_8954;ENSG00000196428_8955;ENSG00000196428_8956;…	4.52190396857829;25.6011169298905;3.174003206363;3.87922828791219;10.3156922379996;1.33434470102907;17.6265684006789;0.00128694598541444;0.0842534908449785;6.97803749887545;10.2231712531109;9.67515173189806;4.97687708494456;3.33593447160427;3.85136188465908;4.66522088631463;2.63182768542047;1.15627817968723;15.7827390534974;0.388622369710238;9.41091382645473;0.430811269908899;10.7197279848445;6.1…	15365	311	210	521	100-999
ZFX	rmd;ctrl	intron;3'UTR	chrX:24212076-24212093:+;chrX:24229677-24229686:+;chrX:24227611-24227651:+;chrX:24229677-24229711:+;chrX:24232515-24232547:+;chrX:24234098-24234192:+	ENSG00000005889_15992;ENSG00000005889_15993;ENSG00000005889_39196;ENSG00000005889_39197;ENSG00000005889_39198;ENSG00000005889_39199	6.84265800820172;0.882758969581984;14.2462484607488;69.2362098284777;3.83969573286957;22.5967102397208	11170	284	237	521	100-999
SPRED1	rmd;ctrl	3'UTR	chr15:38644463-38644498:+;chr15:38644516-38644550:+;chr15:38644643-38644653:+;chr15:38644685-38644732:+;chr15:38646005-38646031:+;chr15:38646178-38646205:+;chr15:38644465-38644493:+;chr15:38644529-38644581:+;chr15:38644681-38644736:+;chr15:38646012-38646026:+;chr15:38646077-38646124:+;chr15:38646178-38646209:+;chr15:38648496-38648520:+	ENSG00000166068_12132;ENSG00000166068_12133;ENSG00000166068_12134;ENSG00000166068_12135;ENSG00000166068_12136;ENSG00000166068_12137;ENSG00000166068_12138;ENSG00000166068_29998;ENSG00000166068_29999;ENSG00000166068_30000;ENSG00000166068_30001;ENSG00000166068_30002;ENSG00000166068_30003;ENSG00000166068_30004	1.8361063634882;3.63839518615312;0.240837039261846;0.0930337543404014;98.9050903326914;3.88008544976091;3.76617044903666;1.91076805779889;5.64325980922178;114.99677239656;0.377557393905166;4.47442866773349;3.89069922212156;0.685328161413716	14030	328	192	520	100-999
CNOT7	rmd;ctrl	3'UTR	chr8:17086748-17086773:-;chr8:17086745-17086816:-	ENSG00000198791_7238;ENSG00000198791_18564	3.99645306938841;75.0246002809482	8071	87	432	519	100-999
KIAA0355	rmd;ctrl	3'UTR	chr19:34845212-34845357:+;chr19:34845047-34845098:+;chr19:34845231-34845357:+	ENSG00000166398_14608;ENSG00000166398_35846;ENSG00000166398_35847	104.920084442345;3.32664764605695;134.150394172221	12624	45	474	519	100-999
FRS2	rmd;ctrl	3'UTR;CDS	chr12:69969594-69969621:+;chr12:69969645-69969683:+;chr12:69969694-69969709:+;chr12:69970507-69970568:+;chr12:69970754-69970767:+;chr12:69971154-69971182:+;chr12:69971835-69971843:+;chr12:69972526-69972628:+;chr12:69972678-69972728:+;chr12:69964249-69964279:+;chr12:69968817-69968837:+;chr12:69968881-69968908:+;chr12:69969590-69969608:+;chr12:69969641-69969684:+;chr12:69969701-69969719:+;chr12:699…	ENSG00000166225_10611;ENSG00000166225_10612;ENSG00000166225_10613;ENSG00000166225_10614;ENSG00000166225_10615;ENSG00000166225_10616;ENSG00000166225_10617;ENSG00000166225_10618;ENSG00000166225_10619;ENSG00000166225_26177;ENSG00000166225_26178;ENSG00000166225_26179;ENSG00000166225_26180;ENSG00000166225_26181;ENSG00000166225_26182;ENSG00000166225_26183;ENSG00000166225_26184;ENSG00000166225_26185;ENS…	3.57955645709376;5.11160754018397;0.512169048982971;4.1725956182397;0.627834497563452;2.72627799076782;0.227800138295058;25.1805296525359;23.9169654199111;4.74465339539203;0.523495496348078;0.0894971199748684;1.12738253462262;0.054759934441332;1.2254658509913;7.69402480549764;0.806111018914587;0.970151222591246;0.0151608595166624;6.79628807395748;3.64433510299878;5.37615944969948;66.7316865592158…	12856	317	201	518	100-999
ADARB2	rmd;ctrl	intron;non-coding_intron	chr10:1241460-1241483:-;chr10:1243500-1243546:-;chr10:1247275-1247308:-;chr10:1250538-1250571:-;chr10:1261273-1261308:-;chr10:1261678-1261704:-;chr10:1279197-1279213:-;chr10:1281094-1281113:-;chr10:1285130-1285167:-;chr10:1289798-1289812:-;chr10:1306310-1306338:-;chr10:1306871-1306885:-;chr10:1321973-1321994:-;chr10:1333497-1333528:-;chr10:1338666-1338687:-;chr10:1365079-1365122:-;chr10:1374679-1…	ENSG00000185736_8535;ENSG00000185736_8536;ENSG00000185736_8537;ENSG00000185736_8538;ENSG00000185736_8539;ENSG00000185736_8540;ENSG00000185736_8541;ENSG00000185736_8542;ENSG00000185736_8543;ENSG00000185736_8544;ENSG00000185736_8545;ENSG00000185736_8546;ENSG00000185736_8547;ENSG00000185736_8548;ENSG00000185736_8549;ENSG00000185736_8550;ENSG00000185736_8551;ENSG00000185736_8552;ENSG00000185736_8553;…	0.390023697617663;1.44874982164081;1.01115545033143;0.84029034252112;1.01073945170132;0.508796144217983;0.458187330832093;0.545849346216292;0.446107718213404;0.398821312028257;0.806722877784328;0.406381869477106;0.604290689805757;0.0865223270240784;0.661412752188024;1.30260769878428;0.551027864106173;1.0896468390093;1.01115545033143;0.865013327474897;0.61084709910271;1.12773634971257;0.8354747906…	18234	370	146	516	100-999
EAPP	rmd;ctrl	3'UTR	chr14:34985153-34985197:-;chr14:34985153-34985200:-;chr14:34985269-34985281:-	ENSG00000129518_11498;ENSG00000129518_28491;ENSG00000129518_28492	94.4663296750722;79.2150746093109;0.480915213310793	9264	298	217	515	100-999
NR4A3	rmd;ctrl	3'UTR	chr9:102626347-102626499:+;chr9:102627213-102627271:+;chr9:102627359-102627392:+;chr9:102627637-102627748:+;chr9:102627830-102627889:+;chr9:102627926-102627945:+;chr9:102628045-102628050:+;chr9:102628060-102628137:+;chr9:102628721-102628751:+;chr9:102626348-102626475:+;chr9:102626542-102626568:+;chr9:102627216-102627274:+;chr9:102627357-102627384:+;chr9:102627621-102627668:+;chr9:102627699-102627…	ENSG00000119508_8237;ENSG00000119508_8238;ENSG00000119508_8239;ENSG00000119508_8240;ENSG00000119508_8241;ENSG00000119508_8242;ENSG00000119508_8243;ENSG00000119508_8244;ENSG00000119508_8245;ENSG00000119508_21333;ENSG00000119508_21334;ENSG00000119508_21335;ENSG00000119508_21336;ENSG00000119508_21337;ENSG00000119508_21338;ENSG00000119508_21339;ENSG00000119508_21340;ENSG00000119508_21341;ENSG00000119…	35.4760546018148;20.1640224007564;3.86165195174679;17.5294632198584;5.70680238346874;1.35348388984795;0.1087029939403;27.3951818415375;6.38640636431827;48.0221284983897;1.91685849974199;11.1811603294863;1.32943585652656;3.08889792645827;8.31206856469817;6.26767391606591;2.0900469614834;0.566229741874578;6.16601919541792;3.57084890292591	12437	291	224	515	100-999
RNF216	rmd;ctrl	3'UTR;intron;3'UTR_CDS_non-coding_intron	chr7:5659684-5659715:-;chr7:5659813-5659860:-;chr7:5778863-5778902:-;chr7:5659683-5659717:-;chr7:5659809-5659861:-;chr7:5778834-5778907:-	ENSG00000011275_6321;ENSG00000011275_6322;ENSG00000011275_6323;ENSG00000011275_15897;ENSG00000011275_15898;ENSG00000011275_15899	23.7711779544542;12.5955685328891;6.19515665323361;45.7434648751298;13.9158852009126;24.1376583003324	8903	125	390	515	100-999
HNRNPA0	ctrl	3'UTR	chr5:137088613-137088636:-	ENSG00000177733_13032	10.5266	12751	303	206	509	100-999
COL12A1	rmd;ctrl	3'UTR	chr6:75794043-75794074:-;chr6:75794043-75794082:-;chr6:75794180-75794205:-	ENSG00000111799_5871;ENSG00000111799_5872;ENSG00000111799_14752;ENSG00000111799_14753	13.4244221482058;0.158738403840514;149.353089921701;1.81745431231259	10560	93	415	508	100-999
ZNF367	rmd;ctrl	3'UTR	chr9:99148416-99148449:-;chr9:99148871-99148902:-;chr9:99150345-99150357:-;chr9:99148233-99148271:-;chr9:99148371-99148398:-;chr9:99148409-99148450:-;chr9:99148491-99148513:-;chr9:99148772-99148803:-;chr9:99148877-99148904:-;chr9:99150348-99150357:-	ENSG00000165244_8208;ENSG00000165244_8209;ENSG00000165244_8210;ENSG00000165244_21153;ENSG00000165244_21154;ENSG00000165244_21155;ENSG00000165244_21156;ENSG00000165244_21157;ENSG00000165244_21158;ENSG00000165244_21159	26.9437462356889;11.8423964605847;1.99865951965425;7.14403492197261;3.69913098217015;66.4297510081827;2.8461395010224;4.41337515804818;3.33640009168995;0.612309510864656	11373	265	242	507	100-999
ECT2	rmd;ctrl	3'UTR	chr3:172539230-172539261:+;chr3:172539226-172539263:+	ENSG00000114346_3480;ENSG00000114346_9183	31.970338824133;112.411084086513	8863	102	404	506	100-999
MED13L	rmd;ctrl	3'UTR_intron;intron;3'UTR_CDS_intron	chr12:116396491-116396506:-;chr12:116396591-116396620:-;chr12:116396836-116396884:-;chr12:116396965-116396997:-;chr12:116397175-116397196:-;chr12:116397451-116397472:-;chr12:116397593-116397636:-;chr12:116420076-116420112:-;chr12:116396389-116396436:-;chr12:116396486-116396511:-;chr12:116396576-116396621:-;chr12:116396660-116396769:-;chr12:116396831-116396895:-;chr12:116396974-116397003:-;chr12:1…	ENSG00000123066_10858;ENSG00000123066_10859;ENSG00000123066_10860;ENSG00000123066_10861;ENSG00000123066_10862;ENSG00000123066_10863;ENSG00000123066_10864;ENSG00000123066_10865;ENSG00000123066_10866;ENSG00000123066_26904;ENSG00000123066_26905;ENSG00000123066_26906;ENSG00000123066_26907;ENSG00000123066_26908;ENSG00000123066_26909;ENSG00000123066_26910;ENSG00000123066_26911;ENSG00000123066_26912;ENS…	1.04357127037697;5.80060144335547;11.4872348457472;8.21400912269189;2.84745777246984;0.303368245983809;0.275858883707458;5.2291420358452;4.38407476812847;3.77941619247306;3.60875726126767;10.806576922698;0.80644611131037;10.2097931452134;30.6506559587008;0.0656465410655302;3.69403163911658;2.80623458191918;6.60847443358727;3.82354538069155;4.76915114227565;22.4787653351981	11387	267	239	506	100-999
MB21D1	rmd;ctrl	3'UTR_intron	chr6:74133440-74133469:-;chr6:74133559-74133570:-;chr6:74133714-74133768:-;chr6:74133438-74133473:-;chr6:74133557-74133584:-;chr6:74133627-74133633:-;chr6:74133661-74133698:-;chr6:74133729-74133776:-;chr6:74133811-74133840:-;chr6:74134509-74134543:-	ENSG00000164430_5864;ENSG00000164430_5865;ENSG00000164430_5866;ENSG00000164430_14738;ENSG00000164430_14739;ENSG00000164430_14740;ENSG00000164430_14741;ENSG00000164430_14742;ENSG00000164430_14743;ENSG00000164430_14744	1.97743605251261;0.80291205903125;8.42821088692653;11.9282465201999;9.87810155181238;0.165640186585977;9.19006287359169;48.3476532066357;1.80958993159222;9.75778350682841	12402	252	251	503	100-999
NDUFA7	rmd;ctrl	3'UTR_non-coding_intron	chr19:8376247-8376280:-;chr19:8376245-8376290:-	ENSG00000167774_14291;ENSG00000267855_14292;ENSG00000167774_35250;ENSG00000267855_35251	21.6206501592539;21.4362635445538;117.443311287304;116.164021735692	13133	371	128	499	100-999
ADAMTS1	rmd;ctrl	3'UTR_non-coding	chr21:28208631-28208688:-;chr21:28208702-28208790:-;chr21:28208832-28208849:-;chr21:28209077-28209096:-;chr21:28208607-28208853:-;chr21:28209571-28209593:-	ENSG00000154734_15436;ENSG00000154734_15437;ENSG00000154734_15438;ENSG00000154734_15439;ENSG00000154734_37999;ENSG00000154734_38000	15.4432778877191;29.8302530486024;0.92903886971001;0.569190934889654;144.176463792058;2.29840500537218	12187	316	182	498	100-999
C14orf1	rmd;ctrl	3'UTR	chr14:76117241-76117274:-;chr14:76117237-76117281:-	ENSG00000133935_11800;ENSG00000133935_29382	47.508105751501;54.9620597971917	8778	143	355	498	100-999
PCDH7	rmd;ctrl	intron;3'UTR;5'UTR;CDS_intron;3'UTR_intron	chr4:30918465-30918487:+;chr4:31147072-31147108:+;chr4:30722919-30722955:+;chr4:30724964-30724982:+;chr4:30726908-30726932:+;chr4:30732525-30732594:+;chr4:30732799-30732838:+;chr4:30733054-30733127:+;chr4:30733549-30733565:+;chr4:30734553-30734591:+;chr4:31147066-31147114:+	ENSG00000169851_3743;ENSG00000169851_3744;ENSG00000169851_10084;ENSG00000169851_10085;ENSG00000169851_10086;ENSG00000169851_10087;ENSG00000169851_10088;ENSG00000169851_10089;ENSG00000169851_10090;ENSG00000169851_10091;ENSG00000169851_10092	11.9204800375165;1.07968201391061;2.68420923717148;4.81458010983871;0.918272472789765;27.2137562979927;14.0588408986224;19.9271567638043;0.459278426094118;3.27964190374139;17.9835913565844	9081	153	341	494	100-999
GADD45B	rmd;ctrl	3'UTR_non-coding	chr19:2478192-2478256:+;chr19:2478180-2478256:+	ENSG00000099860_14240;ENSG00000099860_35114	53.7220087761464;34.5066734800786	12762	295	197	492	100-999
MIR663A	rmd;ctrl	non-coding_intron;intron	chr20:26188707-26188739:-;chr20:26189963-26190035:-;chr20:26188677-26188743:-;chr20:26189303-26189370:-;chr20:26189966-26190036:-	ENSG00000227195_15164;ENSG00000227195_15165;ENSG00000227195_37116;ENSG00000227195_37117;ENSG00000227195_37118	17.5500515498026;44.8247233349667;103.707137100663;28.6543439553514;84.5125246142064	33062	469	21	490	100-999
OVCH1-AS1	rmd;ctrl	intron	chr12:29543674-29543701:+;chr12:29543674-29543701:+	ENSG00000257599_10314;ENSG00000257599_25494	55.5684135157467;36.6681436488205	6048	32	458	490	100-999
DDA1	rmd;ctrl	3'UTR	chr19:17434063-17434107:+;chr19:17432923-17432962:+;chr19:17433024-17433060:+;chr19:17434058-17434110:+	ENSG00000130311_14426;ENSG00000130311_35520;ENSG00000130311_35521;ENSG00000130311_35522	8.85264120044678;9.58190627239303;20.1312516956039;94.4954874154101	10750	237	252	489	100-999
LNPEP	rmd;ctrl	3'UTR	chr5:96365767-96365800:+;chr5:96365815-96365865:+;chr5:96366087-96366098:+;chr5:96367943-96367966:+;chr5:96365763-96365792:+;chr5:96365817-96365899:+;chr5:96369872-96369891:+;chr5:96371129-96371143:+	ENSG00000113441_4749;ENSG00000113441_4750;ENSG00000113441_4751;ENSG00000113441_4752;ENSG00000113441_12435;ENSG00000113441_12436;ENSG00000113441_12437;ENSG00000113441_12438	2.09650743951868;82.5365934165347;0.685881093981599;1.63597070913096;5.53370804919719;243.646027745665;0.506567326172254;1.38078405100947	16242	368	121	489	100-999
SIN3A	rmd;ctrl	3'UTR;3'UTR_intron	chr15:75663489-75663510:-;chr15:75664069-75664100:-;chr15:75662977-75663007:-;chr15:75663285-75663313:-;chr15:75663323-75663346:-;chr15:75663397-75663419:-;chr15:75663484-75663538:-;chr15:75664065-75664117:-;chr15:75713415-75713468:-;chr15:75714718-75714751:-	ENSG00000169375_12446;ENSG00000169375_12447;ENSG00000169375_30932;ENSG00000169375_30933;ENSG00000169375_30934;ENSG00000169375_30935;ENSG00000169375_30936;ENSG00000169375_30937;ENSG00000169375_30938;ENSG00000169375_30939	13.2522528828628;5.8489669634793;1.53906841106446;2.35994577162923;1.80106143347899;2.1150275475407;78.5135568554073;22.0781129654145;5.41945092848957;3.92267674346446	10942	206	283	489	100-999
CDCA4	rmd;ctrl	3'UTR_intron	chr14:105477024-105477102:-;chr14:105477112-105477147:-;chr14:105477175-105477196:-;chr14:105477042-105477108:-;chr14:105477174-105477200:-	ENSG00000170779_12021;ENSG00000170779_12022;ENSG00000170779_12023;ENSG00000170779_29831;ENSG00000170779_29832	62.8371495846364;5.29537137211912;1.78500943022902;91.6750448919595;4.64683359553519	14000	255	233	488	100-999
SMNDC1	rmd;ctrl	3'UTR	chr10:112052810-112052854:-;chr10:112052974-112053008:-;chr10:112053092-112053137:-;chr10:112052798-112052904:-;chr10:112052972-112053008:-;chr10:112053088-112053154:-;chr10:112053288-112053319:-	ENSG00000119953_9285;ENSG00000119953_9286;ENSG00000119953_9287;ENSG00000119953_23225;ENSG00000119953_23226;ENSG00000119953_23227;ENSG00000119953_23228	19.0614677731872;12.3074389680404;9.07156950734662;40.0595937635192;10.6224005447702;40.2496902789371;6.17371029206428	12389	270	218	488	100-999
AHDC1	rmd;ctrl	3'UTR;intron;3'UTR_intron;5'UTR_non-coding	chr1:27860773-27860870:-;chr1:27860933-27860949:-;chr1:27860960-27860967:-;chr1:27861065-27861082:-;chr1:27861169-27861216:-;chr1:27861224-27861257:-;chr1:27863600-27863624:-;chr1:27873771-27873782:-;chr1:27878628-27878648:-;chr1:27860773-27860886:-;chr1:27860924-27861089:-;chr1:27861139-27861256:-	ENSG00000126705_265;ENSG00000126705_266;ENSG00000126705_267;ENSG00000126705_268;ENSG00000126705_269;ENSG00000126705_270;ENSG00000126705_271;ENSG00000126705_272;ENSG00000126705_273;ENSG00000126705_434;ENSG00000126705_435;ENSG00000126705_436;ENSG00000126705_437;ENSG00000126705_438	71.1582792700389;0.214850970191122;0.109968562175634;0.768101438641022;23.3954771020961;3.90328727495649;1.86049745663343;0.236610639652046;6.86185123683136;114.4478722274;17.5548674774577;3.90428638279392;0.49174530404958;60.9621694021547	15132	366	121	487	100-999
BRD3	rmd;ctrl	3'UTR	chr9:136895429-136895480:-;chr9:136897766-136897806:-;chr9:136895434-136895486:-;chr9:136897474-136897535:-;chr9:136897763-136897814:-;chr9:136897926-136897956:-	ENSG00000169925_8476;ENSG00000169925_8477;ENSG00000169925_21973;ENSG00000169925_21974;ENSG00000169925_21975;ENSG00000169925_21976	6.96670259439064;43.697654165001;7.28427700721023;5.46616254373345;191.021238741433;2.45730766751201	15600	153	334	487	100-999
EIF2B5;POLR2H	rmd;ctrl	3'UTR_non-coding_intron	chr3:184086324-184086381:+;chr3:184086317-184086377:+	ENSG00000163882_3522;ENSG00000145191_3520;ENSG00000163882_9313;ENSG00000145191_9307	37.0157574428711;39.8610456394182;48.9606480895935;43.3501911992904	10002	215	270	485	100-999
ZNF646	rmd;ctrl	CDS;3'UTR	chr16:31091322-31091342:+;chr16:31094482-31094494:+;chr16:31094709-31094744:+;chr16:31094786-31094820:+;chr16:31091235-31091267:+;chr16:31091312-31091352:+;chr16:31094475-31094531:+;chr16:31094548-31094576:+;chr16:31094708-31094750:+;chr16:31094760-31094818:+	ENSG00000167395_12828;ENSG00000167395_12829;ENSG00000167395_12830;ENSG00000167395_12831;ENSG00000167395_12832;ENSG00000167395_31873;ENSG00000167395_31874;ENSG00000167395_31875;ENSG00000167395_31876;ENSG00000167395_31877;ENSG00000167395_31878	1.8467889305151;1.38426436177021;0.678682799445013;8.82516263800105;2.77183077463096;1.49852745340085;18.3134989617647;3.90065636788891;1.57365263000001;9.74651579574453;39.2020999204597	8804	141	344	485	100-999
C6orf62	rmd;ctrl	3'UTR;5'UTR_intron	chr6:24705141-24705158:-;chr6:24719321-24719340:-;chr6:24705139-24705175:-;chr6:24719314-24719346:-	ENSG00000112308_5672;ENSG00000112308_5673;ENSG00000112308_14241;ENSG00000112308_14242	7.38923164371531;5.55060212360364;32.4527852859932;13.7923941303877	11226	280	203	483	100-999
FOXJ2	rmd;ctrl	3'UTR;5'UTR	chr12:8205694-8205703:+;chr12:8207095-8207117:+;chr12:8207784-8207794:+;chr12:8207964-8207992:+;chr12:8208061-8208099:+;chr12:8186412-8186418:+;chr12:8207089-8207128:+;chr12:8207703-8207745:+;chr12:8207781-8207797:+;chr12:8207953-8208001:+;chr12:8208009-8208046:+;chr12:8208058-8208099:+	ENSG00000065970_10207;ENSG00000065970_10208;ENSG00000065970_10209;ENSG00000065970_10210;ENSG00000065970_10211;ENSG00000065970_25187;ENSG00000065970_25188;ENSG00000065970_25189;ENSG00000065970_25190;ENSG00000065970_25191;ENSG00000065970_25192;ENSG00000065970_25193	0.234802759698618;3.43650862385392;0.512135396657081;4.39655330197012;18.2124412772039;0.179383918488467;16.70088209288;6.35962163588641;1.30528172739088;11.0337555267429;7.05219098122413;33.7678867107752	8078	127	354	481	100-999
CDCA7	rmd;ctrl	3'UTR_non-coding;3'UTR	chr2:174233585-174233626:+;chr2:174233452-174233460:+;chr2:174233546-174233629:+;chr2:174233650-174233668:+	ENSG00000144354_2143;ENSG00000144354_5637;ENSG00000144354_5638;ENSG00000144354_5639	16.9246568444424;0.453868989914733;114.805840409199;1.63113113356965	11257	202	278	480	100-999
HMOX1	rmd;ctrl	3'UTR	chr22:35789952-35789977:+;chr22:35790080-35790113:+;chr22:35790142-35790200:+;chr22:35789952-35789977:+;chr22:35790061-35790113:+;chr22:35790142-35790197:+	ENSG00000100292_15706;ENSG00000100292_15707;ENSG00000100292_15708;ENSG00000100292_38582;ENSG00000100292_38583;ENSG00000100292_38584	11.1140474126398;17.8393041241227;26.1861836023911;9.35149197745884;16.8867335839691;24.2963267040073	10633	252	226	478	100-999
HNRNPM	rmd;ctrl	3'UTR_non-coding	chr19:8553969-8553996:+;chr19:8553866-8553870:+;chr19:8553963-8553998:+	ENSG00000099783_14294;ENSG00000099783_35254;ENSG00000099783_35255	8.0782160413228;0.166914513728913;55.2080733624188	6802	129	349	478	100-999
SLC2A3	rmd;ctrl	3'UTR_non-coding	chr12:8071832-8071866:-;chr12:8071832-8071872:-;chr12:8071981-8071996:-;chr12:8073373-8073435:-	ENSG00000059804_10206;ENSG00000059804_25184;ENSG00000059804_25185;ENSG00000059804_25186	32.6734112178706;14.6265370662768;1.70404289064154;38.7187832491133	12726	328	149	477	100-999
NEDD9	rmd;ctrl	3'UTR;3'UTR_intron	chr6:11185081-11185109:-;chr6:11185129-11185151:-;chr6:11185209-11185260:-;chr6:11185275-11185331:-;chr6:11183649-11183718:-;chr6:11185069-11185154:-;chr6:11185210-11185339:-;chr6:11200629-11200667:-	ENSG00000111859_5605;ENSG00000111859_5606;ENSG00000111859_5607;ENSG00000111859_5608;ENSG00000111859_5609;ENSG00000111859_14037;ENSG00000111859_14038;ENSG00000111859_14039;ENSG00000111859_14040	6.32255890850924;6.62444107017111;44.4882558045875;0.401550637862593;22.7278787741037;8.79519002530882;29.8758234250328;45.530535198676;3.01289070032828	12075	256	220	476	100-999
ZBTB43	rmd;ctrl	CDS;3'UTR	chr9:129595152-129595162:+;chr9:129600302-129600325:+;chr9:129600348-129600358:+;chr9:129600426-129600471:+;chr9:129595137-129595184:+;chr9:129598774-129598794:+;chr9:129600241-129600328:+;chr9:129600344-129600362:+;chr9:129600412-129600482:+	ENSG00000169155_8404;ENSG00000169155_8405;ENSG00000169155_8406;ENSG00000169155_8407;ENSG00000169155_8408;ENSG00000169155_21788;ENSG00000169155_21789;ENSG00000169155_21790;ENSG00000169155_21791;ENSG00000169155_21792	0.618829382393875;0.434574587632574;1.73911873686996;0.667451726507878;25.5919121695966;67.2701106479116;0.915892163649834;5.28335222884983;1.80634095553161;35.2654342786634	9209	276	197	473	100-999
PDCD7	rmd;ctrl	3'UTR	chr15:65409731-65409851:-;chr15:65410164-65410180:-;chr15:65410580-65410588:-;chr15:65409726-65409868:-;chr15:65410163-65410203:-	ENSG00000090470_12365;ENSG00000090470_12366;ENSG00000090470_12367;ENSG00000090470_30556;ENSG00000090470_30557	73.8117953322555;2.36745647269416;0.387220618755705;85.6161473390238;21.4783231479053	15281	384	88	472	100-999
CALM2;RP11-761B3.1	ctrl	3'UTR_non-coding_intron	chr2:47387310-47387352:-	ENSG00000273269_3996;ENSG00000143933_3997	35.3454211519066;34.0065366828909	13123	341	126	467	100-999
GTF3C4	rmd;ctrl	3'UTR	chr9:135566175-135566196:+;chr9:135570267-135570338:+;chr9:135566162-135566199:+;chr9:135569392-135569414:+;chr9:135570238-135570337:+	ENSG00000125484_8471;ENSG00000125484_8472;ENSG00000125484_21962;ENSG00000125484_21963;ENSG00000125484_21964	1.53758252730827;33.2402716539525;46.4692831796721;2.2181832342968;35.5169654227767	10203	172	294	466	100-999
SNRK	rmd;ctrl	3'UTR_intron;intron	chr3:43391981-43392018:+;chr3:43347516-43347557:+;chr3:43391916-43391930:+;chr3:43391981-43392026:+	ENSG00000163788_2778;ENSG00000163788_7322;ENSG00000163788_7323;ENSG00000163788_7324	145.925797541729;4.39259540247834;0.60892359520188;85.4254742018641	13190	201	263	464	100-999
CAV2	rmd;ctrl	3'UTR	chr7:116146960-116146987:+;chr7:116146747-116146771:+;chr7:116146798-116146817:+;chr7:116146957-116146988:+	ENSG00000105971_6954;ENSG00000105971_17853;ENSG00000105971_17854;ENSG00000105971_17855	45.5011557753097;2.51504165514009;2.03675107387574;85.3109929041114	9951	290	171	461	100-999
CIRBP	ctrl	3'UTR_non-coding_intron	chr19:1273047-1273084:+	ENSG00000099622_35067	36.5875	6659	107	354	461	100-999
CLDND1	rmd;ctrl	3'UTR_intron	chr3:98234326-98234387:-;chr3:98234325-98234397:-;chr3:98234451-98234483:-	ENSG00000080822_3007;ENSG00000080822_8024;ENSG00000080822_8025	46.6210778519332;109.609176985054;4.29116507896036	11159	123	338	461	100-999
ARL6IP6	rmd;ctrl	3'UTR_non-coding	chr2:153616802-153616841:+;chr2:153616885-153616944:+;chr2:153617208-153617371:+;chr2:153616800-153616835:+;chr2:153616852-153616914:+;chr2:153616921-153616942:+;chr2:153617102-153617143:+;chr2:153617171-153617417:+	ENSG00000177917_2064;ENSG00000177917_2065;ENSG00000177917_2066;ENSG00000177917_5468;ENSG00000177917_5469;ENSG00000177917_5470;ENSG00000177917_5471;ENSG00000177917_5472	19.4711216193217;8.33625667478032;45.2695823395986;7.40907519385763;14.4685330669447;1.01906106433345;5.44797350277613;31.5179284814729	9661	210	245	455	100-999
CPEB2	rmd;ctrl	3'UTR;CDS	chr4:15070000-15070024:+;chr4:15070137-15070221:+;chr4:15071036-15071175:+;chr4:15071410-15071513:+;chr4:15005347-15005381:+;chr4:15069938-15070024:+;chr4:15070124-15070231:+;chr4:15070388-15070454:+;chr4:15070602-15070713:+;chr4:15070736-15070816:+;chr4:15070902-15071177:+;chr4:15071201-15071384:+;chr4:15071516-15071590:+	ENSG00000137449_3687;ENSG00000137449_3688;ENSG00000137449_3689;ENSG00000137449_3690;ENSG00000137449_9927;ENSG00000137449_9928;ENSG00000137449_9929;ENSG00000137449_9930;ENSG00000137449_9931;ENSG00000137449_9932;ENSG00000137449_9933;ENSG00000137449_9934;ENSG00000137449_9935	1.03329901256914;7.34113999033013;24.0164162242963;10.5432579371471;14.0673894026315;7.70763888807538;8.9733116129576;4.87930295461624;27.5629761995158;8.89429781827947;50.3186625677489;20.3198782599231;6.54289643274288	11961	237	218	455	100-999
DUSP4	rmd;ctrl	3'UTR	chr8:29190650-29190684:-;chr8:29193584-29193657:-;chr8:29193702-29193775:-;chr8:29193584-29193661:-;chr8:29193704-29193769:-	ENSG00000120875_7289;ENSG00000120875_7290;ENSG00000120875_7291;ENSG00000120875_18672;ENSG00000120875_18673	3.7463131870403;78.9726460439463;10.811072668871;139.101522863381;14.7442653292459	14602	99	356	455	100-999
CDK12	rmd;ctrl	3'UTR_intron;3'UTR_non-coding_intron	chr17:37688492-37688523:+;chr17:37689499-37689531:+;chr17:37689695-37689718:+;chr17:37690738-37690779:+;chr17:37687989-37688023:+;chr17:37688485-37688522:+;chr17:37689500-37689536:+;chr17:37689693-37689716:+	ENSG00000167258_13434;ENSG00000167258_13435;ENSG00000167258_13436;ENSG00000167258_13437;ENSG00000167258_33285;ENSG00000167258_33286;ENSG00000167258_33287;ENSG00000167258_33288	20.1415088796023;5.98069756028828;3.02895468427853;5.5572472960452;1.79612523118589;88.9137849768971;8.55579068942071;3.04622523992525	9849	193	260	453	100-999
RAE1	rmd;ctrl	3'UTR_non-coding	chr20:55953461-55953511:+;chr20:55953461-55953528:+	ENSG00000101146_15331;ENSG00000101146_37472	98.0660952914745;61.4599629115685	12139	303	149	452	100-999
AGR2	rmd;ctrl	3'UTR	chr7:16832280-16832316:-;chr7:16832275-16832323:-	ENSG00000106541_6372;ENSG00000106541_15963	108.438164291812;104.3818745519	15716	290	161	451	100-999
ITPRIP	rmd;ctrl	3'UTR;CDS	chr10:106071905-106071927:-;chr10:106071896-106071940:-;chr10:106073304-106073338:-;chr10:106073584-106073626:-;chr10:106074820-106074848:-	ENSG00000148841_9276;ENSG00000148841_23182;ENSG00000148841_23183;ENSG00000148841_23184;ENSG00000148841_23185	2.34754229656515;21.3801556777367;14.4919274066622;33.485189361473;6.0210288385338	9338	219	232	451	100-999
FNDC3B	rmd;ctrl	3'UTR_intron;3'UTR;intron;3'UTR_non-coding_intron	chr3:171905014-171905048:+;chr3:172116803-172116819:+;chr3:172117071-172117098:+;chr3:172117106-172117115:+;chr3:172117124-172117156:+;chr3:172118361-172118368:+;chr3:171895211-171895240:+;chr3:171904981-171905073:+;chr3:172115477-172115499:+;chr3:172115984-172116003:+;chr3:172116798-172116814:+;chr3:172116870-172116888:+;chr3:172117057-172117161:+;chr3:172118344-172118374:+;chr3:172118430-172118…	ENSG00000075420_3470;ENSG00000075420_3471;ENSG00000075420_3472;ENSG00000075420_3473;ENSG00000075420_3474;ENSG00000075420_3475;ENSG00000075420_9169;ENSG00000075420_9170;ENSG00000075420_9171;ENSG00000075420_9172;ENSG00000075420_9173;ENSG00000075420_9174;ENSG00000075420_9175;ENSG00000075420_9176;ENSG00000075420_9177	5.39797771670349;0.89563847615113;7.01157541750528;0.711332287551398;7.0786002235217;0.162590628122376;2.35266574783826;93.8191745192145;1.25097160104629;1.18950134682801;0.982444636637311;2.1280148821908;46.9949600140082;7.24697260458979;3.27751236870038	12059	208	242	450	100-999
NAB2	rmd;ctrl	3'UTR	chr12:57489207-57489258:+;chr12:57489185-57489259:+	ENSG00000166886_10552;ENSG00000166886_26039	27.514343321283;67.1455005074623	12298	318	132	450	100-999
RPL5	rmd;ctrl	3'UTR	chr1:93307458-93307471:+;chr1:93307444-93307476:+	ENSG00000122406_687;ENSG00000122406_1512	14.5933592199012;55.7331243413277	19123	213	236	449	100-999
SMARCD1	rmd;ctrl	3'UTR_non-coding;3'UTR	chr12:50493923-50493952:+;chr12:50494376-50494387:+;chr12:50493921-50493953:+;chr12:50494370-50494419:+	ENSG00000066117_10429;ENSG00000066117_10430;ENSG00000066117_10431;ENSG00000066117_25850;ENSG00000066117_25851;ENSG00000066117_25852	2.30881257247157;13.3879912437866;0.651515082275842;12.5699404935002;29.5937869124315;12.4034584874057	8616	151	298	449	100-999
CXXC5	rmd;ctrl	CDS;3'UTR_intron;3'UTR;3'UTR_non-coding	chr5:139060372-139060392:+;chr5:139062859-139062882:+;chr5:139063428-139063442:+;chr5:139060362-139060379:+;chr5:139062647-139062669:+;chr5:139063411-139063463:+	ENSG00000171604_5008;ENSG00000171604_5009;ENSG00000171604_5010;ENSG00000171604_13069;ENSG00000171604_13070;ENSG00000171604_13071;ENSG00000171604_13072	0.512761266448485;0.832925885998516;0.534974447330629;1.59374620602331;5.89222371741456;0.0661437228275386;62.1651107741188	8770	220	226	446	100-999
SLC38A2	ctrl	3'UTR	chr12:46752273-46752298:-;chr12:46752530-46752543:-	ENSG00000134294_25724;ENSG00000134294_25725	9.33251649064858;2.07505147790424	10237	347	98	445	100-999
ZBTB34	rmd;ctrl	3'UTR	chr9:129643511-129643517:+;chr9:129644009-129644028:+;chr9:129644289-129644319:+;chr9:129646676-129646705:+;chr9:129647262-129647276:+;chr9:129647487-129647523:+;chr9:129647936-129647980:+;chr9:129648016-129648154:+;chr9:129644286-129644318:+;chr9:129644509-129644535:+;chr9:129647482-129647530:+;chr9:129648007-129648048:+;chr9:129648081-129648151:+	ENSG00000177125_8409;ENSG00000177125_8410;ENSG00000177125_8411;ENSG00000177125_8412;ENSG00000177125_8413;ENSG00000177125_8414;ENSG00000177125_8415;ENSG00000177125_8416;ENSG00000177125_8417;ENSG00000177125_21793;ENSG00000177125_21794;ENSG00000177125_21795;ENSG00000177125_21796;ENSG00000177125_21797	0.211717249710912;1.57557988976286;0.209198596167208;8.21777670690496;3.16937338670454;1.08959657784478;9.18540900321347;6.51182763067552;28.4179789252961;7.38928445394931;2.58242872788756;21.998652502524;5.70537697035097;33.9660632973108	8707	190	255	445	100-999
DYRK2	rmd;ctrl	3'UTR;CDS	chr12:68052645-68052666:+;chr12:68052690-68052733:+;chr12:68056408-68056453:+;chr12:68052272-68052293:+;chr12:68052636-68052750:+;chr12:68054097-68054155:+;chr12:68056398-68056438:+	ENSG00000127334_10597;ENSG00000127334_10598;ENSG00000127334_10599;ENSG00000127334_26162;ENSG00000127334_26163;ENSG00000127334_26164;ENSG00000127334_26165;ENSG00000127334_26166	2.55372171225695;50.9650024444709;4.26982836213924;2.04507706773055;11.4077206013712;41.2668523395312;6.03159007243798;6.25312757479032	7999	131	308	439	100-999
CDH3	rmd;ctrl	intron	chr16:68720649-68720709:+;chr16:68720638-68720713:+	ENSG00000062038_12907;ENSG00000062038_32086	61.2406108121223;72.2016275405522	30863	197	239	436	100-999
PELI1	rmd;ctrl	3'UTR	chr2:64320071-64320087:-;chr2:64320376-64320411:-;chr2:64320971-64321005:-;chr2:64321338-64321373:-;chr2:64321493-64321527:-;chr2:64321534-64321559:-;chr2:64321337-64321401:-;chr2:64321492-64321576:-	ENSG00000197329_1675;ENSG00000197329_1676;ENSG00000197329_1677;ENSG00000197329_1678;ENSG00000197329_1679;ENSG00000197329_1680;ENSG00000197329_4262;ENSG00000197329_4263	1.16001066396164;4.72804329701421;7.25122752883534;30.5090344503796;134.767106384452;10.4327646138256;14.9449753225033;67.8516652399776	14315	333	103	436	100-999
ASF1B	rmd;ctrl	3'UTR	chr19:14230334-14230380:-;chr19:14230332-14230408:-	ENSG00000105011_14391;ENSG00000105011_35465	46.3766171997385;72.1942808122386	11665	274	161	435	100-999
DVL2	rmd;ctrl	3'UTR	chr17:7128806-7128835:-;chr17:7128801-7128835:-	ENSG00000004975_13215;ENSG00000004975_13216;ENSG00000004975_32824;ENSG00000004975_32825	2.52965560948588;9.51058589464607;9.69011632695418;16.5504437550269	6996	77	358	435	100-999
FZD6	rmd;ctrl	3'UTR;intron	chr8:104344055-104344100:+;chr8:104344132-104344159:+;chr8:104344209-104344269:+;chr8:104345017-104345080:+;chr8:104340658-104340707:+;chr8:104344051-104344100:+;chr8:104344110-104344121:+;chr8:104344204-104344269:+;chr8:104344709-104344718:+;chr8:104345015-104345089:+	ENSG00000164930_7559;ENSG00000164930_7560;ENSG00000164930_7561;ENSG00000164930_7562;ENSG00000164930_19476;ENSG00000164930_19477;ENSG00000164930_19478;ENSG00000164930_19479;ENSG00000164930_19480;ENSG00000164930_19481	5.92862867468525;1.69252738508495;26.4680625830554;8.91672810173103;8.77126019652828;9.91673922350792;0.45770804978753;70.1012428270953;0.481682647446565;15.0562352307402	10318	223	212	435	100-999
GCLM	rmd;ctrl	intron;3'UTR	chr1:94355795-94355828:-;chr1:94354213-94354236:-;chr1:94355796-94355840:-	ENSG00000023909_693;ENSG00000023909_1533;ENSG00000023909_1534	457.897255077709;4.24701669794186;611.686266869689	96727	393	41	434	100-999
EXTL3	rmd;ctrl	3'UTR_non-coding	chr8:28611156-28611196:+;chr8:28611136-28611198:+	ENSG00000012232_7284;ENSG00000012232_18659	104.303454267223;153.620478037507	11787	187	246	433	100-999
CBLL1	rmd;ctrl	3'UTR	chr7:107399877-107399902:+;chr7:107399957-107399998:+;chr7:107400420-107400463:+;chr7:107401172-107401196:+;chr7:107401980-107402000:+;chr7:107399864-107399918:+;chr7:107399953-107400003:+;chr7:107400093-107400123:+;chr7:107400420-107400458:+	ENSG00000105879_6848;ENSG00000105879_6849;ENSG00000105879_6850;ENSG00000105879_6851;ENSG00000105879_6852;ENSG00000105879_17343;ENSG00000105879_17344;ENSG00000105879_17345;ENSG00000105879_17346	7.50236895347539;17.3138165758682;24.1630295436349;3.7508283522846;0.739830595242344;18.6194967167673;29.4602504151086;2.05395417965647;16.2884772258633	8785	155	277	432	100-999
KLF10	rmd;ctrl	3'UTR	chr8:103661314-103661340:-;chr8:103661525-103661561:-;chr8:103661523-103661563:-	ENSG00000155090_7546;ENSG00000155090_7547;ENSG00000155090_19463	8.86555964166282;49.5440623402134;10.6678093706356	8886	223	208	431	100-999
TAF4	rmd;ctrl	3'UTR_intron;3'UTR_non-coding_intron	chr20:60549881-60549965:-;chr20:60550241-60550274:-;chr20:60550332-60550368:-;chr20:60550433-60550487:-;chr20:60551160-60551169:-;chr20:60550244-60550277:-;chr20:60550327-60550369:-;chr20:60550420-60550490:-	ENSG00000130699_15358;ENSG00000130699_15359;ENSG00000130699_15360;ENSG00000130699_15361;ENSG00000130699_15362;ENSG00000130699_37532;ENSG00000130699_37533;ENSG00000130699_37534	4.89688135256658;5.92034128750779;2.78717660382708;57.1522495074194;0.309130115619476;10.662851442518;5.21013498730889;296.379425836634	18582	195	236	431	100-999
CDC42EP1	ctrl	3'UTR	chr22:37964991-37965009:+;chr22:37965364-37965412:+	ENSG00000128283_38627;ENSG00000128283_38628;ENSG00000128283_38629	0.987292393320151;0.258898685560158;19.1463656435447	5542	111	319	430	100-999
DNMBP	rmd;ctrl	3'UTR;intron	chr10:101635338-101635402:-;chr10:101635335-101635412:-;chr10:101635468-101635508:-;chr10:101645324-101645361:-	ENSG00000107554_9245;ENSG00000107554_23122;ENSG00000107554_23123;ENSG00000107554_23124	71.0125826970938;110.826925418535;9.73281794388021;7.09547777742419	10168	246	184	430	100-999
PATZ1	rmd;ctrl	3'UTR;3'UTR_non-coding_intron	chr22:31721953-31721994:-;chr22:31736840-31736863:-;chr22:31736870-31736892:-;chr22:31721953-31721998:-;chr22:31736697-31736730:-	ENSG00000100105_15678;ENSG00000100105_15679;ENSG00000100105_15680;ENSG00000100105_38527;ENSG00000100105_38528;ENSG00000100105_38529	7.72225360402144;0.424854628979885;0.392802105964761;162.583753212226;4.06317665014934;0.163526230727051	11925	267	163	430	100-999
SRSF5	rmd;ctrl	3'UTR_non-coding;3'UTR_non-coding_intron	chr14:70238219-70238231:+;chr14:70238328-70238367:+;chr14:70238386-70238393:+;chr14:70238682-70238722:+;chr14:70238204-70238238:+;chr14:70238680-70238722:+	ENSG00000100650_11752;ENSG00000100650_11753;ENSG00000100650_11754;ENSG00000100650_11755;ENSG00000100650_29274;ENSG00000100650_29275;ENSG00000100650_29276	1.27418189669316;7.19665606043569;0.216892400417636;12.4219634111364;0.170198644008584;19.9426988051407;26.0103221869296	11987	231	199	430	100-999
SLC12A8;ZNF148	rmd;ctrl	3'UTR_intron	chr3:124950128-124950156:-;chr3:124950203-124950214:-;chr3:124947677-124947705:-;chr3:124950118-124950161:-;chr3:124950202-124950277:-;chr3:124950388-124950405:-	ENSG00000221955_3188;ENSG00000163848_3190;ENSG00000221955_3189;ENSG00000163848_3191;ENSG00000163848_8604;ENSG00000221955_8599;ENSG00000163848_8605;ENSG00000221955_8600;ENSG00000163848_8606;ENSG00000221955_8601;ENSG00000163848_8607;ENSG00000221955_8602;ENSG00000163848_8608;ENSG00000221955_8603	13.720498230394;13.6106988186945;0.187387860216575;0.178472261544124;2.62904392304484;2.54678272599935;70.1567857831544;68.1612266389448;17.7398108452563;17.2417090747131;0.168763221915569;0.15874189266556;0.540261926163617;0.508986908465916	8374	234	194	428	100-999
TSHZ1	rmd;ctrl	5'UTR_intron;3'UTR_non-coding	chr18:72933067-72933087:+;chr18:73000781-73000866:+;chr18:73001142-73001165:+;chr18:73001532-73001681:+;chr18:73000835-73000867:+;chr18:73001279-73001401:+;chr18:73001483-73001528:+;chr18:73001606-73001713:+	ENSG00000179981_14165;ENSG00000179981_14166;ENSG00000179981_14167;ENSG00000179981_14168;ENSG00000179981_14169;ENSG00000179981_14170;ENSG00000179981_34984;ENSG00000179981_34985;ENSG00000179981_34986;ENSG00000179981_34987	3.59812615704494;2.31436631537868;12.8687133121373;0.928510676465059;5.76109591021842;16.9501693825057;21.6674484959963;26.2773347892946;3.59268903827225;60.2516068035417	10035	220	207	427	100-999
ZBTB6	rmd;ctrl	3'UTR	chr9:125671581-125671616:-;chr9:125671067-125671101:-;chr9:125671579-125671619:-	ENSG00000186130_8359;ENSG00000186130_21590;ENSG00000186130_21591	22.4699101768894;9.45369424832323;38.4961323987129	7732	75	351	426	100-999
USP7	rmd;ctrl	3'UTR	chr16:8986975-8987011:-;chr16:8986975-8987017:-	ENSG00000187555_12673;ENSG00000187555_31516	15.5246780767813;107.337797599213	9260	71	354	425	100-999
AFG3L2	rmd;ctrl	3'UTR	chr18:12328963-12328996:-;chr18:12328956-12329000:-	ENSG00000141385_13870;ENSG00000141385_34215	58.7390710420619;59.5898157123375	9124	46	378	424	100-999
DNAAF2	rmd;ctrl	3'UTR	chr14:50091895-50091942:-;chr14:50091992-50092021:-;chr14:50091895-50092043:-	ENSG00000165506_11555;ENSG00000165506_11556;ENSG00000165506_28802	23.195801790935;5.07023074514815;97.5995647574447	9181	257	167	424	100-999
ZBTB44	rmd;ctrl	3'UTR;3'UTR_intron;intron	chr11:130096724-130096801:-;chr11:130096874-130096914:-;chr11:130100583-130100609:-;chr11:130102938-130102986:-;chr11:130096591-130096633:-;chr11:130096721-130096807:-;chr11:130096882-130096911:-;chr11:130102937-130102990:-;chr11:130129908-130129978:-	ENSG00000196323_10131;ENSG00000196323_10132;ENSG00000196323_10133;ENSG00000196323_10134;ENSG00000196323_10135;ENSG00000196323_25038;ENSG00000196323_25039;ENSG00000196323_25040;ENSG00000196323_25041;ENSG00000196323_25042	8.682293014246;1.71181588816511;0.632749345153837;4.65028985473531;13.3955723739179;1.65499713651225;32.2596064343865;2.0522032007274;64.5434848895744;5.85990192506329	8870	145	279	424	100-999
THYN1	rmd;ctrl	3'UTR	chr11:134118174-134118220:-;chr11:134118174-134118234:-	ENSG00000151500_10142;ENSG00000151500_25053	38.5909840682419;75.1054472822597	8529	178	245	423	100-999
TMA16	rmd;ctrl	3'UTR_CDS_intron;3'UTR	chr4:164441118-164441149:+;chr4:164441558-164441592:+;chr4:164441630-164441677:+;chr4:164441113-164441162:+;chr4:164441251-164441290:+;chr4:164441380-164441400:+;chr4:164441557-164441626:+;chr4:164441646-164441677:+	ENSG00000198498_4219;ENSG00000198498_4220;ENSG00000198498_4221;ENSG00000198498_11149;ENSG00000198498_11150;ENSG00000198498_11151;ENSG00000198498_11152;ENSG00000198498_11153	8.12896694238013;8.28397013687023;5.81866181739695;59.2468611732574;6.68213525507722;1.82468917948777;26.2149924915636;3.06202789982233	10249	213	210	423	100-999
B4GALT1	rmd;ctrl	3'UTR_intron;intron	chr9:33110641-33110690:-;chr9:33112657-33112663:-;chr9:33112719-33112745:-;chr9:33117150-33117174:-;chr9:33110641-33110696:-;chr9:33112648-33112687:-;chr9:33112714-33112744:-;chr9:33117149-33117173:-	ENSG00000086062_7981;ENSG00000086062_7982;ENSG00000086062_7983;ENSG00000086062_7984;ENSG00000086062_20712;ENSG00000086062_20713;ENSG00000086062_20714;ENSG00000086062_20715;ENSG00000086062_20716	7.90492198024486;0.328526400487938;2.8814826885546;52.5473426164991;50.1475893516387;11.3902651144046;0.0396845670962306;8.19047492946274;25.8994646513935	14955	252	170	422	100-999
FZD5	rmd;ctrl	3'UTR	chr2:208627400-208627479:-;chr2:208627857-208627891:-;chr2:208631406-208631442:-;chr2:208631473-208631508:-;chr2:208627853-208627904:-;chr2:208631391-208631449:-	ENSG00000163251_2360;ENSG00000163251_2361;ENSG00000163251_2362;ENSG00000163251_2363;ENSG00000163251_6195;ENSG00000163251_6196	5.38906102344033;27.7354963215226;65.2209530938453;2.45702112511376;12.8335050359773;42.7024791741607	8905	217	204	421	100-999
MKNK1;MOB3C	rmd;ctrl	3'UTR_intron	chr1:47073396-47073473:-;chr1:47073391-47073492:-	ENSG00000142961_455;ENSG00000079277_454;ENSG00000079277_852;ENSG00000142961_854	86.2170481561252;81.4927961534669;178.648656537853;118.478690510606	11472	308	112	420	100-999
MAP2K3	rmd;ctrl	3'UTR	chr17:21218403-21218479:+;chr17:21218490-21218505:+;chr17:21218401-21218506:+	ENSG00000034152_13327;ENSG00000034152_13328;ENSG00000034152_13329;ENSG00000034152_33084	91.5707512761568;0.0088774809235484;2.55604718613954;97.0389129458071	15881	179	238	417	100-999
UBE2R2	rmd;ctrl	3'UTR	chr9:33917949-33917952:+;chr9:33917485-33917584:+;chr9:33917938-33917963:+;chr9:33919987-33920000:+	ENSG00000107341_7986;ENSG00000107341_20718;ENSG00000107341_20719;ENSG00000107341_20720	0.201123503784268;68.1800813219159;3.37017930421939;0.878828999372346	7904	298	119	417	100-999
KLF13	rmd;ctrl	3'UTR_non-coding_intron;3'UTR_intron	chr15:31669931-31669964:+;chr15:31670053-31670094:+;chr15:31664560-31664584:+;chr15:31664618-31664622:+;chr15:31664640-31664675:+;chr15:31669923-31669974:+;chr15:31670047-31670097:+	ENSG00000169926_12066;ENSG00000169926_12067;ENSG00000169926_29902;ENSG00000169926_29903;ENSG00000169926_29904;ENSG00000169926_29905;ENSG00000169926_29906	4.04491670205515;11.2728651537421;5.86905956011132;0.17640567640728;16.9989112011494;9.42868188032873;31.3768028462649	8576	269	147	416	100-999
UNG	rmd;ctrl	3'UTR	chr12:109548752-109548797:+;chr12:109548752-109548797:+	ENSG00000076248_10824;ENSG00000076248_26857	30.8719693928647;56.5118145840664	8693	301	115	416	100-999
HMGA1	rmd;ctrl	3'UTR	chr6:34213982-34214004:+;chr6:34213968-34214008:+	ENSG00000137309_5700;ENSG00000137309_14318	8.84853459128217;80.884903556054	9280	352	63	415	100-999
GLUL	rmd;ctrl	3'UTR_non-coding	chr1:182352851-182352898:-;chr1:182352843-182352899:-	ENSG00000135821_1074;ENSG00000135821_2299	80.3033758841397;68.0710858552231	18479	310	104	414	100-999
RSRC2	rmd;ctrl	3'UTR	chr12:122989660-122989680:-;chr12:122989750-122989773:-;chr12:122989526-122989589:-;chr12:122989650-122989682:-;chr12:122989743-122989781:-	ENSG00000111011_10911;ENSG00000111011_10912;ENSG00000111011_27019;ENSG00000111011_27020;ENSG00000111011_27021	4.48423233422729;4.83095803346817;10.330250349491;24.0189072486356;23.9894574936601	7900	178	236	414	100-999
MLLT10	rmd;ctrl	intron;3'UTR;3'UTR_CDS_intron	chr10:21947947-21947991:+;chr10:21948299-21948366:+;chr10:22005480-22005505:+;chr10:22032232-22032259:+;chr10:22032325-22032556:+;chr10:21845785-21845816:+;chr10:22005480-22005506:+;chr10:22032218-22032271:+;chr10:22032305-22032559:+	ENSG00000078403_8830;ENSG00000078403_8831;ENSG00000078403_8832;ENSG00000078403_8833;ENSG00000078403_8834;ENSG00000078403_22346;ENSG00000078403_22347;ENSG00000078403_22348;ENSG00000078403_22349;ENSG00000078403_22350	1.25593314731618;1.9211799645412;2.18339421219876;1.54913027643764;40.8144683112897;0.401029017427902;0.64855859304054;2.76032836756622;6.35246194706839;188.633732456459	12076	313	100	413	100-999
BOD1L1	rmd;ctrl	3'UTR;3'UTR_intron;5'UTR	chr4:13570370-13570441:-;chr4:13570367-13570441:-;chr4:13570472-13570502:-;chr4:13627314-13627350:-;chr4:13627385-13627428:-;chr4:13629224-13629251:-	ENSG00000038219_3678;ENSG00000038219_9882;ENSG00000038219_9883;ENSG00000038219_9884;ENSG00000038219_9885;ENSG00000038219_9886	40.435678512492;139.131161088109;2.56172745376873;2.01474771612875;7.05704298588966;1.42900112929675	11009	160	251	411	100-999
DSCAM-AS1	ctrl	non-coding	chr21:41756810-41756961:+	ENSG00000235123_38142	139.079	14924	237	174	411	100-999
HNRNPF	ctrl	3'UTR	chr10:43881486-43881504:-;chr10:43881529-43881556:-	ENSG00000169813_22549;ENSG00000169813_22550	6.13813311903512;12.248543981631	8812	232	177	409	100-999
ELFN1	rmd;ctrl	intron;3'UTR	chr7:1764337-1764349:+;chr7:1787084-1787126:+;chr7:1787056-1787141:+	ENSG00000225968_6298;ENSG00000225968_6299;ENSG00000225968_15845	1.38893774442545;7.73656820753875;105.949320636113	8085	101	307	408	100-999
EFNA2;MUM1	rmd;ctrl	3'UTR_intron	chr19:1301056-1301094:+;chr19:1301349-1301422:+;chr19:1301060-1301107:+;chr19:1301177-1301429:+	ENSG00000160953_14217;ENSG00000099617_14219;ENSG00000160953_14218;ENSG00000099617_14220;ENSG00000160953_35069;ENSG00000099617_35071;ENSG00000160953_35070;ENSG00000099617_35072	9.83689391750557;8.94531643543884;18.267506186595;16.5990920928597;56.0302692359971;39.392078174565;205.730516564665;145.735152825732	14144	339	67	406	100-999
PPAP2C	ctrl	3'UTR	chr19:281044-281085:-	ENSG00000141934_35043	63.8628	8397	122	283	405	100-999
CPSF7	rmd;ctrl	3'UTR	chr11:61170130-61170170:-;chr11:61170209-61170232:-;chr11:61170130-61170238:-	ENSG00000149532_9742;ENSG00000149532_9743;ENSG00000149532_24000	5.53951928552382;4.47368579640515;91.9517065134301	9143	248	156	404	100-999
NOP56	rmd;ctrl	3'UTR_non-coding	chr20:2639007-2639014:+;chr20:2638984-2639016:+	ENSG00000101361_15076;ENSG00000101361_36728	1.91611724859757;33.0053028279316	10941	370	34	404	100-999
ZBTB20	rmd;ctrl	3'UTR;CDS_non-coding;intron;5'UTR_CDS_non-coding;non-coding_intron	chr3:114056942-114056992:-;chr3:114057190-114057227:-;chr3:114057371-114057399:-;chr3:114057516-114057561:-;chr3:114057575-114057612:-;chr3:114057671-114057684:-;chr3:114057705-114057715:-;chr3:114057754-114057778:-;chr3:114057799-114057810:-;chr3:114058233-114058255:-;chr3:114059295-114059309:-;chr3:114059503-114059517:-;chr3:114060733-114060767:-;chr3:114116424-114116446:-;chr3:114122291-114122…	ENSG00000181722_3081;ENSG00000181722_3082;ENSG00000181722_3083;ENSG00000181722_3084;ENSG00000181722_3085;ENSG00000181722_3086;ENSG00000181722_3087;ENSG00000181722_3088;ENSG00000181722_3089;ENSG00000181722_3090;ENSG00000181722_3091;ENSG00000181722_3092;ENSG00000181722_3093;ENSG00000181722_3094;ENSG00000181722_3095;ENSG00000181722_3096;ENSG00000181722_3097;ENSG00000181722_3098;ENSG00000181722_3099;…	4.16918943523076;0.924647937511045;0.766867042327718;7.89318025441128;0.982429952904994;0.197572421217897;0.0319468040067719;0.48469126800282;0.0850263032271113;0.51711212473746;0.403035146838119;0.340862748303533;0.997650708049958;0.607567618468852;0.960506386533489;0.607936524470407;0.490413237116046;0.0425430272445413;0.308667047494159;0.607567618468852;0.461141342500902;0.403035146838119;1.24…	13457	259	145	404	100-999
ZNF319	rmd;ctrl	3'UTR	chr16:58028620-58028662:-;chr16:58028704-58028710:-;chr16:58028603-58028666:-;chr16:58028683-58028745:-	ENSG00000166188_12874;ENSG00000166188_12875;ENSG00000166188_31990;ENSG00000166188_31991	27.112040074644;0.0641919358004397;62.9381823613323;18.5433122644848	7526	172	232	404	100-999
ARRDC3	rmd;ctrl	3'UTR;3'UTR_non-coding;5'UTR_CDS;5'UTR	chr5:90664646-90664681:-;chr5:90665199-90665222:-;chr5:90666035-90666064:-;chr5:90666252-90666271:-;chr5:90666712-90666732:-;chr5:90678899-90678926:-;chr5:90678943-90678970:-;chr5:90664543-90664684:-;chr5:90666034-90666097:-;chr5:90666253-90666271:-;chr5:90666796-90666826:-;chr5:90678894-90678925:-	ENSG00000113369_4703;ENSG00000113369_4704;ENSG00000113369_4705;ENSG00000113369_4706;ENSG00000113369_4707;ENSG00000113369_4708;ENSG00000113369_4709;ENSG00000113369_12279;ENSG00000113369_12280;ENSG00000113369_12281;ENSG00000113369_12282;ENSG00000113369_12283	7.42708893429282;1.53754697633042;5.3088710141344;1.9243149560328;2.82410814119938;4.27085724770995;4.35065458318595;36.7398800215814;8.98970714842849;1.49209818379044;5.03376850664344;5.24943930284767	10701	253	150	403	100-999
DLX3	rmd;ctrl	3'UTR	chr17:48067370-48067428:-;chr17:48067969-48067997:-;chr17:48067370-48067428:-;chr17:48067965-48068012:-	ENSG00000064195_13550;ENSG00000064195_13551;ENSG00000064195_33530;ENSG00000064195_33531	39.4333328958129;2.74089208694445;63.5165354433039;18.514236404255	11881	170	233	403	100-999
FBXL12	rmd;ctrl	3'UTR	chr19:9920948-9921006:-;chr19:9920947-9921018:-	ENSG00000127452_14299;ENSG00000127452_35318	72.2774992735364;127.078004650473	10781	317	86	403	100-999
IGF1R	rmd;ctrl	3'UTR;5'UTR	chr15:99501874-99501886:+;chr15:99502049-99502069:+;chr15:99502442-99502447:+;chr15:99503292-99503327:+;chr15:99506406-99506423:+;chr15:99507572-99507671:+;chr15:99192674-99192706:+;chr15:99501882-99501915:+;chr15:99502147-99502166:+;chr15:99502424-99502462:+;chr15:99503138-99503156:+;chr15:99503233-99503316:+;chr15:99506270-99506294:+;chr15:99506390-99506434:+;chr15:99507440-99507468:+;chr15:995…	ENSG00000140443_12576;ENSG00000140443_12577;ENSG00000140443_12578;ENSG00000140443_12579;ENSG00000140443_12580;ENSG00000140443_12581;ENSG00000140443_31207;ENSG00000140443_31208;ENSG00000140443_31209;ENSG00000140443_31210;ENSG00000140443_31211;ENSG00000140443_31212;ENSG00000140443_31213;ENSG00000140443_31214;ENSG00000140443_31215;ENSG00000140443_31216;ENSG00000140443_31217;ENSG00000140443_31218;ENS…	0.0736164793249021;1.25063301852133;0.263986867259963;2.95954946401765;0.746410922431895;11.1759641140194;6.85426500143954;1.85450797486897;2.45730303910006;0.0361315205396634;0.135698105057624;15.1723395325852;0.608720796049626;9.99708308229978;1.90154685788572;4.23340499862117;8.13513011768336;59.6176543917498;1.11183493098998;0.0491719027625188;4.74928260235394	11512	216	187	403	100-999
TNFAIP2	rmd;ctrl	3'UTR_non-coding	chr14:103603727-103603776:+;chr14:103603708-103603776:+	ENSG00000185215_12007;ENSG00000185215_29798	41.5424916961021;118.93895520922	9847	221	182	403	100-999
TUBA1C	rmd;ctrl	3'UTR	chr12:49667075-49667113:+;chr12:49667075-49667108:+	ENSG00000167553_10419;ENSG00000167553_25807	12.7638915904561;37.6689346223486	9516	338	64	402	100-999
SP1	rmd;ctrl	3'UTR	chr12:53808409-53808440:+;chr12:53808678-53808702:+;chr12:53807142-53807173:+;chr12:53808394-53808445:+;chr12:53808678-53808702:+	ENSG00000185591_10470;ENSG00000185591_10471;ENSG00000185591_25911;ENSG00000185591_25912;ENSG00000185591_25913	12.8368978184799;12.3287263735567;8.73094388014281;83.3825940214984;10.7751853727716	12791	239	162	401	100-999
ZNF606	rmd;ctrl	3'UTR	chr19:58488446-58488494:-;chr19:58488447-58488495:-	ENSG00000166704_15045;ENSG00000166704_36662	210.1449154977;44.283336501973	9909	341	60	401	100-999
ATP2B4	rmd;ctrl	3'UTR	chr1:203712813-203712850:+;chr1:203711478-203711494:+;chr1:203712802-203712853:+	ENSG00000058668_1164;ENSG00000058668_2481;ENSG00000058668_2482	70.0217337900011;0.404147487809592;146.102553300015	12517	246	153	399	100-999
IMMP2L	rmd;ctrl	intron;CDS_intron;3'UTR_intron	chr7:110317908-110317943:-;chr7:110321448-110321465:-;chr7:110330469-110330495:-;chr7:110334128-110334142:-;chr7:110343847-110343863:-;chr7:110367845-110367868:-;chr7:110420451-110420471:-;chr7:110427448-110427488:-;chr7:110447868-110447912:-;chr7:110460507-110460551:-;chr7:110470040-110470054:-;chr7:110509823-110509850:-;chr7:110531552-110531569:-;chr7:110537196-110537214:-;chr7:110547850-110547…	ENSG00000184903_6855;ENSG00000184903_6856;ENSG00000184903_6857;ENSG00000184903_6858;ENSG00000184903_6859;ENSG00000184903_6860;ENSG00000184903_6861;ENSG00000184903_6862;ENSG00000184903_6863;ENSG00000184903_6864;ENSG00000184903_6865;ENSG00000184903_6866;ENSG00000184903_6867;ENSG00000184903_6868;ENSG00000184903_6869;ENSG00000184903_6870;ENSG00000184903_6871;ENSG00000184903_6872;ENSG00000184903_6873;…	1.01784050030865;0.489818634481402;0.694473880187147;0.401772741207642;0.898909848846394;0.724616869349608;0.578881551459341;1.16454744236273;1.281912996006;1.39932589264737;0.402484657800567;0.841815841342812;0.490683104629954;0.519167265572655;0.00247031267429945;0.548378285735598;1.69269243375742;0.548123310697394;0.694300055856649;0.665517835062408;0.955687848843195;0.489695508913966;1.076335…	14879	307	92	399	100-999
SPRY2	rmd;ctrl	3'UTR	chr13:80910265-80910419:-;chr13:80910509-80910580:-;chr13:80910216-80910603:-	ENSG00000136158_11227;ENSG00000136158_11228;ENSG00000136158_27781	27.9945306519397;12.997071251948;104.336401413276	11258	271	128	399	100-999
TULP3	rmd;ctrl	3'UTR	chr12:3050239-3050294:+;chr12:3050239-3050294:+	ENSG00000078246_10166;ENSG00000078246_25112	46.7452025989347;50.2759449673637	6512	130	269	399	100-999
FAM78A	rmd;ctrl	3'UTR_non-coding	chr9:134133488-134133560:-;chr9:134133474-134133545:-	ENSG00000126882_8460;ENSG00000126882_21920	63.6483178687467;200.299159288594	24658	157	241	398	100-999
FBXO30	rmd;ctrl	3'UTR	chr6:146119396-146119428:-;chr6:146119566-146119601:-;chr6:146120830-146120838:-;chr6:146120886-146120915:-;chr6:146121022-146121045:-;chr6:146121079-146121117:-;chr6:146121131-146121164:-;chr6:146119323-146119444:-;chr6:146119562-146119600:-;chr6:146120801-146120847:-;chr6:146121020-146121045:-;chr6:146121078-146121117:-;chr6:146121129-146121213:-	ENSG00000118496_6160;ENSG00000118496_6161;ENSG00000118496_6162;ENSG00000118496_6163;ENSG00000118496_6164;ENSG00000118496_6165;ENSG00000118496_6166;ENSG00000118496_15569;ENSG00000118496_15570;ENSG00000118496_15571;ENSG00000118496_15572;ENSG00000118496_15573;ENSG00000118496_15574	2.87590877619268;2.12977450530978;0.67462945030498;0.579359807229708;4.70058802072936;9.49088380310377;5.45714447426517;24.6283097794542;4.71684616991559;6.96205789604865;10.4522207553765;22.1567069161474;17.086397397353	10711	258	140	398	100-999
SFMBT2	rmd;ctrl	3'UTR;intron	chr10:7200643-7200644:-;chr10:7200682-7200768:-;chr10:7201665-7201674:-;chr10:7201758-7201774:-;chr10:7314339-7314359:-;chr10:7200587-7200769:-;chr10:7201667-7201673:-;chr10:7201715-7201800:-	ENSG00000198879_8738;ENSG00000198879_8739;ENSG00000198879_8740;ENSG00000198879_8741;ENSG00000198879_8742;ENSG00000198879_22251;ENSG00000198879_22252;ENSG00000198879_22253	0.0150164450478553;13.6718024046623;1.33933946247901;0.517865418312256;0.648451258329657;134.769130281327;0.251352275778982;8.52725435615814	9686	192	205	397	100-999
BOD1	rmd;ctrl	3'UTR	chr5:173034519-173034595:-;chr5:173034526-173034600:-;chr5:173034632-173034646:-	ENSG00000145919_5427;ENSG00000145919_13785;ENSG00000145919_13786	49.5787779217851;121.446615412504;1.70149812217189	13531	127	268	395	100-999
FBXL14	rmd;ctrl	intron	chr12:1690747-1690767:-;chr12:1700499-1700677:-;chr12:1701208-1701224:-;chr12:1700514-1700666:-	ENSG00000171823_10147;ENSG00000171823_10148;ENSG00000171823_10149;ENSG00000171823_25101	7.31085734565737;91.3065550980239;0.154815362244526;60.6874914374467	11073	278	116	394	100-999
RPA3	rmd;ctrl	3'UTR	chr7:7676350-7676389:-;chr7:7676349-7676399:-	ENSG00000106399_6345;ENSG00000106399_15929	31.4136462917656;47.5947230964513	8810	166	227	393	100-999
VIMP	ctrl	3'UTR_non-coding_intron	chr15:101812949-101812972:-	ENSG00000131871_31278;ENSG00000131871_31279	0.0188995902813597;1.50225135577413	3926	35	358	393	100-999
STK40	rmd;ctrl	3'UTR	chr1:36805236-36805337:-;chr1:36806788-36806813:-;chr1:36805236-36805344:-;chr1:36806775-36806822:-	ENSG00000196182_322;ENSG00000196182_323;ENSG00000196182_324;ENSG00000196182_563;ENSG00000196182_564	6.62470948176009;52.7069284120768;5.45283650998485;80.8587812830391;9.82253288564022	11537	251	141	392	100-999
OSBP2	rmd;ctrl	3'UTR	chr22:31303606-31303630:+;chr22:31302692-31302730:+;chr22:31303274-31303313:+;chr22:31303334-31303365:+;chr22:31303569-31303646:+;chr22:31303768-31303776:+	ENSG00000184792_15677;ENSG00000184792_38516;ENSG00000184792_38517;ENSG00000184792_38518;ENSG00000184792_38519;ENSG00000184792_38520	1.80649350784771;27.4609830163673;4.00823911539978;2.70528891236015;167.518804985973;0.0488479772428702	14241	172	219	391	100-999
RAD21	rmd;ctrl	3'UTR	chr8:117858188-117858199:-;chr8:117858179-117858223:-;chr8:117858236-117858272:-	ENSG00000164754_7620;ENSG00000164754_19697;ENSG00000164754_19698	0.61755078268216;49.7043836213569;19.7468361504526	13321	329	62	391	100-999
SNAI2	rmd;ctrl	3'UTR	chr8:49830334-49830492:-;chr8:49830328-49830526:-	ENSG00000019549_7347;ENSG00000019549_18860	61.6131977932881;49.6194239851789	12176	281	110	391	100-999
ZBTB39	rmd;ctrl	3'UTR	chr12:57392620-57392701:-;chr12:57392707-57392713:-;chr12:57392722-57392767:-;chr12:57395031-57395057:-;chr12:57392622-57392821:-	ENSG00000166860_10548;ENSG00000166860_10549;ENSG00000166860_10550;ENSG00000166860_10551;ENSG00000166860_26036	55.2125387806534;0.358584487949745;8.52054024277551;1.42273469861149;75.4946254389568	8940	233	158	391	100-999
KCTD5	rmd;ctrl	3'UTR	chr16:2758941-2758974:+;chr16:2758984-2759017:+;chr16:2758877-2759024:+	ENSG00000167977_12638;ENSG00000167977_12639;ENSG00000167977_31405	15.9600937045752;8.29678490876696;108.115215925223	11391	178	210	388	100-999
FARSA	rmd;ctrl	3'UTR	chr19:13033296-13033322:-;chr19:13033295-13033326:-	ENSG00000179115_14360;ENSG00000179115_35441	17.8419055981198;25.7135086645531	7658	301	86	387	100-999
ABHD17B	rmd;ctrl	3'UTR_intron;CDS	chr9:74480308-74480317:-;chr9:74480451-74480457:-;chr9:74481453-74481469:-;chr9:74480074-74480106:-;chr9:74480274-74480319:-;chr9:74480367-74480398:-;chr9:74480448-74480478:-;chr9:74481435-74481479:-;chr9:74481654-74481676:-;chr9:74489651-74489669:-	ENSG00000107362_8060;ENSG00000107362_8061;ENSG00000107362_8062;ENSG00000107362_20849;ENSG00000107362_20850;ENSG00000107362_20851;ENSG00000107362_20852;ENSG00000107362_20853;ENSG00000107362_20854;ENSG00000107362_20855;ENSG00000107362_20856	0.751707812225952;0.371564919283127;0.87617718011233;5.55857537588627;8.39404163914091;25.0431613225229;0.710238212360191;0.819689516087363;5.61520255328272;3.37574932082494;4.5363771069808	8262	153	233	386	100-999
EFNB1	rmd;ctrl	3'UTR	chrX:68060599-68060625:+;chrX:68060901-68060945:+;chrX:68061872-68061925:+;chrX:68061963-68061990:+;chrX:68060887-68060963:+	ENSG00000090776_16092;ENSG00000090776_16093;ENSG00000090776_16094;ENSG00000090776_16095;ENSG00000090776_39389	4.70208125491485;55.0904061198897;25.2326999391914;4.37634269046044;76.7091512713606	11853	175	211	386	100-999
KIAA2018	rmd;ctrl	3'UTR	chr3:113367245-113367285:-;chr3:113367370-113367415:-;chr3:113367473-113367500:-;chr3:113367689-113367732:-;chr3:113368344-113368383:-;chr3:113367236-113367327:-;chr3:113367369-113367424:-;chr3:113367651-113367733:-;chr3:113368342-113368383:-	ENSG00000176542_3073;ENSG00000176542_3074;ENSG00000176542_3075;ENSG00000176542_3076;ENSG00000176542_3077;ENSG00000176542_8220;ENSG00000176542_8221;ENSG00000176542_8222;ENSG00000176542_8223	17.5602109710363;5.10761921678042;1.00806060230319;20.0191800464596;12.3407261417413;68.7431810703862;4.17960258583099;71.9756433973748;35.2166227444416	10710	241	145	386	100-999
MGAT1	rmd;ctrl	3'UTR	chr5:180217544-180217592:-;chr5:180217542-180217593:-	ENSG00000131446_5521;ENSG00000131446_13892	118.42937734625;103.403233799225	10941	346	40	386	100-999
SERTAD3	rmd;ctrl	3'UTR_non-coding	chr19:40946754-40946808:-;chr19:40946752-40946811:-	ENSG00000167565_14693;ENSG00000167565_36053	52.2903651995344;34.3240519203137	12510	201	184	385	100-999
JAZF1	rmd;ctrl	3'UTR;intron	chr7:27870323-27870369:-;chr7:27870399-27870444:-;chr7:27871570-27871635:-;chr7:27872286-27872310:-;chr7:27915198-27915215:-;chr7:27996950-27996972:-;chr7:27870323-27870370:-;chr7:27870394-27870435:-;chr7:27871713-27871739:-;chr7:27871804-27871827:-;chr7:27872183-27872203:-;chr7:27872251-27872293:-	ENSG00000153814_6422;ENSG00000153814_6423;ENSG00000153814_6424;ENSG00000153814_6425;ENSG00000153814_6426;ENSG00000153814_6427;ENSG00000153814_16081;ENSG00000153814_16082;ENSG00000153814_16083;ENSG00000153814_16084;ENSG00000153814_16085;ENSG00000153814_16086	44.89737156439;3.64722198504159;1.8648370885375;1.32125513796021;0.930550689794559;1.15572383875432;162.445758334007;4.45787350187352;1.97503508841596;0.516761892037707;1.53808295533786;2.34763019037797	10991	316	68	384	100-999
PAPD7	rmd;ctrl	3'UTR;3'UTR_non-coding	chr5:6755612-6755618:+;chr5:6757122-6757158:+;chr5:6755520-6755557:+;chr5:6755580-6755637:+;chr5:6755788-6755854:+;chr5:6756806-6756842:+;chr5:6757117-6757159:+	ENSG00000112941_4293;ENSG00000112941_4294;ENSG00000112941_11291;ENSG00000112941_11292;ENSG00000112941_11293;ENSG00000112941_11294;ENSG00000112941_11295	0.115451539650715;12.3924852395002;14.5818571294223;35.5964767208044;10.9893219839438;14.6078204675822;34.1645337340309	10821	212	172	384	100-999
UBAP1	ctrl	non-coding_intron;CDS	chr9:34195752-34195765:+;chr9:34250697-34250730:+	ENSG00000165006_20723;ENSG00000165006_20724;ENSG00000165006_20725	2.59913006017127;17.8553748356294;22.6467283417657	6344	144	240	384	100-999
SS18L2	rmd;ctrl	3'UTR	chr3:42636419-42636502:+;chr3:42636404-42636503:+	ENSG00000008324_2755;ENSG00000008324_7290	42.6711172936232;90.0382032428637	10688	313	70	383	100-999
VDAC1	ctrl	non-coding_intron	chr5:133324706-133324748:-	ENSG00000213585_12878	13.8052	4935	36	347	383	100-999
CXCR4	rmd;ctrl	3'UTR;3'UTR_non-coding	chr2:136871921-136871968:-;chr2:136872232-136872263:-;chr2:136872223-136872272:-	ENSG00000121966_1990;ENSG00000121966_1991;ENSG00000121966_4912	16.0614331637496;11.7549137964848;19.6086804733009	11010	295	84	379	100-999
KLHL9	rmd;ctrl	3'UTR	chr9:21331019-21331075:-;chr9:21331019-21331076:-	ENSG00000198642_7956;ENSG00000198642_20560	75.0914811888007;51.913373911733	9657	283	96	379	100-999
PLEKHA2	rmd;ctrl	3'UTR_non-coding	chr8:38831385-38831428:+;chr8:38831256-38831286:+;chr8:38831382-38831428:+	ENSG00000169499_7309;ENSG00000169499_18782;ENSG00000169499_18783	13.7691691553799;2.97122270177222;184.148002722454	12873	248	128	376	100-999
UBE2D1	rmd;ctrl	3'UTR_non-coding;3'UTR	chr10:60128580-60128596:+;chr10:60128938-60128970:+;chr10:60129315-60129349:+;chr10:60130366-60130404:+;chr10:60128937-60128971:+;chr10:60129306-60129373:+;chr10:60130359-60130395:+	ENSG00000072401_8972;ENSG00000072401_8973;ENSG00000072401_8974;ENSG00000072401_8975;ENSG00000072401_22646;ENSG00000072401_22647;ENSG00000072401_22648	0.974982880042798;18.237695226018;30.0231788987845;5.5743719370468;13.8101033846435;31.0900074403997;2.99715859372392	7401	119	257	376	100-999
TAOK1	rmd;ctrl	3'UTR	chr17:27878010-27878046:+;chr17:27877985-27877995:+;chr17:27878007-27878047:+	ENSG00000160551_13365;ENSG00000160551_33145;ENSG00000160551_33146	32.4833361407194;1.38153274145082;125.121720730624	10067	110	265	375	100-999
LMO4	rmd;ctrl	3'UTR	chr1:87811211-87811257:+;chr1:87811203-87811266:+	ENSG00000143013_642;ENSG00000143013_1452;ENSG00000143013_1453	20.4129995000873;0.0278866224908938;68.3448146657527	9359	282	92	374	100-999
SIAH2	rmd;ctrl	3'UTR	chr3:150458915-150458969:-;chr3:150458915-150458982:-;chr3:150459215-150459232:-	ENSG00000181788_3368;ENSG00000181788_8964;ENSG00000181788_8965	31.5544537305485;116.09891116628;1.28594846810473	11021	257	116	373	100-999
ADNP2	rmd;ctrl	3'UTR_intron;3'UTR_CDS_intron	chr18:77896852-77896886:+;chr18:77898163-77898223:+;chr18:77896678-77896767:+;chr18:77896848-77896889:+;chr18:77896969-77896980:+;chr18:77897382-77897416:+;chr18:77897433-77897470:+;chr18:77898158-77898229:+	ENSG00000101544_14202;ENSG00000101544_14203;ENSG00000101544_35017;ENSG00000101544_35018;ENSG00000101544_35019;ENSG00000101544_35020;ENSG00000101544_35021;ENSG00000101544_35022	1.79160494110177;17.1039751737794;20.6104818636748;13.4326557309583;0.346332127582552;4.732854143658;4.74929141345355;29.3175429112631	8575	198	173	371	100-999
BCL10	rmd;ctrl	3'UTR	chr1:85731936-85732031:-;chr1:85733226-85733263:-;chr1:85731939-85731982:-;chr1:85733136-85733166:-;chr1:85733224-85733266:-	ENSG00000142867_637;ENSG00000142867_638;ENSG00000142867_1430;ENSG00000142867_1431;ENSG00000142867_1432;ENSG00000142867_1433	21.4102216407121;32.6146940146826;14.7110740805799;1.33977136038412;0.468654339456173;10.4851450348133	6876	135	236	371	100-999
VEZF1	rmd;ctrl	3'UTR	chr17:56050088-56050121:-;chr17:56051094-56051140:-;chr17:56050063-56050123:-;chr17:56050768-56050808:-;chr17:56051092-56051154:-	ENSG00000136451_13595;ENSG00000136451_13596;ENSG00000136451_33617;ENSG00000136451_33618;ENSG00000136451_33619	2.66183581862566;29.3113261752572;9.7790446416503;5.86892239713351;66.2586072553905	10010	99	271	370	100-999
ATP6V0E1	rmd;ctrl	3'UTR	chr5:172461866-172461886:+;chr5:172461846-172461896:+	ENSG00000113732_5414;ENSG00000113732_13776	6.75302784330391;48.1705245123585	6802	91	278	369	100-999
FOXN2	rmd;ctrl	3'UTR	chr2:48602802-48602803:+;chr2:48606352-48606414:+;chr2:48602800-48602812:+;chr2:48603149-48603171:+;chr2:48603904-48603937:+;chr2:48605534-48605563:+;chr2:48606068-48606104:+;chr2:48606180-48606189:+;chr2:48606199-48606205:+;chr2:48606274-48606425:+	ENSG00000170802_1598;ENSG00000170802_1599;ENSG00000170802_4001;ENSG00000170802_4002;ENSG00000170802_4003;ENSG00000170802_4004;ENSG00000170802_4005;ENSG00000170802_4006;ENSG00000170802_4007;ENSG00000170802_4008;ENSG00000170802_4009	0.0121094599937733;28.3130828715642;0.837793138782066;2.4422957654379;4.30464244864611;7.93349409702528;1.47932941608773;0.412073254272127;0.0228299081825721;0.0330695001114173;56.6620045272408	7613	216	153	369	100-999
NUP98	rmd;ctrl	3'UTR_intron;intron	chr11:3696256-3696296:-;chr11:3696256-3696303:-;chr11:3770078-3770105:-	ENSG00000110713_9495;ENSG00000110713_23522;ENSG00000110713_23523	62.5851254129727;78.304262284065;4.39590587719458	9822	156	213	369	100-999
ZNF267	rmd;ctrl	3'UTR;5'UTR_CDS;intron;3'UTR_non-coding	chr16:31928206-31928271:+;chr16:31928364-31928378:+;chr16:31928480-31928496:+;chr16:31885201-31885246:+;chr16:31897267-31897308:+;chr16:31899367-31899609:+;chr16:31927829-31927837:+;chr16:31928204-31928279:+;chr16:31928320-31928387:+;chr16:31928429-31928442:+;chr16:31928601-31928621:+	ENSG00000185947_12840;ENSG00000185947_12841;ENSG00000185947_12842;ENSG00000185947_31890;ENSG00000185947_31891;ENSG00000185947_31892;ENSG00000185947_31893;ENSG00000185947_31894;ENSG00000185947_31895;ENSG00000185947_31896;ENSG00000185947_31897	27.4219468020461;1.01233619406754;3.54970803776061;3.19677318665753;3.67730095949619;25.8400880168682;0.273569121849366;69.0188248708247;12.030103041881;0.401377869230586;1.46358851406198	8848	171	198	369	100-999
BHLHE40	rmd;ctrl	3'UTR	chr3:5025759-5025782:+;chr3:5026538-5026580:+;chr3:5026617-5026664:+;chr3:5026706-5026781:+;chr3:5026787-5026812:+;chr3:5026541-5026866:+	ENSG00000134107_2568;ENSG00000134107_2569;ENSG00000134107_2570;ENSG00000134107_2571;ENSG00000134107_2572;ENSG00000134107_6702	0.789388702899547;4.49546223731687;2.74768063826639;6.37945029936428;0.558879442081424;73.1886251093453	10689	249	119	368	100-999
CWC22	rmd;ctrl	3'UTR	chr2:180809604-180809655:-;chr2:180809685-180809717:-;chr2:180809773-180809798:-;chr2:180809604-180809644:-;chr2:180809685-180809712:-;chr2:180809773-180809807:-	ENSG00000163510_2201;ENSG00000163510_2202;ENSG00000163510_2203;ENSG00000163510_5795;ENSG00000163510_5796;ENSG00000163510_5797	62.3780060266856;1.58895778484424;2.23854880155753;117.446891338583;3.20579396085177;2.76277437997635	9037	300	68	368	100-999
TNRC6A	rmd;ctrl	3'UTR_non-coding_intron;3'UTR_intron	chr16:24835822-24835846:+;chr16:24835988-24836051:+;chr16:24836189-24836205:+;chr16:24836809-24836852:+;chr16:24837497-24837521:+;chr16:24835820-24835861:+;chr16:24835877-24835922:+;chr16:24835941-24835968:+;chr16:24835981-24836066:+;chr16:24836189-24836219:+;chr16:24836769-24836849:+;chr16:24836897-24836915:+;chr16:24836923-24836956:+;chr16:24837496-24837536:+	ENSG00000090905_12775;ENSG00000090905_12776;ENSG00000090905_12777;ENSG00000090905_12778;ENSG00000090905_12779;ENSG00000090905_12780;ENSG00000090905_31748;ENSG00000090905_31749;ENSG00000090905_31750;ENSG00000090905_31751;ENSG00000090905_31752;ENSG00000090905_31753;ENSG00000090905_31754;ENSG00000090905_31755;ENSG00000090905_31756;ENSG00000090905_31757;ENSG00000090905_31758;ENSG00000090905_31759	1.27810996409996;2.08509192395823;3.41006297731331;1.11103085327586;6.99658291117189;1.92478030143659;5.81727329237446;0.120261184319762;2.91432753207456;1.73561327697451;1.08027174800979;15.5156762994558;2.84350311117852;1.72546095045142;32.0085913695233;0.42100696401093;2.64792572874777;3.57172726697919	9591	175	193	368	100-999
HOXA13	rmd;ctrl	3'UTR	chr7:27236341-27236398:-;chr7:27236340-27236394:-;chr7:27236538-27236595:-	ENSG00000106031_6421;ENSG00000106031_16079;ENSG00000106031_16080	63.4266476907495;98.4395112369724;6.76336771155021	11100	164	203	367	100-999
RP11-57H12.6;TMEM56	rmd;ctrl	3'UTR_intron	chr1:95660169-95660214:+;chr1:95662495-95662536:+;chr1:95663117-95663152:+;chr1:95660152-95660205:+;chr1:95662492-95662534:+;chr1:95663112-95663155:+	ENSG00000271092_702;ENSG00000152078_699;ENSG00000271092_703;ENSG00000152078_700;ENSG00000271092_704;ENSG00000152078_701;ENSG00000271092_1547;ENSG00000152078_1544;ENSG00000271092_1548;ENSG00000152078_1545;ENSG00000271092_1549;ENSG00000152078_1546	10.0516765540007;9.94717438475032;3.18212489912925;3.14383227052038;42.398052340218;42.060220009891;49.5713322148127;49.4399607904937;5.4773303162427;5.46323258588948;69.1454753371649;68.9645813967224	9791	258	109	367	100-999
BCL3	rmd;ctrl	3'UTR;3'UTR_non-coding	chr19:45263247-45263297:+;chr19:45262983-45263185:+;chr19:45263203-45263301:+	ENSG00000069399_14776;ENSG00000069399_36235;ENSG00000069399_36236;ENSG00000069399_36237	8.37986636654303;9.54877320797962;38.7598605364964;72.5936054012146	10525	295	71	366	100-999
ASB7	rmd;ctrl	3'UTR_intron;3'UTR	chr15:101170378-101170407:+;chr15:101188707-101188733:+;chr15:101188825-101188861:+;chr15:101190903-101190914:+;chr15:101191760-101191801:+;chr15:101191857-101191908:+;chr15:101170362-101170445:+;chr15:101188825-101188872:+;chr15:101188907-101188933:+;chr15:101189307-101189316:+;chr15:101191762-101191802:+;chr15:101191853-101191903:+	ENSG00000183475_12595;ENSG00000183475_12596;ENSG00000183475_12597;ENSG00000183475_12598;ENSG00000183475_12599;ENSG00000183475_12600;ENSG00000183475_31245;ENSG00000183475_31246;ENSG00000183475_31247;ENSG00000183475_31248;ENSG00000183475_31249;ENSG00000183475_31250	4.28099814741237;2.55123654140308;11.1838887248681;0.339309406741223;23.3636881319518;35.8125147924135;13.3656073226868;28.4514582358777;2.41063919051008;0.0953308027965059;15.0860138973063;33.3136767303104	9406	251	114	365	100-999
KLHL20	rmd;ctrl	3'UTR	chr1:173755773-173755840:+;chr1:173755772-173755840:+	ENSG00000076321_1036;ENSG00000076321_2247	84.6707099400265;55.7021482995786	7232	66	299	365	100-999
SNAI1	rmd;ctrl	3'UTR	chr20:48605287-48605317:+;chr20:48605328-48605411:+;chr20:48605179-48605260:+;chr20:48605283-48605423:+	ENSG00000124216_15281;ENSG00000124216_15282;ENSG00000124216_37341;ENSG00000124216_37342	5.74448698301138;24.588679391134;16.4424710843158;41.2273570835139	9523	252	112	364	100-999
SRF	rmd;ctrl	3'UTR	chr6:43147640-43147659:+;chr6:43148259-43148274:+;chr6:43149193-43149213:+;chr6:43147635-43147664:+;chr6:43148249-43148276:+;chr6:43149175-43149242:+	ENSG00000112658_5780;ENSG00000112658_5781;ENSG00000112658_5782;ENSG00000112658_5783;ENSG00000112658_5784;ENSG00000112658_5785;ENSG00000112658_14435;ENSG00000112658_14436;ENSG00000112658_14437;ENSG00000112658_14438	3.28155885904513;1.06872147141141;0.0643663554339898;0.370620138207087;0.0339920070662608;0.43651838543517;7.18648995338963;1.43328389010944;3.61572075099337;60.4406210482114	8562	194	170	364	100-999
DCLRE1B	rmd;ctrl	3'UTR_non-coding	chr1:114454984-114455011:+;chr1:114455043-114455063:+;chr1:114456321-114456345:+;chr1:114456388-114456577:+;chr1:114456635-114456695:+;chr1:114456593-114456700:+	ENSG00000118655_782;ENSG00000118655_783;ENSG00000118655_784;ENSG00000118655_785;ENSG00000118655_786;ENSG00000118655_787;ENSG00000118655_1711	2.41494156372967;3.77911341707176;1.37463653219407;16.8741163723973;14.9801024227297;40.6249444437221;35.7890766024803	8797	223	140	363	100-999
FEM1C	rmd;ctrl	3'UTR	chr5:114858486-114858509:-;chr5:114858531-114858534:-;chr5:114858561-114858573:-;chr5:114858479-114858600:-	ENSG00000145780_4872;ENSG00000145780_4873;ENSG00000145780_4874;ENSG00000145780_12716	1.91438980148181;0.0683064003464075;4.23990004094713;66.9555146521025	7408	191	168	359	100-999
SMIM15	rmd;ctrl	3'UTR	chr5:60454487-60454511:-;chr5:60454445-60454539:-	ENSG00000188725_4564;ENSG00000188725_11904	3.77833610475021;32.9804989044034	9347	331	28	359	100-999
GSE1	rmd;ctrl	intron;3'UTR_non-coding	chr16:85675154-85675174:+;chr16:85706212-85706242:+;chr16:85706872-85706916:+;chr16:85706985-85707008:+;chr16:85707130-85707137:+;chr16:85706157-85706180:+;chr16:85706207-85706246:+;chr16:85706908-85706941:+;chr16:85706974-85707010:+;chr16:85707058-85707085:+;chr16:85709759-85709806:+	ENSG00000131149_13108;ENSG00000131149_13109;ENSG00000131149_13110;ENSG00000131149_13111;ENSG00000131149_13112;ENSG00000131149_32605;ENSG00000131149_32606;ENSG00000131149_32607;ENSG00000131149_32608;ENSG00000131149_32609;ENSG00000131149_32610	2.05808583712276;36.5300208165306;2.38656724943333;3.49701076703017;0.033784643245174;1.60723575797205;99.0884218393973;2.99474504463135;18.3386985349248;1.7414320651231;6.1657751908394	10798	204	154	358	100-999
BRD1	rmd;ctrl	3'UTR;intron	chr22:50166936-50167001:-;chr22:50167050-50167095:-;chr22:50167113-50167154:-;chr22:50167295-50167299:-;chr22:50167305-50167317:-;chr22:50167460-50167463:-;chr22:50167521-50167534:-;chr22:50166933-50167009:-;chr22:50167043-50167095:-;chr22:50167212-50167228:-;chr22:50167237-50167246:-;chr22:50167305-50167338:-;chr22:50167554-50167572:-;chr22:50167708-50167715:-;chr22:50167763-50167799:-;chr22:501…	ENSG00000100425_15873;ENSG00000100425_15874;ENSG00000100425_15875;ENSG00000100425_15876;ENSG00000100425_15877;ENSG00000100425_15878;ENSG00000100425_15879;ENSG00000100425_38939;ENSG00000100425_38940;ENSG00000100425_38941;ENSG00000100425_38942;ENSG00000100425_38943;ENSG00000100425_38944;ENSG00000100425_38945;ENSG00000100425_38946;ENSG00000100425_38947	9.9372365696153;6.20706345204593;4.79826400744501;0.0409062649798371;0.519421539688302;0.0639902212813566;0.375984595755596;75.0274178530172;33.0727452721078;0.889820734260646;0.607208333270556;3.57945413491557;0.285596668304072;0.417119031074007;1.30082031325842;5.88541875249678	9403	211	146	357	100-999
RUNX1	rmd;ctrl	3'UTR;3'UTR_CDS;intron;5'UTR_intron	chr21:36160171-36160195:-;chr21:36160372-36160398:-;chr21:36160603-36160710:-;chr21:36160756-36160762:-;chr21:36160797-36160868:-;chr21:36160875-36160909:-;chr21:36160947-36160967:-;chr21:36160994-36161032:-;chr21:36161055-36161076:-;chr21:36161139-36161159:-;chr21:36161902-36161937:-;chr21:36161947-36161968:-;chr21:36161997-36162019:-;chr21:36162364-36162387:-;chr21:36162464-36162534:-;chr21:361…	ENSG00000159216_15495;ENSG00000159216_15496;ENSG00000159216_15497;ENSG00000159216_15498;ENSG00000159216_15499;ENSG00000159216_15500;ENSG00000159216_15501;ENSG00000159216_15502;ENSG00000159216_15503;ENSG00000159216_15504;ENSG00000159216_15505;ENSG00000159216_15506;ENSG00000159216_15507;ENSG00000159216_15508;ENSG00000159216_15509;ENSG00000159216_15510;ENSG00000159216_15511;ENSG00000159216_15512;ENS…	1.18840668690192;1.64888336064215;14.9575134917114;0.086011584792763;27.1294291927923;2.27721550673031;1.85725203347841;4.11041539019912;0.324011754195246;0.827177552394695;3.88450008161036;1.03171335396643;0.530765201196043;1.87249667170715;2.83919479629203;0.186985701071079;3.71679822799151;1.52602548509794;0.549685462214703;42.8040318989123;0.775174471291771;1.17799543490992;1.29001850514152;1…	13861	169	188	357	100-999
MBNL1	rmd;ctrl	intron;non-coding_intron;3'UTR_non-coding	chr3:152072690-152072721:+;chr3:152167113-152167136:+;chr3:152181473-152181500:+;chr3:152181902-152181915:+;chr3:152181997-152182039:+;chr3:152182267-152182288:+;chr3:152072691-152072720:+;chr3:152181475-152181506:+;chr3:152181840-152181911:+;chr3:152181981-152182083:+;chr3:152182183-152182202:+	ENSG00000152601_3370;ENSG00000152601_3371;ENSG00000152601_3372;ENSG00000152601_3373;ENSG00000152601_3374;ENSG00000152601_3375;ENSG00000152601_8999;ENSG00000152601_9001;ENSG00000152601_9002;ENSG00000152601_9003;ENSG00000152601_9004	9.28267924951335;13.3914609486462;2.15321468672274;0.455289590950042;15.4412001897611;1.20900535426149;5.19994141818946;4.72694095585811;5.71877914981209;85.4930640263804;1.43672960212556	9874	226	128	354	100-999
HMGCR	rmd;ctrl	3'UTR;intron	chr5:74657511-74657552:+;chr5:74657884-74657919:+;chr5:74641081-74641171:+;chr5:74657509-74657542:+;chr5:74657877-74657919:+	ENSG00000113161_4630;ENSG00000113161_4631;ENSG00000113161_12063;ENSG00000113161_12064;ENSG00000113161_12065	23.5960749049136;22.4485132169211;34.012411783683;12.543096003946;28.0609097576693	7966	186	167	353	100-999
MAGOH	rmd;ctrl	3'UTR_non-coding	chr1:53692600-53692672:-;chr1:53692600-53692680:-	ENSG00000162385_473;ENSG00000162385_959	51.5358305188438;83.5753508608515	10279	246	104	350	100-999
SDE2	rmd;ctrl	3'UTR	chr1:226170656-226170765:-;chr1:226170405-226170455:-;chr1:226170524-226170554:-;chr1:226170626-226170636:-;chr1:226170654-226170846:-;chr1:226172775-226172811:-	ENSG00000143751_1247;ENSG00000143751_2729;ENSG00000143751_2730;ENSG00000143751_2731;ENSG00000143751_2732;ENSG00000143751_2733	34.2565816489608;8.85520276741276;0.939642069811888;0.352110946318502;41.1544666511457;5.66291493667296	9487	203	147	350	100-999
PIP5K1A	rmd;ctrl	3'UTR	chr1:151221813-151222000:+;chr1:151221728-151221730:+;chr1:151221811-151222001:+	ENSG00000143398_829;ENSG00000143398_1820;ENSG00000143398_1821	53.6525250902972;0.064929152475107;98.2990500312993	9472	213	135	348	100-999
RBM26	rmd;ctrl	3'UTR;3'UTR_intron;non-coding_intron;CDS_non-coding_intron	chr13:79886153-79886179:-;chr13:79885975-79886075:-;chr13:79886139-79886239:-;chr13:79894641-79894666:-;chr13:79939903-79939939:-;chr13:79939949-79940190:-	ENSG00000139746_11224;ENSG00000139746_27769;ENSG00000139746_27770;ENSG00000139746_27771;ENSG00000139746_27772;ENSG00000139746_27773	3.73768940526955;13.033521412095;64.147950520457;5.0360794768085;7.82204697530641;64.4378163839081	9706	195	153	348	100-999
CNNM4	rmd;ctrl	3'UTR;CDS_non-coding	chr2:97475555-97475570:+;chr2:97477546-97477620:+;chr2:97474389-97474422:+;chr2:97475526-97475578:+;chr2:97477456-97477513:+;chr2:97477520-97477618:+	ENSG00000158158_1816;ENSG00000158158_1817;ENSG00000158158_4529;ENSG00000158158_4530;ENSG00000158158_4531;ENSG00000158158_4532	1.07330055270574;74.8292578741416;7.60005356220481;10.5018602386133;9.6583639604928;85.4737255112246	11037	256	91	347	100-999
CTD-2410N18.5;PPP2CA	ctrl	3'UTR_intron	chr5:133532795-133532821:-	ENSG00000272772_12879;ENSG00000113575_12880	33.072922130639;23.0815978037113	7260	195	151	346	100-999
ELF4	rmd;ctrl	3'UTR;intron	chrX:129198907-129198962:-;chrX:129199049-129199074:-;chrX:129199270-129199294:-;chrX:129200349-129200360:-;chrX:129198907-129198968:-;chrX:129199032-129199062:-;chrX:129199264-129199285:-;chrX:129235245-129235347:-;chrX:129235374-129235421:-	ENSG00000102034_16185;ENSG00000102034_16186;ENSG00000102034_16187;ENSG00000102034_16188;ENSG00000102034_39555;ENSG00000102034_39556;ENSG00000102034_39557;ENSG00000102034_39558;ENSG00000102034_39559	15.1173208082663;1.31908870346208;1.63465341670736;0.143149299605421;70.8777786531466;3.1659329802505;3.77802716540912;19.3703111409287;5.14146710818616	7702	175	170	345	100-999
JAG2	rmd;ctrl	3'UTR_non-coding	chr14:105608905-105608940:-;chr14:105608898-105608949:-	ENSG00000184916_12024;ENSG00000184916_29833	15.2468391435201;166.265681891687	10016	280	65	345	100-999
ZNF12	rmd;ctrl	3'UTR;CDS_intron	chr7:6728067-6728110:-;chr7:6728178-6728196:-;chr7:6728595-6728628:-;chr7:6730084-6730121:-;chr7:6730184-6730218:-;chr7:6728067-6728151:-;chr7:6728174-6728202:-;chr7:6729509-6729532:-;chr7:6730082-6730121:-;chr7:6730182-6730219:-;chr7:6732182-6732204:-	ENSG00000164631_6335;ENSG00000164631_6336;ENSG00000164631_6337;ENSG00000164631_6338;ENSG00000164631_6339;ENSG00000164631_6340;ENSG00000164631_15914;ENSG00000164631_15915;ENSG00000164631_15916;ENSG00000164631_15917;ENSG00000164631_15918;ENSG00000164631_15919	19.0431113986428;0.00462238060174846;1.76632280127653;2.28443549176349;4.04994939241967;28.3723513267733;47.5207554634245;4.44580391884326;1.77898746708913;5.81996397803201;19.9430918282243;1.02480635064069	9498	247	98	345	100-999
ABI2	rmd;ctrl	intron;3'UTR_intron;3'UTR	chr2:204235864-204235879:+;chr2:204296492-204296533:+;chr2:204305583-204305600:+;chr2:204235861-204235879:+;chr2:204296473-204296547:+	ENSG00000138443_2311;ENSG00000138443_2312;ENSG00000138443_2313;ENSG00000138443_6018;ENSG00000138443_6019	2.55819187029233;21.4797501327;23.8007967816907;7.01755354473036;181.495325770349	12657	126	218	344	100-999
MINPP1	rmd;ctrl	3'UTR	chr10:89312984-89313014:+;chr10:89313110-89313141:+;chr10:89312984-89313009:+;chr10:89313098-89313144:+	ENSG00000107789_9133;ENSG00000107789_9134;ENSG00000107789_22942;ENSG00000107789_22943	13.4444195520543;49.7601418928507;4.95583736305103;45.1180623240855	7646	236	108	344	100-999
ASH1L	rmd;ctrl	3'UTR	chr1:155305066-155305096:-;chr1:155305619-155305672:-;chr1:155305067-155305087:-;chr1:155305145-155305220:-;chr1:155305611-155305707:-;chr1:155306437-155306445:-	ENSG00000116539_870;ENSG00000116539_871;ENSG00000116539_1894;ENSG00000116539_1895;ENSG00000116539_1896;ENSG00000116539_1897	2.99197246133593;10.8232402759359;3.0899626498801;7.1766772659863;96.6551355074654;0.533375887124927	7288	114	229	343	100-999
HERC4	ctrl	3'UTR;3'UTR_intron	chr10:69682244-69682277:-;chr10:69828774-69828807:-;chr10:69828860-69828915:-;chr10:69828931-69828964:-;chr10:69828990-69829039:-;chr10:69829097-69829185:-;chr10:69829857-69829909:-;chr10:69829939-69829960:-;chr10:69830002-69830095:-;chr10:69830170-69830213:-	ENSG00000148634_22713;ENSG00000148634_22714;ENSG00000148634_22715;ENSG00000148634_22716;ENSG00000148634_22717;ENSG00000148634_22718;ENSG00000148634_22719;ENSG00000148634_22720;ENSG00000148634_22721;ENSG00000148634_22722	20.0210597770247;2.82646951381898;6.89358752002471;3.01004558826011;13.5623376632929;7.45523953699943;13.8055214598749;2.50970701501424;28.5648010182497;10.0900643067925	8862	224	119	343	100-999
ZNF703	rmd;ctrl	3'UTR	chr8:37557471-37557536:+;chr8:37556929-37556977:+;chr8:37557443-37557536:+	ENSG00000183779_7305;ENSG00000183779_18758;ENSG00000183779_18759	78.7827976364813;5.64959293699977;68.9770332906346	10145	271	72	343	100-999
PISD	rmd;ctrl	3'UTR_non-coding	chr22:32014481-32014509:-;chr22:32014527-32014563:-;chr22:32014479-32014564:-	ENSG00000241878_15684;ENSG00000241878_15685;ENSG00000241878_38538	4.89478262820108;29.5640869130534;95.1944096695673	8728	238	104	342	100-999
PSRC1	rmd;ctrl	3'UTR_non-coding	chr1:109822193-109822252:-;chr1:109822188-109822257:-	ENSG00000134222_744;ENSG00000134222_1623	34.2221993438247;82.8156226197055	8076	169	173	342	100-999
RNF182	rmd;ctrl	3'UTR	chr6:13978176-13978202:+;chr6:13979415-13979425:+;chr6:13979884-13979933:+;chr6:13979405-13979441:+;chr6:13979856-13979954:+;chr6:13979960-13979966:+;chr6:13979989-13980018:+;chr6:13980105-13980110:+;chr6:13980174-13980229:+;chr6:13980278-13980522:+	ENSG00000180537_5622;ENSG00000180537_5623;ENSG00000180537_5624;ENSG00000180537_14076;ENSG00000180537_14077;ENSG00000180537_14078;ENSG00000180537_14079;ENSG00000180537_14080;ENSG00000180537_14081;ENSG00000180537_14082;ENSG00000180537_14083	0.667596194319246;0.906512366817364;7.05021401991286;5.11497515883007;1.30789289119906;50.5392276370653;0.13739208889543;4.66524796212411;0.259214868064444;10.7923331347172;36.5529056995081	9018	166	176	342	100-999
MEX3D	rmd;ctrl	3'UTR	chr19:1554678-1554724:-;chr19:1554758-1554768:-;chr19:1554829-1554912:-;chr19:1554670-1554736:-;chr19:1554761-1554908:-	ENSG00000181588_14222;ENSG00000181588_14223;ENSG00000181588_14224;ENSG00000181588_35084;ENSG00000181588_35085	15.9918918645893;1.30620293674878;15.9169290625936;35.4052576080967;31.7344616969271	9280	184	157	341	100-999
ZIC2	ctrl	3'UTR	chr13:100638413-100638518:+	ENSG00000043355_28109	56.8657	7914	168	173	341	100-999
RP11-13N13.2;SNRPD1	rmd;ctrl	3'UTR_non-coding	chr18:19210160-19210191:+;chr18:19210156-19210193:+	ENSG00000167088_13891;ENSG00000263350_13892;ENSG00000167088_34261;ENSG00000263350_34262	14.4055392810573;13.9740259648766;68.3622220185739;66.2422864068404	6299	141	198	339	100-999
PGBD2	rmd;ctrl	3'UTR	chr1:249212691-249212819:+;chr1:249212834-249212865:+;chr1:249213128-249213195:+;chr1:249212674-249212747:+;chr1:249212769-249212861:+	ENSG00000185220_1372;ENSG00000185220_1373;ENSG00000185220_1374;ENSG00000185220_3298;ENSG00000185220_3299	29.3247449037478;2.78191999704683;2.78414044827531;63.9984172283663;12.7242705714294	7358	105	232	337	100-999
TCFL5	rmd;ctrl	3'UTR;intron;CDS_intron	chr20:61473106-61473121:-;chr20:61478957-61478977:-;chr20:61482857-61482896:-;chr20:61482843-61482962:-;chr20:61491425-61491477:-	ENSG00000101190_15371;ENSG00000101190_15372;ENSG00000101190_15373;ENSG00000101190_37542;ENSG00000101190_37543	0.221777743778464;6.08161134219457;13.3284423816438;102.311136941301;8.56542648909594	7756	216	121	337	100-999
FBXO22	rmd;ctrl	3'UTR_intron;3'UTR	chr15:76225501-76225514:+;chr15:76225483-76225521:+;chr15:76226899-76226945:+	ENSG00000167196_12451;ENSG00000167196_30945;ENSG00000167196_30946	1.74452949620792;33.7255505432311;45.1773617769429	6201	45	291	336	100-999
DMD	rmd;ctrl	3'UTR_intron;intron;5'UTR_intron	chrX:31139835-31139864:-;chrX:32984269-32984293:-;chrX:33086025-33086042:-;chrX:31139635-31139643:-;chrX:31139776-31139790:-;chrX:31139835-31139869:-;chrX:31285010-31285050:-;chrX:32110859-32110886:-;chrX:32984269-32984295:-	ENSG00000198947_16016;ENSG00000198947_16017;ENSG00000198947_16018;ENSG00000198947_39289;ENSG00000198947_39290;ENSG00000198947_39291;ENSG00000198947_39292;ENSG00000198947_39293;ENSG00000198947_39294	69.2370655312136;119.102881669833;21.5992424566294;0.850573324050399;0.93782334770157;66.6654545278922;3.08074379911045;3.27841222681857;58.9202712718588	16763	211	124	335	100-999
ANKRD30BL	rmd;ctrl	intron	chr2:133013077-133013187:-;chr2:133012371-133012426:-;chr2:133013076-133013286:-	ENSG00000163046_1970;ENSG00000163046_4856;ENSG00000163046_4857;ENSG00000163046_4858	260.212491634976;64.8002718532875;134.310537960658;37.7130340595128	44461	275	59	334	100-999
AP003419.11;CLCF1	ctrl	3'UTR_intron	chr11:67131640-67131743:-;chr11:67132178-67132247:-	ENSG00000175505_24110;ENSG00000256514_24108;ENSG00000256514_24109;ENSG00000175505_24111	116.075568239307;121.679506777672;16.0732913682076;15.3036583414514	9525	208	125	333	100-999
CD9	rmd;ctrl	3'UTR_non-coding	chr12:6347394-6347418:+;chr12:6347387-6347425:+	ENSG00000010278_10195;ENSG00000010278_25145	25.7733665504699;85.7621172730566	8472	264	69	333	100-999
HMGXB4	rmd;ctrl	3'UTR;intron	chr22:35691637-35691674:+;chr22:35691710-35691789:+;chr22:35685436-35685517:+;chr22:35691563-35691608:+;chr22:35691622-35691789:+	ENSG00000100281_15704;ENSG00000100281_15705;ENSG00000100281_38579;ENSG00000100281_38580;ENSG00000100281_38581	5.80430380875607;13.6158280814269;34.0656981386132;3.29985128904652;100.23571354244	9412	180	153	333	100-999
ATXN1	rmd;ctrl	3'UTR;intron;non-coding_intron	chr6:16299590-16299627:-;chr6:16302389-16302419:-;chr6:16302758-16302798:-;chr6:16304204-16304229:-;chr6:16603464-16603514:-;chr6:16739885-16739918:-;chr6:16299367-16299394:-;chr6:16299465-16299501:-;chr6:16299589-16299638:-;chr6:16299664-16299682:-;chr6:16302395-16302426:-;chr6:16304399-16304427:-;chr6:16305335-16305346:-;chr6:16346007-16346024:-;chr6:16438601-16438649:-;chr6:16520454-16520477:-…	ENSG00000124788_5645;ENSG00000124788_5646;ENSG00000124788_5647;ENSG00000124788_5648;ENSG00000124788_5649;ENSG00000124788_5650;ENSG00000124788_14136;ENSG00000124788_14137;ENSG00000124788_14138;ENSG00000124788_14139;ENSG00000124788_14140;ENSG00000124788_14141;ENSG00000124788_14142;ENSG00000124788_14143;ENSG00000124788_14144;ENSG00000124788_14145;ENSG00000124788_14146;ENSG00000124788_14147;ENSG00000…	9.41423375249851;2.93705790621394;1.11717415179032;1.18556875504677;1.38994455474825;1.09355956762401;1.79089940723043;1.1510423288298;64.8379354378603;0.387726043985811;7.67295049350572;1.96718780026692;0.313146427797215;1.22072263309262;9.01082989777558;2.1262901146812;1.10804555170104;2.06670879583621;4.87681108258895;8.53972738488063;3.30393045522133	6979	100	232	332	100-999
RERE	rmd;ctrl	3'UTR;3'UTR_intron;3'UTR_non-coding;intron;CDS_intron	chr1:8412473-8412509:-;chr1:8412574-8412576:-;chr1:8412586-8412587:-;chr1:8413856-8413881:-;chr1:8414673-8414718:-;chr1:8414963-8414977:-;chr1:8415058-8415109:-;chr1:8423589-8423622:-;chr1:8430786-8430808:-;chr1:8434089-8434110:-;chr1:8440402-8440427:-;chr1:8445526-8445547:-;chr1:8449912-8449967:-;chr1:8451791-8451823:-;chr1:8453991-8454018:-;chr1:8467480-8467519:-;chr1:8472942-8472963:-;chr1:849…	ENSG00000142599_45;ENSG00000142599_46;ENSG00000142599_47;ENSG00000142599_48;ENSG00000142599_49;ENSG00000142599_50;ENSG00000142599_51;ENSG00000142599_52;ENSG00000142599_53;ENSG00000142599_54;ENSG00000142599_55;ENSG00000142599_56;ENSG00000142599_57;ENSG00000142599_58;ENSG00000142599_59;ENSG00000142599_60;ENSG00000142599_61;ENSG00000142599_62;ENSG00000142599_63;ENSG00000142599_64;ENSG00000142599_65;…	10.4803342320168;0.000634729100355255;0.055357334663531;0.358553771476851;1.78616055517474;0.340441017525876;35.1634957284129;0.920212267973595;2.47960148571897;0.332558273667068;2.60621307914424;0.602022364935611;1.65061890357379;0.980987371888427;0.835415299782913;0.976590727527566;0.660728813256296;1.76659894177972;1.64728653301241;0.543793536093405;1.93508476512785;1.06785299567326;0.48573022…	9008	186	146	332	100-999
RNA5S9	ctrl	non-coding	chr1:228763896-228763977:-	ENSG00000201321_2794	54.434	17250	294	38	332	100-999
TNFRSF1A	ctrl	3'UTR;3'UTR_non-coding;3'UTR_CDS_non-coding	chr12:6437938-6437973:-;chr12:6438314-6438338:-;chr12:6438403-6438418:-;chr12:6438505-6438523:-	ENSG00000067182_25146;ENSG00000067182_25147;ENSG00000067182_25148;ENSG00000067182_25149	2.36020912211625;4.22303609672049;3.49382341515019;5.12112350096841	3957	105	227	332	100-999
BTG1	rmd	3'UTR	chr12:92537790-92537808:-	ENSG00000133639_10724	9.01075	7926	261	70	331	100-999
CSTF1	rmd;ctrl	3'UTR_non-coding	chr20:54978910-54978941:+;chr20:54978888-54978968:+	ENSG00000101138_15329;ENSG00000101138_37465;ENSG00000101138_37466	9.49133930019508;95.4849115386214;4.53461980363777	9938	263	68	331	100-999
ZNF675	rmd;ctrl	intron;3'UTR_non-coding_intron	chr19:23833963-23833994:-;chr19:23834093-23834133:-;chr19:23834220-23834253:-;chr19:23834473-23834531:-;chr19:23834610-23834666:-;chr19:23834090-23834165:-;chr19:23834438-23834532:-;chr19:23834605-23834657:-;chr19:23835979-23836008:-;chr19:23864723-23864762:-;chr19:23864864-23864911:-	ENSG00000197372_14505;ENSG00000197372_14506;ENSG00000197372_14507;ENSG00000197372_14508;ENSG00000197372_14509;ENSG00000197372_14510;ENSG00000197372_35743;ENSG00000197372_35744;ENSG00000197372_35745;ENSG00000197372_35746;ENSG00000197372_35747;ENSG00000197372_35748	1.60524767483337;2.48601367454372;0.662718472178393;0.337068140271736;2.46463652949059;40.7571661969938;2.4928633375035;6.53837164613284;40.0333002295897;2.20845723690161;2.44290865888875;4.25375098286384	6023	93	237	330	100-999
HHEX	rmd;ctrl	3'UTR	chr10:94455347-94455397:+;chr10:94455339-94455401:+	ENSG00000152804_9191;ENSG00000152804_23003	24.9155597695568;48.9411324693737	8334	273	56	329	100-999
PVT1	rmd;ctrl	intron;non-coding_intron	chr8:128831421-128831445:+;chr8:128835722-128835740:+;chr8:128838136-128838171:+;chr8:128839824-128839847:+;chr8:128859384-128859432:+;chr8:128865466-128865485:+;chr8:128867729-128867776:+;chr8:128871835-128871869:+;chr8:128877619-128877648:+;chr8:128879779-128879820:+;chr8:128888951-128888985:+;chr8:128893977-128894007:+;chr8:128898595-128898618:+;chr8:128906391-128906410:+;chr8:128916623-128916…	ENSG00000249859_7696;ENSG00000249859_7697;ENSG00000249859_7698;ENSG00000249859_7699;ENSG00000249859_7700;ENSG00000249859_7701;ENSG00000249859_7702;ENSG00000249859_7703;ENSG00000249859_7704;ENSG00000249859_7705;ENSG00000249859_7706;ENSG00000249859_7707;ENSG00000249859_7708;ENSG00000249859_7709;ENSG00000249859_7710;ENSG00000249859_7711;ENSG00000249859_7712;ENSG00000249859_7713;ENSG00000249859_7714;…	0.696956064163986;0.520589727874598;1.01689486940075;0.667256794601661;1.45371081481942;0.551720373455396;1.39499400387281;1.04651597179082;0.842382793817059;1.3088198416258;1.04651597179082;0.841836674731677;0.726577166554057;0.281290657223111;0.493358642649684;0.391224351748007;0.900834708809732;1.65620101186146;0.580816847716527;0.217002255807348;0.696845367506382;0.609700026372142;0.492712189…	10724	205	124	329	100-999
RBMS1	rmd;ctrl	3'UTR_non-coding	chr2:161128663-161128724:-;chr2:161130165-161130213:-;chr2:161131021-161131039:-;chr2:161131083-161131101:-;chr2:161128663-161128714:-;chr2:161130143-161130207:-;chr2:161130268-161130279:-;chr2:161131017-161131060:-	ENSG00000153250_2092;ENSG00000153250_2093;ENSG00000153250_2094;ENSG00000153250_2095;ENSG00000153250_5529;ENSG00000153250_5530;ENSG00000153250_5531;ENSG00000153250_5532	44.2221422871108;4.59178695003142;4.00748423356869;0.966748888633026;61.0416528068258;6.73341625593834;0.363151145136162;24.2574480334957	8425	173	156	329	100-999
PDE4D	rmd;ctrl	3'UTR;intron	chr5:58264877-58264921:-;chr5:58265909-58265941:-;chr5:58267031-58267049:-;chr5:58267108-58267133:-;chr5:58267242-58267287:-;chr5:58269820-58269824:-;chr5:58269898-58269911:-;chr5:58285309-58285325:-;chr5:58320668-58320685:-;chr5:58452690-58452709:-;chr5:58570043-58570067:-;chr5:58570180-58570192:-;chr5:58610304-58610323:-;chr5:58794475-58794497:-;chr5:59025286-59025305:-;chr5:59249249-59249270:-…	ENSG00000113448_4543;ENSG00000113448_4544;ENSG00000113448_4545;ENSG00000113448_4546;ENSG00000113448_4547;ENSG00000113448_4548;ENSG00000113448_4549;ENSG00000113448_4550;ENSG00000113448_4551;ENSG00000113448_4552;ENSG00000113448_4553;ENSG00000113448_4554;ENSG00000113448_4555;ENSG00000113448_4556;ENSG00000113448_4557;ENSG00000113448_4558;ENSG00000113448_4559;ENSG00000113448_4560;ENSG00000113448_4561;…	3.90782533629876;5.67411734329972;0.929785393606099;0.698091656594501;2.85473130674086;0.119477502832549;0.279124239439574;0.418830666752156;0.900250437536149;0.95273083779219;0.894374180416502;0.93678968366303;0.29930723245202;0.965631765589919;3.37072455281244;1.0675298120983;1.77907107155585;3.99054049705941;1.44672509328286;36.1635399744477;1.70333347791489;0.0333345480013152;0.07685256540565…	7957	220	108	328	100-999
MARVELD1	ctrl	3'UTR	chr10:99477625-99477661:+	ENSG00000155254_23098	54.6137	5841	102	224	326	100-999
PARD6B	rmd;ctrl	3'UTR_intron	chr20:49367183-49367194:+;chr20:49367419-49367445:+;chr20:49369663-49369684:+;chr20:49370054-49370120:+;chr20:49370154-49370276:+;chr20:49367659-49367683:+;chr20:49367819-49367853:+;chr20:49369650-49369697:+;chr20:49370060-49370137:+;chr20:49370144-49370273:+	ENSG00000124171_15289;ENSG00000124171_15290;ENSG00000124171_15291;ENSG00000124171_15292;ENSG00000124171_15293;ENSG00000124171_15294;ENSG00000124171_37355;ENSG00000124171_37356;ENSG00000124171_37357;ENSG00000124171_37358;ENSG00000124171_37359	0.367218767088025;1.92106535282974;0.150871292396841;0.314208073631473;15.7010171926217;48.8271999900679;1.05870441691948;11.2254386215013;2.34383049934572;7.59014480005683;59.5009090651628	8749	197	129	326	100-999
SETD1B	rmd;ctrl	intron;CDS;3'UTR	chr12:122245244-122245268:+;chr12:122256426-122256478:+;chr12:122265690-122265704:+;chr12:122269358-122269370:+;chr12:122269488-122269538:+;chr12:122269752-122269784:+;chr12:122270434-122270527:+;chr12:122243892-122243915:+;chr12:122269206-122269244:+;chr12:122269308-122269340:+;chr12:122269360-122269382:+;chr12:122269439-122269549:+;chr12:122269718-122269864:+;chr12:122269886-122269931:+;chr12:1…	ENSG00000139718_10898;ENSG00000139718_10899;ENSG00000139718_10900;ENSG00000139718_10901;ENSG00000139718_10902;ENSG00000139718_10903;ENSG00000139718_10904;ENSG00000139718_26973;ENSG00000139718_26974;ENSG00000139718_26975;ENSG00000139718_26976;ENSG00000139718_26977;ENSG00000139718_26978;ENSG00000139718_26979;ENSG00000139718_26980;ENSG00000139718_26981;ENSG00000139718_26982	4.00921547558792;1.44942270647131;1.52334820002506;0.350215941786736;2.52842959818848;2.40478915574653;4.06501906574785;1.58793985430089;5.15031429778499;1.81921213766165;2.08708139157354;30.291903546609;1.63273922921058;21.5668137113515;11.2719012519007;5.77497011280476;44.5737194493316	9088	174	151	325	100-999
CTD-2349B8.1;ITPRIPL2	rmd;ctrl	3'UTR_intron	chr16:19130026-19130064:+;chr16:19129909-19130015:+	ENSG00000261427_12724;ENSG00000205730_12723;ENSG00000261427_31649;ENSG00000261427_31650;ENSG00000205730_31648	1.69819696759237;1.69702873055508;9.51026969472662;27.0049624376658;25.3971321610361	11003	194	130	324	100-999
FZD2	rmd;ctrl	CDS;3'UTR	chr17:42635900-42635916:+;chr17:42636879-42636907:+;chr17:42636762-42636859:+	ENSG00000180340_13484;ENSG00000180340_13485;ENSG00000180340_33394;ENSG00000180340_33395	1.71355231024372;1.81099669939727;16.6097255253992;14.5171423429269	9473	164	160	324	100-999
C18orf25	rmd;ctrl	3'UTR	chr18:43843108-43843131:+;chr18:43846230-43846251:+;chr18:43846812-43846837:+;chr18:43846855-43846931:+;chr18:43843358-43843388:+;chr18:43846789-43846943:+	ENSG00000152242_14032;ENSG00000152242_14033;ENSG00000152242_14034;ENSG00000152242_14035;ENSG00000152242_14036;ENSG00000152242_34690;ENSG00000152242_34691	2.21764650834556;2.28362295846136;0.372866924160956;2.6154019484117;24.6049111169333;2.83103794074988;70.1581104088966	7701	141	182	323	100-999
CTSC	rmd;ctrl	3'UTR_intron;3'UTR	chr11:88059259-88059286:-;chr11:88026762-88026811:-;chr11:88059256-88059294:-	ENSG00000109861_9895;ENSG00000109861_24467;ENSG00000109861_24468	6.59815380736177;51.7372132574921;50.7709778730967	9448	135	188	323	100-999
RFX7	rmd;ctrl	3'UTR_intron;CDS;intron	chr15:56382723-56382822:-;chr15:56382860-56382898:-;chr15:56382965-56382997:-;chr15:56383021-56383054:-;chr15:56383164-56383200:-;chr15:56383247-56383286:-;chr15:56383492-56383511:-;chr15:56383945-56384025:-;chr15:56384092-56384111:-;chr15:56384324-56384345:-;chr15:56384912-56384931:-;chr15:56384996-56385028:-;chr15:56385041-56385061:-;chr15:56385247-56385271:-;chr15:56386490-56386514:-;chr15:563…	ENSG00000181827_12263;ENSG00000181827_12264;ENSG00000181827_12265;ENSG00000181827_12266;ENSG00000181827_12267;ENSG00000181827_12268;ENSG00000181827_12269;ENSG00000181827_12270;ENSG00000181827_12271;ENSG00000181827_12272;ENSG00000181827_12273;ENSG00000181827_12274;ENSG00000181827_12275;ENSG00000181827_12276;ENSG00000181827_12277;ENSG00000181827_12278;ENSG00000181827_12279;ENSG00000181827_12280;ENS…	16.2292029835566;1.21407591896915;0.945404448651932;0.99048545879559;1.10489876422;1.08978591786425;0.367769349398974;5.02127183708919;0.754776233785119;0.548852995902909;0.48631473954749;0.668393850116408;0.987394892182319;0.406098621600215;0.0706164719875753;0.784456327509203;0.408683306715416;0.460747436510452;0.43239667243497;0.518521717824999;0.54769203094156;0.606306863698494;88.47514820745…	8293	220	103	323	100-999
HES1	rmd;ctrl	3'UTR	chr3:193856093-193856135:+;chr3:193856095-193856128:+	ENSG00000114315_3552;ENSG00000114315_9392	25.4140141591855;9.80753581819436	7124	152	169	321	100-999
LINC00657	rmd;ctrl	non-coding	chr20:34637591-34637611:-;chr20:34637577-34637644:-	ENSG00000260032_15189;ENSG00000260032_37192	4.99001803373105;24.2491748727709	7828	202	119	321	100-999
MYADM	rmd;ctrl	5'UTR_intron;3'UTR	chr19:54371147-54371181:+;chr19:54379364-54379374:+;chr19:54379547-54379565:+;chr19:54379615-54379689:+;chr19:54379336-54379403:+;chr19:54379410-54379446:+;chr19:54379477-54379534:+;chr19:54379547-54379688:+	ENSG00000179820_14960;ENSG00000179820_14961;ENSG00000179820_14962;ENSG00000179820_14963;ENSG00000179820_36501;ENSG00000179820_36502;ENSG00000179820_36503;ENSG00000179820_36504	4.69616701179467;0.646127166304785;0.537718416958981;11.7893332390827;13.9126199146846;5.30253588442052;16.5976196002243;32.1418959706242	8288	223	98	321	100-999
ZNF217	rmd;ctrl	3'UTR	chr20:52183607-52183663:-;chr20:52183797-52183823:-;chr20:52185270:-;chr20:52185335-52185365:-;chr20:52185373-52185409:-;chr20:52185416-52185510:-;chr20:52183611-52183673:-;chr20:52183696-52183740:-;chr20:52183876-52183895:-;chr20:52184008-52184023:-;chr20:52184169-52184187:-;chr20:52184888-52184917:-;chr20:52184989-52185012:-;chr20:52185229-52185280:-;chr20:52185485-52185510:-	ENSG00000171940_15322;ENSG00000171940_15323;ENSG00000171940_15324;ENSG00000171940_15325;ENSG00000171940_15326;ENSG00000171940_15327;ENSG00000171940_15328;ENSG00000171940_37449;ENSG00000171940_37450;ENSG00000171940_37451;ENSG00000171940_37452;ENSG00000171940_37453;ENSG00000171940_37454;ENSG00000171940_37455;ENSG00000171940_37456;ENSG00000171940_37457	12.0661884631766;0.218672018331447;0.817584675151416;0.00356855680573737;3.84353434972025;3.39459234643984;12.5300461371795;18.3228181411905;12.1231313472878;0.690960571368557;0.568409854480319;2.45338899544511;3.79759953995086;2.97056987130477;7.77731844160691;2.33141933637214	9956	250	71	321	100-999
LRIG3	rmd;ctrl	3'UTR;intron	chr12:59266018-59266091:-;chr12:59266125-59266206:-;chr12:59266246-59266286:-;chr12:59265940-59266224:-;chr12:59266255-59266278:-;chr12:59305477-59305617:-	ENSG00000139263_10565;ENSG00000139263_10566;ENSG00000139263_10567;ENSG00000139263_26070;ENSG00000139263_26071;ENSG00000139263_26072	8.19669209407581;6.05667646623416;5.49859497415761;69.6002665492265;4.96753873112655;59.8780440897846	8837	206	114	320	100-999
CCND1	rmd;ctrl	3'UTR	chr11:69468917-69468934:+;chr11:69466365-69466430:+	ENSG00000110092_9807;ENSG00000110092_24135	0.872291263887302;19.7920184112949	7747	155	164	319	100-999
PPIL3	rmd;ctrl	3'UTR_non-coding	chr2:201735719-201735775:-;chr2:201735702-201735803:-	ENSG00000240344_2286;ENSG00000240344_5980	19.3071488077191;141.971089453752	9575	248	71	319	100-999
KEAP1	rmd;ctrl	3'UTR	chr19:10596814-10596847:-;chr19:10596805-10596855:-;chr19:10597256-10597280:-	ENSG00000079999_14311;ENSG00000079999_35337;ENSG00000079999_35338	5.94794048203033;61.2138068923434;22.3607427631372	8751	224	94	318	100-999
DUSP7	rmd;ctrl	3'UTR	chr3:52082939-52083020:-;chr3:52083089-52083101:-;chr3:52084426-52084494:-;chr3:52082938-52083046:-;chr3:52083088-52083163:-;chr3:52084434-52084507:-	ENSG00000164086_2825;ENSG00000164086_2826;ENSG00000164086_2827;ENSG00000164086_7492;ENSG00000164086_7493;ENSG00000164086_7494	10.2049985662452;0.547706195949922;24.0530170483016;26.6179202244295;31.4828300428877;20.0512627771431	7966	203	113	316	100-999
EPHA2	rmd;ctrl	3'UTR	chr1:16450875-16450927:-;chr1:16450951-16450955:-;chr1:16450967-16450974:-;chr1:16451109-16451126:-;chr1:16450834-16450957:-;chr1:16451093-16451133:-	ENSG00000142627_180;ENSG00000142627_181;ENSG00000142627_182;ENSG00000142627_183;ENSG00000142627_276;ENSG00000142627_277	17.6807465137932;0.039096541232553;0.150381759351049;3.11094627902782;76.1195026052076;26.515452094334	10494	236	80	316	100-999
KLF11	rmd;ctrl	3'UTR	chr2:10192786-10192815:+;chr2:10192854-10192887:+;chr2:10192966-10193029:+;chr2:10194051-10194101:+;chr2:10194122-10194130:+;chr2:10194814-10194832:+;chr2:10194889-10194963:+;chr2:10192845-10192931:+;chr2:10194050-10194102:+	ENSG00000172059_1397;ENSG00000172059_1398;ENSG00000172059_1399;ENSG00000172059_1400;ENSG00000172059_1401;ENSG00000172059_1402;ENSG00000172059_1403;ENSG00000172059_3332;ENSG00000172059_3333	4.9726686757107;11.6443330905448;18.5740034941598;15.6989837481898;0.345553138616722;1.77612699529295;11.0648344906164;42.0766229378351;12.4324928912336	9572	127	188	315	100-999
PTCH1	rmd;ctrl	3'UTR_non-coding	chr9:98205897-98205967:-;chr9:98205980-98206057:-;chr9:98206101-98206137:-;chr9:98206219-98206261:-;chr9:98206323-98206407:-;chr9:98208222-98208301:-;chr9:98208365-98208389:-;chr9:98205908-98206056:-;chr9:98206083-98206175:-;chr9:98206219-98206308:-;chr9:98206359-98206419:-;chr9:98207988-98208022:-;chr9:98208240-98208256:-;chr9:98208264-98208331:-;chr9:98208460-98208534:-	ENSG00000185920_8200;ENSG00000185920_8201;ENSG00000185920_8202;ENSG00000185920_8203;ENSG00000185920_8204;ENSG00000185920_8205;ENSG00000185920_8206;ENSG00000185920_21129;ENSG00000185920_21130;ENSG00000185920_21131;ENSG00000185920_21132;ENSG00000185920_21133;ENSG00000185920_21134;ENSG00000185920_21135;ENSG00000185920_21136	21.5608046993414;16.1037328604557;18.7456938399565;2.70069935419136;12.1218251607852;3.48706763892253;2.15883187154357;58.5924512076666;16.6895091356998;7.51005840874281;3.23317965089539;0.762335103600788;0.398949152247025;3.18919278806998;4.14611842862761	8024	198	117	315	100-999
LYSMD2	rmd;ctrl	3'UTR	chr15:52015285-52015323:-;chr15:52015282-52015331:-	ENSG00000140280_12243;ENSG00000140280_30368	14.6847582600457;90.6433899083494	7845	200	114	314	100-999
SNAPC1	rmd;ctrl	3'UTR	chr14:62261767-62261784:+;chr14:62261839-62261847:+;chr14:62261911-62261942:+;chr14:62261960-62261963:+;chr14:62261976-62262011:+;chr14:62262092-62262216:+;chr14:62262734-62262764:+;chr14:62261767-62261788:+;chr14:62261907-62261934:+;chr14:62261960-62262013:+	ENSG00000023608_11640;ENSG00000023608_11641;ENSG00000023608_11642;ENSG00000023608_11643;ENSG00000023608_11644;ENSG00000023608_11645;ENSG00000023608_11646;ENSG00000023608_11647;ENSG00000023608_11648;ENSG00000023608_29020;ENSG00000023608_29021;ENSG00000023608_29022	6.69997544442664;0.12793383551445;0.186081124205944;11.612896558328;0.191693306781159;0.0610282588431939;14.7755503247042;94.60888559712;5.69851608372955;1.10805583086699;3.94695736574787;3.60896612104922	10586	258	56	314	100-999
ACVR2B	rmd;ctrl	3'UTR	chr3:38525117-38525148:+;chr3:38526246-38526299:+;chr3:38526371-38526415:+;chr3:38526427-38526463:+;chr3:38527242-38527268:+;chr3:38532620-38532650:+;chr3:38534045-38534063:+;chr3:38534450-38534480:+;chr3:38534545-38534586:+;chr3:38534601-38534633:+;chr3:38524930-38525066:+;chr3:38526061-38526081:+;chr3:38526155-38526205:+;chr3:38526245-38526313:+;chr3:38526337-38526448:+;chr3:38526501-38526504:+…	ENSG00000114739_2733;ENSG00000114739_2734;ENSG00000114739_2735;ENSG00000114739_2736;ENSG00000114739_2737;ENSG00000114739_2738;ENSG00000114739_2739;ENSG00000114739_2740;ENSG00000114739_2741;ENSG00000114739_2742;ENSG00000114739_7257;ENSG00000114739_7258;ENSG00000114739_7259;ENSG00000114739_7260;ENSG00000114739_7261;ENSG00000114739_7262;ENSG00000114739_7263;ENSG00000114739_7264	1.13033803842205;18.0227532895866;2.02200505776351;1.47255179669527;0.790909555144487;0.953843219124317;0.998205861012365;0.863800230227522;1.15254047060991;1.51295977555613;10.1511069607868;0.666440760646884;5.20248848542279;39.0767073417949;32.2936268167583;0.0957909376952584;2.82606820264378;11.6355621401592	7955	173	139	312	100-999
INTS5	rmd;ctrl	3'UTR;CDS	chr11:62414324-62414358:-;chr11:62416474-62416495:-;chr11:62414324-62414369:-;chr11:62414438-62414464:-;chr11:62416453-62416488:-	ENSG00000185085_9749;ENSG00000185085_9750;ENSG00000185085_24013;ENSG00000185085_24014;ENSG00000185085_24015	17.4315060532986;6.98689761604942;13.5843469838851;7.30113245101774;15.7060805287384	8320	176	135	311	100-999
MTF1	rmd;ctrl	3'UTR;CDS_intron	chr1:38275376-38275411:-;chr1:38276009-38276038:-;chr1:38276212-38276237:-;chr1:38277131-38277157:-;chr1:38277202-38277341:-;chr1:38278587-38278619:-;chr1:38280591-38280635:-;chr1:38297982-38297995:-;chr1:38275337-38275410:-;chr1:38276003-38276031:-;chr1:38277132-38277152:-;chr1:38277224-38277272:-;chr1:38278587-38278622:-;chr1:38280585-38280646:-	ENSG00000188786_333;ENSG00000188786_334;ENSG00000188786_335;ENSG00000188786_336;ENSG00000188786_337;ENSG00000188786_338;ENSG00000188786_339;ENSG00000188786_340;ENSG00000188786_577;ENSG00000188786_578;ENSG00000188786_579;ENSG00000188786_580;ENSG00000188786_581;ENSG00000188786_582	12.9499274923344;2.94401756231982;4.62937078052093;2.02754109484529;27.8790278224563;4.20501790529922;51.0146400553838;1.35116157835198;6.90104135991177;1.83776522161599;0.943902259907368;21.6395973297751;4.74131824504673;50.0907941821437	10459	172	139	311	100-999
REL;RP11-373L24.1	rmd;ctrl	3'UTR_non-coding	chr2:61157133-61157175:+;chr2:61157414-61157440:+;chr2:61157623-61157650:+;chr2:61158682-61158745:+;chr2:61158679-61158745:+	ENSG00000162924_1637;ENSG00000267520_1641;ENSG00000162924_1638;ENSG00000267520_1642;ENSG00000162924_1639;ENSG00000267520_1643;ENSG00000162924_1640;ENSG00000267520_1644;ENSG00000162924_4133;ENSG00000267520_4134	2.34375872503764;2.33723708555048;2.05705065334305;2.0517351012042;1.91201586427504;1.90706457693902;66.934001211026;66.8306378711907;129.171220508594;88.8703231855644	8876	190	121	311	100-999
TMEM201	rmd;ctrl	3'UTR;3'UTR_intron	chr1:9674333-9674354:+;chr1:9674453-9674476:+;chr1:9674871-9674923:+;chr1:9664972-9665000:+;chr1:9674847-9674933:+	ENSG00000188807_127;ENSG00000188807_128;ENSG00000188807_129;ENSG00000188807_148;ENSG00000188807_149	1.72496488753373;1.86283377987894;81.5390358499292;4.51753294140604;138.646816635531	10560	227	84	311	100-999
NR6A1	rmd;ctrl	3'UTR;intron	chr9:127280784-127280797:-;chr9:127280939-127280947:-;chr9:127281107-127281122:-;chr9:127281401-127281421:-;chr9:127282309-127282335:-;chr9:127283575-127283593:-;chr9:127284493-127284517:-;chr9:127284586-127284621:-;chr9:127284633-127284694:-;chr9:127284736-127284762:-;chr9:127284776-127284843:-;chr9:127284863-127284894:-;chr9:127323304-127323351:-;chr9:127328611-127328635:-;chr9:127354842-127354…	ENSG00000148200_8366;ENSG00000148200_8367;ENSG00000148200_8368;ENSG00000148200_8369;ENSG00000148200_8370;ENSG00000148200_8371;ENSG00000148200_8372;ENSG00000148200_8373;ENSG00000148200_8374;ENSG00000148200_8375;ENSG00000148200_8376;ENSG00000148200_8377;ENSG00000148200_8378;ENSG00000148200_8379;ENSG00000148200_8380;ENSG00000148200_8381;ENSG00000148200_8382;ENSG00000148200_8383;ENSG00000148200_8384;…	0.272923370592726;0.026768428759395;0.19561220676688;0.494550229046473;1.54002058940669;0.589707610818661;0.479382122119125;0.0563347961015886;0.952423609908953;9.60272672483037;0.751086961059339;0.163418050890797;4.6386064088594;4.82987795540201;2.62730362884811;0.720219754044708;0.486888396858263;1.03920534467922;0.108821413794335;0.137558868751221;0.514673200454264;0.358935612498055;0.51467320…	8441	195	115	310	100-999
PTPN1	rmd;ctrl	3'UTR	chr20:49201078-49201091:+;chr20:49201246-49201288:+;chr20:49201075-49201107:+	ENSG00000196396_15286;ENSG00000196396_15287;ENSG00000196396_15288;ENSG00000196396_37354	1.63777099245016;3.94696531826705;9.63498756907363;33.4043586872997	6547	150	160	310	100-999
TSKU	rmd;ctrl	3'UTR;CDS	chr11:76509147-76509189:+;chr11:76507472-76507502:+;chr11:76508665-76508675:+;chr11:76508878-76508899:+;chr11:76509006-76509032:+;chr11:76509118-76509190:+	ENSG00000182704_9829;ENSG00000182704_24236;ENSG00000182704_24237;ENSG00000182704_24238;ENSG00000182704_24239;ENSG00000182704_24240;ENSG00000182704_24241;ENSG00000182704_24242	5.41820653083991;1.67838391704241;4.2851359279147;1.29936825600043;0.284758033401655;1.41760180618139;9.11381734671101;25.1183772949887	6564	181	129	310	100-999
COQ2	rmd;ctrl	3'UTR_intron	chr4:84184984-84185011:-;chr4:84184979-84185014:-	ENSG00000173085_3912;ENSG00000173085_10380	38.9720972128107;68.3343165868816	7550	91	218	309	100-999
RP11-77K12.1;TMEM170A	rmd;ctrl	3'UTR_intron	chr16:75477120-75477236:-;chr16:75477265-75477286:-;chr16:75480226-75480259:-;chr16:75480689-75480739:-;chr16:75477141-75477242:-;chr16:75477248-75477292:-;chr16:75478054-75478083:-;chr16:75480926-75480949:-	ENSG00000261717_13026;ENSG00000166822_13030;ENSG00000166822_13031;ENSG00000261717_13027;ENSG00000166822_13033;ENSG00000261717_13028;ENSG00000166822_13034;ENSG00000261717_13029;ENSG00000261717_32326;ENSG00000166822_32331;ENSG00000261717_32327;ENSG00000166822_32332;ENSG00000261717_32328;ENSG00000166822_32333;ENSG00000261717_32330;ENSG00000166822_32334	43.3289583112774;44.4163709358059;1.83453071662504;1.73988384848914;2.60182137747413;2.49469919391198;6.0384936974499;5.84335836492938;54.4071817516337;49.7351017676927;7.86541550303937;7.14246086359707;3.4854292702461;3.14658826406997;1.87268535277567;1.64865032757598	8161	192	117	309	100-999
SYDE1	ctrl	3'UTR	chr19:15225467-15225498:+	ENSG00000105137_35480;ENSG00000105137_35481	7.8999207746883;9.01421430943689	3810	51	258	309	100-999
CDK6	rmd;ctrl	3'UTR;intron	chr7:92234274-92234324:-;chr7:92243569-92243584:-;chr7:92234267-92234324:-;chr7:92235978-92235998:-;chr7:92239847-92239858:-;chr7:92243566-92243596:-;chr7:92458242-92458324:-	ENSG00000105810_6716;ENSG00000105810_6717;ENSG00000105810_17018;ENSG00000105810_17019;ENSG00000105810_17020;ENSG00000105810_17021;ENSG00000105810_17022	4.49826810011639;0.937730625376491;16.2229217711724;1.85733984967408;0.352885576384314;11.6280646966782;18.0929170012823	5730	78	230	308	100-999
E2F4	rmd;ctrl	3'UTR_non-coding	chr16:67232734-67232755:+;chr16:67232726-67232771:+	ENSG00000205250_12892;ENSG00000205250_32052	4.32833001120401;47.0136891044226	7452	116	192	308	100-999
NCBP2	rmd;ctrl	3'UTR_non-coding_intron	chr3:196662364-196662376:-;chr3:196662351-196662386:-	ENSG00000114503_3574;ENSG00000114503_9435	5.92894480231398;52.5950941775404	7203	214	94	308	100-999
RBM39	rmd;ctrl	3'UTR_non-coding;3'UTR_non-coding_intron;non-coding_intron	chr20:34292287-34292306:-;chr20:34292292-34292305:-;chr20:34319742-34319784:-;chr20:34327065-34327101:-;chr20:34327121-34327148:-;chr20:34327176-34327255:-	ENSG00000131051_15188;ENSG00000131051_37184;ENSG00000131051_37185;ENSG00000131051_37186;ENSG00000131051_37187;ENSG00000131051_37188;ENSG00000131051_37189	3.29191515465005;3.36912272456359;16.5955734313234;7.125533481536;5.82275836462639;15.1435806228464;0.00155648392395119	7767	194	114	308	100-999
STK35	rmd;ctrl	3'UTR_intron	chr20:2124744-2124768:+;chr20:2128988-2128997:+;chr20:2129022-2129065:+;chr20:2129144-2129149:+;chr20:2124743-2124770:+;chr20:2128987-2129083:+;chr20:2129122-2129187:+	ENSG00000125834_15072;ENSG00000125834_15073;ENSG00000125834_15074;ENSG00000125834_15075;ENSG00000125834_36723;ENSG00000125834_36724;ENSG00000125834_36725	6.86922741218071;0.38805798356289;10.393047046875;0.656861651643143;7.61152645691924;37.8823101586202;24.2672359634993	6860	143	165	308	100-999
ZIC5	rmd;ctrl	3'UTR	chr13:100615373-100615408:-;chr13:100615670-100615718:-;chr13:100615817-100615857:-;chr13:100615914-100615969:-;chr13:100616792-100616819:-;chr13:100616948-100616988:-;chr13:100617177-100617216:-;chr13:100617405-100617432:-;chr13:100616781-100616823:-;chr13:100617360-100617534:-	ENSG00000139800_11358;ENSG00000139800_11359;ENSG00000139800_11360;ENSG00000139800_11361;ENSG00000139800_11362;ENSG00000139800_11363;ENSG00000139800_11364;ENSG00000139800_11365;ENSG00000139800_11366;ENSG00000139800_28107;ENSG00000139800_28108	2.17048528266645;1.89534110184822;4.24801718469319;2.8183593841934;2.27285122970994;0.687838379988257;0.559256644383157;4.50626969957155;1.77623116477787;13.8993462518054;74.116376585087	11799	236	72	308	100-999
COPRS	rmd;ctrl	3'UTR	chr17:30178891-30178913:-;chr17:30178891-30178922:-	ENSG00000172301_13398;ENSG00000172301_33223	15.125971038136;30.2167559058548	8605	121	186	307	100-999
EHBP1	rmd;ctrl	3'UTR	chr2:63273585-63273619:+;chr2:63273528-63273530:+;chr2:63273579-63273619:+	ENSG00000115504_1652;ENSG00000115504_4156;ENSG00000115504_4157	92.7663754321941;0.00529187220347697;200.49118469062	12454	248	59	307	100-999
CASC7	rmd;ctrl	non-coding	chr8:141530406-141530419:-;chr8:141531096-141531131:-;chr8:141532446-141532471:-;chr8:141533465-141533510:-;chr8:141534069-141534080:-;chr8:141534295-141534305:-;chr8:141534338-141534349:-;chr8:141530475-141530519:-;chr8:141533456-141533513:-	ENSG00000259758_7831;ENSG00000259758_7832;ENSG00000259758_7833;ENSG00000259758_7834;ENSG00000259758_7835;ENSG00000259758_7836;ENSG00000259758_7837;ENSG00000259758_20107;ENSG00000259758_20108	0.423517847827199;3.17884561817827;1.25844840376887;4.96306722026432;0.238741002071626;0.200464870901458;0.338079009785855;16.1304668556479;63.7609980487528	10590	213	93	306	100-999
CHCHD7	rmd;ctrl	3'UTR	chr8:57130594-57130613:+;chr8:57131132-57131169:+;chr8:57130573-57130619:+;chr8:57131127-57131175:+	ENSG00000170791_7372;ENSG00000170791_7373;ENSG00000170791_18916;ENSG00000170791_18917	3.98470550281107;41.1801362045965;23.1953989767563;16.447175363061	8755	215	91	306	100-999
CHTOP	rmd;ctrl	3'UTR_non-coding	chr1:153617925-153617932:+;chr1:153617906-153617940:+	ENSG00000160679_837;ENSG00000160679_1840	0.0743327199552014;49.8435603240224	5888	149	157	306	100-999
NPEPPS	rmd;ctrl	3'UTR	chr17:45700580-45700620:+;chr17:45700570-45700628:+	ENSG00000141279_13509;ENSG00000141279_33442	27.8511669406682;189.156342571335	12011	223	83	306	100-999
WIBG	rmd;ctrl	3'UTR	chr12:56295204-56295244:-;chr12:56295201-56295248:-	ENSG00000170473_10523;ENSG00000170473_26008	35.908479075358;86.276303035099	20919	166	140	306	100-999
PLEKHA5	rmd;ctrl	intron;3'UTR	chr12:19358537-19358559:+;chr12:19436789-19436831:+;chr12:19528932-19528975:+;chr12:19529099-19529110:+;chr12:19529270-19529326:+;chr12:19436781-19436832:+;chr12:19462880-19462937:+;chr12:19528675-19528710:+;chr12:19528778-19528865:+;chr12:19528887-19528985:+;chr12:19529081-19529111:+;chr12:19529172-19529193:+;chr12:19529265-19529329:+	ENSG00000052126_10261;ENSG00000052126_10262;ENSG00000052126_10263;ENSG00000052126_10264;ENSG00000052126_10265;ENSG00000052126_25307;ENSG00000052126_25308;ENSG00000052126_25309;ENSG00000052126_25310;ENSG00000052126_25311;ENSG00000052126_25312;ENSG00000052126_25313;ENSG00000052126_25314;ENSG00000052126_25315	1.42874614025193;11.8516644163805;5.26577165539413;0.648085669626591;15.7004167957834;32.0998645016517;10.3482730699385;1.7082616042045;11.7914706838233;0.00128428317437335;28.5089769995643;3.3291772816931;3.16900944825182;31.1130226403677	9187	140	165	305	100-999
B4GALT3	rmd;ctrl	3'UTR_non-coding	chr1:161141103-161141141:-;chr1:161141101-161141149:-	ENSG00000158850_921;ENSG00000158850_1979	27.8799766340837;47.8172805381299	8068	225	79	304	100-999
BCL6	rmd;ctrl	3'UTR	chr3:187439479-187439521:-;chr3:187439529-187439584:-;chr3:187439718-187439805:-;chr3:187439338-187439365:-;chr3:187439479-187439521:-;chr3:187439527-187439559:-;chr3:187439704-187439806:-	ENSG00000113916_3533;ENSG00000113916_3534;ENSG00000113916_3535;ENSG00000113916_9340;ENSG00000113916_9341;ENSG00000113916_9342;ENSG00000113916_9343;ENSG00000113916_9344	47.087008432512;24.8791652511191;24.3544795737676;2.28584475934625;30.7902859656372;1.68717850213731;6.72084417466363;4.44820805339553	10210	161	142	303	100-999
CASP2	rmd;ctrl	3'UTR;3'UTR_non-coding	chr7:143004445-143004458:+;chr7:143004747-143004770:+;chr7:143003652-143003687:+;chr7:143004438-143004472:+	ENSG00000106144_7098;ENSG00000106144_7099;ENSG00000106144_18265;ENSG00000106144_18266	1.40741580501253;2.64765964818931;6.55108941381488;9.92778025344026	3359	54	249	303	100-999
GLTSCR1L	rmd;ctrl	3'UTR	chr6:42836028-42836160:+;chr6:42834702-42834712:+;chr6:42835046-42835103:+;chr6:42835953-42835985:+;chr6:42836029-42836202:+;chr6:42836220-42836273:+	ENSG00000112624_5774;ENSG00000112624_5775;ENSG00000112624_14425;ENSG00000112624_14426;ENSG00000112624_14427;ENSG00000112624_14428;ENSG00000112624_14429	2.54562129479205;7.47722224889093;0.743848417172798;12.121681626902;3.50057483368156;139.756926102742;2.70352075072222	8165	197	105	302	100-999
CTCF	rmd;ctrl	3'UTR	chr16:67672278-67672309:+;chr16:67672275-67672315:+	ENSG00000102974_12894;ENSG00000102974_12895;ENSG00000102974_32067;ENSG00000102974_32068	2.45783096690924;1.50836235989778;17.1951046741628;13.2933714109204	4300	21	280	301	100-999
CYP1B1	rmd;ctrl	3'UTR_intron	chr2:38294814-38294820:-;chr2:38294762-38294838:-;chr2:38294917-38294947:-;chr2:38294990-38295033:-	ENSG00000138061_1523;ENSG00000138061_3625;ENSG00000138061_3626;ENSG00000138061_3627	0.730977260812039;25.3938488171691;9.02922074756865;4.77374494478666	7773	196	105	301	100-999
KCTD6	rmd;ctrl	3'UTR	chr3:58487488-58487521:+;chr3:58487578-58487612:+;chr3:58487475-58487490:+;chr3:58487496-58487522:+;chr3:58487555-58487618:+	ENSG00000168301_2871;ENSG00000168301_2872;ENSG00000168301_7785;ENSG00000168301_7786;ENSG00000168301_7787	4.56556425852591;11.586815210868;0.481307753208698;4.29399400527277;37.1928292350123	5710	129	172	301	100-999
PIK3R4	rmd;ctrl	3'UTR;3'UTR_non-coding	chr3:130397795-130397832:-;chr3:130397856-130397861:-;chr3:130397796-130397834:-	ENSG00000196455_3217;ENSG00000196455_3218;ENSG00000196455_8736	96.9484680696058;0.468879662407876;40.7791104563145	7912	251	50	301	100-999
TNRC6B	rmd;ctrl	intron;3'UTR	chr22:40482717-40482735:+;chr22:40719586-40719601:+;chr22:40719611-40719616:+;chr22:40719657-40719717:+;chr22:40719745-40719803:+;chr22:40722323-40722340:+;chr22:40722851-40722872:+;chr22:40724532-40724546:+;chr22:40731440-40731466:+;chr22:40731616-40731648:+;chr22:40719528-40719758:+;chr22:40720753-40720763:+;chr22:40722078-40722106:+;chr22:40722309-40722343:+;chr22:40722856-40722881:+;chr22:407…	ENSG00000100354_15760;ENSG00000100354_15761;ENSG00000100354_15762;ENSG00000100354_15763;ENSG00000100354_15764;ENSG00000100354_15765;ENSG00000100354_15766;ENSG00000100354_15767;ENSG00000100354_15768;ENSG00000100354_15769;ENSG00000100354_15770;ENSG00000100354_38713;ENSG00000100354_38714;ENSG00000100354_38715;ENSG00000100354_38716;ENSG00000100354_38717;ENSG00000100354_38718;ENSG00000100354_38719;ENS…	3.66472505099069;1.01381801703195;0.10924930153366;11.7434174103244;5.26933176929864;5.37292153887389;1.78775799319222;2.63503016087826;1.91188304513968;3.5583513524834;7.04093734472279;49.0517222077917;0.379678365602767;2.23578613887728;3.15963264433265;1.6019851258004;0.152915977414681;2.60000159518806;4.37757332657418;1.28810296722085	7334	176	125	301	100-999
CHERP;CTD-3222D19.2	rmd;ctrl	3'UTR_intron	chr19:16628711-16628744:-;chr19:16629229-16629268:-;chr19:16628695-16628750:-;chr19:16629229-16629267:-	ENSG00000085872_14418;ENSG00000141979_14412;ENSG00000085872_14419;ENSG00000141979_14413;ENSG00000141979_35495;ENSG00000085872_35502;ENSG00000085872_35503;ENSG00000141979_35496	4.83724621609887;4.58718194733668;42.0987226410957;40.3463902976463;9.47646595590409;9.65974645682852;28.7856411490261;27.7111404933064	7416	165	135	300	100-999
SMCO4	rmd;ctrl	3'UTR	chr11:93211643-93211679:-;chr11:93211639-93211683:-	ENSG00000166002_9906;ENSG00000166002_24473	33.0873495307211;180.495993222552	11615	235	65	300	100-999
UBXN7	rmd;ctrl	3'UTR;intron	chr3:196074538-196074690:-;chr3:196074534-196074620:-;chr3:196134008-196134071:-	ENSG00000163960_3566;ENSG00000163960_9414;ENSG00000163960_9415	78.2238477847447;45.1636645974613;17.2918152887648	6801	131	169	300	100-999
LINC01021	rmd;ctrl	intron;non-coding	chr5:27486413-27486432:+;chr5:27496416-27496446:+;chr5:27486404-27486433:+;chr5:27496408-27496454:+	ENSG00000250337_4402;ENSG00000250337_4403;ENSG00000250337_11586;ENSG00000250337_11587	4.30893657773851;18.4489439314815;2.0259341004343;136.159952507976	8496	195	104	299	100-999
BAZ2A	rmd;ctrl	3'UTR	chr12:56989817-56989820:-;chr12:56989829-56989840:-;chr12:56989886-56989898:-;chr12:56989911-56989915:-;chr12:56990414-56990417:-;chr12:56990470-56990496:-;chr12:56991619-56991652:-;chr12:56989708-56989755:-;chr12:56989792-56989916:-;chr12:56989944-56989953:-;chr12:56990496-56990509:-;chr12:56991619-56991634:-	ENSG00000076108_10540;ENSG00000076108_10541;ENSG00000076108_10542;ENSG00000076108_10543;ENSG00000076108_10544;ENSG00000076108_10545;ENSG00000076108_10546;ENSG00000076108_10547;ENSG00000076108_26031;ENSG00000076108_26032;ENSG00000076108_26033;ENSG00000076108_26034;ENSG00000076108_26035	0.0124685061792409;0.366548123575497;0.44346375377934;0.200074436586755;0.129068223917602;1.81336550646493;3.63034559711177;1.38089219083901;5.44305647070556;32.5946772041305;0.292369419341936;0.749546513678281;1.07677981084847	5253	138	159	297	100-999
CASP8AP2	rmd;ctrl	non-coding	chr6:90583811-90583827:+;chr6:90583853-90583869:+;chr6:90583901-90583962:+;chr6:90584060-90584080:+;chr6:90584096-90584150:+;chr6:90583756-90584007:+;chr6:90584045-90584155:+	ENSG00000118412_5915;ENSG00000118412_5916;ENSG00000118412_5917;ENSG00000118412_5918;ENSG00000118412_5919;ENSG00000118412_5920;ENSG00000118412_14845;ENSG00000118412_14846;ENSG00000118412_14847	0.45497468647794;1.0619627080897;6.82390443471231;0.843882738056765;0.105517881977372;12.8387333907976;33.2209488250823;34.3676605347848;20.8500075346046	7552	178	119	297	100-999
ATP6V0D2	rmd;ctrl	5'UTR_intron;intron	chr8:87086317-87086345:+;chr8:87086317-87086345:+;chr8:87121260-87121282:+	ENSG00000147614_7473;ENSG00000147614_19177;ENSG00000147614_19178	10.4396963789729;5.1304905261979;2.29111823764756	4166	150	146	296	100-999
DCAF12	rmd;ctrl	3'UTR	chr9:34086397-34086449:-;chr9:34086505-34086524:-;chr9:34086391-34086457:-;chr9:34086499-34086548:-	ENSG00000198876_7987;ENSG00000198876_7988;ENSG00000198876_20721;ENSG00000198876_20722	25.7706727471957;2.31297698929006;44.9090398565555;13.8421799054592	7196	176	119	295	100-999
SF3B2	rmd;ctrl	3'UTR	chr11:65836340-65836374:+;chr11:65836332-65836365:+	ENSG00000087365_9774;ENSG00000087365_24066	18.1644426090669;50.8895513580459	8322	155	140	295	100-999
UBE2H	rmd;ctrl	3'UTR	chr7:129470575-129470609:-;chr7:129470573-129470615:-;chr7:129473063-129473094:-;chr7:129474647-129474684:-	ENSG00000186591_7017;ENSG00000186591_18071;ENSG00000186591_18072;ENSG00000186591_18073	27.80699230123;56.9091265260074;2.75356187238719;4.3329575880684	5440	53	242	295	100-999
C19orf52	rmd;ctrl	3'UTR	chr19:11040627-11040644:+;chr19:11040618-11040653:+;chr19:11040747-11040758:+	ENSG00000142444_14316;ENSG00000142444_35345;ENSG00000142444_35346	7.77136986298164;12.1881181047545;0.746995255173119	4095	75	218	293	100-999
MBD6	rmd;ctrl	CDS;3'UTR_intron;3'UTR	chr12:57920872-57920902:+;chr12:57923324-57923385:+;chr12:57923799-57923836:+;chr12:57923846-57923928:+;chr12:57920464-57920520:+;chr12:57920864-57920918:+;chr12:57923799-57923838:+;chr12:57923846-57923911:+	ENSG00000166987_10559;ENSG00000166987_10560;ENSG00000166987_10561;ENSG00000166987_10562;ENSG00000166987_26055;ENSG00000166987_26056;ENSG00000166987_26057;ENSG00000166987_26058	3.1582292014162;4.38031580512303;4.89391231719218;33.0624624934393;11.4275907965849;10.1193106233158;7.84977928607785;44.5663936235765	7230	164	129	293	100-999
NCEH1	rmd;ctrl	3'UTR	chr3:172348447-172348477:-;chr3:172348505-172348523:-;chr3:172348752-172348822:-;chr3:172350169-172350194:-;chr3:172348447-172348476:-;chr3:172348505-172348525:-;chr3:172348662-172348734:-;chr3:172348764-172348800:-;chr3:172350149-172350199:-	ENSG00000144959_3476;ENSG00000144959_3477;ENSG00000144959_3478;ENSG00000144959_3479;ENSG00000144959_9178;ENSG00000144959_9179;ENSG00000144959_9180;ENSG00000144959_9181;ENSG00000144959_9182	7.37844623065397;7.15569125688555;23.2683801147945;8.91708234626525;2.0190745326781;4.25604793791678;4.22302611132451;2.24822340848347;20.7801462774431	7192	137	156	293	100-999
SYT7	rmd;ctrl	3'UTR	chr11:61282834-61282854:-;chr11:61282996-61283030:-;chr11:61282809-61282854:-;chr11:61282981-61283039:-	ENSG00000011347_9744;ENSG00000011347_9745;ENSG00000011347_24001;ENSG00000011347_24002	2.94362206973138;31.6231918820368;8.98400313246017;114.766238575151	8362	171	122	293	100-999
BRD4	rmd;ctrl	3'UTR;intron;3'UTR_intron	chr19:15347932-15347939:-;chr19:15347947-15348003:-;chr19:15348013-15348028:-;chr19:15348235-15348269:-;chr19:15348343-15348365:-;chr19:15373652-15373692:-;chr19:15347668-15347754:-;chr19:15347775-15347820:-;chr19:15347845-15347902:-;chr19:15347923-15348047:-;chr19:15348082-15348123:-;chr19:15348341-15348411:-;chr19:15358749-15358781:-;chr19:15373577-15373741:-	ENSG00000141867_14401;ENSG00000141867_14402;ENSG00000141867_14403;ENSG00000141867_14404;ENSG00000141867_14405;ENSG00000141867_14406;ENSG00000141867_35482;ENSG00000141867_35483;ENSG00000141867_35484;ENSG00000141867_35485;ENSG00000141867_35486;ENSG00000141867_35487;ENSG00000141867_35488;ENSG00000141867_35489	0.158688296931593;3.64295016829764;0.73376483087338;2.42744054417841;1.41251033285006;2.89635279686438;5.63273464275793;4.57764940794265;3.11288086550714;12.1589247055366;3.73358037118228;3.67274150588698;3.24584996098755;103.637490464499	8982	150	142	292	100-999
LRP1B	rmd;ctrl	3'UTR;intron;CDS_intron	chr2:140990698-140990714:-;chr2:141035952-141035975:-;chr2:141114245-141114261:-;chr2:141243666-141243686:-;chr2:141357950-141357969:-;chr2:141970851-141970865:-;chr2:142343461-142343483:-;chr2:142479474-142479490:-;chr2:142633084-142633105:-;chr2:142662721-142662735:-;chr2:140989079-140989111:-;chr2:140989464-140989472:-;chr2:140990673-140990682:-;chr2:140990690-140990698:-;chr2:140990960-140990…	ENSG00000168702_2003;ENSG00000168702_2004;ENSG00000168702_2005;ENSG00000168702_2006;ENSG00000168702_2007;ENSG00000168702_2008;ENSG00000168702_2009;ENSG00000168702_2010;ENSG00000168702_2011;ENSG00000168702_2012;ENSG00000168702_4920;ENSG00000168702_4921;ENSG00000168702_4922;ENSG00000168702_4923;ENSG00000168702_4924;ENSG00000168702_4925;ENSG00000168702_4926;ENSG00000168702_4927;ENSG00000168702_4928;…	0.895916291523133;2.87194696333947;0.895916291523133;1.65366835652412;1.54699120728734;0.779872835518389;1.11485085150936;3.04228525629892;1.0537392737482;0.782558343563944;1.67997874313706;0.110190258164409;0.114898988897342;0.165838859226588;0.465270005713331;0.290542391726316;0.72884611643491;0.386854810884428;1.07678970287974;0.51343177947935;0.599681895242239;0.727407880490958;0.805012116336…	12910	223	69	292	100-999
PPP1R15A	rmd;ctrl	3'UTR	chr19:49379262-49379314:+;chr19:49379249-49379314:+	ENSG00000087074_14893;ENSG00000087074_36379	46.836281773127;64.382335013528	9748	163	129	292	100-999
RBMX	rmd;ctrl	3'UTR_non-coding_intron	chrX:135951362-135951411:-;chrX:135951358-135951426:-	ENSG00000147274_16220;ENSG00000147274_39611	18.0808678073152;127.059011363973	9768	244	48	292	100-999
OVOL2;SNX5	ctrl	intron;3'UTR_intron	chr20:17947580-17947618:-;chr20:17948353-17948386:-;chr20:17948408-17948438:-;chr20:17948600-17948654:-	ENSG00000089006_37042;ENSG00000125850_37046;ENSG00000089006_37043;ENSG00000125850_37047;ENSG00000089006_37044;ENSG00000125850_37048;ENSG00000089006_37045;ENSG00000125850_37049	10.3079245184957;8.84246864206121;18.5780877714736;15.8698649647358;4.72114600902963;4.11775186837178;13.708584001687;11.6806822106649	6173	188	102	290	100-999
RNF219	rmd;ctrl	3'UTR	chr13:79188431-79188463:-;chr13:79189158-79189177:-;chr13:79188431-79188469:-;chr13:79188749-79188754:-;chr13:79189068-79189101:-;chr13:79189158-79189173:-	ENSG00000152193_11222;ENSG00000152193_11223;ENSG00000152193_27765;ENSG00000152193_27766;ENSG00000152193_27767;ENSG00000152193_27768	8.7505597817252;5.50206192924722;22.5025673409762;0.378159868323959;7.15457757113371;0.997578677066953	5660	95	195	290	100-999
PPP1R35	rmd;ctrl	3'UTR_non-coding	chr7:100032906-100032957:-;chr7:100032906-100032973:-	ENSG00000160813_6748;ENSG00000160813_17117	11.0405807814563;32.8438396564704	5433	199	90	289	100-999
ZNF107	rmd;ctrl	intron;3'UTR	chr7:64147189-64147230:+;chr7:64159500-64159539:+;chr7:64169588-64169596:+;chr7:64170923-64170983:+;chr7:64171005-64171037:+;chr7:64171294-64171307:+;chr7:64171339-64171363:+;chr7:64171371-64171404:+;chr7:64147181-64147255:+;chr7:64159451-64159583:+;chr7:64169757-64169765:+;chr7:64169852-64169860:+;chr7:64170743-64170789:+;chr7:64170960-64171039:+;chr7:64171260-64171331:+;chr7:64171354-64171404:+	ENSG00000196247_6600;ENSG00000196247_6601;ENSG00000196247_6602;ENSG00000196247_6603;ENSG00000196247_6604;ENSG00000196247_6605;ENSG00000196247_6606;ENSG00000196247_6607;ENSG00000196247_16474;ENSG00000196247_16475;ENSG00000196247_16476;ENSG00000196247_16477;ENSG00000196247_16478;ENSG00000196247_16479;ENSG00000196247_16480;ENSG00000196247_16481;ENSG00000196247_16482	7.74990494907136;2.36178611339648;0.153204841184277;4.57884964625892;4.14134521253629;0.202716812444264;1.54907576442671;3.69642605252437;40.950562466701;8.00810566646917;0.415509101537713;0.259065994004427;5.35349831651913;7.85693926233532;1.16025192081403;2.54245451158628;8.00296879047802	5752	108	180	288	100-999
FBXL3	rmd;ctrl	3'UTR_intron	chr13:77579397-77579433:-;chr13:77579466-77579500:-;chr13:77579391-77579458:-;chr13:77579465-77579515:-;chr13:77580058-77580084:-	ENSG00000005812_11217;ENSG00000005812_11218;ENSG00000005812_27757;ENSG00000005812_27758;ENSG00000005812_27759	10.4835521397449;11.8773536214746;28.7857705735769;24.7195957098358;2.19875441337678	5806	113	174	287	100-999
SERPINH1	ctrl	3'UTR	chr11:75283801-75283828:+	ENSG00000149257_24229	36.1083	9921	115	172	287	100-999
PTCH2	rmd;ctrl	3'UTR_non-coding;3'UTR_intron;intron	chr1:45285556-45285669:-;chr1:45287612-45287661:-;chr1:45297761-45297803:-;chr1:45285555-45285667:-	ENSG00000117425_436;ENSG00000117425_437;ENSG00000117425_438;ENSG00000117425_439;ENSG00000117425_801	28.696884137246;6.03549161687251;2.23746391557456;1.16795562685459;86.7789109544079	10759	98	188	286	100-999
UCK2	rmd;ctrl	3'UTR_non-coding;non-coding	chr1:165877338-165877370:+;chr1:165877330-165877377:+;chr1:165880808-165880855:+	ENSG00000143179_986;ENSG00000143179_2129;ENSG00000143179_2130	7.84309573201859;28.7644414261636;34.1972157651213	6817	180	106	286	100-999
ZMYND19	rmd;ctrl	3'UTR	chr9:140476702-140476733:-;chr9:140476696-140476738:-	ENSG00000165724_8506;ENSG00000165724_22076;ENSG00000165724_22077	15.628981805081;65.4167037038796;0.687119395101693	9172	59	227	286	100-999
ZNF304	rmd;ctrl	3'UTR	chr19:57869952-57869969:+;chr19:57871040-57871073:+;chr19:57869951-57869992:+;chr19:57870986-57870993:+;chr19:57871036-57871093:+;chr19:57871238-57871266:+	ENSG00000131845_14997;ENSG00000131845_14998;ENSG00000131845_36579;ENSG00000131845_36580;ENSG00000131845_36581;ENSG00000131845_36582	1.56435735684672;23.4117753657138;17.5115902561506;0.287722255300462;31.6496597779882;1.39187276630667	5341	59	227	286	100-999
GPATCH11	rmd;ctrl	3'UTR	chr2:37325157-37325197:+;chr2:37325123-37325202:+	ENSG00000152133_1518;ENSG00000152133_3601	76.1316981951519;154.89195616193	17421	156	129	285	100-999
GEM	rmd;ctrl	3'UTR	chr8:95261482-95261562:-;chr8:95261589-95261665:-;chr8:95262482-95262514:-;chr8:95261483-95261669:-	ENSG00000164949_7503;ENSG00000164949_7504;ENSG00000164949_7505;ENSG00000164949_19307	72.0966070960956;13.7815642951653;9.59534597955241;19.1544396328096	6743	137	147	284	100-999
LIFR	rmd;ctrl	3'UTR	chr5:38475696-38475737:-;chr5:38478062-38478095:-;chr5:38475681-38475728:-;chr5:38478062-38478099:-	ENSG00000113594_4456;ENSG00000113594_4457;ENSG00000113594_11661;ENSG00000113594_11662	17.9525407110361;6.8885021409324;32.2367446315366;17.0500278762064	7666	128	156	284	100-999
DENND5B	rmd;ctrl	3'UTR;3'UTR_intron;CDS_intron;intron;3'UTR_CDS_intron	chr12:31535164-31535196:-;chr12:31604650-31604684:-;chr12:31604707-31604711:-;chr12:31604718-31604744:-;chr12:31604783-31604805:-;chr12:31743274-31743290:-;chr12:31585318-31585349:-;chr12:31596731-31596761:-;chr12:31604639-31604751:-;chr12:31604788-31604809:-	ENSG00000170456_10315;ENSG00000170456_10316;ENSG00000170456_10317;ENSG00000170456_10318;ENSG00000170456_10319;ENSG00000170456_10320;ENSG00000170456_25515;ENSG00000170456_25516;ENSG00000170456_25517;ENSG00000170456_25518;ENSG00000170456_25519	2.21913861652869;5.34398438279999;0.0402847382521264;2.87749132171222;0.458250933387894;0.500791982333017;4.99560173363255;3.70749164898798;66.740800434215;11.2512124150549;3.36512732723486	6798	173	110	283	100-999
ZNF830	rmd;ctrl	3'UTR_intron	chr17:33290007-33290049:+;chr17:33289986-33290188:+	ENSG00000198783_13407;ENSG00000198783_33249	18.4324580468785;44.8834741765892	7459	205	77	282	100-999
NR2F1	rmd;ctrl	3'UTR	chr5:92930057-92930125:+;chr5:92930150-92930153:+;chr5:92930186-92930190:+;chr5:92930271-92930309:+;chr5:92930030-92930166:+;chr5:92930172-92930192:+;chr5:92930249-92930271:+	ENSG00000175745_4715;ENSG00000175745_4716;ENSG00000175745_4717;ENSG00000175745_4718;ENSG00000175745_12312;ENSG00000175745_12313;ENSG00000175745_12314	3.99391610191793;0.102075356994471;0.0598904943182136;1.66366940956225;36.0153450850443;1.06568424793726;6.13138406548291	6540	148	133	281	100-999
ZBTB5	rmd;ctrl	3'UTR;intron	chr9:37438118-37438162:-;chr9:37438175-37438200:-;chr9:37438568-37438586:-;chr9:37439886-37439905:-;chr9:37440164-37440197:-;chr9:37440233-37440265:-;chr9:37438115-37438167:-;chr9:37438183-37438198:-;chr9:37438567-37438589:-;chr9:37439993-37440005:-;chr9:37440092-37440118:-;chr9:37440160-37440213:-;chr9:37440227-37440268:-;chr9:37464560-37464595:-	ENSG00000168795_8019;ENSG00000168795_8020;ENSG00000168795_8021;ENSG00000168795_8022;ENSG00000168795_8023;ENSG00000168795_8024;ENSG00000168795_20771;ENSG00000168795_20772;ENSG00000168795_20773;ENSG00000168795_20774;ENSG00000168795_20775;ENSG00000168795_20776;ENSG00000168795_20777;ENSG00000168795_20778	11.6217052638404;2.69214764767313;0.475561410975639;1.86611649688661;5.03629317693553;16.2640009772382;11.1594706623445;0.70846431316458;1.43384383690566;0.404599911127693;1.85904675762208;18.8905269424509;15.9645178777108;2.86509514293076	6770	187	94	281	100-999
CDKN2A	ctrl	3'UTR	chr9:21967990-21968032:-;chr9:21968048-21968068:-	ENSG00000147889_20580;ENSG00000147889_20581	57.5759644573848;7.55307304522921	9403	172	108	280	100-999
NUDCD1	rmd;ctrl	3'UTR	chr8:110254929-110254974:-;chr8:110255092-110255120:-;chr8:110254925-110254962:-;chr8:110255101-110255119:-	ENSG00000120526_7601;ENSG00000120526_7602;ENSG00000120526_19679;ENSG00000120526_19680	46.4714880201916;5.33132574540511;37.7993351343501;1.73378456808162	7296	201	79	280	100-999
SPATA2	rmd;ctrl	3'UTR	chr20:48520952-48520979:-;chr20:48521360-48521445:-;chr20:48521883-48521919:-;chr20:48521353-48521458:-;chr20:48521847-48521923:-	ENSG00000158480_15278;ENSG00000158480_15279;ENSG00000158480_15280;ENSG00000158480_37339;ENSG00000158480_37340	9.59882158426779;61.1083227013117;4.08146400878604;43.3218809564092;8.66853990329062	8459	171	109	280	100-999
ISG20L2	rmd;ctrl	3'UTR_non-coding	chr1:156692007-156692010:-;chr1:156692000-156692030:-	ENSG00000143319_900;ENSG00000143319_1929	0.328395908904172;22.3801733406899	4533	84	195	279	100-999
PVR	rmd;ctrl	3'UTR_CDS_intron	chr19:45161035-45161060:+;chr19:45161035-45161063:+	ENSG00000073008_14775;ENSG00000073008_36234	5.9306666200463;62.2960548595319	6235	238	41	279	100-999
UBALD1	rmd;ctrl	3'UTR_CDS	chr16:4658887-4658915:-;chr16:4658890-4658937:-	ENSG00000153443_12665;ENSG00000153443_31480	7.79014049227542;55.1857521255443	5039	61	217	278	100-999
TLE4	rmd;ctrl	3'UTR	chr9:82340434-82340471:+;chr9:82341607-82341653:+;chr9:82340434-82340471:+;chr9:82341625-82341653:+	ENSG00000106829_8117;ENSG00000106829_8118;ENSG00000106829_20892;ENSG00000106829_20893	65.7386133495507;6.34720514536595;17.0335279271862;1.85856247566188	5547	136	141	277	100-999
UNKL	rmd;ctrl	3'UTR;3'UTR_intron	chr16:1413330-1413337:-;chr16:1413350-1413365:-;chr16:1414110-1414131:-;chr16:1415684-1415698:-;chr16:1415753-1415772:-;chr16:1413214-1413271:-;chr16:1413318-1413366:-;chr16:1413381-1413390:-;chr16:1414123-1414131:-;chr16:1415610-1415653:-;chr16:1415678-1415788:-	ENSG00000059145_12621;ENSG00000059145_12622;ENSG00000059145_12623;ENSG00000059145_12624;ENSG00000059145_12625;ENSG00000059145_31324;ENSG00000059145_31325;ENSG00000059145_31326;ENSG00000059145_31327;ENSG00000059145_31328;ENSG00000059145_31329	0.201085140668186;0.864343893968723;1.14457272465176;0.259315594008245;1.36157978191395;25.2793440763875;13.7814243993755;0.35441045040734;0.708234634965528;22.9761773557285;18.2597587834883	7578	205	72	277	100-999
ISL1	rmd;ctrl	3'UTR	chr5:50690033-50690072:+;chr5:50690141-50690182:+;chr5:50690237-50690290:+;chr5:50690527-50690564:+;chr5:50689752-50689765:+;chr5:50690027-50690079:+;chr5:50690139-50690183:+;chr5:50690248-50690293:+	ENSG00000016082_4505;ENSG00000016082_4506;ENSG00000016082_4507;ENSG00000016082_4508;ENSG00000016082_4509;ENSG00000016082_11722;ENSG00000016082_11723;ENSG00000016082_11724;ENSG00000016082_11725	6.80545314700143;0.634706316591238;11.6399497337922;4.18872529544202;3.75117211216998;1.12483778288127;4.68302648019936;15.0226435368296;5.42479068040538	4953	107	169	276	100-999
NR2C2AP	rmd;ctrl	3'UTR_non-coding	chr19:19312230-19312254:-;chr19:19312227-19312263:-	ENSG00000184162_14454;ENSG00000184162_35607	2.59700760999236;21.1787780168641	4270	59	217	276	100-999
PDE4A	rmd;ctrl	3'UTR_CDS_non-coding;3'UTR	chr19:10577598-10577634:+;chr19:10578454-10578603:+;chr19:10578618-10578645:+;chr19:10578916-10578952:+;chr19:10579758-10579840:+;chr19:10579970-10580008:+;chr19:10578483-10578616:+;chr19:10579970-10580011:+	ENSG00000065989_14305;ENSG00000065989_14306;ENSG00000065989_14307;ENSG00000065989_14308;ENSG00000065989_14309;ENSG00000065989_14310;ENSG00000065989_35335;ENSG00000065989_35336	1.4268814997635;51.0379695914078;1.19612211007228;2.339253408755;4.70258624459745;6.80781772490785;104.413691283396;6.62560283433836	9417	123	153	276	100-999
SEMA4B	rmd;ctrl	3'UTR_non-coding	chr15:90772820-90772885:+;chr15:90772804-90772890:+	ENSG00000185033_12529;ENSG00000185033_31132	31.604155732018;96.6557868528327	6517	105	171	276	100-999
SREK1IP1	rmd;ctrl	3'UTR	chr5:64015102-64015125:-;chr5:64018352-64018403:-;chr5:64018434-64018460:-;chr5:64019265-64019283:-;chr5:64019524-64019547:-;chr5:64019938-64019960:-;chr5:64018270-64018330:-;chr5:64018351-64018409:-;chr5:64018452-64018465:-	ENSG00000153006_4581;ENSG00000153006_4582;ENSG00000153006_4583;ENSG00000153006_4584;ENSG00000153006_4585;ENSG00000153006_4586;ENSG00000153006_11931;ENSG00000153006_11932;ENSG00000153006_11933	0.676878741285456;16.0179800053199;1.53608003116197;0.83813111524243;1.16275440600376;0.903572464166189;5.69025128175568;90.5042540040161;0.571964184216435	7027	130	146	276	100-999
AUTS2	rmd;ctrl	intron;3'UTR_CDS_non-coding;3'UTR;5'UTR;non-coding_intron	chr7:69085033-69085069:+;chr7:69143537-69143576:+;chr7:69202615-69202636:+;chr7:69282604-69282666:+;chr7:69347718-69347729:+;chr7:69406459-69406503:+;chr7:69512854-69512870:+;chr7:69513881-69513896:+;chr7:69621599-69621645:+;chr7:69721243-69721293:+;chr7:69786565-69786595:+;chr7:69817739-69817756:+;chr7:69854816-69854872:+;chr7:69965146-69965176:+;chr7:70006557-70006598:+;chr7:70246655-70246695:+…	ENSG00000158321_6631;ENSG00000158321_6632;ENSG00000158321_6633;ENSG00000158321_6634;ENSG00000158321_6635;ENSG00000158321_6636;ENSG00000158321_6637;ENSG00000158321_6638;ENSG00000158321_6639;ENSG00000158321_6640;ENSG00000158321_6641;ENSG00000158321_6642;ENSG00000158321_6643;ENSG00000158321_6644;ENSG00000158321_6645;ENSG00000158321_6646;ENSG00000158321_6647;ENSG00000158321_6648;ENSG00000158321_16559…	1.99965453537704;1.55049898818561;0.493641517403517;1.85066905998734;0.946045291709798;1.34677124073045;1.31365368197846;0.857599261607754;1.34405343899387;1.39732428384138;1.70841955828376;0.906281276790905;1.56529022359367;2.89484725935324;1.44604446431974;2.01687843001689;1.57563277653714;1.56386281905002;0.446516560983341;0.668619514617653;0.0832075359105768;0.366891080002068;0.65639431721110…	11107	222	53	275	100-999
GNA12	rmd;ctrl	3'UTR_non-coding	chr7:2768248-2768274:-;chr7:2768241-2768336:-	ENSG00000146535_6305;ENSG00000146535_15871	5.34832711872522;80.4580056597718	6249	98	177	275	100-999
RP11-204L24.2	rmd;ctrl	non-coding_intron	chr2:122288461-122288490:+;chr2:122288531-122288545:+;chr2:122288510-122288573:+	ENSG00000265451_1955;ENSG00000265451_1956;ENSG00000265451_4807	12.9394016861849;1.80782312206411;17.5929914605348	5941	42	233	275	100-999
SH3BP4	rmd;ctrl	intron;3'UTR	chr2:235903887-235903912:+;chr2:235962711-235962741:+;chr2:235962707-235962742:+;chr2:235962845-235962911:+;chr2:235964212-235964224:+	ENSG00000130147_2472;ENSG00000130147_2473;ENSG00000130147_2474;ENSG00000130147_6456;ENSG00000130147_6457;ENSG00000130147_6458	4.7281002990286;2.69747842399242;31.3557690010526;41.3522975520777;4.80895753840511;0.703392933816098	5325	75	200	275	100-999
TAF4B	rmd;ctrl	intron;3'UTR	chr18:23915655-23915674:+;chr18:23971535-23971622:+;chr18:23971535-23971634:+	ENSG00000141384_13914;ENSG00000141384_13915;ENSG00000141384_34342	3.47744993140523;80.7795188239574;27.4833226587428	6322	69	206	275	100-999
ZNF207	ctrl	3'UTR_intron	chr17:30696943-30696965:+	ENSG00000010244_33231	26.7706	6276	266	9	275	100-999
ZNF292	rmd;ctrl	3'UTR;CDS_intron	chr6:87971869-87971880:+;chr6:87971962-87971994:+;chr6:87972085-87972102:+;chr6:87972504-87972541:+;chr6:87972717-87972790:+;chr6:87969778-87969803:+;chr6:87971557-87971566:+;chr6:87971616-87971639:+;chr6:87971811-87971843:+;chr6:87971856-87971908:+;chr6:87971947-87971990:+;chr6:87972017-87972044:+;chr6:87972235-87972287:+;chr6:87972308-87972338:+;chr6:87972412-87972449:+;chr6:87972751-87972791:+…	ENSG00000188994_5905;ENSG00000188994_5906;ENSG00000188994_5907;ENSG00000188994_5908;ENSG00000188994_5909;ENSG00000188994_14813;ENSG00000188994_14814;ENSG00000188994_14815;ENSG00000188994_14816;ENSG00000188994_14817;ENSG00000188994_14818;ENSG00000188994_14819;ENSG00000188994_14820;ENSG00000188994_14821;ENSG00000188994_14822;ENSG00000188994_14823;ENSG00000188994_14824;ENSG00000188994_14825	0.487688191305039;2.79387589849695;0.568904900945214;2.20115415242849;27.0584685518948;1.64934094676204;0.259672561054971;1.03646929407602;2.72504153818215;6.37939086999216;3.16718436760298;0.521439133221063;0.968261378824575;1.0042219522917;1.78628906505772;1.57594828756811;22.8737574413104;4.23296558257663	5625	76	199	275	100-999
SSFA2	rmd;ctrl	3'UTR_non-coding	chr2:182795179-182795188:+;chr2:182795264-182795284:+;chr2:182795177-182795205:+;chr2:182795270-182795272:+	ENSG00000138434_2205;ENSG00000138434_2206;ENSG00000138434_2207;ENSG00000138434_5804;ENSG00000138434_5805	1.96950564202898;0.230836399693805;1.43298889175478;34.2765317613024;0.00281454659689466	5835	184	90	274	100-999
HMGB2	rmd	3'UTR_non-coding	chr4:174252854-174252918:-	ENSG00000164104_4246	57.9839	9558	109	164	273	100-999
AAED1	rmd;ctrl	3'UTR	chr9:99401938-99401985:-;chr9:99403569-99403572:-;chr9:99403825-99403849:-;chr9:99401924-99401990:-;chr9:99403560-99403590:-	ENSG00000158122_8212;ENSG00000158122_8213;ENSG00000158122_8214;ENSG00000158122_21160;ENSG00000158122_21161	19.2952896454434;0.0828295187047402;2.12103363888484;43.869888192945;8.09581679005223	6697	119	153	272	100-999
CHSY1	rmd;ctrl	3'UTR;3'UTR_non-coding;3'UTR_CDS_non-coding	chr15:101715940-101715960:-;chr15:101716047-101716059:-;chr15:101716291-101716310:-;chr15:101717514-101717524:-;chr15:101717575-101717600:-;chr15:101715934-101715963:-;chr15:101716046-101716076:-;chr15:101716222-101716240:-;chr15:101716291-101716342:-;chr15:101716374-101716402:-;chr15:101716408-101716409:-;chr15:101717467-101717487:-;chr15:101717512-101717538:-	ENSG00000131873_12602;ENSG00000131873_12603;ENSG00000131873_12604;ENSG00000131873_12605;ENSG00000131873_12606;ENSG00000131873_31270;ENSG00000131873_31271;ENSG00000131873_31272;ENSG00000131873_31273;ENSG00000131873_31274;ENSG00000131873_31275;ENSG00000131873_31276;ENSG00000131873_31277	2.28644300294914;1.54583146724698;1.97456780277115;1.62314179532697;2.19957440917667;3.54229140966676;14.0298487868688;1.68159467066672;10.5127590755942;5.83854557821904;0.00279755877332467;1.98052611777637;6.86615055441024	6960	163	109	272	100-999
RCE1	rmd;ctrl	3'UTR_non-coding	chr11:66613944-66613983:+;chr11:66613942-66613996:+	ENSG00000173653_9786;ENSG00000173653_24097	33.1928359367955;50.8916766095267	5781	177	95	272	100-999
TADA1	rmd;ctrl	3'UTR_non-coding	chr1:166825759-166825778:-;chr1:166825847-166825910:-;chr1:166825749-166825788:-;chr1:166825838-166825912:-	ENSG00000152382_989;ENSG00000152382_990;ENSG00000152382_2139;ENSG00000152382_2140	1.49294459761932;6.79030328806135;21.2676765260211;20.6306724583612	5691	132	140	272	100-999
TRMT10C	rmd;ctrl	3'UTR	chr3:101285054-101285081:+;chr3:101285051-101285084:+	ENSG00000174173_3013;ENSG00000174173_8043	8.45793317543577;38.7932151728232	6312	176	96	272	100-999
TSHZ2	rmd;ctrl	intron;3'UTR	chr20:51690387-51690411:+;chr20:51701817-51701857:+;chr20:51703518-51703573:+;chr20:51703930-51703988:+;chr20:51722845-51722888:+;chr20:51728358-51728398:+;chr20:51771509-51771527:+;chr20:51880592-51880620:+;chr20:51928746-51928794:+;chr20:51942257-51942283:+;chr20:51988815-51988857:+;chr20:52021588-52021634:+;chr20:52034233-52034254:+;chr20:52048584-52048632:+;chr20:52058936-52058951:+;chr20:515…	ENSG00000182463_15307;ENSG00000182463_15308;ENSG00000182463_15309;ENSG00000182463_15310;ENSG00000182463_15311;ENSG00000182463_15312;ENSG00000182463_15313;ENSG00000182463_15314;ENSG00000182463_15315;ENSG00000182463_15316;ENSG00000182463_15317;ENSG00000182463_15318;ENSG00000182463_15319;ENSG00000182463_15320;ENSG00000182463_15321;ENSG00000182463_37386;ENSG00000182463_37387;ENSG00000182463_37388;ENS…	1.28485200776631;1.17990259227719;1.62356233916555;1.68546780188459;1.17622900632736;1.12119614395651;0.85171634141459;21.8004219710949;1.3458917926709;0.868149664923864;1.17737005613511;1.2897178804923;1.17029947990692;1.40459824099159;0.768887541664489;2.28421165141077;0.495113824659571;0.292546058161042;1.11778083794856;0.619854418330643;1.08007887379129;1.84013444687851;0.365792238230253;0.68…	8598	84	188	272	100-999
BDNF	rmd;ctrl	3'UTR_non-coding	chr11:27676503-27676574:-;chr11:27678952-27678975:-;chr11:27679034-27679036:-;chr11:27679050-27679057:-;chr11:27676502-27676688:-;chr11:27678993-27679057:-;chr11:27679265-27679354:-	ENSG00000176697_9637;ENSG00000176697_9638;ENSG00000176697_9639;ENSG00000176697_9640;ENSG00000176697_23723;ENSG00000176697_23724;ENSG00000176697_23725	4.40109050658324;1.79173652654484;0.00887157084807087;0.0447044196447247;43.5157404188608;30.2478782247826;24.3394099354899	7774	185	86	271	100-999
HDAC5	rmd;ctrl	3'UTR	chr17:42155666-42155718:-;chr17:42155666-42155716:-	ENSG00000108840_13479;ENSG00000108840_33377	91.7643698537526;126.613625548591	9784	120	151	271	100-999
THUMPD1	rmd;ctrl	3'UTR	chr16:20745029-20745069:-;chr16:20745132-20745182:-;chr16:20745410-20745439:-;chr16:20745031-20745073:-	ENSG00000066654_12733;ENSG00000066654_12734;ENSG00000066654_12735;ENSG00000066654_31676	18.6461944276309;5.22365004715126;2.73528534589925;12.0969948788185	5924	136	135	271	100-999
TIMP2	ctrl	3'UTR	chr17:76849761-76849788:-;chr17:76849841-76849846:-	ENSG00000035862_33917;ENSG00000035862_33918;ENSG00000035862_33919	7.93427578915175;0.973785204106626;0.0429812101097711	4576	32	239	271	100-999
KIAA0247	rmd;ctrl	intron;3'UTR	chr14:70121680-70121713:+;chr14:70177897-70177927:+;chr14:70181688-70181701:+;chr14:70181722-70181790:+;chr14:70181803-70181853:+;chr14:70177900-70177922:+;chr14:70181707-70181853:+	ENSG00000100647_11746;ENSG00000100647_11747;ENSG00000100647_11748;ENSG00000100647_11749;ENSG00000100647_11750;ENSG00000100647_11751;ENSG00000100647_29272;ENSG00000100647_29273	2.55651585687527;2.00972867639968;0.708572107100217;0.507808210767951;22.2372740830916;79.6505372962483;1.56070794454466;68.5063014291526	7899	195	75	270	100-999
SLC19A2	rmd;ctrl	3'UTR	chr1:169433176-169433266:-;chr1:169433176-169433276:-;chr1:169434180-169434196:-	ENSG00000117479_1012;ENSG00000117479_2162;ENSG00000117479_2163	33.7743703106759;54.6012753976767;1.47326207122877	6297	154	116	270	100-999
ZBTB14	rmd;ctrl	3'UTR	chr18:5289025-5289080:-;chr18:5289386-5289429:-;chr18:5289022-5289096:-;chr18:5289356-5289490:-	ENSG00000198081_13845;ENSG00000198081_13846;ENSG00000198081_34171;ENSG00000198081_34172	10.9506361838571;4.43010695199849;78.8672106695434;20.6659244494767	7741	126	144	270	100-999
ZBTB10	rmd;ctrl	3'UTR;CDS	chr8:81431875-81431898:+;chr8:81432013-81432038:+;chr8:81432147-81432183:+;chr8:81432225-81432270:+;chr8:81433304-81433330:+;chr8:81433600-81433611:+;chr8:81434054-81434080:+;chr8:81434286-81434310:+;chr8:81435238-81435263:+;chr8:81412254-81412264:+;chr8:81431864-81431898:+;chr8:81431913-81431936:+;chr8:81432016-81432044:+;chr8:81432144-81432183:+;chr8:81432224-81432316:+;chr8:81433593-81433632:+…	ENSG00000205189_7450;ENSG00000205189_7451;ENSG00000205189_7452;ENSG00000205189_7453;ENSG00000205189_7454;ENSG00000205189_7455;ENSG00000205189_7456;ENSG00000205189_7457;ENSG00000205189_7458;ENSG00000205189_19140;ENSG00000205189_19141;ENSG00000205189_19142;ENSG00000205189_19143;ENSG00000205189_19144;ENSG00000205189_19145;ENSG00000205189_19146;ENSG00000205189_19147;ENSG00000205189_19148	1.73269074089693;2.38730402683838;3.89344727639453;10.1540007083567;3.59721414963255;0.55909012976024;2.30998054568109;3.70185414018594;4.29136149074246;0.531895342008871;3.70426105213984;1.76680810755481;1.34494001802997;2.66453491302372;5.60085990946108;3.70365914974538;3.54692042629747;4.27991495195632	6447	155	114	269	100-999
ZNF354A	rmd;ctrl	3'UTR	chr5:178138604-178138645:-;chr5:178138706-178138713:-;chr5:178138604-178138649:-	ENSG00000169131_5479;ENSG00000169131_5480;ENSG00000169131_5481;ENSG00000169131_13865	42.6903743227443;0.127503675774452;0.137038238776929;39.396613022224	5062	104	165	269	100-999
ATXN7	rmd;ctrl	intron;3'UTR	chr3:63983003-63983029:+;chr3:63986076-63986087:+;chr3:63987146-63987170:+;chr3:63987837-63987948:+;chr3:63988858-63988891:+;chr3:63989029-63989076:+;chr3:63989087-63989117:+;chr3:63989129-63989138:+;chr3:63983002-63983035:+;chr3:63986903-63986920:+;chr3:63987059-63987071:+;chr3:63987822-63987914:+;chr3:63988854-63988885:+;chr3:63988938-63988977:+;chr3:63989034-63989138:+	ENSG00000163635_2881;ENSG00000163635_2882;ENSG00000163635_2883;ENSG00000163635_2884;ENSG00000163635_2885;ENSG00000163635_2886;ENSG00000163635_2887;ENSG00000163635_2888;ENSG00000163635_7808;ENSG00000163635_7809;ENSG00000163635_7810;ENSG00000163635_7811;ENSG00000163635_7812;ENSG00000163635_7813;ENSG00000163635_7814	1.24916664015521;0.235042436933251;1.30662966095705;21.7520148623263;4.78061176355861;12.4045068794633;2.26316361406065;0.19162850380103;3.81315819720326;0.340293351526956;0.0150452043022255;27.6414052208612;4.06890099441772;2.26322444620288;33.8772405590584	6104	177	91	268	100-999
QTRTD1	rmd;ctrl	3'UTR	chr3:113806002-113806006:+;chr3:113806082-113806087:+;chr3:113807151-113807166:+;chr3:113805976-113806027:+;chr3:113806073-113806099:+;chr3:113807138-113807194:+	ENSG00000151576_3078;ENSG00000151576_3079;ENSG00000151576_3080;ENSG00000151576_8236;ENSG00000151576_8237;ENSG00000151576_8238	0.293871712605232;0.0187665124257911;1.97858489203497;39.0000946411631;7.41870586731721;26.6541035393828	6469	154	114	268	100-999
RNU2-27P	rmd;ctrl	non-coding	chr18:9518187-9518212:-;chr18:9518179-9518215:-	ENSG00000251994_13866;ENSG00000251994_34202	31.031062183366;27.4226768489567	18625	88	180	268	100-999
MED13	rmd;ctrl	3'UTR;intron	chr17:60019998-60020041:-;chr17:60023193-60023222:-;chr17:60019991-60020040:-;chr17:60023192-60023223:-;chr17:60023322-60023337:-;chr17:60139209-60139231:-	ENSG00000108510_13628;ENSG00000108510_13629;ENSG00000108510_33656;ENSG00000108510_33657;ENSG00000108510_33658;ENSG00000108510_33659	20.3995833751048;13.7690498377464;61.2847853705245;10.700112608849;0.593914640646503;2.2177024055283	7415	54	213	267	100-999
F3	rmd;ctrl	3'UTR	chr1:94994870-94994901:-;chr1:94994946-94994993:-;chr1:94994863-94994923:-;chr1:94994937-94994994:-;chr1:94995040-94995052:-;chr1:94995060-94995087:-;chr1:94995163-94995174:-	ENSG00000117525_697;ENSG00000117525_698;ENSG00000117525_1538;ENSG00000117525_1539;ENSG00000117525_1540;ENSG00000117525_1541;ENSG00000117525_1542	5.59370747536894;34.0120814652573;10.4147521324829;26.9350221435117;0.392771419211494;1.73868453496722;0.537467260824554	7122	148	118	266	100-999
PURA	rmd;ctrl	3'UTR	chr5:139495596-139495634:+;chr5:139495720-139495750:+;chr5:139496275-139496317:+;chr5:139495073-139495114:+;chr5:139495577-139495642:+;chr5:139495658-139495789:+	ENSG00000185129_5011;ENSG00000185129_5012;ENSG00000185129_5013;ENSG00000185129_13096;ENSG00000185129_13097;ENSG00000185129_13098	13.4739178275934;2.05003102222506;25.0307219134508;5.45136821338083;31.4572206614069;26.6301710837895	8817	182	84	266	100-999
ELF1	rmd;ctrl	3'UTR_non-coding	chr13:41506166-41506244:-;chr13:41506253-41506316:-;chr13:41506364-41506414:-;chr13:41506452-41506496:-;chr13:41507425-41507432:-;chr13:41506167-41506332:-;chr13:41506343-41506441:-;chr13:41506447-41506496:-;chr13:41507177-41507254:-	ENSG00000120690_11062;ENSG00000120690_11063;ENSG00000120690_11064;ENSG00000120690_11065;ENSG00000120690_11066;ENSG00000120690_27357;ENSG00000120690_27358;ENSG00000120690_27359;ENSG00000120690_27360;ENSG00000120690_27361	35.3018066554641;6.37698613210709;6.8569660224264;6.27398337475723;0.217700670525866;51.6303302034354;21.9546304849637;0.237842715426946;12.0358379407226;5.49936173521389	7525	174	91	265	100-999
FOXP2	rmd;ctrl	intron;3'UTR	chr7:113830077-113830092:+;chr7:113944340-113944364:+;chr7:113988787-113988835:+;chr7:114018404-114018422:+;chr7:114065384-114065401:+;chr7:114096078-114096130:+;chr7:114186537-114186560:+;chr7:114330179-114330226:+;chr7:114332547-114332581:+;chr7:113944341-113944364:+;chr7:114330095-114330159:+;chr7:114330167-114330275:+;chr7:114330462-114330482:+;chr7:114330547-114330559:+;chr7:114331305-114331…	ENSG00000128573_6932;ENSG00000128573_6933;ENSG00000128573_6934;ENSG00000128573_6935;ENSG00000128573_6936;ENSG00000128573_6937;ENSG00000128573_6938;ENSG00000128573_6939;ENSG00000128573_6940;ENSG00000128573_17828;ENSG00000128573_17829;ENSG00000128573_17830;ENSG00000128573_17831;ENSG00000128573_17832;ENSG00000128573_17833;ENSG00000128573_17834;ENSG00000128573_17835;ENSG00000128573_17836;ENSG00000128…	0.85984027606923;6.75623176268576;1.464038213715;0.878570018951966;3.41353306851315;1.48803290397069;1.10062196257788;33.4674743838372;0.962692479056198;2.62625213485367;5.92629646871012;171.357686881727;0.318105282283558;0.0740625575351421;0.010754634121972;1.2630342894414;12.418347885501;5.55636522946241;2.77780414819967	11671	196	69	265	100-999
KITLG	rmd;ctrl	non-coding	chr12:88886589-88886615:-;chr12:88886646-88886680:-;chr12:88886583-88886622:-;chr12:88886646-88886693:-	ENSG00000049130_10700;ENSG00000049130_10701;ENSG00000049130_10702;ENSG00000049130_26405;ENSG00000049130_26406	1.27656528451218;7.95017237834629;0.0361408863577162;6.74368712693027;24.3234790249252	5134	60	205	265	100-999
KLF9	rmd;ctrl	3'UTR	chr9:72999530-72999588:-;chr9:72999728-72999744:-;chr9:73000089-73000095:-;chr9:72999520-72999631:-;chr9:72999640-72999667:-;chr9:73000086-73000116:-	ENSG00000119138_8055;ENSG00000119138_8056;ENSG00000119138_8057;ENSG00000119138_20842;ENSG00000119138_20843;ENSG00000119138_20844	9.92583306376857;1.02507887290023;0.187860362665462;47.9408631275113;2.94940878632382;6.59466355158566	6296	134	131	265	100-999
KMT2D	rmd;ctrl	3'UTR;CDS;5'UTR_3'UTR	chr12:49413039-49413067:-;chr12:49413620-49413684:-;chr12:49414186-49414252:-;chr12:49414289-49414349:-;chr12:49445918-49445940:-;chr12:49412794-49412842:-;chr12:49413037-49413084:-;chr12:49413096-49413151:-;chr12:49413233-49413263:-;chr12:49413284-49413309:-;chr12:49413594-49413646:-;chr12:49413762-49413781:-;chr12:49413948-49413981:-;chr12:49414025-49414049:-;chr12:49414153-49414409:-	ENSG00000167548_10414;ENSG00000167548_10415;ENSG00000167548_10416;ENSG00000167548_10417;ENSG00000167548_10418;ENSG00000167548_25788;ENSG00000167548_25789;ENSG00000167548_25790;ENSG00000167548_25791;ENSG00000167548_25792;ENSG00000167548_25793;ENSG00000167548_25794;ENSG00000167548_25795;ENSG00000167548_25796;ENSG00000167548_25797;ENSG00000167548_25798;ENSG00000167548_25799	4.95017790562025;2.04474142840793;5.60120170469836;4.21575241683667;1.73162543308724;1.65384116532586;0.149623708297098;0.0407415106391876;21.142163192046;8.42930181258997;0.765719471277648;0.599881160892256;3.50547274950783;0.854725149581284;2.86951726078827;0.930406502694418;37.0525340501505	7173	100	165	265	100-999
PIK3C2B	rmd;ctrl	3'UTR	chr1:204391758-204391809:-;chr1:204393497-204393536:-;chr1:204393672-204393697:-;chr1:204391757-204391838:-;chr1:204393497-204393525:-	ENSG00000133056_1165;ENSG00000133056_1166;ENSG00000133056_1167;ENSG00000133056_2507;ENSG00000133056_2508	15.9057021158143;10.5670296411453;1.10828481635166;58.4466791226348;4.50142730604199	6396	172	93	265	100-999
YIPF5	ctrl	3'UTR	chr5:143537743-143537788:-;chr5:143538900-143538963:-	ENSG00000145817_13411;ENSG00000145817_13412;ENSG00000145817_13413	13.5053730354274;10.4416018872;3.52344037063142	4949	39	226	265	100-999
GMEB1	rmd;ctrl	3'UTR_non-coding;3'UTR	chr1:29041353-29041408:+;chr1:29041343-29041415:+;chr1:29043487-29043513:+	ENSG00000162419_281;ENSG00000162419_460;ENSG00000162419_461	18.3006410139013;106.738383809623;0.830578695890003	6872	92	172	264	100-999
DAZAP2	ctrl	3'UTR_non-coding_intron	chr12:51637489-51637492:+;chr12:51637499-51637530:+	ENSG00000183283_25873;ENSG00000183283_25874	1.16005253588238;24.0953012699589	6413	144	119	263	100-999
C1orf109	rmd;ctrl	3'UTR_non-coding	chr1:38147281-38147304:-;chr1:38147724-38147741:-;chr1:38147819-38147852:-;chr1:38147276-38147307:-;chr1:38147796-38147847:-	ENSG00000116922_329;ENSG00000116922_330;ENSG00000116922_331;ENSG00000116922_573;ENSG00000116922_574	2.19171858111596;1.93369157405641;6.18154302876218;3.8727407168181;15.6134776522868	4591	83	179	262	100-999
MUL1	rmd;ctrl	3'UTR;CDS	chr1:20826026-20826049:-;chr1:20826020-20826085:-;chr1:20827481-20827513:-	ENSG00000090432_210;ENSG00000090432_304;ENSG00000090432_305;ENSG00000090432_306	4.4120035963478;16.143332344498;3.39302817122588;13.5639719356199	3944	64	198	262	100-999
NFATC3	ctrl	3'UTR_non-coding;3'UTR	chr16:68260591-68260640:+;chr16:68260739-68260801:+;chr16:68262556-68262573:+	ENSG00000072736_32078;ENSG00000072736_32079;ENSG00000072736_32080;ENSG00000072736_32081	23.4704087449517;43.4898441022845;1.02942322746305;0.0876532136224615	5125	88	174	262	100-999
SKIL	rmd;ctrl	3'UTR	chr3:170110416-170110437:+;chr3:170110899-170110906:+;chr3:170111048-170111103:+;chr3:170112479-170112519:+;chr3:170112788-170112799:+;chr3:170113707-170113732:+;chr3:170113908-170113917:+;chr3:170114586-170114616:+;chr3:170110420-170110439:+;chr3:170110903-170110907:+;chr3:170110918-170110932:+;chr3:170112778-170112812:+;chr3:170113705-170113730:+;chr3:170113907-170113968:+;chr3:170114579-170114…	ENSG00000136603_3440;ENSG00000136603_3441;ENSG00000136603_3442;ENSG00000136603_3443;ENSG00000136603_3444;ENSG00000136603_3445;ENSG00000136603_3446;ENSG00000136603_3447;ENSG00000136603_9145;ENSG00000136603_9146;ENSG00000136603_9147;ENSG00000136603_9148;ENSG00000136603_9149;ENSG00000136603_9150;ENSG00000136603_9151;ENSG00000136603_9152	1.38301126624655;0.176214685934064;9.6477488659015;5.4198479750202;1.15911025466051;1.7439252773682;0.266685710494585;6.60622339629415;1.80205000999521;0.462696377182754;0.637833968128124;0.346107877723633;3.81625528149822;3.70397103581843;23.0786872757824;14.5945228669132	7218	154	108	262	100-999
KIAA1737;RP11-463C8.4;TMEM63C	rmd;ctrl	3'UTR_intron	chr14:77583411-77583447:+;chr14:77583495-77583537:+;chr14:77583569-77583603:+;chr14:77583498-77583618:+	ENSG00000165548_11854;ENSG00000259164_11851;ENSG00000198894_11848;ENSG00000198894_11849;ENSG00000259164_11852;ENSG00000165548_11855;ENSG00000165548_11856;ENSG00000259164_11853;ENSG00000198894_11850;ENSG00000259164_29399;ENSG00000198894_29396;ENSG00000165548_29400	2.70260842963356;2.53387764565727;2.52171986023999;2.81297611118633;2.82188446805549;2.84624514574356;6.41325801371138;6.0471272239948;6.02063876499985;91.953884613201;91.1898649929117;61.4283618633617	5995	173	88	261	100-999
LRP6	rmd;ctrl	3'UTR;3'UTR_intron	chr12:12268961-12268992:-;chr12:12273837-12273865:-;chr12:12268960-12268996:-;chr12:12269034-12269065:-;chr12:12273813-12273870:-	ENSG00000070018_10234;ENSG00000070018_10235;ENSG00000070018_25235;ENSG00000070018_25236;ENSG00000070018_25237	25.232064010912;6.76595676567154;80.4338368975879;4.04687202679865;4.32640227665557	7315	143	118	261	100-999
RPIA	rmd;ctrl	intron;3'UTR	chr2:89025758-89025776:+;chr2:89049754-89049892:+;chr2:89025758-89025777:+;chr2:89049721-89049904:+;chr2:89050352-89050372:+	ENSG00000153574_1811;ENSG00000153574_1812;ENSG00000153574_4503;ENSG00000153574_4504;ENSG00000153574_4505	4.37519293751356;56.8755858765742;3.6164839870564;94.4679892632048;1.55261247828643	7722	147	114	261	100-999
KIAA0825	rmd;ctrl	intron;non-coding_intron;3'UTR_intron	chr5:93615843-93615860:-;chr5:93703232-93703251:-;chr5:93752643-93752673:-;chr5:93752704-93752727:-;chr5:93803760-93803777:-;chr5:93855074-93855103:-;chr5:93855204-93855239:-;chr5:93855255-93855305:-;chr5:93855723-93855780:-;chr5:93932820-93932876:-;chr5:93945086-93945114:-;chr5:93735662-93735708:-;chr5:93740395-93740551:-;chr5:93746267-93746302:-;chr5:93746724-93746774:-;chr5:93749254-93749286:-…	ENSG00000185261_4726;ENSG00000185261_4727;ENSG00000185261_4728;ENSG00000185261_4729;ENSG00000185261_4730;ENSG00000185261_4731;ENSG00000185261_4732;ENSG00000185261_4733;ENSG00000185261_4734;ENSG00000185261_4735;ENSG00000185261_4736;ENSG00000185261_12318;ENSG00000185261_12319;ENSG00000185261_12320;ENSG00000185261_12321;ENSG00000185261_12322;ENSG00000185261_12323;ENSG00000185261_12324;ENSG0000018526…	3.98073473932715;1.50405876644148;2.01197187236529;1.27431100286544;2.77754804811636;2.88684585255517;7.26985816073342;7.13589213061492;1.89986530886598;1.54747231398508;1.2915689745572;2.49672684138064;7.2461849645329;3.55697911538181;1.89892934690823;1.44087295731939;1.90959924005608;3.71561285664453;1.02925634072938;4.93271815130606;3.05336210127482;2.67651452931699;2.40091684989646;4.75009660…	6731	132	128	260	100-999
C4orf46	rmd;ctrl	3'UTR;3'UTR_non-coding	chr4:159589956-159589984:-;chr4:159590092-159590138:-;chr4:159589624-159589666:-;chr4:159589748-159589788:-;chr4:159589830-159589889:-	ENSG00000205208_4202;ENSG00000205208_4203;ENSG00000205208_11127;ENSG00000205208_11128;ENSG00000205208_11129	11.5900161289809;10.4076642353696;8.28219331066715;7.45738030917212;11.7760863229805	5760	113	146	259	100-999
CPNE1;RBM12;RP1-309K20.6	rmd;ctrl	3'UTR_intron	chr20:34239953-34239969:-;chr20:34239951-34239990:-	ENSG00000244462_15187;ENSG00000272897_15186;ENSG00000214078_15185;ENSG00000214078_37181;ENSG00000272897_37182;ENSG00000244462_37183	2.30319703163603;2.22530460845516;2.18778201932222;60.7297324986476;60.4859058637151;54.808399703113	5830	132	127	259	100-999
DHRS2	rmd	3'UTR_non-coding	chr14:24114815-24114845:+	ENSG00000100867_11436	80.9207	7383	207	52	259	100-999
FAM222B	rmd;ctrl	3'UTR;intron	chr17:27083741-27083782:-;chr17:27083865-27083878:-;chr17:27085194-27085252:-;chr17:27164768-27164817:-;chr17:27083093-27083126:-;chr17:27083258-27083296:-;chr17:27083630-27083673:-;chr17:27083728-27083818:-;chr17:27084306-27084340:-;chr17:27084417-27084432:-;chr17:27084447-27084454:-;chr17:27084984-27085020:-;chr17:27085211-27085268:-	ENSG00000173065_13341;ENSG00000173065_13342;ENSG00000173065_13343;ENSG00000173065_13344;ENSG00000173065_33104;ENSG00000173065_33105;ENSG00000173065_33106;ENSG00000173065_33107;ENSG00000173065_33108;ENSG00000173065_33109;ENSG00000173065_33110;ENSG00000173065_33111;ENSG00000173065_33112	38.3486584751101;0.597107592561556;4.48173657135399;1.41627183977942;1.18070727638945;3.03981271260453;2.64601720901398;36.2501454440809;2.89132300827373;1.94732458367254;0.446058394617701;2.18683342408706;6.04708245105363	6120	73	186	259	100-999
LSM7	rmd;ctrl	3'UTR_non-coding	chr19:2321523-2321556:-;chr19:2321518-2321567:-	ENSG00000130332_14232;ENSG00000130332_35110	6.2797069210774;55.9056433287586	7308	194	65	259	100-999
SLC25A25	rmd;ctrl	3'UTR	chr9:130870786-130870876:+;chr9:130870782-130870956:+;chr9:130871001-130871065:+	ENSG00000148339_8438;ENSG00000148339_8439;ENSG00000148339_21876;ENSG00000148339_21877;ENSG00000148339_21878;ENSG00000148339_21879	32.3253527565712;0.582760452187827;65.9963570246876;1.05914781000708;1.30647159657358;1.05567173125228	7347	200	59	259	100-999
DNAJC2	rmd;ctrl	3'UTR_non-coding	chr7:102952974-102952990:-;chr7:102952960-102953011:-	ENSG00000105821_6783;ENSG00000105821_17211	1.73395165646635;103.828491073724	7275	155	103	258	100-999
NHS	rmd;ctrl	intron;3'UTR	chrX:17664873-17664890:+;chrX:17751023-17751064:+;chrX:17752953-17752958:+;chrX:17753267-17753286:+;chrX:17753631-17753655:+;chrX:17753880-17753895:+;chrX:17753987-17754029:+;chrX:17664872-17664897:+;chrX:17751010-17751076:+;chrX:17753262-17753304:+;chrX:17753985-17754022:+	ENSG00000188158_15951;ENSG00000188158_15952;ENSG00000188158_15953;ENSG00000188158_15954;ENSG00000188158_15955;ENSG00000188158_15956;ENSG00000188158_15957;ENSG00000188158_39126;ENSG00000188158_39127;ENSG00000188158_39128;ENSG00000188158_39129	0.967841910427304;5.22775588641878;0.156848018787895;2.92351753266521;2.25278982981675;1.02709577917657;14.4466585706119;4.34822216116427;41.1261232037655;32.7809937627496;11.9043508697126	7694	183	75	258	100-999
RBM14-RBM4;RBM4	rmd;ctrl	3'UTR_intron	chr11:66408595-66408622:+;chr11:66408590-66408624:+	ENSG00000173933_9776;ENSG00000248643_9778;ENSG00000173933_9777;ENSG00000248643_9779;ENSG00000173933_24080;ENSG00000248643_24082	1.08938062464841;0.848749847853001;3.83394337992989;3.17061545477395;40.9506725207623;38.3063880488777	4502	148	110	258	100-999
U2SURP	ctrl	3'UTR	chr3:142775354-142775382:+	ENSG00000163714_8897	34.5743	7624	60	198	258	100-999
FOXF2	rmd;ctrl	3'UTR	chr6:1395569-1395581:+;chr6:1395745-1395832:+	ENSG00000137273_5524;ENSG00000137273_13904	0.327276118274641;68.0023372391505	5998	110	147	257	100-999
PDPK1	rmd;ctrl	3'UTR	chr16:2652925-2652947:+;chr16:2652955-2652967:+;chr16:2653035-2653056:+;chr16:2653141-2653188:+;chr16:2647897-2647935:+;chr16:2652920-2652947:+;chr16:2653020-2653057:+;chr16:2653104-2653185:+	ENSG00000140992_12634;ENSG00000140992_12635;ENSG00000140992_12636;ENSG00000140992_12637;ENSG00000140992_31400;ENSG00000140992_31401;ENSG00000140992_31402;ENSG00000140992_31403	3.08509129382046;2.26027080482761;5.3621534211847;27.9762629050175;13.7077534561016;4.17190271630353;3.97838175555074;14.035248172556	6114	138	119	257	100-999
RNF168	rmd;ctrl	3'UTR;intron	chr3:196195788-196195821:-;chr3:196195780-196195823:-;chr3:196229620-196229679:-	ENSG00000163961_3567;ENSG00000163961_9416;ENSG00000163961_9417	19.9688964725378;23.6226807159745;6.18142826884838	4067	75	182	257	100-999
VGLL3	rmd;ctrl	3'UTR	chr3:86989826-86989867:-;chr3:86989883-86989953:-;chr3:86990159-86990218:-;chr3:86990224-86990229:-;chr3:86990258-86990289:-;chr3:86990317-86990345:-;chr3:86990715-86990744:-;chr3:86990767-86990806:-;chr3:86995558-86995570:-;chr3:86995945-86995985:-;chr3:86989785-86989901:-;chr3:86989920-86989968:-;chr3:86989984-86990046:-;chr3:86990159-86990197:-;chr3:86990206-86990214:-;chr3:86990257-86990289:-…	ENSG00000206538_2974;ENSG00000206538_2975;ENSG00000206538_2976;ENSG00000206538_2977;ENSG00000206538_2978;ENSG00000206538_2979;ENSG00000206538_2980;ENSG00000206538_2981;ENSG00000206538_2982;ENSG00000206538_2983;ENSG00000206538_7973;ENSG00000206538_7974;ENSG00000206538_7975;ENSG00000206538_7976;ENSG00000206538_7977;ENSG00000206538_7978;ENSG00000206538_7979;ENSG00000206538_7980;ENSG00000206538_7981;…	2.22227133342683;7.48305356298248;3.05005464990507;0.0623793251209331;4.16824362768858;2.69123478350917;1.86230034850864;1.34970655688199;0.587750708297636;1.30030222622946;23.343061071676;14.2752613708623;0.101609333879746;10.2137097722953;7.24195399413613;0.0839582789322174;5.63596906875529;0.00777882790227073;0.242489024203066;0.589845429508729	7399	149	108	257	100-999
PPM1G	rmd;ctrl	3'UTR_non-coding	chr2:27604067-27604092:-;chr2:27604067-27604097:-	ENSG00000115241_1476;ENSG00000115241_3520	14.3618526518008;25.6414999067098	3724	52	204	256	100-999
C12orf65	rmd;ctrl	3'UTR;non-coding_intron	chr12:123742413-123742475:+;chr12:123739173-123739212:+;chr12:123742403-123742495:+	ENSG00000130921_10919;ENSG00000130921_27032;ENSG00000130921_27033	33.6567314145225;7.16046235277214;77.8605039784838	6271	185	69	254	100-999
CLSPN	rmd;ctrl	intron	chr1:36199859-36199888:-;chr1:36199859-36199896:-;chr1:36225769-36225809:-	ENSG00000092853_316;ENSG00000092853_548;ENSG00000092853_549	11.3074499392596;26.9358748109095;22.6783063022705	4380	59	195	254	100-999
CNOT2	rmd;ctrl	3'UTR;3'UTR_intron	chr12:70748396-70748414:+;chr12:70748730-70748769:+;chr12:70739661-70739767:+;chr12:70748727-70748772:+	ENSG00000111596_10621;ENSG00000111596_10622;ENSG00000111596_26207;ENSG00000111596_26208	0.5094212274368;12.4226771241177;14.403578668948;99.9805584175632	6309	194	60	254	100-999
HOXD10;HOXD11	rmd;ctrl	3'UTR_non-coding_intron	chr2:176974315-176974376:+;chr2:176974281-176974377:+	ENSG00000128713_2164;ENSG00000128710_2165;ENSG00000128710_5684;ENSG00000128713_5683	2.85471519148524;2.90811317815735;103.77499813466;75.5828809897096	6591	157	97	254	100-999
RAPGEF1	rmd;ctrl	3'UTR;intron;5'UTR_intron	chr9:134452174-134452207:-;chr9:134604509-134604560:-;chr9:134612913-134612936:-;chr9:134452174-134452210:-	ENSG00000107263_8461;ENSG00000107263_8462;ENSG00000107263_8463;ENSG00000107263_21923	23.5113963750254;5.31905551349322;2.98170976414166;47.3277481383588	4824	90	164	254	100-999
CNOT11	rmd;ctrl	3'UTR	chr2:101886041-101886065:+;chr2:101886040-101886068:+	ENSG00000158435_1860;ENSG00000158435_4625	25.2562741458572;34.470371132016	5926	190	62	252	100-999
BAIAP2	rmd;ctrl	3'UTR_intron	chr17:79084238-79084309:+;chr17:79084238-79084302:+	ENSG00000175866_13783;ENSG00000175866_33979	61.8485855177638;28.8930725180277	6112	109	142	251	100-999
CCDC23	rmd;ctrl	3'UTR	chr1:43272785-43272850:-;chr1:43272777-43272866:-	ENSG00000177868_427;ENSG00000177868_724	13.2721172478054;66.9015898955027	9587	49	202	251	100-999
CCNE1	rmd;ctrl	3'UTR_non-coding	chr19:30314871-30314896:+;chr19:30315170-30315215:+;chr19:30314867-30314870:+;chr19:30314878-30314895:+;chr19:30314989-30315016:+;chr19:30315169-30315215:+	ENSG00000105173_14586;ENSG00000105173_14587;ENSG00000105173_14588;ENSG00000105173_35811;ENSG00000105173_35812;ENSG00000105173_35813;ENSG00000105173_35814	1.04533077783611;6.02724487991932;21.5635895661049;0.111741939035117;1.36681537073099;2.82382767253236;22.0808089494177	6128	124	127	251	100-999
ERLIN1	rmd;ctrl	3'UTR	chr10:101909859-101909897:-;chr10:101909859-101909904:-	ENSG00000107566_9246;ENSG00000107566_23125	15.4430382331007;45.6837474144453	4388	54	197	251	100-999
CRK	ctrl	3'UTR;intron	chr17:1324050-1324064:-;chr17:1324137-1324144:-;chr17:1338963-1339020:-	ENSG00000167193_32697;ENSG00000167193_32698;ENSG00000167193_32699	2.32630784994611;0.282158440765377;60.6253326139877	6213	81	169	250	100-999
SOWAHC	rmd;ctrl	3'UTR	chr2:110374907-110374945:+;chr2:110374906-110374960:+	ENSG00000198142_1902;ENSG00000198142_4705	12.7529626497731;30.6235145751541	4919	74	176	250	100-999
ZFP1	rmd;ctrl	3'UTR	chr16:75205436-75205464:+;chr16:75206083-75206133:+;chr16:75205909-75205950:+;chr16:75205988-75206039:+;chr16:75206081-75206131:+	ENSG00000184517_13024;ENSG00000184517_13025;ENSG00000184517_32322;ENSG00000184517_32323;ENSG00000184517_32324	0.76179943172449;27.3272429103706;19.0010285368047;4.27217061288596;75.330983144136	7220	132	118	250	100-999
PALM2	rmd;ctrl	intron	chr9:112468003-112468047:+;chr9:112468002-112468060:+	ENSG00000243444_8262;ENSG00000243444_21384	50.9912763875564;77.5875356503221	6929	230	19	249	100-999
TUBD1	rmd;ctrl	3'UTR	chr17:57936856-57936893:-;chr17:57936852-57936897:-	ENSG00000108423_13608;ENSG00000108423_33646	47.5675880480899;62.4455275288521	5423	166	83	249	100-999
CSRNP1	rmd;ctrl	3'UTR	chr3:39183465-39183484:-;chr3:39183575-39183592:-;chr3:39183430-39183533:-;chr3:39183567-39183627:-;chr3:39184223-39184257:-	ENSG00000144655_2744;ENSG00000144655_2745;ENSG00000144655_7273;ENSG00000144655_7274;ENSG00000144655_7275	2.19843977133346;3.89331757541327;15.9815226097492;8.35677346538685;12.056814385162	5392	151	97	248	100-999
KMT2E	rmd;ctrl	intron;3'UTR_CDS;3'UTR	chr7:104695873-104695923:+;chr7:104697609-104697626:+;chr7:104707034-104707094:+;chr7:104753090-104753140:+;chr7:104753866-104753973:+;chr7:104754207-104754245:+;chr7:104754292-104754330:+;chr7:104754394-104754434:+;chr7:104754452-104754503:+;chr7:104655008-104655045:+;chr7:104753870-104753942:+;chr7:104753981-104754056:+;chr7:104754142-104754166:+;chr7:104754210-104754233:+;chr7:104754271-104754…	ENSG00000005483_6789;ENSG00000005483_6790;ENSG00000005483_6791;ENSG00000005483_6792;ENSG00000005483_6793;ENSG00000005483_6794;ENSG00000005483_6795;ENSG00000005483_6796;ENSG00000005483_6797;ENSG00000005483_17225;ENSG00000005483_17226;ENSG00000005483_17227;ENSG00000005483_17228;ENSG00000005483_17229;ENSG00000005483_17230;ENSG00000005483_17231	1.45935048715139;0.413494748919708;1.73994230037108;1.62779678658083;19.5589656332022;3.18914145298752;1.6247822535151;3.03977429805328;2.84663957088474;2.48736398285123;35.9496451881646;4.12747751663713;0.865453661480535;1.76567665914855;20.446978344817;3.85691446500251	5810	100	148	248	100-999
ARHGEF2	rmd;ctrl	3'UTR_non-coding	chr1:155916667-155916695:-;chr1:155916667-155916698:-	ENSG00000116584_876;ENSG00000116584_1904	19.8487914841921;90.5997844670604	6562	172	75	247	100-999
LINC00478	rmd;ctrl	intron;non-coding_intron	chr21:17617352-17617369:+;chr21:17818539-17818555:+;chr21:17911422-17911444:+;chr21:17912159-17912180:+;chr21:17445294-17445310:+;chr21:17457212-17457226:+;chr21:17465104-17465119:+;chr21:17484126-17484146:+;chr21:17493353-17493367:+;chr21:17498833-17498850:+;chr21:17506073-17506096:+;chr21:17511216-17511250:+;chr21:17528525-17528545:+;chr21:17544207-17544228:+;chr21:17565606-17565620:+;chr21:175…	ENSG00000215386_15400;ENSG00000215386_15401;ENSG00000215386_15402;ENSG00000215386_15403;ENSG00000215386_37620;ENSG00000215386_37621;ENSG00000215386_37622;ENSG00000215386_37623;ENSG00000215386_37624;ENSG00000215386_37625;ENSG00000215386_37626;ENSG00000215386_37627;ENSG00000215386_37628;ENSG00000215386_37629;ENSG00000215386_37630;ENSG00000215386_37631;ENSG00000215386_37632;ENSG00000215386_37633;ENS…	1.46407809165478;1.35799645578535;6.49214883001949;3.59373605916361;0.417601786622392;0.433431273665793;0.391494098640282;1.53430980216685;0.74002910255204;0.445122542777555;0.632012675128618;0.887540170300372;0.5236949716956;0.522543558500362;0.796745630577453;0.661247870985565;0.311444448941883;0.468852834416964;0.864175497007129;0.443709474604502;0.628458210252993;1.08093212496453;0.6831459417…	10051	199	48	247	100-999
PANK3	rmd;ctrl	3'UTR	chr5:167975578-167975611:-;chr5:167977447-167977469:-;chr5:167975505-167975613:-;chr5:167975706-167975783:-	ENSG00000120137_5382;ENSG00000120137_5383;ENSG00000120137_5384;ENSG00000120137_13598;ENSG00000120137_13599;ENSG00000120137_13600	1.85425844588242;0.224680040136594;2.00161880000377;23.5056824410233;4.6523524927566;27.0986587513349	7253	121	126	247	100-999
EED	rmd;ctrl	3'UTR_non-coding;3'UTR_CDS_non-coding	chr11:85989644-85989652:+;chr11:85989737-85989770:+;chr11:85989535-85989547:+;chr11:85989616-85989655:+;chr11:85989732-85989787:+	ENSG00000074266_9889;ENSG00000074266_9890;ENSG00000074266_24444;ENSG00000074266_24445;ENSG00000074266_24446;ENSG00000074266_24447;ENSG00000074266_24448	0.144719273288132;4.33014377090104;0.423510280153877;0.0627459008991639;0.0130915268963699;45.4046749189985;8.59242084623768	6897	185	61	246	100-999
KLHL28	rmd;ctrl	3'UTR;CDS	chr14:45393526-45393621:-;chr14:45393671-45393712:-;chr14:45393804-45393833:-;chr14:45396666-45396684:-;chr14:45396718-45396749:-;chr14:45397297-45397309:-;chr14:45397573-45397606:-;chr14:45397826-45397836:-;chr14:45397974-45397980:-;chr14:45398052-45398085:-;chr14:45414693-45414714:-;chr14:45393530-45393572:-;chr14:45393593-45393637:-;chr14:45393668-45393713:-;chr14:45393719-45393727:-;chr14:453…	ENSG00000179454_11532;ENSG00000179454_11533;ENSG00000179454_11534;ENSG00000179454_11535;ENSG00000179454_11536;ENSG00000179454_11537;ENSG00000179454_11538;ENSG00000179454_11539;ENSG00000179454_11540;ENSG00000179454_11541;ENSG00000179454_11542;ENSG00000179454_11543;ENSG00000179454_28769;ENSG00000179454_28770;ENSG00000179454_28771;ENSG00000179454_28772;ENSG00000179454_28773;ENSG00000179454_28774;ENS…	10.0857571550406;10.5959488068681;1.32854372496999;1.17135823735013;0.771367335799457;2.96181891970597;0.652418936616998;3.36286390922186;0.290183052936232;0.255293878423178;13.5389427829318;2.11864653892784;2.0581649632315;5.65522126176489;3.94917919336135;0.296364543062135;0.845089393679303;0.992978579416064;0.463567282372381;2.60307473256758;1.01274763472206;0.435279677883496	4868	121	125	246	100-999
TYW3	rmd;ctrl	3'UTR_non-coding	chr1:75232138-75232178:+;chr1:75232130-75232200:+	ENSG00000162623_596;ENSG00000162623_1358	14.0547204337416;74.6244627056305	6410	62	184	246	100-999
CTC-432M15.3;FNIP1	rmd;ctrl	3'UTR_intron;intron	chr5:130977770-130977811:-;chr5:130978943-130978961:-;chr5:130977767-130977807:-;chr5:130979765-130979789:-;chr5:130994435-130994461:-;chr5:131130023-131130112:-;chr5:131131309-131131398:-	ENSG00000217128_4959;ENSG00000273217_4957;ENSG00000217128_4960;ENSG00000273217_4958;ENSG00000273217_12828;ENSG00000217128_12833;ENSG00000273217_12829;ENSG00000217128_12834;ENSG00000273217_12830;ENSG00000217128_12835;ENSG00000273217_12831;ENSG00000217128_12836;ENSG00000273217_12832;ENSG00000217128_12837	8.86512994579259;8.78970429380384;0.411348386080053;0.401775584270457;8.93635366222425;8.82358179308727;1.81507542865139;1.786790921534;2.70237294792579;2.66895048205585;8.03407755555534;7.93839766120908;10.3244055027806;10.2016473458664	4052	40	205	245	100-999
SEMA4C	rmd;ctrl	3'UTR_non-coding	chr2:97525480-97525508:-;chr2:97525648-97525693:-;chr2:97525711-97525777:-;chr2:97525472-97525805:-;chr2:97526280-97526317:-	ENSG00000168758_1818;ENSG00000168758_1819;ENSG00000168758_1820;ENSG00000168758_4533;ENSG00000168758_4534;ENSG00000168758_4535	1.86174158490204;2.14791391546624;2.53874026917297;60.5614995844484;43.0281771126558;6.61223294865073	7938	183	62	245	100-999
RNF44	rmd;ctrl	3'UTR	chr5:175953716-175953758:-;chr5:175953800-175953809:-;chr5:175953820-175953878:-;chr5:175953980-175954027:-;chr5:175953716-175953784:-;chr5:175953798-175954056:-	ENSG00000146083_5452;ENSG00000146083_5453;ENSG00000146083_5454;ENSG00000146083_5455;ENSG00000146083_13825;ENSG00000146083_13826	5.05310499473821;0.497791397723776;2.95050818994143;1.68629803934429;18.0498662473917;70.2446698640704	6874	147	97	244	100-999
ZNF92	rmd;ctrl	3'UTR	chr7:64865902-64865927:+;chr7:64865942-64865984:+;chr7:64865741-64865771:+;chr7:64865892-64865984:+	ENSG00000146757_6615;ENSG00000146757_6616;ENSG00000146757_16506;ENSG00000146757_16507	6.94052930107213;18.1467822316172;1.90084284428281;41.2573654609124	5019	110	134	244	100-999
ZYG11A	rmd;ctrl	intron;3'UTR	chr1:53339693-53339707:+;chr1:53348122-53348135:+;chr1:53360215-53360234:+;chr1:53359446-53359499:+;chr1:53360190-53360236:+	ENSG00000203995_469;ENSG00000203995_470;ENSG00000203995_471;ENSG00000203995_472;ENSG00000203995_955;ENSG00000203995_956	1.15179470629369;0.319272295802959;0.169918898026285;0.253833765459539;4.25522145283843;80.7769170787273	5307	63	181	244	100-999
DDOST	rmd;ctrl	3'UTR	chr1:20978708-20978731:-;chr1:20978694-20978738:-	ENSG00000244038_211;ENSG00000244038_308	9.28255778140363;58.6470551975874	9969	157	86	243	100-999
GLCCI1	rmd;ctrl	3'UTR_non-coding_intron	chr7:8127809-8127823:+;chr7:8128147-8128169:+;chr7:8128369-8128387:+;chr7:8128527-8128551:+;chr7:8128593-8128595:+;chr7:8128642-8128710:+;chr7:8127831-8127857:+;chr7:8128344-8128397:+;chr7:8128593-8128603:+;chr7:8128644-8128708:+	ENSG00000106415_6355;ENSG00000106415_6356;ENSG00000106415_6357;ENSG00000106415_6358;ENSG00000106415_6359;ENSG00000106415_6360;ENSG00000106415_15939;ENSG00000106415_15940;ENSG00000106415_15941;ENSG00000106415_15942	0.629649457643075;9.72620280908231;0.832696991732249;1.55877007739026;0.173457815771798;45.2012472941018;2.20749702654553;4.34244217152947;0.896329904005362;38.7756363820959	6511	143	100	243	100-999
MED30	rmd;ctrl	3'UTR;intron	chr8:118552296-118552365:+;chr8:118552373-118552377:+;chr8:118552406-118552500:+;chr8:118548460-118548638:+;chr8:118552252-118552357:+;chr8:118552392-118552499:+	ENSG00000164758_7621;ENSG00000164758_7622;ENSG00000164758_7623;ENSG00000164758_7624;ENSG00000164758_7625;ENSG00000164758_19699;ENSG00000164758_19700;ENSG00000164758_19701	5.55046361080848;1.71446846608218;0.310883909277551;0.231736331507112;28.2255579146302;31.5068732748374;17.2167279470013;22.5983009084122	6418	174	69	243	100-999
HMGN3	ctrl	intron	chr6:79911529-79911588:-	ENSG00000118418_14774	64.5946	5676	120	122	242	100-999
MIR22HG	rmd;ctrl	non-coding	chr17:1614816-1614891:-;chr17:1614969-1614984:-;chr17:1617209-1617230:-;chr17:1614810-1614924:-;chr17:1614957-1615024:-;chr17:1617209-1617230:-	ENSG00000186594_13142;ENSG00000186594_13143;ENSG00000186594_13144;ENSG00000186594_32702;ENSG00000186594_32703;ENSG00000186594_32704	5.96705512269317;3.08806297587816;5.7762404884897;35.5018681299851;37.1339765590083;7.00682029864747	8476	123	118	241	100-999
RAPGEF2	rmd;ctrl	3'UTR	chr4:160281101-160281145:+;chr4:160281208-160281244:+;chr4:160279847-160279865:+;chr4:160281099-160281146:+;chr4:160281204-160281281:+	ENSG00000109756_4208;ENSG00000109756_4209;ENSG00000109756_11135;ENSG00000109756_11136;ENSG00000109756_11137	5.67517386437306;46.0318485120993;1.65476062919055;9.62690054941283;35.445769244235	5324	141	100	241	100-999
AC026703.1;NPR3	rmd;ctrl	3'UTR	chr5:32791604-32791632:+;chr5:32791609-32791632:+	ENSG00000113389_4430;ENSG00000181495_4431;ENSG00000113389_11611;ENSG00000181495_11613	21.9233993675018;21.9213836722403;33.1991618136753;24.5427925632549	5121	189	51	240	100-999
ZNF430	rmd;ctrl	3'UTR	chr19:21241912-21241924:+;chr19:21242409-21242438:+;chr19:21242625-21242651:+;chr19:21242713-21242769:+;chr19:21242810-21242851:+;chr19:21241911-21241943:+;chr19:21242402-21242538:+;chr19:21242592-21242647:+;chr19:21242718-21242778:+;chr19:21242810-21242849:+	ENSG00000118620_14463;ENSG00000118620_14464;ENSG00000118620_14465;ENSG00000118620_14466;ENSG00000118620_14467;ENSG00000118620_35643;ENSG00000118620_35644;ENSG00000118620_35645;ENSG00000118620_35646;ENSG00000118620_35647;ENSG00000118620_35648	0.803770152050231;2.42679536059473;3.31956175535644;6.76814017893722;14.356475470878;4.71794748871327;6.0089416222229;7.14146678017572;6.81777441476226;8.39116922967144;13.1874826985745	4978	123	117	240	100-999
AFTPH	rmd;ctrl	3'UTR	chr2:64819437-64819451:+;chr2:64819464-64819500:+;chr2:64819917-64819929:+;chr2:64820085-64820132:+;chr2:64819461-64819501:+;chr2:64819916-64819933:+;chr2:64820080-64820136:+	ENSG00000119844_1681;ENSG00000119844_1682;ENSG00000119844_1683;ENSG00000119844_1684;ENSG00000119844_1685;ENSG00000119844_4266;ENSG00000119844_4267;ENSG00000119844_4268	1.84579920772363;0.344902644255858;5.87831932393427;0.502235028740039;9.59366114820356;12.698133490501;0.944218552146874;4.84074396778496	5920	88	151	239	100-999
JUN	rmd;ctrl	3'UTR	chr1:59247062-59247118:-;chr1:59247187-59247302:-;chr1:59247047-59247121:-;chr1:59247187-59247263:-;chr1:59247514-59247538:-	ENSG00000177606_517;ENSG00000177606_518;ENSG00000177606_1052;ENSG00000177606_1053;ENSG00000177606_1054	76.0947650112258;22.5582082795838;17.1868857634051;8.39843957628887;0.750718957117524	7138	181	58	239	100-999
SMEK2	rmd;ctrl	intron;non-coding_intron	chr2:55840616-55840641:-;chr2:55840533-55840660:-;chr2:55841440-55841481:-;chr2:55841504-55841760:-;chr2:55841827-55841908:-;chr2:55841925-55842002:-;chr2:55843840-55843957:-	ENSG00000138041_1619;ENSG00000138041_4106;ENSG00000138041_4107;ENSG00000138041_4108;ENSG00000138041_4109;ENSG00000138041_4110;ENSG00000138041_4111	2.34347887417419;16.9564989054058;4.88861251517094;27.3192161555799;14.6924419121434;18.0444058089401;12.9975700792657	6777	141	98	239	100-999
GLI2	rmd;ctrl	intron;3'UTR	chr2:121520625-121520666:+;chr2:121541854-121541907:+;chr2:121551245-121551280:+;chr2:121558673-121558708:+;chr2:121567579-121567617:+;chr2:121612701-121612737:+;chr2:121669699-121669755:+;chr2:121749638-121749666:+;chr2:121749949-121749966:+;chr2:121749994-121749997:+;chr2:121750008-121750017:+;chr2:121750030-121750053:+;chr2:121516599-121516635:+;chr2:121533504-121533547:+;chr2:121618117-121618…	ENSG00000074047_1940;ENSG00000074047_1941;ENSG00000074047_1942;ENSG00000074047_1943;ENSG00000074047_1944;ENSG00000074047_1945;ENSG00000074047_1946;ENSG00000074047_1947;ENSG00000074047_1948;ENSG00000074047_1949;ENSG00000074047_1950;ENSG00000074047_1951;ENSG00000074047_4797;ENSG00000074047_4798;ENSG00000074047_4799;ENSG00000074047_4800;ENSG00000074047_4801;ENSG00000074047_4802;ENSG00000074047_4803;…	1.2145537634427;1.61217087667112;0.986391982668154;1.10380487930953;1.07111964889509;1.00003001603966;1.63819209457737;2.78869420083242;1.16347558280044;0.0476935387635232;0.495094937262706;1.12674473968362;1.77019548453291;4.11896986076444;2.95984029126944;2.11586175109981;0.464517344928426;2.98988554799762;10.2338459048176;2.49207141892501;42.6724439658882	5091	82	156	238	100-999
HP1BP3	ctrl	3'UTR_non-coding	chr1:21069592-21069647:-	ENSG00000127483_312	54.8894	5485	133	105	238	100-999
PCID2	ctrl	3'UTR_non-coding	chr13:113832094-113832113:-	ENSG00000126226_28205;ENSG00000126226_28206	0.517613214552928;2.03123595313696	3768	18	220	238	100-999
TUSC1	ctrl	3'UTR	chr9:25677498-25677535:-	ENSG00000198680_20629	12.0399	5128	150	88	238	100-999
PCGF1	rmd;ctrl	3'UTR_non-coding	chr2:74732171-74732214:-;chr2:74732171-74732223:-	ENSG00000115289_1770;ENSG00000115289_4432	37.4888453045458;66.1757112630283	6896	115	122	237	100-999
SOX12	rmd;ctrl	3'UTR	chr20:309168-309204:+;chr20:309241-309267:+;chr20:309162-309310:+	ENSG00000177732_15058;ENSG00000177732_15059;ENSG00000177732_36690	7.84121329340799;1.9425121806584;128.525240437308	16045	226	11	237	100-999
TLX3	rmd;ctrl	3'UTR	chr5:170738894-170738920:+;chr5:170739088-170739132:+;chr5:170738884-170739010:+;chr5:170739068-170739137:+	ENSG00000164438_5403;ENSG00000164438_5404;ENSG00000164438_13760;ENSG00000164438_13761	1.25184377142899;4.14631285175423;18.1358934359434;15.8617702433217	4789	97	140	237	100-999
EMP2	rmd;ctrl	3'UTR	chr16:10626664-10626688:-;chr16:10626636-10626706:-	ENSG00000213853_12683;ENSG00000213853_31546	9.91239383479881;71.2897487262753	7361	110	126	236	100-999
TMEM123	rmd;ctrl	3'UTR	chr11:102267070-102267111:-;chr11:102267065-102267127:-;chr11:102267409-102267438:-	ENSG00000152558_9973;ENSG00000152558_24595;ENSG00000152558_24596	28.4637566699734;53.3024605816252;7.47113871367656	6791	163	73	236	100-999
ELL2	rmd;ctrl	3'UTR	chr5:95223545-95223570:-;chr5:95224319-95224344:-;chr5:95223538-95223575:-;chr5:95224320-95224343:-	ENSG00000118985_4745;ENSG00000118985_4746;ENSG00000118985_12350;ENSG00000118985_12351	14.17095953164;22.0595001037738;26.085366505848;8.40335223777377	5455	154	81	235	100-999
ETS1	rmd;ctrl	3'UTR	chr11:128328684-128328749:-;chr11:128328803-128328833:-;chr11:128328856-128328870:-;chr11:128328999-128329044:-;chr11:128331576-128331602:-;chr11:128331766-128331801:-;chr11:128331821-128331845:-;chr11:128332127-128332147:-;chr11:128328678-128328758:-;chr11:128328799-128328864:-;chr11:128328916-128328950:-;chr11:128328961-128329094:-;chr11:128331617-128331659:-;chr11:128331772-128331800:-;chr11:1…	ENSG00000134954_10112;ENSG00000134954_10113;ENSG00000134954_10114;ENSG00000134954_10115;ENSG00000134954_10116;ENSG00000134954_10117;ENSG00000134954_10118;ENSG00000134954_10119;ENSG00000134954_25002;ENSG00000134954_25003;ENSG00000134954_25004;ENSG00000134954_25005;ENSG00000134954_25006;ENSG00000134954_25007;ENSG00000134954_25008;ENSG00000134954_25009;ENSG00000134954_25010	26.9607500957187;10.2210119042356;0.774864864665792;7.12707583000613;2.00925860710391;3.20984322202479;2.02867203490496;2.4337552133334;32.2613421581591;35.0599936465799;0.152331606050501;1.25342291207165;13.7610752041651;2.84577628020133;3.40923602265276;2.12432588382331;0.196613525756151	7740	131	104	235	100-999
ARC	rmd;ctrl	3'UTR	chr8:143692410-143692464:-;chr8:143692407-143692463:-	ENSG00000198576_7844;ENSG00000198576_20140	56.1429044713011;10.9234373084065	5330	126	108	234	100-999
ISOC1	rmd;ctrl	3'UTR	chr5:128449678-128449721:+;chr5:128449670-128449721:+	ENSG00000066583_4949;ENSG00000066583_12818	31.7948222448813;43.6945220267635	4460	70	164	234	100-999
ZNRF1	rmd;ctrl	3'UTR_non-coding	chr16:75142346-75142379:+;chr16:75142468-75142513:+;chr16:75142548-75142599:+;chr16:75141898-75141929:+;chr16:75142338-75142384:+;chr16:75142454-75142611:+;chr16:75144563-75144610:+	ENSG00000186187_13021;ENSG00000186187_13022;ENSG00000186187_13023;ENSG00000186187_32318;ENSG00000186187_32319;ENSG00000186187_32320;ENSG00000186187_32321	20.6724286663164;10.2103900530752;9.87674071026524;2.46689109156079;61.0509240698334;61.5898765730034;5.59071110896205	8721	112	122	234	100-999
RGS16	rmd	3'UTR	chr1:182567760-182567813:-	ENSG00000143333_1075	101.971	6974	159	74	233	100-999
EXOC8	rmd;ctrl	3'UTR	chr1:231468501-231468537:-;chr1:231468503-231468552:-	ENSG00000116903_1276;ENSG00000116903_2807	34.5132030390275;25.8344567033101	6105	158	74	232	100-999
RNF130	rmd;ctrl	3'UTR_non-coding_intron	chr5:179382491-179382552:-;chr5:179382476-179382557:-	ENSG00000113269_5517;ENSG00000113269_13878	26.3798735838034;48.017595292237	5719	97	135	232	100-999
ZNF507	rmd;ctrl	3'UTR;intron	chr19:32877357-32877403:+;chr19:32877671-32877746:+;chr19:32851571-32851626:+;chr19:32877310-32877347:+;chr19:32877388-32877404:+;chr19:32877668-32877766:+	ENSG00000168813_14592;ENSG00000168813_14593;ENSG00000168813_35815;ENSG00000168813_35816;ENSG00000168813_35817;ENSG00000168813_35818	3.02613780121621;28.0124644869885;6.18197705324156;1.41378256377993;1.18136873501013;81.2136464994995	6116	180	52	232	100-999
CCDC71L;CTB-111H14.1	rmd;ctrl	3'UTR_intron	chr7:106299816-106299854:-;chr7:106300233-106300262:-;chr7:106299802-106299940:-;chr7:106300234-106300264:-	ENSG00000253276_6843;ENSG00000243797_6840;ENSG00000243797_6842;ENSG00000253276_6844;ENSG00000253276_17335;ENSG00000243797_17331;ENSG00000243797_17332;ENSG00000243797_17334;ENSG00000253276_17336	9.03887743854845;11.3076036604362;4.56484367518788;3.3895382254455;28.6208079983379;35.6127337782929;8.68367591253021;2.44420981451136;1.82251058956529	5551	173	58	231	100-999
JOSD1	rmd;ctrl	3'UTR;5'UTR_non-coding_intron	chr22:39081635-39081662:-;chr22:39096176-39096201:-;chr22:39081633-39081676:-;chr22:39096169-39096209:-	ENSG00000100221_15743;ENSG00000100221_15744;ENSG00000100221_38698;ENSG00000100221_38699	4.6773893986511;5.69646992798236;22.7938069294759;33.3010106470317	7052	179	52	231	100-999
SFT2D3	ctrl	3'UTR	chr2:128461226-128461385:+	ENSG00000173349_4838	62.9528	5046	187	44	231	100-999
TCEB1	rmd;ctrl	3'UTR_intron	chr8:74858331-74858359:-;chr8:74858323-74858375:-;chr8:74858647-74858656:-;chr8:74858776-74858822:-	ENSG00000154582_7439;ENSG00000154582_19088;ENSG00000154582_19089;ENSG00000154582_19090	8.08896808964553;8.83073994997198;0.817494361337452;16.2055322537898	3862	57	174	231	100-999
TUBB6	rmd;ctrl	3'UTR_non-coding_intron	chr18:12326533-12326564:+;chr18:12326534-12326565:+	ENSG00000176014_13869;ENSG00000176014_34214	22.2076594028221;65.1329761713421	6171	196	35	231	100-999
ABHD13	rmd;ctrl	intron;3'UTR	chr13:108880172-108880189:+;chr13:108883189-108883207:+;chr13:108883216-108883250:+;chr13:108885991-108886025:+;chr13:108883163-108883171:+;chr13:108883179-108883291:+;chr13:108885976-108886026:+	ENSG00000139826_11395;ENSG00000139826_11396;ENSG00000139826_11397;ENSG00000139826_11398;ENSG00000139826_28171;ENSG00000139826_28172;ENSG00000139826_28173	3.69271401175419;2.64749753856228;11.5109770729515;10.916894402147;0.786533729164029;43.4614509569497;11.9370097805082	5605	120	110	230	100-999
RHOBTB3	rmd;ctrl	3'UTR_intron;intron	chr5:95132023-95132066:+;chr5:95069180-95069283:+;chr5:95132015-95132065:+	ENSG00000164292_4743;ENSG00000164292_12347;ENSG00000164292_12348	7.44994119113277;18.5072608065473;29.3277664449403	4237	79	151	230	100-999
KCTD13	rmd;ctrl	3'UTR_intron	chr16:29917672-29917790:-;chr16:29917667-29917786:-	ENSG00000174943_12798;ENSG00000174943_31801	48.6826948847913;61.6362825066109	5320	75	154	229	100-999
NR1H2	rmd;ctrl	3'UTR	chr19:50886142-50886172:+;chr19:50886131-50886175:+	ENSG00000131408_14905;ENSG00000131408_36434	11.3462684555024;101.032807895249	17405	190	39	229	100-999
UBALD2	rmd;ctrl	3'UTR	chr17:74266681-74266812:+;chr17:74267345-74267369:+;chr17:74266649-74266872:+;chr17:74267340-74267375:+	ENSG00000185262_13732;ENSG00000185262_13733;ENSG00000185262_33856;ENSG00000185262_33857	32.7094164623127;6.37518182737977;37.7720764306553;10.7583561866748	6822	174	55	229	100-999
DCAF7	rmd;ctrl	3'UTR_non-coding	chr17:61671589-61671628:+;chr17:61671587-61671628:+	ENSG00000136485_13635;ENSG00000136485_33685	38.1101299479993;39.1806586674796	4287	75	153	228	100-999
FGFR1OP2	rmd;ctrl	3'UTR	chr12:27119358-27119373:+;chr12:27119531-27119582:+;chr12:27118533-27118578:+;chr12:27119129-27119163:+;chr12:27119345-27119382:+;chr12:27119530-27119582:+	ENSG00000111790_10308;ENSG00000111790_10309;ENSG00000111790_25470;ENSG00000111790_25471;ENSG00000111790_25472;ENSG00000111790_25473	3.91918859982496;39.7698828188565;6.10261755542912;4.94678644176765;9.92171692193876;24.6213896278324	5921	151	77	228	100-999
PLAGL2	rmd;ctrl	3'UTR	chr20:30780352-30780423:-;chr20:30780464-30780481:-;chr20:30780559-30780576:-;chr20:30780907-30780941:-;chr20:30781097-30781133:-;chr20:30782300-30782325:-;chr20:30780358-30780421:-;chr20:30780427-30780501:-;chr20:30780902-30780945:-;chr20:30781099-30781153:-;chr20:30783260-30783292:-	ENSG00000126003_15166;ENSG00000126003_15167;ENSG00000126003_15168;ENSG00000126003_15169;ENSG00000126003_15170;ENSG00000126003_15171;ENSG00000126003_37121;ENSG00000126003_37122;ENSG00000126003_37123;ENSG00000126003_37124;ENSG00000126003_37125	19.5879339596405;0.527900661366443;0.861513812971515;2.13734126081989;8.08727047444669;1.27902214545921;18.745961115725;5.44785795197391;4.76549454776446;15.7650682975791;3.29610949063633	4980	86	142	228	100-999
EPHA3	rmd;ctrl	intron;3'UTR	chr3:89251626-89251676:+;chr3:89370605-89370654:+;chr3:89374570-89374621:+;chr3:89395392-89395452:+;chr3:89528836-89528880:+;chr3:89529292-89529331:+;chr3:89530561-89530593:+;chr3:89530693-89530708:+;chr3:89530815-89530860:+;chr3:89530901-89530956:+;chr3:89531185-89531271:+;chr3:89528835-89528895:+;chr3:89529297-89529344:+;chr3:89530831-89530959:+;chr3:89531028-89531284:+	ENSG00000044524_2988;ENSG00000044524_2989;ENSG00000044524_2990;ENSG00000044524_2991;ENSG00000044524_2992;ENSG00000044524_2993;ENSG00000044524_2994;ENSG00000044524_2995;ENSG00000044524_2996;ENSG00000044524_2997;ENSG00000044524_2998;ENSG00000044524_7996;ENSG00000044524_7997;ENSG00000044524_7998;ENSG00000044524_7999	1.39501224141768;1.42576953740634;1.48166784207039;1.69685917028679;1.70712521605263;2.29220383187738;1.67387022823651;0.665603128123226;2.5633449846094;6.55265884833718;14.5085176390944;5.58685721981549;4.53904185934614;22.5014366290829;111.295342527253	8126	141	86	227	100-999
SMOC1	rmd;ctrl	3'UTR	chr14:70497229-70497249:+;chr14:70499044-70499079:+;chr14:70497229-70497409:+;chr14:70499040-70499083:+	ENSG00000198732_11756;ENSG00000198732_11757;ENSG00000198732_29277;ENSG00000198732_29278	3.75152268466546;24.694209503621;27.6411187832786;137.516192019507	10336	143	84	227	100-999
WNT5A	rmd;ctrl	3'UTR;3'UTR_non-coding	chr3:55499747-55499808:-;chr3:55499746-55499834:-;chr3:55502680-55502713:-;chr3:55503917-55503941:-	ENSG00000114251_2859;ENSG00000114251_7744;ENSG00000114251_7745;ENSG00000114251_7746	6.82847553101352;49.9440530499186;8.76258903796667;2.98402456301737	5078	118	109	227	100-999
PPP2R5E	rmd;ctrl	3'UTR	chr14:63838395-63838418:-;chr14:63839632-63839667:-;chr14:63840828-63840865:-;chr14:63838394-63838425:-;chr14:63839105-63839136:-;chr14:63839321-63839397:-;chr14:63839603-63839682:-;chr14:63840827-63840871:-	ENSG00000154001_11650;ENSG00000154001_11651;ENSG00000154001_11652;ENSG00000154001_29025;ENSG00000154001_29026;ENSG00000154001_29027;ENSG00000154001_29028;ENSG00000154001_29029	0.898339271849163;4.24689739092018;15.6908755421912;2.1097042705226;1.45485080816958;6.63687811100651;26.8638380651412;36.9263187482723	5510	83	143	226	100-999
RAD54L2;TEX264	rmd;ctrl	3'UTR_intron	chr3:51702579-51702616:+;chr3:51702650-51702676:+;chr3:51702560-51702679:+	ENSG00000164080_2820;ENSG00000164081_2822;ENSG00000164080_2821;ENSG00000164081_2823;ENSG00000164080_7489;ENSG00000164081_7490	11.3578463807373;11.1300361281287;6.21188073980779;6.08574919695779;77.4781388871707;66.9528720427746	5066	62	164	226	100-999
BLOC1S6;RP11-96O20.4	rmd;ctrl	3'UTR_intron	chr15:45901859-45901906:+;chr15:45901865-45901906:+	ENSG00000260170_12211;ENSG00000104164_12210;ENSG00000260170_30211;ENSG00000104164_30210	35.0446101700082;34.681258094546;43.8097267795227;42.1752983796457	4674	104	121	225	100-999
IFNGR1	rmd;ctrl	3'UTR	chr6:137518622-137518671:-;chr6:137518622-137518702:-;chr6:137518791-137518842:-	ENSG00000027697_6099;ENSG00000027697_15515;ENSG00000027697_15516;ENSG00000027697_15517	19.4719390814198;48.9580180526411;4.2018646652135;3.28328738287906	5462	102	123	225	100-999
VKORC1L1	rmd;ctrl	3'UTR;3'UTR_CDS	chr7:65423498-65423525:+;chr7:65419361-65419362:+;chr7:65419643-65419646:+;chr7:65419765-65419799:+;chr7:65423485-65423525:+	ENSG00000196715_6617;ENSG00000196715_16508;ENSG00000196715_16509;ENSG00000196715_16510;ENSG00000196715_16511	6.98352646400184;0.017162840517924;0.284262967143964;26.8014135977456;27.5804480664419	4767	126	99	225	100-999
C1orf63	rmd;ctrl	3'UTR_non-coding;3'UTR_non-coding_intron	chr1:25568743-25568812:-;chr1:25568742-25568863:-;chr1:25568949-25568975:-	ENSG00000117616_232;ENSG00000117616_393;ENSG00000117616_394	12.0229618222654;81.0237542359411;3.22065328842946	5564	142	82	224	100-999
CDH10	rmd;ctrl	3'UTR_non-coding;intron	chr5:24487224-24487256:-;chr5:24494581-24494631:-;chr5:24581410-24581477:-;chr5:24594200-24594218:-;chr5:24487216-24487268:-;chr5:24487283-24487303:-;chr5:24487685-24487688:-;chr5:24494595-24494635:-;chr5:24543625-24543675:-	ENSG00000040731_4397;ENSG00000040731_4398;ENSG00000040731_4399;ENSG00000040731_4400;ENSG00000040731_11581;ENSG00000040731_11582;ENSG00000040731_11583;ENSG00000040731_11584;ENSG00000040731_11585	2.67420141225699;2.77360123156277;1.91623815428034;1.01940630514;76.2257787501031;2.50601051616678;0.0628881944707194;14.1563887929894;16.0547084739995	6999	137	87	224	100-999
PTAR1	rmd;ctrl	3'UTR_intron	chr9:72372998-72373037:-;chr9:72372041-72372106:-;chr9:72372691-72372750:-;chr9:72372792-72372830:-;chr9:72372880-72373049:-;chr9:72373106-72373124:-	ENSG00000188647_8045;ENSG00000188647_20816;ENSG00000188647_20817;ENSG00000188647_20818;ENSG00000188647_20819;ENSG00000188647_20820	6.03847980568438;17.4773225327049;13.1670245957007;1.31666035075703;44.8606063950584;0.814367285237749	5159	108	116	224	100-999
WWTR1	rmd;ctrl	3'UTR;intron	chr3:149235951-149235982:-;chr3:149236295-149236316:-;chr3:149371987-149372019:-;chr3:149235056-149235068:-;chr3:149235933-149235988:-;chr3:149236132-149236161:-;chr3:149236277-149236318:-;chr3:149371326-149371371:-;chr3:149371985-149372021:-	ENSG00000018408_3350;ENSG00000018408_3351;ENSG00000018408_3352;ENSG00000018408_3353;ENSG00000018408_8921;ENSG00000018408_8922;ENSG00000018408_8923;ENSG00000018408_8924;ENSG00000018408_8925;ENSG00000018408_8926	3.95890334371283;0.617129305852228;0.423434016371091;2.15251018435734;0.182770579263569;22.836266572357;2.87849406558844;20.5097424704453;6.26199611820304;21.8766245762777	5959	145	79	224	100-999
CLK1	rmd;ctrl	3'UTR_non-coding	chr2:201717830-201717875:-;chr2:201717903-201717908:-;chr2:201717919-201717930:-;chr2:201717783-201717931:-	ENSG00000013441_2283;ENSG00000013441_2284;ENSG00000013441_2285;ENSG00000013441_5979	14.81238991912;0.164664699603157;1.25023897649611;48.0896662602762	4267	93	129	222	100-999
FAM65A	rmd;ctrl	3'UTR_non-coding	chr16:67580640-67580684:+;chr16:67580381-67580397:+;chr16:67580611-67580686:+	ENSG00000039523_12893;ENSG00000039523_32061;ENSG00000039523_32062	29.1225950018617;1.30312142044802;104.864222495375	5911	171	51	222	100-999
KLHL12	rmd;ctrl	3'UTR	chr1:202860253-202860279:-;chr1:202860244-202860297:-;chr1:202860375-202860386:-	ENSG00000117153_1161;ENSG00000117153_2477;ENSG00000117153_2478	15.2096923911315;128.122043824116;0.682478207324987	8508	88	134	222	100-999
TRAF4	rmd;ctrl	3'UTR_CDS;3'UTR	chr17:27076985-27077015:+;chr17:27076985-27077023:+;chr17:27077039-27077090:+	ENSG00000076604_13340;ENSG00000076604_33102;ENSG00000076604_33103	8.91088739537291;48.5944594871789;23.1243747472336	10252	141	81	222	100-999
ZNF280C	rmd;ctrl	3'UTR	chrX:129336704-129336832:-;chrX:129336840-129336859:-;chrX:129337181-129337232:-;chrX:129338451-129338481:-;chrX:129336720-129336858:-;chrX:129336890-129336921:-;chrX:129337175-129337268:-	ENSG00000056277_16189;ENSG00000056277_16190;ENSG00000056277_16191;ENSG00000056277_16192;ENSG00000056277_16193;ENSG00000056277_39560;ENSG00000056277_39561;ENSG00000056277_39562;ENSG00000056277_39563	65.9064545769387;0.204922830020469;2.1491492152913;1.951893421557;5.0244308884372;30.6730087098382;0.946471752173821;0.242845409693977;6.14905379782985	5370	141	81	222	100-999
AKIRIN1	rmd;ctrl	3'UTR	chr1:39471289-39471312:+;chr1:39471277-39471319:+	ENSG00000174574_348;ENSG00000174574_604	8.38957598982437;24.7681689904324	5977	123	98	221	100-999
PABPC4L	rmd;ctrl	3'UTR	chr4:135120756-135120840:-;chr4:135119029-135119156:-;chr4:135120666-135120967:-	ENSG00000254535_4098;ENSG00000254535_10922;ENSG00000254535_10923	9.65265116298084;22.6266241322353;59.7483839442694	6473	148	73	221	100-999
SIPA1L1	rmd;ctrl	intron;3'UTR_non-coding;non-coding_intron	chr14:71830993-71831004:+;chr14:72034742-72034755:+;chr14:72206048-72206100:+;chr14:71965652-71965670:+;chr14:72041394-72041430:+;chr14:72206030-72206096:+	ENSG00000197555_11761;ENSG00000197555_11762;ENSG00000197555_11763;ENSG00000197555_29287;ENSG00000197555_29288;ENSG00000197555_29289	0.922282544665527;1.10627916986191;4.41573966046933;1.23778032458482;2.74932039397086;12.7542991773966	3264	49	172	221	100-999
SP3	rmd;ctrl	3'UTR;3'UTR_non-coding	chr2:174771964-174771990:-;chr2:174773501-174773543:-;chr2:174773624-174773631:-;chr2:174773640-174773644:-;chr2:174774615-174774639:-;chr2:174771963-174771993:-;chr2:174773274-174773318:-;chr2:174773447-174773492:-;chr2:174773501-174773561:-;chr2:174773621-174773647:-;chr2:174774175-174774207:-;chr2:174774452-174774458:-;chr2:174774615-174774637:-	ENSG00000172845_2144;ENSG00000172845_2145;ENSG00000172845_2146;ENSG00000172845_2147;ENSG00000172845_2148;ENSG00000172845_5640;ENSG00000172845_5641;ENSG00000172845_5642;ENSG00000172845_5643;ENSG00000172845_5644;ENSG00000172845_5645;ENSG00000172845_5646;ENSG00000172845_5647;ENSG00000172845_5648	2.19438088745739;7.0218833991348;0.529996783171309;0.156656113692297;11.0296974875343;2.26403557900253;6.90755449492025;11.4272288695649;0.0919290552908468;10.8847075109772;11.142361875267;2.20319855610062;0.205766998138497;6.92653263811982	8089	164	57	221	100-999
MITF	rmd;ctrl	3'UTR	chr3:70014529-70014557:+;chr3:70014840-70014850:+;chr3:70015253-70015265:+;chr3:70014523-70014570:+;chr3:70014899-70014936:+;chr3:70015246-70015384:+	ENSG00000187098_2949;ENSG00000187098_2950;ENSG00000187098_2951;ENSG00000187098_7906;ENSG00000187098_7907;ENSG00000187098_7908;ENSG00000187098_7909	1.31858985941497;0.319224248915555;0.477787720217046;27.9420424104763;4.09072199894314;0.527386202721342;43.2639936848962	7878	144	76	220	100-999
RBM12B	rmd;ctrl	3'UTR_intron;CDS_intron	chr8:94744965-94745002:-;chr8:94745503-94745526:-;chr8:94744961-94745002:-;chr8:94747673-94747689:-;chr8:94747695-94747704:-	ENSG00000183808_7498;ENSG00000183808_7499;ENSG00000183808_19297;ENSG00000183808_19298;ENSG00000183808_19299	18.0470023012245;3.34116182684562;47.7910481921602;0.824607217150873;0.850286361330331	6302	186	34	220	100-999
AL034548.1;ZCCHC3	rmd;ctrl	3'UTR_non-coding	chr20:279730-279757:+;chr20:280896-280908:+;chr20:280914-280964:+;chr20:280863-280965:+	ENSG00000177764_15050;ENSG00000247315_15054;ENSG00000177764_15051;ENSG00000247315_15055;ENSG00000177764_15052;ENSG00000247315_15056;ENSG00000247315_15057;ENSG00000177764_15053;ENSG00000247315_36681;ENSG00000177764_36680	1.76888386200222;1.76882203022888;0.132894812346425;0.132874553995887;0.0328058032007067;0.0327977545120492;5.56643628617737;5.61028072555304;32.739407092498;33.1526221647659	4949	118	101	219	100-999
CDKN2C	rmd;ctrl	3'UTR	chr1:51440278-51440304:+;chr1:51440274-51440305:+	ENSG00000123080_460;ENSG00000123080_926	5.17657522253599;23.9979158085498	3207	77	142	219	100-999
CTC-444N24.11	rmd;ctrl	non-coding	chr19:57818955-57818996:+;chr19:57819167-57819223:+;chr19:57819512-57819538:+;chr19:57815724-57815747:+;chr19:57818931-57818989:+;chr19:57819555-57819596:+	ENSG00000268205_14990;ENSG00000268205_14991;ENSG00000268205_14992;ENSG00000268205_36575;ENSG00000268205_36576;ENSG00000268205_36577	23.0200655903011;7.26956342516124;2.20456722253659;1.96311477719555;11.9250725811786;11.3309921902405	4686	78	141	219	100-999
RBPJ	rmd;ctrl	3'UTR	chr4:26433438-26433465:+;chr4:26436425-26436465:+;chr4:26436514-26436527:+;chr4:26436429-26436467:+	ENSG00000168214_3740;ENSG00000168214_3741;ENSG00000168214_3742;ENSG00000168214_10070	1.84747972427684;17.6921889700092;0.110196004530313;60.2791963750779	4935	131	88	219	100-999
AXIN1	rmd;ctrl	3'UTR_non-coding;intron	chr16:337451-337456:-;chr16:337517-337528:-;chr16:337452-337475:-;chr16:337511-337538:-;chr16:400528-400561:-;chr16:400767-400816:-	ENSG00000103126_12612;ENSG00000103126_12613;ENSG00000103126_31292;ENSG00000103126_31293;ENSG00000103126_31294;ENSG00000103126_31295;ENSG00000103126_31296	0.648003483954051;1.30137077671928;7.27606835510053;10.2241614486659;10.8170874808399;2.77566253155897;3.9804473619047	4069	110	108	218	100-999
MRC2	rmd;ctrl	intron;3'UTR_non-coding	chr17:60752495-60752507:+;chr17:60770891-60770936:+;chr17:60770889-60770940:+	ENSG00000011028_13631;ENSG00000011028_13632;ENSG00000011028_33661	2.68290759938042;17.4288004834433;169.512554173924	10332	62	156	218	100-999
RSBN1L	rmd;ctrl	3'UTR;intron	chr7:77408513-77408541:+;chr7:77408788-77408824:+;chr7:77408860-77408899:+;chr7:77408913-77408945:+;chr7:77367944-77367985:+;chr7:77408491-77408547:+;chr7:77408752-77408776:+;chr7:77408782-77408848:+;chr7:77408856-77408894:+;chr7:77408905-77408949:+;chr7:77409025-77409053:+	ENSG00000187257_6665;ENSG00000187257_6666;ENSG00000187257_6667;ENSG00000187257_6668;ENSG00000187257_16927;ENSG00000187257_16928;ENSG00000187257_16929;ENSG00000187257_16930;ENSG00000187257_16931;ENSG00000187257_16932;ENSG00000187257_16933	4.77895793683577;2.14018789184063;3.5726580427187;2.16618935701752;4.15505065222176;35.239635365489;2.50984189608334;7.47699206943965;2.32806745759406;4.07621325715542;3.50402857330723	4945	75	143	218	100-999
SSH2	rmd;ctrl	3'UTR;3'UTR_CDS;3'UTR_CDS_intron;intron;CDS_intron;CDS;CDS_non-coding	chr17:27952991-27952999:-;chr17:27953043-27953068:-;chr17:27954597-27954622:-;chr17:27954901-27954917:-;chr17:27956323-27956337:-;chr17:27956597-27956617:-;chr17:27956631-27956642:-;chr17:27956714-27956777:-;chr17:27956900-27956912:-;chr17:27957204-27957231:-;chr17:27957609-27957648:-;chr17:27957662-27957678:-;chr17:27957758-27957763:-;chr17:27957773-27957788:-;chr17:27957804-27957822:-;chr17:279…	ENSG00000141298_13367;ENSG00000141298_13368;ENSG00000141298_13369;ENSG00000141298_13370;ENSG00000141298_13371;ENSG00000141298_13372;ENSG00000141298_13373;ENSG00000141298_13374;ENSG00000141298_13375;ENSG00000141298_13376;ENSG00000141298_13377;ENSG00000141298_13378;ENSG00000141298_13379;ENSG00000141298_13380;ENSG00000141298_13381;ENSG00000141298_13382;ENSG00000141298_13383;ENSG00000141298_13384;ENS…	0.152894525870649;2.45302446009064;5.27256355823294;0.556377155316172;0.197018787549535;2.80433126748656;0.514339340558874;14.1991053810998;0.172799450574306;0.924663895996781;13.3655820110319;0.553382849581117;0.0628128301410731;0.703867259813481;3.07993811858172;1.36682640065335;1.66986589641422;1.61393795843652;1.48030973511587;0.423903575404375;1.27559182022733;0.200042364571896;0.46364682931…	6331	160	58	218	100-999
CTD-2228K2.5	rmd;ctrl	3'UTR_intron	chr5:470938-470965:-;chr5:470929-470976:-	ENSG00000188242_4272;ENSG00000188242_11260	3.3372035469675;36.4651151361314	4180	136	81	217	100-999
EEF1A1	ctrl	3'UTR	chr6:74226355-74226417:-	ENSG00000156508_14745	31.4512	5237	147	70	217	100-999
PIAS4	rmd;ctrl	3'UTR	chr19:4039343-4039378:+;chr19:4039336-4039384:+	ENSG00000105229_14260;ENSG00000105229_35172	24.3662512329726;127.498278897024	8540	61	156	217	100-999
CANT1	rmd;ctrl	3'UTR;3'UTR_intron	chr17:76987809-76987842:-;chr17:76987801-76987853:-;chr17:76989581-76989607:-	ENSG00000171302_13762;ENSG00000171302_33920;ENSG00000171302_33921	3.75569733463038;8.12511027841012;9.17371185711883	3341	47	169	216	100-999
EFNA3;EFNA4	rmd;ctrl	3'UTR_intron	chr1:155041873-155041902:+;chr1:155041855-155041907:+;chr1:155041960-155042029:+	ENSG00000251246_867;ENSG00000143590_865;ENSG00000243364_864;ENSG00000251246_1883;ENSG00000143590_1880;ENSG00000243364_1878;ENSG00000243364_1879;ENSG00000251246_1884;ENSG00000143590_1881	7.76738443889279;7.43730757932106;7.26795083371774;40.4282034228558;38.390809255323;28.6899109668749;20.9241460090763;29.2988971001943;27.8414511795394	6554	149	67	216	100-999
TMEM64	rmd;ctrl	3'UTR	chr8:91635785-91635827:-;chr8:91636561-91636574:-;chr8:91636609-91636633:-;chr8:91637180-91637202:-;chr8:91635779-91635827:-;chr8:91635920-91635965:-;chr8:91636551-91636578:-;chr8:91636614-91636628:-;chr8:91637128-91637137:-	ENSG00000180694_7489;ENSG00000180694_7490;ENSG00000180694_7491;ENSG00000180694_7492;ENSG00000180694_7493;ENSG00000180694_19243;ENSG00000180694_19244;ENSG00000180694_19245;ENSG00000180694_19246;ENSG00000180694_19247	8.62190144687663;0.313109895465453;0.142133992108091;4.21846533664106;1.95271329977068;16.5939052910059;6.43229016969178;10.512026681296;0.296563504863743;0.100668258423977	5839	160	56	216	100-999
VAV3	rmd;ctrl	3'UTR;intron	chr1:108113882-108113918:-;chr1:108114271-108114304:-;chr1:108493714-108493730:-;chr1:108113882-108113919:-;chr1:108114272-108114329:-	ENSG00000134215_730;ENSG00000134215_731;ENSG00000134215_732;ENSG00000134215_1606;ENSG00000134215_1607	5.8586498552373;1.86150859209252;1.23390864411346;63.5829964973916;5.62823837425471	5550	136	80	216	100-999
CRLF3	rmd;ctrl	3'UTR_intron	chr17:29109870-29109954:-;chr17:29109739-29109759:-;chr17:29109789-29109829:-;chr17:29109869-29109932:-	ENSG00000176390_13393;ENSG00000176390_13394;ENSG00000176390_33209;ENSG00000176390_33210;ENSG00000176390_33211	20.3129392049135;0.505187136835696;0.273940815914682;30.3627393516722;18.5379447581086	5523	114	101	215	100-999
THRA	rmd;ctrl	3'UTR_intron	chr17:38246394-38246418:+;chr17:38246519-38246554:+;chr17:38248783-38248873:+;chr17:38246518-38246560:+;chr17:38248789-38248881:+	ENSG00000126351_13441;ENSG00000126351_13442;ENSG00000126351_13443;ENSG00000126351_13444;ENSG00000126351_33297;ENSG00000126351_33298	1.1394577240188;1.2464240884107;0.351360382046268;6.33737591975355;39.4408554894054;18.4084583315816	4116	73	142	215	100-999
TMCC1	rmd;ctrl	3'UTR;intron	chr3:129366642-129366683:-;chr3:129369417-129369467:-;chr3:129369596-129369608:-;chr3:129370139-129370146:-;chr3:129370156-129370196:-;chr3:129457558-129457572:-;chr3:129600632-129600651:-;chr3:129367906-129367951:-;chr3:129369407-129369482:-;chr3:129369541-129369638:-;chr3:129370080-129370223:-	ENSG00000172765_3210;ENSG00000172765_3211;ENSG00000172765_3212;ENSG00000172765_3213;ENSG00000172765_3214;ENSG00000172765_3215;ENSG00000172765_3216;ENSG00000172765_8731;ENSG00000172765_8732;ENSG00000172765_8733;ENSG00000172765_8734	1.73469563707626;26.3551777357482;0.166446626374033;0.296967487096768;2.88906784490363;0.789122504831757;0.769200121561965;3.70965627887308;48.1724702930412;12.091260642696;17.955694810272	6027	129	86	215	100-999
HEATR6	rmd;ctrl	3'UTR;intron	chr17:58120556-58120600:-;chr17:58132239-58132257:-;chr17:58120556-58120612:-;chr17:58132239-58132257:-	ENSG00000068097_13609;ENSG00000068097_13610;ENSG00000068097_33647;ENSG00000068097_33648	21.0855746716091;7.24050428083551;61.4090641328548;2.69742455135869	5219	86	128	214	100-999
RHOBTB2	rmd;ctrl	3'UTR;CDS	chr8:22877647-22877709:+;chr8:22864932-22864955:+;chr8:22877635-22877702:+	ENSG00000008853_7262;ENSG00000008853_18613;ENSG00000008853_18614	9.5022534033234;9.18878393494252;22.1052830579361	3612	77	137	214	100-999
TANK	rmd;ctrl	3'UTR;intron	chr2:162092260-162092294:+;chr2:162092473-162092503:+;chr2:162020132-162020158:+;chr2:162063955-162063977:+;chr2:162092262-162092291:+;chr2:162092475-162092504:+	ENSG00000136560_2096;ENSG00000136560_2097;ENSG00000136560_5533;ENSG00000136560_5534;ENSG00000136560_5535;ENSG00000136560_5536;ENSG00000136560_5537	30.2227016777777;23.2256011153975;1.24480687294504;1.90950034792494;0.629625725685156;1.10598168667265;7.71851232579874	4357	99	115	214	100-999
TOR1A	rmd;ctrl	3'UTR	chr9:132575225-132575258:-;chr9:132575227-132575263:-	ENSG00000136827_8454;ENSG00000136827_21911	6.17994815907362;63.278473783956	4947	133	81	214	100-999
UBE2Z	ctrl	3'UTR_non-coding	chr17:47005762-47005777:+	ENSG00000159202_33493	4.75964	1759	50	164	214	100-999
UTP23	rmd;ctrl	3'UTR_intron	chr8:117784163-117784179:+;chr8:117784192-117784198:+;chr8:117786884-117786916:+;chr8:117784136-117784214:+	ENSG00000147679_7617;ENSG00000147679_7618;ENSG00000147679_7619;ENSG00000147679_19696	3.18506971976462;0.290574303095687;7.86970454025632;41.4701805800009	5485	145	69	214	100-999
WNK1	rmd;ctrl	3'UTR;intron	chr12:1018749-1018782:+;chr12:863957-864001:+;chr12:978654-978715:+;chr12:1018503-1018518:+;chr12:1018743-1018790:+;chr12:1020572-1020609:+	ENSG00000060237_10144;ENSG00000060237_25081;ENSG00000060237_25082;ENSG00000060237_25083;ENSG00000060237_25084;ENSG00000060237_25085	4.36162654299334;9.40363585659988;10.9344587980624;1.5213302914819;17.5321174797631;6.94447679227964	4954	118	96	214	100-999
ARL5B	rmd;ctrl	3'UTR	chr10:18965575-18965616:+;chr10:18966248-18966303:+;chr10:18966336-18966350:+;chr10:18970523-18970561:+;chr10:18965568-18965618:+;chr10:18970520-18970567:+	ENSG00000165997_8822;ENSG00000165997_8823;ENSG00000165997_8824;ENSG00000165997_8825;ENSG00000165997_8826;ENSG00000165997_22328;ENSG00000165997_22329	14.7195858428695;21.0970869125185;0.463996445272661;0.354565555173534;17.5182702808622;14.5067710901601;28.2080530257738	5643	162	50	212	100-999
C16orf70	rmd;ctrl	3'UTR;intron	chr16:67182030-67182063:+;chr16:67182072-67182087:+;chr16:67182093-67182139:+;chr16:67182156-67182172:+;chr16:67182389-67182412:+;chr16:67182418-67182442:+;chr16:67157550-67157564:+;chr16:67182026-67182172:+;chr16:67182383-67182411:+	ENSG00000125149_12885;ENSG00000125149_12886;ENSG00000125149_12887;ENSG00000125149_12888;ENSG00000125149_12889;ENSG00000125149_12890;ENSG00000125149_12891;ENSG00000125149_32044;ENSG00000125149_32045;ENSG00000125149_32046	7.58921246031637;0.475716449431817;0.322520092915496;12.8011210041672;0.932346139114064;2.49791423932877;3.67581882781887;1.8570950479058;30.084093258524;1.96690874912983	5422	135	77	212	100-999
GTF2B	rmd;ctrl	3'UTR	chr1:89318620-89318696:-;chr1:89318620-89318702:-	ENSG00000137947_645;ENSG00000137947_1469	26.0892286553878;34.6697504498897	5074	163	49	212	100-999
LINC00473;PDE10A	rmd;ctrl	intron;non-coding_intron	chr6:166347400-166347424:-;chr6:166352387-166352400:-;chr6:166352431-166352436:-;chr6:166352444-166352449:-;chr6:166361717-166361753:-;chr6:166371766-166371786:-;chr6:166376203-166376215:-;chr6:166334818-166334840:-;chr6:166337324-166337344:-;chr6:166360182-166360211:-;chr6:166360339-166360364:-;chr6:166361437-166361478:-;chr6:166361516-166361627:-;chr6:166361713-166361750:-;chr6:166362547-166362…	ENSG00000112541_6258;ENSG00000223414_6266;ENSG00000112541_6259;ENSG00000223414_6267;ENSG00000112541_6260;ENSG00000223414_6268;ENSG00000112541_6261;ENSG00000223414_6269;ENSG00000112541_6263;ENSG00000223414_6270;ENSG00000112541_6264;ENSG00000223414_6271;ENSG00000112541_6265;ENSG00000223414_6272;ENSG00000112541_15758;ENSG00000223414_15774;ENSG00000112541_15760;ENSG00000223414_15775;ENSG00000112541_1…	1.43180028846899;1.42187772941928;4.31192502752562;4.29498457056275;0.131239350052685;0.12892102461336;0.24652250161893;0.244185614684029;2.42079069034239;2.40661297942114;0.308050561078514;0.291259964579973;2.96755726940688;2.95426934214179;3.3873409454302;3.00522645387109;2.86837999805175;2.56403890356716;4.14375045292233;3.70605954586151;2.17520802710405;1.94582044428869;7.52596361480934;6.672…	4832	128	84	212	100-999
LRRC14	rmd;ctrl	3'UTR	chr8:145747125-145747152:+;chr8:145747110-145747155:+	ENSG00000160959_7851;ENSG00000160959_20168	9.73134185379454;52.0258106556451	5149	169	43	212	100-999
TCEAL1	rmd;ctrl	3'UTR	chrX:102885590-102885633:+;chrX:102885541-102885637:+	ENSG00000172465_16138;ENSG00000172465_39498	6.93598415015876;29.0989972435741	5567	126	86	212	100-999
ZNF212	rmd;ctrl	3'UTR	chr7:148951971-148952049:+;chr7:148952635-148952679:+;chr7:148951709-148951717:+;chr7:148951935-148952077:+	ENSG00000170260_7114;ENSG00000170260_7115;ENSG00000170260_18284;ENSG00000170260_18285;ENSG00000170260_18286	21.55716090974;6.28968181126827;0.101025394443714;3.75005525087776;22.2999097388138	4795	112	100	212	100-999
CROCC;U1	rmd;ctrl	non-coding_intron	chr1:17199116-17199152:+;chr1:17199079-17199155:+	ENSG00000228549_190;ENSG00000058453_188;ENSG00000058453_282;ENSG00000228549_284	3.74886329815708;3.68286067300493;54.44784204739;29.0384908183379	5346	149	61	210	100-999
NFIA	rmd;ctrl	intron;3'UTR	chr1:61424073-61424091:+;chr1:61516812-61516826:+;chr1:61733791-61733858:+;chr1:61921484-61921513:+;chr1:61921875-61921898:+;chr1:61921979-61922029:+;chr1:61922741-61922765:+;chr1:61923123-61923154:+;chr1:61923628-61923636:+;chr1:61923669-61923695:+;chr1:61923907-61923918:+;chr1:61924025-61924038:+;chr1:61924109-61924154:+;chr1:61926546-61926568:+;chr1:61558900-61558943:+;chr1:61921990-61922031:+…	ENSG00000162599_533;ENSG00000162599_534;ENSG00000162599_535;ENSG00000162599_536;ENSG00000162599_537;ENSG00000162599_538;ENSG00000162599_539;ENSG00000162599_540;ENSG00000162599_541;ENSG00000162599_542;ENSG00000162599_543;ENSG00000162599_544;ENSG00000162599_545;ENSG00000162599_546;ENSG00000162599_1100;ENSG00000162599_1101;ENSG00000162599_1102;ENSG00000162599_1103;ENSG00000162599_1104;ENSG0000016259…	1.55031177528893;0.801084471063188;1.94179288320975;1.49149188890104;0.968986306728643;3.66270373567523;2.31653241909616;1.01496185518676;0.282872974967515;1.06070891566396;0.473932794871202;0.865129425314929;1.62581761252197;0.258647617742753;1.36496485761161;18.5013912891524;6.24781130014338;2.92268352997947;0.0245784024752531;9.95182119916173;6.08072890909234;12.575012080382;1.64016305599396	5984	136	74	210	100-999
NUCKS1	rmd;ctrl	3'UTR	chr1:205682331-205682361:-;chr1:205682329-205682362:-	ENSG00000069275_1181;ENSG00000069275_2533	6.56202504068387;35.6767938736641	5540	172	38	210	100-999
PEX13	rmd;ctrl	3'UTR;3'UTR_intron	chr2:61277139-61277166:+;chr2:61245961-61246028:+;chr2:61246171-61246583:+;chr2:61277122-61277164:+	ENSG00000162928_1648;ENSG00000162928_4137;ENSG00000162928_4138;ENSG00000162928_4139	12.5453723876087;8.60735168233669;72.2762897452416;4.73548668183898	5934	156	54	210	100-999
IP6K2	rmd;ctrl	3'UTR;intron	chr3:48725456-48725515:-;chr3:48725455-48725521:-;chr3:48725640-48725668:-;chr3:48735059-48735142:-	ENSG00000068745_2805;ENSG00000068745_7408;ENSG00000068745_7409;ENSG00000068745_7410;ENSG00000068745_7411	12.343898882475;44.5222182459857;2.0801061154654;0.0842615344734237;22.7740145184969	5252	118	91	209	100-999
RND3	rmd;ctrl	3'UTR	chr2:151324713-151324757:-;chr2:151324880-151324889:-;chr2:151324716-151324766:-;chr2:151324869-151324901:-;chr2:151326215-151326245:-	ENSG00000115963_2050;ENSG00000115963_2051;ENSG00000115963_5448;ENSG00000115963_5449;ENSG00000115963_5450	33.7942754714889;0.991015929828591;44.8509922588574;7.71768385343895;2.16683145450643	6313	83	126	209	100-999
RPAIN	ctrl	3'UTR_non-coding	chr17:5335980-5336019:+	ENSG00000129197_32754	42.232	5371	150	59	209	100-999
GALNT1	rmd;ctrl	3'UTR	chr18:33290928-33290946:+;chr18:33290912-33290949:+	ENSG00000141429_13951;ENSG00000141429_34395	3.72742561345263;20.4813396185386	3423	49	159	208	100-999
NLGN4X	rmd;ctrl	3'UTR_intron;CDS_non-coding	chrX:5808089-5808130:-;chrX:5821367-5821406:-;chrX:5808080-5808153:-;chrX:5808165-5808184:-;chrX:5808212-5808231:-;chrX:5810195-5810219:-;chrX:5821377-5821406:-	ENSG00000146938_15889;ENSG00000146938_15890;ENSG00000146938_38971;ENSG00000146938_38972;ENSG00000146938_38973;ENSG00000146938_38974;ENSG00000146938_38975;ENSG00000146938_38976;ENSG00000146938_38977	16.6659759455996;6.50946526416816;40.4033439670471;0.111774180700146;0.314564155255477;0.249687617264551;0.8235501969569;1.37792617464509;3.87227677624151	5005	94	114	208	100-999
CXADR	rmd;ctrl	3'UTR_intron	chr21:18942380-18942421:+;chr21:18938594-18938627:+;chr21:18940024-18940070:+;chr21:18942373-18942421:+	ENSG00000154639_15404;ENSG00000154639_37905;ENSG00000154639_37906;ENSG00000154639_37907	27.8719808129014;6.92721164982134;4.29935445309393;34.8539205972057	4211	86	120	206	100-999
ELL	rmd;ctrl	3'UTR_non-coding;3'UTR_non-coding_intron;3'UTR	chr19:18553733-18553759:-;chr19:18554168-18554213:-;chr19:18555140-18555146:-;chr19:18555153-18555193:-;chr19:18555217-18555251:-;chr19:18553487-18553539:-;chr19:18553737-18553753:-;chr19:18554167-18554213:-;chr19:18555135-18555197:-;chr19:18555220-18555243:-	ENSG00000105656_14436;ENSG00000105656_14437;ENSG00000105656_14438;ENSG00000105656_14439;ENSG00000105656_14440;ENSG00000105656_14441;ENSG00000105656_14442;ENSG00000105656_35555;ENSG00000105656_35556;ENSG00000105656_35557;ENSG00000105656_35558;ENSG00000105656_35559	0.142386475720055;6.35646610092481;5.8784081627703;0.0985607917557631;7.35571455961736;13.0505804777005;0.140589392558091;2.7881027131767;3.42707863209216;8.94218919762448;16.3717886010447;2.51346837289084	5191	116	90	206	100-999
PAK4	rmd;ctrl	3'UTR	chr19:39669870-39669887:+;chr19:39669996-39670043:+;chr19:39669844-39669886:+;chr19:39669921-39669936:+;chr19:39669990-39670039:+	ENSG00000130669_14678;ENSG00000130669_14679;ENSG00000130669_36019;ENSG00000130669_36020;ENSG00000130669_36021;ENSG00000130669_36022;ENSG00000130669_36023	3.33824724096934;14.8769039760815;0.885891123286875;2.38191316384362;0.0200738394277755;1.22618052879823;38.7351989386215	4306	118	88	206	100-999
RNF217	rmd;ctrl	intron;3'UTR_CDS_non-coding;3'UTR	chr6:125290336-125290357:+;chr6:125404033-125404061:+;chr6:125406336-125406382:+;chr6:125366844-125366868:+;chr6:125404018-125404070:+;chr6:125404758-125404783:+;chr6:125406582-125406604:+;chr6:125406843-125406918:+;chr6:125406936-125406993:+;chr6:125407458-125407482:+;chr6:125413515-125413529:+	ENSG00000146373_6024;ENSG00000146373_6025;ENSG00000146373_6026;ENSG00000146373_6027;ENSG00000146373_15364;ENSG00000146373_15365;ENSG00000146373_15366;ENSG00000146373_15367;ENSG00000146373_15368;ENSG00000146373_15369;ENSG00000146373_15370;ENSG00000146373_15371	1.20437033830655;0.482325104636444;2.09940050876999;1.97112045827915;1.06900528714952;41.2209484401364;1.89708827515193;1.43841150728348;7.02406572360598;8.95934346243189;3.6056192985811;0.496696332208341	4139	66	140	206	100-999
TRIB1	rmd;ctrl	3'UTR	chr8:126450592-126450641:+;chr8:126450578-126450646:+	ENSG00000173334_7683;ENSG00000173334_19808	16.1018780578174;34.235657196716	4480	130	76	206	100-999
ALKBH2	rmd;ctrl	3'UTR_CDS	chr12:109526002-109526034:-;chr12:109525998-109526043:-	ENSG00000189046_10823;ENSG00000189046_26856	15.7011302821131;57.3257805966734	4600	151	54	205	100-999
COA6	rmd;ctrl	3'UTR	chr1:234519758-234519786:+;chr1:234519756-234519795:+	ENSG00000168275_1318;ENSG00000168275_2945	12.6895171311313;29.4369537428242	4442	103	102	205	100-999
GPC5	rmd;ctrl	intron;non-coding_intron	chr13:92061607-92061626:+;chr13:92070110-92070138:+;chr13:92077723-92077745:+;chr13:92103779-92103814:+;chr13:92116336-92116382:+;chr13:92133217-92133270:+;chr13:92146935-92146954:+;chr13:92155113-92155143:+;chr13:92164051-92164068:+;chr13:92174524-92174559:+;chr13:92221719-92221735:+;chr13:92243223-92243251:+;chr13:92244108-92244128:+;chr13:92262016-92262030:+;chr13:92333409-92333423:+;chr13:923…	ENSG00000179399_11261;ENSG00000179399_11262;ENSG00000179399_11263;ENSG00000179399_11264;ENSG00000179399_11265;ENSG00000179399_11266;ENSG00000179399_11267;ENSG00000179399_11268;ENSG00000179399_11269;ENSG00000179399_11270;ENSG00000179399_11271;ENSG00000179399_11272;ENSG00000179399_11273;ENSG00000179399_11274;ENSG00000179399_11275;ENSG00000179399_11276;ENSG00000179399_11277;ENSG00000179399_11278;ENS…	0.557223394636739;0.819856566032418;0.599830103176974;1.01649814042987;1.46484910685319;1.5212796585976;0.555487677169153;0.935452469794165;0.377402968064694;0.868096403187718;0.408114895539326;0.878563014353103;0.585376724174904;0.409623083476295;1.22729286801003;1.02420354718886;0.720380650967094;0.849339521977221;0.839575841359125;1.46406925452387;0.606363782270217;0.438940652329522;0.92553463…	8959	164	41	205	100-999
HEBP1	rmd;ctrl	3'UTR	chr12:13127970-13127995:-;chr12:13127957-13127995:-	ENSG00000013583_10239;ENSG00000013583_10240;ENSG00000013583_25265	0.322653593130471;2.72456156066202;16.8699765175637	2812	43	161	204	100-999
RNF38	rmd;ctrl	3'UTR;intron	chr9:36336406-36336463:-;chr9:36336487-36336535:-;chr9:36336641-36336645:-;chr9:36336663-36336670:-;chr9:36338305-36338322:-;chr9:36338994-36339035:-;chr9:36339398-36339426:-;chr9:36392944-36392966:-;chr9:36336405-36336461:-;chr9:36336499-36336523:-;chr9:36336719-36336725:-;chr9:36338295-36338336:-	ENSG00000137075_8005;ENSG00000137075_8006;ENSG00000137075_8007;ENSG00000137075_8008;ENSG00000137075_8009;ENSG00000137075_8010;ENSG00000137075_8011;ENSG00000137075_8012;ENSG00000137075_20762;ENSG00000137075_20763;ENSG00000137075_20764;ENSG00000137075_20765	24.6132537046201;6.08737662207148;0.11712812548402;0.146272846776178;1.49696202870305;1.53127294321071;6.53975972279097;10.4707017395984;16.8105573416228;1.66122006064566;0.0190910093233224;10.5809356440096	4870	118	86	204	100-999
TCF12	rmd;ctrl	3'UTR_intron	chr15:57580238-57580283:+;chr15:57580234-57580390:+;chr15:57581455-57581496:+	ENSG00000140262_12305;ENSG00000140262_30428;ENSG00000140262_30429	8.94655292912751;27.3518571679697;7.77063398319453	3500	52	152	204	100-999
FANCB	rmd;ctrl	intron;CDS	chrX:14881224-14881269:-;chrX:14883330-14883357:-;chrX:14875496-14875537:-;chrX:14881221-14881265:-;chrX:14881446-14881494:-;chrX:14883327-14883364:-	ENSG00000181544_15942;ENSG00000181544_15943;ENSG00000181544_39100;ENSG00000181544_39101;ENSG00000181544_39102;ENSG00000181544_39103	19.6774724838736;15.6998929783127;2.06249506011599;7.77154909851418;3.48082705255604;38.9271326012746	4752	143	60	203	100-999
ARID4A	rmd;ctrl	3'UTR	chr14:58839449-58839502:+;chr14:58839509-58839567:+;chr14:58839593-58839652:+;chr14:58840298-58840341:+;chr14:58839154-58839182:+;chr14:58839439-58839522:+;chr14:58839538-58839576:+;chr14:58839604-58839651:+	ENSG00000032219_11613;ENSG00000032219_11614;ENSG00000032219_11615;ENSG00000032219_11616;ENSG00000032219_28959;ENSG00000032219_28960;ENSG00000032219_28961;ENSG00000032219_28962	47.9867109434853;5.39804126840537;5.38123664282182;1.37710893157934;0.94286222012462;77.3254510690937;2.7308336237791;2.52241243953668	6061	147	55	202	100-999
C15orf40	rmd;ctrl	3'UTR_intron	chr15:83673406-83673461:-;chr15:83673417-83673468:-	ENSG00000169609_12508;ENSG00000169609_31061	30.6036999452275;54.1344146785563	4452	118	83	201	100-999
MRPL22	rmd;ctrl	3'UTR_non-coding	chr5:154346494-154346526:+;chr5:154346489-154346527:+	ENSG00000082515_5341;ENSG00000082515_13547	48.5062768551404;84.2768526251099	7179	163	38	201	100-999
PFDN2	rmd;ctrl	3'UTR_non-coding	chr1:161070353-161070385:-;chr1:161070348-161070404:-	ENSG00000143256_919;ENSG00000143256_1974	12.4856559482521;51.9354782541738	5990	143	57	200	100-999
ZDHHC7	rmd;ctrl	3'UTR	chr16:85008083-85008114:-;chr16:85008073-85008116:-	ENSG00000153786_13107;ENSG00000153786_32589	11.3743269924782;44.0529465829678	3644	61	139	200	100-999
CCDC90B	rmd;ctrl	3'UTR_non-coding;intron	chr11:82972510-82972535:-;chr11:82972508-82972544:-;chr11:82990571-82990616:-	ENSG00000137500_9858;ENSG00000137500_24393;ENSG00000137500_24394	18.2006863621137;29.3134942444706;5.58197200727376	4004	92	107	199	100-999
CD83	rmd;ctrl	3'UTR	chr6:14136095-14136143:+;chr6:14136093-14136138:+	ENSG00000112149_5625;ENSG00000112149_14084	34.3673644220024;68.6733701369058	7425	174	25	199	100-999
EDEM1	ctrl	3'UTR	chr3:5261262-5261279:+;chr3:5261342-5261418:+;chr3:5261552-5261642:+	ENSG00000134109_6704;ENSG00000134109_6705;ENSG00000134109_6706;ENSG00000134109_6707	2.07962907483268;0.00468421892899111;38.5127598524383;9.26827774654943	4189	116	83	199	100-999
FOXN3	rmd;ctrl	3'UTR_intron;intron;CDS_intron;CDS	chr14:89622969-89623003:-;chr14:89627354-89627392:-;chr14:89828786-89828803:-;chr14:89622967-89623011:-;chr14:89627341-89627452:-;chr14:89627475-89627492:-;chr14:89629255-89629287:-;chr14:89647050-89647089:-;chr14:89728899-89728938:-	ENSG00000053254_11909;ENSG00000053254_11910;ENSG00000053254_11911;ENSG00000053254_29649;ENSG00000053254_29650;ENSG00000053254_29651;ENSG00000053254_29652;ENSG00000053254_29653;ENSG00000053254_29654;ENSG00000053254_29655	5.62862373843909;14.3587461073527;1.39527899744583;9.08780602363878;48.222697430633;0.708692786677263;1.1340828447949;2.34275455436181;7.65642325355172;3.11439245851192	5521	128	71	199	100-999
PTGER4	rmd;ctrl	3'UTR	chr5:40692736-40692746:+;chr5:40693054-40693082:+;chr5:40693787-40693836:+;chr5:40692735-40692740:+;chr5:40693051-40693086:+;chr5:40693412-40693443:+;chr5:40693781-40693835:+	ENSG00000171522_4480;ENSG00000171522_4481;ENSG00000171522_4482;ENSG00000171522_4483;ENSG00000171522_11680;ENSG00000171522_11681;ENSG00000171522_11682;ENSG00000171522_11683	0.586853414997779;0.110605039447852;14.3283223048127;27.0003983638298;0.0615057264251989;5.39880648104162;2.1371029396462;16.3933328978666	4287	112	87	199	100-999
ST8SIA1	rmd	3'UTR_intron	chr12:22353946-22353978:-;chr12:22353984-22354024:-;chr12:22354031-22354063:-	ENSG00000111728_10291;ENSG00000111728_10292;ENSG00000111728_10293	1.6762657307417;53.1739071295985;7.95506856276002	3789	68	131	199	100-999
TAB2	rmd;ctrl	intron;3'UTR	chr6:149722247-149722280:+;chr6:149732203-149732243:+;chr6:149732565-149732594:+;chr6:149732668-149732738:+;chr6:149722247-149722285:+;chr6:149731534-149731553:+;chr6:149731599-149731635:+;chr6:149732206-149732247:+;chr6:149732551-149732618:+;chr6:149732663-149732737:+	ENSG00000055208_6179;ENSG00000055208_6180;ENSG00000055208_6181;ENSG00000055208_6182;ENSG00000055208_15584;ENSG00000055208_15585;ENSG00000055208_15586;ENSG00000055208_15587;ENSG00000055208_15588;ENSG00000055208_15589	3.45965659532345;7.2711010281811;2.62187324860628;16.0989231038416;3.78840256924614;0.573055005397506;3.39244020720944;11.9730530623627;11.4500817899985;26.0024666971774	5585	126	73	199	100-999
TFAP2C	rmd;ctrl	3'UTR	chr20:55213996-55214017:+;chr20:55213994-55214030:+;chr20:55214289-55214326:+	ENSG00000087510_15330;ENSG00000087510_37470;ENSG00000087510_37471	6.89176170387947;10.6351254727817;3.39006693423491	3097	79	120	199	100-999
VGLL4	rmd;ctrl	3'UTR;intron	chr3:11598160-11598196:-;chr3:11732788-11732811:-;chr3:11597567-11597611:-;chr3:11597631-11597663:-;chr3:11598053-11598071:-;chr3:11598108-11598199:-;chr3:11599851-11599888:-	ENSG00000144560_2623;ENSG00000144560_2624;ENSG00000144560_7012;ENSG00000144560_7013;ENSG00000144560_7014;ENSG00000144560_7015;ENSG00000144560_7016	9.4979837051871;4.50440055034761;31.0069351971891;8.43134442895925;1.92339915856146;24.3327079402872;8.61217210260978	5956	127	72	199	100-999
HEY1	rmd;ctrl	3'UTR_non-coding	chr8:80677139-80677173:-;chr8:80677139-80677174:-	ENSG00000164683_7449;ENSG00000164683_19133	8.39106014039104;16.7529870724063	4220	80	118	198	100-999
IRF2BPL	rmd;ctrl	3'UTR	chr14:77490891-77490932:-;chr14:77491003-77491053:-;chr14:77491561-77491584:-;chr14:77490889-77490964:-	ENSG00000119669_11845;ENSG00000119669_11846;ENSG00000119669_11847;ENSG00000119669_29393	16.3081159924655;6.02912630626916;3.57183881739055;21.477626318201	4465	90	108	198	100-999
ATXN7L3	rmd;ctrl	3'UTR	chr17:42269259-42269292:-;chr17:42269239-42269303:-	ENSG00000087152_13480;ENSG00000087152_33380;ENSG00000087152_33381	8.64569637515133;0.0100794178407319;36.6816016758103	4033	112	85	197	100-999
RAB31	ctrl	3'UTR_non-coding	chr18:9859575-9859616:+	ENSG00000168461_34204	47.4605	5907	146	51	197	100-999
HBS1L	rmd;ctrl	3'UTR_intron;intron	chr6:135357104-135357146:-;chr6:135317671-135317837:-;chr6:135356984-135357313:-;chr6:135357347-135357440:-	ENSG00000112339_6080;ENSG00000112339_15458;ENSG00000112339_15459;ENSG00000112339_15460	10.1566495983063;20.5165945702821;42.694381968652;7.33548056227241	5013	120	76	196	100-999
RNF138	rmd;ctrl	3'UTR	chr18:29709457-29709483:+;chr18:29710612-29710671:+;chr18:29711475-29711522:+;chr18:29709703-29709725:+;chr18:29710612-29710672:+;chr18:29711288-29711311:+;chr18:29711479-29711524:+	ENSG00000134758_13934;ENSG00000134758_13935;ENSG00000134758_13936;ENSG00000134758_34364;ENSG00000134758_34365;ENSG00000134758_34366;ENSG00000134758_34367	0.934619675052758;19.331020874819;3.7343281372625;1.43465644801;58.3808701905759;0.933602415203679;9.93257661976017	5540	148	48	196	100-999
RNF220	rmd;ctrl	3'UTR_non-coding	chr1:45116892-45116916:+;chr1:45116892-45116920:+	ENSG00000187147_433;ENSG00000187147_784;ENSG00000187147_785	9.13172923882139;10.9111710784533;0.123005081459943	3008	54	142	196	100-999
BAG2	ctrl	3'UTR	chr6:57049679-57049707:+	ENSG00000112208_14668;ENSG00000112208_14669	0.456407523712429;9.12554196612611	2978	44	151	195	100-999
GABPB1	rmd;ctrl	3'UTR;3'UTR_intron;intron	chr15:50569467-50569499:-;chr15:50569770-50569813:-;chr15:50570194-50570228:-;chr15:50569439-50569503:-;chr15:50569773-50569815:-;chr15:50578093-50578128:-;chr15:50641973-50642017:-;chr15:50645569-50645627:-;chr15:50645796-50645884:-;chr15:50646031-50646075:-	ENSG00000104064_12236;ENSG00000104064_12237;ENSG00000104064_12238;ENSG00000104064_30352;ENSG00000104064_30353;ENSG00000104064_30354;ENSG00000104064_30355;ENSG00000104064_30356;ENSG00000104064_30357;ENSG00000104064_30358	3.13654398601613;7.28816024891754;1.66146343650538;9.75996301800893;7.50430198860136;3.00864954561177;5.55674600614019;5.68222335913112;13.8111562255609;7.55862778416414	4705	80	115	195	100-999
LFNG	rmd;ctrl	3'UTR_intron	chr7:2567647-2567713:+;chr7:2567643-2567697:+	ENSG00000106003_6303;ENSG00000106003_15858	129.764932886776;68.5237368516072	9506	119	76	195	100-999
RP11-820L6.1	rmd;ctrl	intron;non-coding_intron	chr11:122029848-122029872:-;chr11:122035914-122035924:-;chr11:122046694-122046729:-;chr11:122084027-122084060:-;chr11:122095384-122095406:-;chr11:122103592-122103652:-;chr11:122103723-122103743:-;chr11:122108328-122108356:-;chr11:122111897-122111908:-;chr11:122117759-122117791:-;chr11:122119882-122119897:-;chr11:122119979-122120002:-;chr11:122121996-122122010:-;chr11:122127969-122127996:-;chr11:1…	ENSG00000255090_10042;ENSG00000255090_10043;ENSG00000255090_10044;ENSG00000255090_10045;ENSG00000255090_10046;ENSG00000255090_10047;ENSG00000255090_10048;ENSG00000255090_10049;ENSG00000255090_10050;ENSG00000255090_10051;ENSG00000255090_10052;ENSG00000255090_10053;ENSG00000255090_10054;ENSG00000255090_10055;ENSG00000255090_10056;ENSG00000255090_10057;ENSG00000255090_10058;ENSG00000255090_10059;ENS…	0.305012448065434;0.292069525646589;1.07657982395871;1.01789523085991;0.695129968816561;2.60289104170707;0.491574202686968;0.182059622933098;0.321435137368417;0.849078644886492;0.548440341291475;0.669237787559176;0.371950810824335;0.900547899884224;0.95943485064671;0.900547899884224;0.401685148100709;0.704520395241908;0.431135934756034;0.701554867835624;0.812499155014143;1.01748133491104;1.692789…	7427	176	19	195	100-999
[truncated: 8,368 more rows]
