# Supplementary material for: Control of immediate early gene expression by CPEB4-repressor complex-mediated mRNA degradation
Source: Genome Biol. 2022 Sep 12;23:193. doi: 10.1186/s13059-022-02760-5 (PMC9465963; doi:10.1186/s13059-022-02760-5)
Supplement: Supplementary file 9 — Additional file 9. Excel spreadsheet listing mRNA half-lives determined in control (DMSO) and RMD-treated HeLa cells upon CPEB4 KD (S140, S181) or control KD (C2), or in untransfected cells. [file 13059_2022_2760_MOESM9_ESM.xlsx]

## Sheet: Tabelle1
Additional file 9: mRNA half-lives determined in control (DMSO) and RMD-treated HeLa cells upon CPEB4 KD (S140, S181) or control KD (C2), or in untransfected cells
Gene names	condHeLa_S140_DMSO_rep1_hl	condHeLa_S140_DMSO_rep1_R2	condHeLa_S140_RMD_rep1_hl	condHeLa_S140_RMD_rep1_R2	condHeLa_S181_DMSO_rep1_hl	condHeLa_S181_DMSO_rep1_R2	condHeLa_S181_RMD_rep1_hl	condHeLa_S181_RMD_rep1_R2	condHeLa_untr_DMSO_rep1_hl	condHeLa_untr_DMSO_rep1_R2	condHeLa_untr_RMD_rep1_hl	condHeLa_untr_RMD_rep1_R2	condHeLa_C2_DMSO_rep1_hl	condHeLa_C2_DMSO_rep1_R2	condHeLa_C2_RMD_rep1_hl	condHeLa_C2_RMD_rep1_R2	mean_untr_C2_DMSO_hl	mean_S140_S181_DMSO_hl	mean_untr_C2_RMD_hl	mean_S140_S181_RMD_hl
ASPM	6,286674687	0,869675639	3,182037507	0,973481421	10,60449114	0,946758891	3,688156546	0,991899263	7,793361188	0,925785501	3,048508975	0,883907659	17,73798847	0,591339719	5,271601719	0,614367561	12,76567483	8,445582915	4,160055347	3,435097026
URB2	4,675521319	0,962772502	2,965255601	0,975998317	6,270872265	0,993867752	3,244766823	0,981206484	5,660619924	0,970614422	2,35558394	0,956500845	5,196044699	0,937060969	3,685668863	0,976042407	5,428332311	5,473196792	3,020626402	3,105011212
MTHFR	6,815572149	0,912488661	2,79322586	0,983673283	5,881162318	0,994473076	3,115479073	0,987966787	3,721702379	0,995521759	2,397855151	0,997908326	5,991981077	0,981031998	4,599284789	0,990313039	4,856841728	6,348367233	3,49856997	2,954352466
KAZN	8,336126106	0,698735093	3,829860995	0,931383805	12,06530767	0,684636371	3,492779594	0,943418251	6,566213483	0,888578675	2,364513579	0,990802001	26,07145567	0,699161703	3,956128966	0,899882489	16,31883457	10,20071689	3,160321273	3,661320294
PUM1	6,101872651	0,950365566	3,056156254	0,974916329	6,344999353	0,936201632	3,200432255	0,996280588	5,961883802	0,886326685	2,251324298	0,932557637	8,546068847	0,844824148	3,608776345	0,884488153	7,253976324	6,223436002	2,930050322	3,128294254
RLF	3,220951224	0,923369638	2,735700108	0,975888251	4,372955258	0,944541521	3,145171834	0,922176539	3,47941354	0,998084089	1,741405452	0,97841064	3,83690041	0,950625153	3,375071787	0,934322839	3,658156975	3,796953241	2,55823862	2,940435971
MED8	8,69817054	0,984475021	3,546191675	0,969397925	9,224520432	0,970504122	4,276561858	0,988506039	7,057067673	0,891110519	2,239700252	0,924151077	19,7844146	0,530752018	6,21766788	0,920931465	13,42074114	8,961345486	4,228684066	3,911376766
ALG14	4,987203644	0,932036231	2,647236594	0,989887023	9,956265611	0,827004785	3,426954206	0,948728823	21,27878778	0,544042503	2,995077534	0,831836065	5,589561439	0,826701204	3,022407308	0,984557632	13,43417461	7,471734628	3,008742421	3,0370954
CTTNBP2NL	4,453886058	0,947939185	2,737842038	0,979827372	6,866319642	0,957292846	3,257419841	0,989432658	6,078854696	0,995861055	2,193853168	0,92522543	4,100800082	0,989785814	3,020383231	0,899242163	5,089827389	5,66010285	2,6071182	2,99763094
WDR3	8,007101619	0,87155101	3,403035811	0,971907677	19,34795776	0,954147038	4,82587408	0,970244719	16,60858105	0,777452004	2,642711354	0,911916257	15,02867654	0,658961188	4,98226706	0,820942044	15,8186288	13,67752969	3,812489207	4,114454946
AL359915.2	9,934832163	0,612688547	4,505599843	0,978494176	5,730372185	0,964455539	4,695480475	0,926621338	5,767297162	0,980945572	5,641810425	0,962587187	9,702409422	0,699012523	9,088761606	0,946832345	7,734853292	7,832602174	7,365286015	4,600540159
RPRD2	4,63539418	0,969738534	2,648760581	0,982475089	5,943688305	0,983640649	3,014962635	0,990056171	4,509728309	0,986556149	2,079835057	0,939786097	6,088316074	0,95842196	3,700538892	0,881749575	5,299022192	5,289541242	2,890186974	2,831861608
RUSC1-AS1	7,150508496	0,54064743	3,909810669	0,948537311	6,965817618	0,963944861	2,653967491	0,95006563	3,32860383	0,92839849	4,95923937	0,7999576	5,082271583	0,623326147	6,242686535	0,573415118	4,205437706	7,058163057	5,600962953	3,28188908
POGK	4,516731744	0,974224608	3,025630661	0,973446264	6,726249407	0,981110839	3,423016111	0,972748325	5,689838161	0,972520666	2,395808109	0,939431066	6,661831314	0,93843802	4,618696615	0,84741927	6,175834738	5,621490575	3,507252362	3,224323386
RC3H1	8,261299217	0,800352801	3,175584452	0,980181772	17,19807298	0,986266289	3,902598811	0,956658355	11,08303828	0,96504211	3,143270868	0,983605447	25,30114848	0,646023917	4,498397442	0,806506996	18,19209338	12,7296861	3,820834155	3,539091631
CEP350	5,393705904	0,942196241	3,163595954	0,971105547	8,411259134	0,948552885	3,975039082	0,983881144	5,69179242	0,953300406	2,451294061	0,933840808	7,932095356	0,908876589	4,322936888	0,745622876	6,811943888	6,902482519	3,387115475	3,569317518
ZNF281	3,087742798	0,996618638	2,750310627	0,970934803	3,799606847	0,94352641	2,981090287	0,808526648	2,354184044	0,9994629	1,905940499	0,984684739	2,592992463	0,972116601	3,201545158	0,820137799	2,473588253	3,443674823	2,553742829	2,865700457
ZBED6	12,12314168	0,74477596	4,548408424	0,948369326	11,65891518	0,787214655	4,746723162	0,969717882	6,397077518	0,986130061	4,021236775	0,928418617	9,238792449	0,749351285	7,167474546	0,738998114	7,817934984	11,89102843	5,594355661	4,647565793
HIST3H2BB	2,509163267	0,8954796	3,586766453	0,862277995	2,949792353	0,699006624	4,081817317	0,880115045	1,625665217	0,902242804	3,249741846	0,978119171	1,835670461	0,876498233	4,574197876	0,891353388	1,730667839	2,72947781	3,911969861	3,834291885
LINC01128	10,81971526	0,571102583	3,00180264	0,971025264	7,656266583	0,997795688	3,78483579	0,964818071	6,93061194	0,912281141	2,911166635	0,966951858	6,126864309	0,955060135	5,33827899	0,900510917	6,528738125	9,237990921	4,124722812	3,393319215
SAMD11	9,797810238	0,966421185	4,258405198	0,994543652	9,409777782	0,934436026	3,847120268	0,975864368	8,564106312	0,832648508	4,37228015	0,952321133	25,10252	0,628641911	6,041537145	0,959265549	16,83331316	9,60379401	5,206908647	4,052762733
KLHL17	9,263048274	0,757587567	6,849446401	0,635015954	5,778831795	0,887900503	4,052167651	0,963455529	5,803078152	0,978702696	8,453564393	0,561888847	7,874906387	0,969803111	7,148998885	0,829627032	6,83899227	7,520940035	7,801281639	5,450807026
C1orf159	5,537760642	0,9934051	3,623446109	0,972981233	5,968341754	0,973062102	3,061938553	0,990065592	3,747973399	0,975072843	2,896678048	0,998262048	9,398533974	0,98693722	4,613126993	0,995984318	6,573253687	5,753051198	3,754902521	3,342692331
B3GALT6	6,93145679	0,969862627	3,316718026	0,990475345	7,297056678	0,997715359	3,107873969	0,988399764	4,927597171	0,979968097	2,650116791	0,977566809	8,222818302	0,769691738	4,5160872	0,977038541	6,575207737	7,114256734	3,583101996	3,212295998
UBE2J2	6,865517768	0,93718253	3,042031706	0,95714889	7,095124244	0,949441448	3,091566644	0,998233637	6,081740466	0,934756419	2,251158977	0,958445485	8,031692201	0,888662564	3,854606291	0,91275809	7,056716333	6,980321006	3,052882634	3,066799175
PUSL1	13,53820952	0,682623579	4,13385135	0,934800578	10,84259303	0,91683551	4,152228859	0,942222081	10,60741472	0,619239131	3,26727548	0,979132061	13,55056082	0,815530053	6,271700537	0,978320913	12,07898777	12,19040127	4,769488008	4,143040105
CPTP	5,94721207	0,992747081	3,025997198	0,951873926	4,561420004	0,971187605	3,11789847	0,999934408	3,247598875	0,911566306	2,030904261	0,981811368	7,690337661	0,947363094	3,332556619	0,995996928	5,468968268	5,254316037	2,68173044	3,071947834
CCNL2	5,566879758	0,78673081	4,893015338	0,802958284	5,268650467	0,853657321	5,553075155	0,940519712	4,502650729	0,947720945	9,772004928	0,665618502	4,915517307	0,890371734	7,730914394	0,81370419	4,709084018	5,417765113	8,751459661	5,223045247
AL391244.1	5,363304325	0,877195084	3,632276803	0,98952996	3,656453568	0,998544436	4,109977251	0,995368486	3,50827955	0,960946144	2,540465798	0,984897962	4,846315797	0,970530126	4,473837661	0,96442184	4,177297673	4,509878947	3,50715173	3,871127027
SSU72	13,10535614	0,800507443	3,231300445	0,989376981	16,93524791	0,80787331	4,251801518	0,97839697	14,78351385	0,78464389	3,078572487	0,907034436	3,045910249	0,970563846	3,695102039	0,912595813	8,91471205	15,02030202	3,386837263	3,741550981
SLC35E2B	5,798639369	0,946865074	2,684740927	0,992330169	5,700742909	0,98824621	2,898638122	0,99888271	5,269768822	0,956895468	2,712272711	0,986099608	6,356718937	0,988766425	3,658469682	0,99127957	5,813243879	5,749691139	3,185371197	2,791689525
NADK	11,51329843	0,82598621	3,398952072	0,994971651	11,45124914	0,951285871	4,22583971	0,994715521	11,65573344	0,873458454	3,260066865	0,958450239	28,57350902	0,586733618	5,737294848	0,893522006	20,11462123	11,48227379	4,498680857	3,812395891
SKI	10,31595877	0,791128886	3,043806731	0,982828666	8,336546616	0,934051898	3,20877189	0,986207956	5,676130021	0,966200608	2,477604338	0,98662052	8,255146997	0,964248725	3,530693752	0,984565513	6,965638509	9,326252691	3,004149045	3,126289311
MORN1	12,29482325	0,688971474	5,660667372	0,924816004	6,171855081	0,874614416	5,088897157	0,987001077	10,10955272	0,541922889	8,827779439	0,84290774	9,871810251	0,810486441	11,41530776	0,888600942	9,990681487	9,233339164	10,1215436	5,374782265
RER1	10,40166327	0,809974282	3,260391255	0,966106907	17,81835355	0,893864666	4,102803931	0,986313859	17,15454893	0,877813589	2,970481567	0,907943241	22,42525058	0,683956737	5,953723756	0,852966658	19,78989976	14,11000841	4,462102661	3,681597593
PANK4	7,770372278	0,964752965	3,169005565	0,99733875	9,937584994	0,930377519	3,966792889	0,98779499	9,432005947	0,954035297	3,109829533	0,974895707	5,421123406	0,923086934	3,743210031	0,988734856	7,426564677	8,853978636	3,426519782	3,567899227
ARHGEF16	11,87716871	0,972153814	3,966515369	0,920536916	7,677506179	0,952732397	3,729349334	0,988530342	9,833497583	0,845228874	3,576846869	0,940835309	20,95186592	0,664747055	4,175270739	0,94293298	15,39268175	9,777337445	3,876058804	3,847932351
WRAP73	9,743398657	0,979588315	3,484052969	0,988240929	12,35364886	0,914827156	3,895353949	0,971282064	15,7866301	0,682193687	3,457790352	0,9602688	15,91905927	0,627073252	5,341243884	0,96853546	15,85284469	11,04852376	4,399517118	3,689703459
TP73	5,14240113	0,903216193	2,954476408	0,896380258	5,198021578	0,756886909	2,715646603	0,986120198	5,449570265	0,710058708	1,838737384	0,964621695	4,040221203	0,592207962	2,997822573	0,876355625	4,744895734	5,170211354	2,418279978	2,835061505
LRRC47	11,11570558	0,95184468	3,058227866	0,974326295	9,220346384	0,963141013	3,358168691	0,988732918	9,68875501	0,879274551	2,595371475	0,962149255	19,54446106	0,694627936	4,960366892	0,912980289	14,61660804	10,16802598	3,777869184	3,208198279
DFFB	7,413588472	0,933769808	3,403735649	0,977415222	4,394050245	0,973129704	3,145506696	0,983425729	7,33623567	0,897746014	2,690448706	0,992187435	12,347053	0,666396095	4,061137268	0,978270499	9,841644336	5,903819358	3,375792987	3,274621173
C1orf174	6,286605568	0,928237193	3,155225717	0,970087506	10,35294905	0,934416086	3,570638856	0,983981599	8,374926685	0,968765139	2,399467919	0,949703157	16,84387654	0,592354908	4,846843756	0,834491972	12,60940161	8,31977731	3,623155838	3,362932286
NPHP4	12,84028896	0,802390783	3,728923074	0,989475506	8,701023729	0,963146418	3,910104961	0,992389237	10,28858017	0,641664902	3,951719995	0,982421305	18,62967411	0,612552411	6,452038515	0,957231544	14,45912714	10,77065634	5,201879255	3,819514017
KCNAB2	15,3051669	0,810653997	3,296573592	0,967569754	13,93324348	0,847115649	3,674707472	0,983352869	17,16081172	0,709420448	3,190071272	0,952268475	23,68719258	0,653438212	4,458486205	0,9474977	20,42400215	14,61920519	3,824278739	3,485640532
HES2	5,138942668	0,967791938	3,7163528	0,955507606	5,246833814	0,995238987	4,629319025	0,974403172	3,501888767	0,965834663	2,938607775	0,997463097	4,399223382	0,837651192	6,740804683	0,91971421	3,950556074	5,192888241	4,839706229	4,172835912
NOL9	9,060979232	0,842672413	3,211134987	0,977508296	11,89161151	0,986047194	3,848008729	0,98926288	14,70057599	0,872359663	2,788812914	0,942280128	17,22843514	0,64074847	5,794454212	0,744664318	15,96450556	10,47629537	4,291633563	3,529571858
ZBTB48	3,6012274	0,844285322	3,012946404	0,987016451	4,501052547	0,758240162	3,725803303	0,96412618	2,806630867	0,976789658	2,455850811	0,993410424	2,479398381	0,933886534	4,095786413	0,931262892	2,643014624	4,051139973	3,275818612	3,369374854
KLHL21	4,083361982	0,888877272	3,465334776	0,896626948	3,911175392	0,969989174	3,720475351	0,828706804	2,426149218	0,982024618	2,124143509	0,921427649	2,626038523	0,975053872	3,420910045	0,869076415	2,52609387	3,997268687	2,772526777	3,592905064
PHF13	2,228691079	0,782867084	2,372873417	0,938863762	2,763277142	0,804614957	2,588240582	0,804852408	1,597293143	0,994751276	1,396010911	0,991052112	1,497664675	0,97055992	2,618373834	0,906753222	1,547478909	2,49598411	2,007192372	2,480556999
THAP3	3,622389667	0,952308867	2,756010663	0,900129495	4,478460149	0,992986655	2,755037898	0,927938094	3,299667697	0,990880275	2,04278753	0,923011871	3,311154071	0,998888424	3,683849746	0,936171719	3,305410884	4,050424908	2,863318638	2,755524281
Y_RNA	4,930409463	0,52868499	3,552021518	0,981231044	6,355602218	0,559851975	3,983848088	0,79704431	4,999683758	0,73831978	3,201702329	0,932666485	4,239037258	0,798451243	5,090601926	0,567947855	4,619360508	5,64300584	4,146152128	3,767934803
ERRFI1	11,58009289	0,896804034	3,738603815	0,990326752	13,41775376	0,698091397	4,358193393	0,922320943	10,51023962	0,965233671	2,324745412	0,942977784	4,78120255	0,930442709	4,306468277	0,981190811	7,645721085	12,49892332	3,315606844	4,048398604
RERE	9,993023204	0,953321927	3,250215644	0,959686087	9,37862591	0,912622108	3,749226493	0,999966271	7,012258136	0,979046187	2,702629214	0,973273025	10,04858004	0,924033437	3,969541589	0,901022085	8,53041909	9,685824557	3,336085401	3,499721068
GPR157	7,381478918	0,940848507	2,866054449	0,987440574	4,694882455	0,956163617	2,939412835	0,947168316	3,026689693	0,976497534	2,357399186	0,983919975	6,595420616	0,963584542	3,647034954	0,989942952	4,811055154	6,038180687	3,00221707	2,902733642
H6PD	10,68758436	0,757801929	3,364683703	0,97151351	9,789164835	0,915447866	3,986201087	0,987927004	8,524706971	0,976906113	2,973835085	0,981209939	10,68454217	0,93776505	5,648797972	0,920895362	9,60462457	10,2383746	4,311316528	3,675442395
SPSB1	2,365829536	0,982964361	2,431269655	0,924555811	3,147393752	0,977815151	2,684837205	0,928709868	1,794404118	0,971780415	1,646253558	0,996006926	2,034566324	0,966444047	2,679196763	0,996773563	1,914485221	2,756611644	2,16272516	2,55805343
SLC25A33	7,439210081	0,776532659	2,508715309	0,995006062	12,54545432	0,996275255	3,485851795	0,897960269	15,39325818	0,630577182	2,821546854	0,856347917	5,096474677	0,982482631	3,187060783	0,928449075	10,24486643	9,992332202	3,004303818	2,997283552
TMEM201	5,552178052	0,988602226	2,790023221	0,970506123	6,497004243	0,967353753	2,775295602	0,998936309	4,77006232	0,973264293	2,216572538	0,99428221	5,823399343	0,927591047	3,660552709	0,999105804	5,296730832	6,024591147	2,938562623	2,782659411
PIK3CD	8,317178408	0,719550052	2,66001389	0,986321178	9,041687214	0,945639266	3,283116628	0,993973529	11,22207381	0,845907295	2,727325574	0,977394433	17,02562849	0,752509716	4,821041205	0,915038318	14,12385115	8,679432811	3,774183389	2,971565259
NMNAT1	5,870114659	0,938079902	2,827326753	0,999892061	7,614355617	0,942945591	3,246943149	0,972744981	7,75392761	0,961369376	2,207423741	0,951337573	13,02455822	0,701084354	4,894686	0,898699078	10,38924292	6,742235138	3,55105487	3,037134951
KIF1B	7,831705167	0,853698989	3,088546318	0,975161212	10,18335754	0,966674563	3,87812516	0,988795535	10,94240907	0,877849971	2,84525408	0,901303853	22,35340766	0,506992791	6,72099013	0,68024902	16,64790836	9,007531352	4,783122105	3,483335739
PEX14	7,116423297	0,968227901	2,92325048	0,97660748	7,241241047	0,826778825	3,388074759	0,965752967	5,479418925	0,925203664	2,362702189	0,934578919	11,1586566	0,862403723	4,589817239	0,938450341	8,319037763	7,178832172	3,476259714	3,15566262
CASZ1	9,029856291	0,96299368	2,759281947	0,968978105	7,497473224	0,921408793	2,968494615	0,998515798	7,101043445	0,987026706	2,654722575	0,985573083	15,47540618	0,954541463	3,975121212	0,960593028	11,28822481	8,263664757	3,314921894	2,863888281
UBIAD1	5,943318058	0,987917604	3,049773903	0,949850805	6,435671028	0,992148097	3,396176144	0,999216636	4,256053826	0,958885884	2,428726682	0,942983025	7,30264672	0,9011327	4,169127977	0,959348033	5,779350273	6,189494543	3,298927329	3,222975023
FBXO44	16,93455289	0,684010995	4,471701376	0,950588852	19,49136841	0,723123646	5,072590587	0,995401807	7,130807542	0,757308858	6,154923098	0,973593896	9,506268399	0,827611581	5,858437202	0,950560874	8,31853797	18,21296065	6,00668015	4,772145981
CLCN6	5,862552938	0,805156991	3,302336573	0,958278707	9,224522975	0,951667855	3,546862721	0,986256205	5,979085246	0,945876699	4,024842701	0,899620544	10,48900659	0,796284752	5,806183299	0,92605044	8,234045916	7,543537956	4,915513	3,424599647
KIAA2013	11,06115493	0,984396059	3,272786146	0,95504479	17,58748854	0,708439738	3,910922114	0,972052534	12,55846972	0,657308006	2,986376975	0,951848299	21,72395047	0,667309371	5,71769256	0,971416428	17,14121009	14,32432174	4,352034767	3,59185413
DHRS3	9,921359469	0,88778683	2,648000432	0,950458071	10,80989456	0,822082299	3,541491723	0,998919737	8,168487453	0,938366051	2,675949621	0,958457324	14,90845262	0,818937499	4,517901221	0,899029181	11,53847004	10,36562702	3,596925421	3,094746077
PRDM2	3,241969762	0,96175119	2,641846175	0,949216209	4,692055908	0,962737302	3,233774074	0,923753884	3,335676631	0,97559635	2,80890781	0,99044699	4,460569514	0,986657512	3,887477524	0,904343433	3,898123072	3,967012835	3,348192667	2,937810125
TMEM51	2,021960125	0,990513066	2,190335757	0,978152816	2,442732584	0,979720988	2,578036005	0,975884845	2,398546401	0,999525811	1,785631729	0,998755424	2,130336196	0,992913573	2,968042938	0,993540116	2,264441298	2,232346354	2,376837334	2,384185881
EFHD2	11,46855016	0,848388602	3,402490878	0,970795761	13,19671398	0,912435133	3,74963843	0,997109201	10,89498427	0,874350173	2,838190292	0,976626073	35,05266843	0,63832823	4,952380477	0,971152324	22,97382635	12,33263207	3,895285385	3,576064654
CASP9	7,338320666	0,985880393	3,115926638	0,98384983	13,97212339	0,967748069	4,359630525	0,996633978	12,67832446	0,828587676	2,865324424	0,930052977	7,457928021	0,848892462	4,742715712	0,929957892	10,06812624	10,65522203	3,804020068	3,737778582
DNAJC16	4,669159312	0,956144021	2,753959213	0,977868634	11,15362256	0,927983375	4,039901927	0,991363381	9,243030117	0,909382001	2,811976047	0,936492799	22,80856105	0,649933369	5,99078324	0,666012321	16,02579558	7,911390934	4,401379643	3,39693057
DDI2	5,732355413	0,908369856	2,80294503	0,992930331	9,388081936	0,979723234	2,945232263	0,99161425	7,232849819	0,969443059	2,27075792	0,96825674	11,23068809	0,665320106	4,260706308	0,861295323	9,231768956	7,560218674	3,265732114	2,874088647
PLEKHM2	12,69225194	0,970942736	3,301624651	0,988875494	10,38851091	0,958892497	3,462977304	0,992942259	12,01041078	0,629395037	2,796373748	0,973116706	19,59388209	0,854716963	4,734823362	0,959962242	15,80214644	11,54038142	3,765598555	3,382300978
SPEN	5,656656499	0,985540128	3,0264612	0,969805367	6,190227588	0,921787423	3,444436106	0,999788897	4,127727384	0,972156083	2,225665558	0,966968489	6,069858834	0,955217723	3,427624405	0,934457938	5,098793109	5,923442043	2,826644982	3,235448653
ZBTB17	9,18362396	0,628846288	3,398369774	0,976499667	9,060127415	0,970981695	3,662341429	0,979912592	9,195399517	0,707260342	2,791990206	0,993393932	9,031920168	0,881664872	4,049908638	0,999712316	9,113659842	9,121875687	3,420949422	3,530355601
EPHA2	15,30186778	0,930139732	3,298551619	0,963211046	11,9619981	0,921941381	3,918916474	0,997831217	11,14934883	0,756406644	2,705262147	0,993569389	13,9850669	0,97114531	4,788585949	0,984114708	12,56720786	13,63193294	3,746924048	3,608734046
ARHGEF19	6,873920228	0,982678102	3,61152522	0,966715573	8,170899001	0,849536834	4,833740804	0,903436986	4,972611758	0,912099984	3,428344652	0,914334252	5,85424541	0,821775979	7,154214162	0,955586378	5,413428584	7,522409615	5,291279407	4,222633012
RSG1	13,21152266	0,517732525	3,285467971	0,995856933	7,779195697	0,846280432	3,398684099	0,948746496	21,83233708	0,718012641	2,836953231	0,956353144	8,81038827	0,943462972	5,536823891	0,928427387	15,32136268	10,49535918	4,186888561	3,342076035
FBXO42	3,965874434	0,992179552	2,557881172	0,99383349	3,982360248	0,979146996	2,534335238	0,987792497	4,041555751	0,879472009	1,97352133	0,929851035	4,325085209	0,933588809	3,201792158	0,954600662	4,18332048	3,974117341	2,587656744	2,546108205
NECAP2	11,2249088	0,894612072	3,494451977	0,96616609	15,18297758	0,889136819	4,171604613	0,968230053	14,70892118	0,596856757	2,942273256	0,917297923	11,67642594	0,772080447	5,917542588	0,90437781	13,19267356	13,20394319	4,429907922	3,833028295
LINC01772	4,389028103	0,992428344	2,917519695	0,988819247	5,274705522	0,998507166	3,462366492	0,989995823	7,943238467	0,764880293	2,963026532	0,966858676	9,62044447	0,583402187	6,713721744	0,791871387	8,781841468	4,831866813	4,838374138	3,189943093
NBPF1	3,456871716	0,823510889	2,720527139	0,98676876	3,409463671	0,833888135	2,494092053	0,978167896	2,915600196	0,949806456	2,611343355	0,987367631	3,65307016	0,835257365	4,189576435	0,984116296	3,284335178	3,433167693	3,400459895	2,607309596
RCC2	11,76678731	0,8671193	3,006005233	0,972151777	21,65160398	0,858657059	3,839165719	0,982976231	17,44957364	0,654933373	2,800479237	0,945176949	11,72107993	0,858346863	4,097817491	0,981663387	14,58532679	16,70919565	3,449148364	3,422585476
ARHGEF10L	5,11706259	0,962739898	2,947692038	0,984988079	5,406784533	0,993320065	3,621539196	0,992354253	4,971778722	0,967187873	3,218438562	0,994569596	8,558379996	0,985390064	4,845193892	0,99205027	6,765079359	5,261923562	4,031816227	3,284615617
IFFO2	3,324994274	0,980780121	2,396717263	0,96807388	3,812228155	0,992564521	2,766493869	0,971460501	2,668218064	0,983749662	1,676109523	0,993028782	2,826417357	0,977595622	2,825250028	0,994171434	2,747317711	3,568611215	2,250679775	2,581605566
MRTO4	8,260162407	0,926584779	3,517365118	0,958932955	12,57606639	0,9342733	4,606225521	0,987467831	11,22787511	0,835310795	2,808894439	0,930029334	21,8960579	0,578053115	6,300094205	0,871926421	16,56196651	10,4181144	4,554494322	4,06179532
PQLC2	5,111630925	0,960599365	3,140816866	0,975251184	4,717016921	0,993032549	4,504513872	0,984853056	3,054108718	0,994915373	2,598530012	0,997115065	4,788425217	0,978877073	4,947472677	0,990058526	3,921266967	4,914323923	3,773001345	3,822665369
TMCO4	10,9581427	0,951163592	2,695898952	0,94822841	9,033124958	0,962774624	3,967418713	0,987882007	7,673070522	0,895063488	2,745538503	0,962167189	13,22805196	0,826619503	5,721102388	0,822240962	10,45056124	9,995633829	4,233320445	3,331658832
OTUD3	5,661107553	0,822598728	4,130353767	0,986197977	6,374248468	0,967289963	4,852275051	0,939653375	4,156521729	0,968615755	2,983813311	0,968424416	4,09809965	0,979322141	4,743749119	0,876054862	4,127310689	6,01767801	3,863781215	4,491314409
MUL1	2,737053456	0,974115336	2,330678231	0,983041109	3,696830869	0,996005333	2,732802326	0,994245116	2,54391105	0,97324643	1,566710135	0,978941658	3,039490954	0,972886054	3,034805713	0,993470199	2,791701002	3,216942162	2,300757924	2,531740278
SH2D5	7,298117264	0,629520219	3,456364626	0,902832652	6,75049505	0,863789367	3,814662561	0,962086921	7,531486066	0,990111305	3,729643835	0,998832269	7,807733084	0,825298532	6,448708445	0,886907223	7,669609575	7,024306157	5,08917614	3,635513593
ECE1	12,42442362	0,883209808	3,128466233	0,971290942	13,81251996	0,763740774	3,872929809	0,978938538	9,459837029	0,786950655	2,9137222	0,946421113	20,74568817	0,794962711	4,711060135	0,864351018	15,1027626	13,11847179	3,812391167	3,500698021
ZBTB40	5,269771172	0,960126883	3,360632106	0,955882085	6,261864087	0,964221147	3,872453085	0,961868389	4,316392841	0,98055784	3,143950425	0,991064694	5,229231576	0,979888226	4,679318371	0,936823756	4,772812208	5,76581763	3,911634398	3,616542595
LUZP1	2,209700131	0,947013552	2,472288059	0,935549781	5,177913912	0,998644953	3,181266216	0,991004752	3,928727193	0,994490567	2,212036528	0,963169792	3,240951857	0,993410773	3,016940388	0,978314337	3,584839525	3,693807021	2,614488458	2,826777138
HTR1D	9,466425791	0,850471198	3,887763223	0,820314693	7,772613519	0,9996343	4,032900817	0,996440202	9,716942248	0,892400816	2,950323618	0,806984113	26,44305116	0,940611917	5,881241295	0,857757997	18,0799967	8,619519655	4,415782457	3,96033202
ZNF436	2,984709986	0,750928215	2,635920246	0,844494674	2,726241158	0,807092018	3,414127863	0,603839517	1,990940406	0,952319379	1,908448059	0,883110566	2,012825455	0,932244959	3,578279799	0,713308597	2,001882931	2,855475572	2,743363929	3,025024055
E2F2	5,336933951	0,983181004	3,015968786	0,958697725	4,512096568	0,963517226	3,087323702	0,97356799	2,858352136	0,995297201	2,406217358	0,997216341	2,572249341	0,966234463	3,523878964	0,945592354	2,715300739	4,92451526	2,965048161	3,051646244
ID3	2,34551779	0,968044332	2,355471778	0,946145135	2,848306429	0,916403334	2,232199125	0,949694985	1,98574024	0,998617997	1,276092303	0,972067832	1,319528437	0,975757003	2,410157234	0,826713173	1,652634339	2,596912109	1,843124769	2,293835452
ELOA	7,683073939	0,917462936	3,206415975	0,977317594	9,683780359	0,933507636	3,490614567	0,995023954	10,09847621	0,919376863	2,668009906	0,92687375	20,01944233	0,760332262	5,16590391	0,800019167	15,05895927	8,683427149	3,916956908	3,348515271
LYPLA2	24,19880106	0,648498399	3,728480891	0,970277145	13,48733814	0,810636455	4,648177196	0,980472193	19,19311232	0,681049627	2,842062946	0,9350313	8,516973727	0,822064523	4,22593597	0,941361741	13,85504302	18,8430696	3,533999458	4,188329044
PNRC2	7,356016419	0,785552925	3,349597018	0,990243945	11,53971887	0,932352967	3,817519454	0,918965083	4,429716253	0,955629292	2,064654696	0,973368009	7,597417838	0,845556654	3,846232167	0,841527843	6,013567046	9,447867647	2,955443431	3,583558236
RUNX3	9,081999636	0,914895058	3,239784751	0,934422803	13,07082238	0,922221806	3,422968848	0,985618883	9,429029657	0,677386755	2,520805497	0,987486203	15,12910479	0,505970503	4,147689669	0,917762819	12,27906722	11,07641101	3,334247583	3,331376799
SYF2	12,98951626	0,679072329	5,003256071	0,888626144	7,615556333	0,686538017	4,410906444	0,936681717	14,04845252	0,882742906	3,486278118	0,751203825	32,95684166	0,571343184	5,996787977	0,667355046	23,50264709	10,3025363	4,741533047	4,707081258
TMEM57	6,508783324	0,924718346	3,175356445	0,964840199	10,94810846	0,826135399	3,761911558	0,994740955	7,428497869	0,994039175	2,409910747	0,909966393	19,00150069	0,832262278	4,685669353	0,742158574	13,21499928	8,72844589	3,54779005	3,468634001
LDLRAP1	10,43916233	0,806823713	2,894300476	0,989310559	10,92585182	0,851073837	3,554328704	0,988848265	8,118941416	0,800438653	2,426665044	0,979760928	5,356281004	0,97028039	3,644407359	0,950312868	6,73761121	10,68250708	3,035536202	3,22431459
AUNIP	3,341253731	0,994362252	2,78711963	0,993509215	5,26574031	0,956791167	3,099594269	0,955625953	3,0096889	0,96391695	1,987711548	0,9532658	3,724038283	0,978204376	3,610555462	0,916386717	3,366863591	4,303497021	2,799133505	2,94335695
PAQR7	9,645105267	0,744804885	3,226643074	0,980035538	7,882686525	0,904791167	3,705495295	0,939834336	5,740776025	0,984297429	2,772622544	0,968780855	11,88962603	0,866529191	4,82902989	0,895358853	8,815201029	8,763895896	3,800826217	3,466069185
PDIK1L	3,712358733	0,940358914	2,650055691	0,976733502	6,838510334	0,965776991	4,318352036	0,789423445	4,776398431	0,962995426	2,009429704	0,998067256	2,520430017	0,999578081	3,567987465	0,749004056	3,648414224	5,275434534	2,788708585	3,484203863
ZNF593	11,10155187	0,895635659	4,113805658	0,968345637	8,300682013	0,852011393	4,222659807	0,977017534	7,845295611	0,873178593	3,113863859	0,92491868	11,06731667	0,983167072	5,921690225	0,938707033	9,456306143	9,701116939	4,517777042	4,168232732
CEP85	10,12206891	0,912022949	3,233001917	0,978768588	11,2242471	0,840879008	3,617707369	0,993611577	8,357314109	0,932658461	2,801456466	0,998065961	17,40363155	0,879212843	5,196107038	0,929399985	12,88047283	10,67315801	3,998781752	3,425354643
DHDDS	10,44116087	0,805876451	3,349899585	0,976884682	12,74202965	0,767909387	3,784803933	0,984322682	10,96779279	0,901338445	2,832717349	0,955968127	8,609306326	0,895001243	5,819942141	0,923204905	9,788549559	11,59159526	4,326329745	3,567351759
ARID1A	4,116017051	0,999264046	2,984085374	0,985122464	4,516160128	0,965334151	3,071268949	0,99874054	3,203153677	0,949487111	2,018131825	0,993954083	4,353583486	0,969772061	3,093135891	0,973493126	3,778368582	4,316088589	2,555633858	3,027677162
PIGV	8,142978305	0,916139963	3,825279421	0,951308096	10,6009532	0,998865956	5,190472528	0,997081868	10,0361099	0,966578854	3,002808493	0,934248946	20,63587094	0,53182191	7,820015233	0,865788852	15,33599042	9,371965754	5,411411863	4,507875975
SFN	11,72602638	0,975941466	4,234445638	0,917861868	10,02503729	0,937204779	5,627711383	0,998106389	6,751648487	0,910778013	3,355921051	0,956803221	13,04958039	0,99040287	6,783602964	0,959376665	9,900614441	10,87553184	5,069762008	4,931078511
GPN2	6,877507289	0,950895718	3,317322128	0,982167958	6,282954121	0,891226426	3,486817496	0,993117886	4,624917868	0,992246735	2,650030195	0,997713126	5,522152163	0,939238382	4,246049556	0,999216594	5,073535015	6,580230705	3,448039875	3,402069812
GPATCH3	3,711421709	0,991235981	3,144079416	0,925459427	3,972411977	0,994894744	3,239088193	0,940375135	3,250763493	0,983309723	1,930134724	0,974268088	4,057330795	0,96037307	3,297031405	0,995824928	3,654047144	3,841916843	2,613583064	3,191583804
SLC9A1	12,34177905	0,991813055	3,064868184	0,958726063	9,748954364	0,892047873	3,346331859	0,999000107	6,63101876	0,966908652	2,538670676	0,97464722	30,71460049	0,884315202	5,18422367	0,915057518	18,67280962	11,04536671	3,861447173	3,205600022
TMEM222	12,74485947	0,80832158	3,060624969	0,96577759	16,74321698	0,767903193	3,908598858	0,960862771	10,71657923	0,87031307	2,486825003	0,944331274	18,84014642	0,758263331	6,681984281	0,845132613	14,77836283	14,74403823	4,584404642	3,484611914
AHDC1	3,150466206	0,995745286	2,277257886	0,979730223	3,142716936	0,973427696	2,352627413	0,963983782	2,332490109	0,988377632	1,722118054	0,998811283	2,564731077	0,977471002	2,468210119	0,989474516	2,448610593	3,146591571	2,095164087	2,314942649
PPP1R8	5,212576186	0,942510548	2,966153171	0,963183573	9,299179731	0,960281813	3,848532334	0,991066733	8,057954054	0,8716213	2,439633742	0,851272136	11,85320986	0,694574185	5,503310383	0,805269552	9,955581956	7,255877958	3,971472062	3,407342752
XKR8	5,081917006	0,921383553	2,758541097	0,942310399	7,059359635	0,953354626	2,99159644	0,918868598	3,232341377	0,978082581	1,619294401	0,958001041	3,508329663	0,995473112	2,815534309	0,958053668	3,37033552	6,07063832	2,217414355	2,875068769
EYA3	7,82739787	0,857166403	3,101963768	0,985541265	13,07749842	0,938759786	3,74641632	0,997021244	17,7033336	0,841064224	2,808623181	0,936659276	20,81524689	0,713480389	4,979656121	0,819824587	19,25929025	10,45244814	3,894139651	3,424190044
SESN2	4,225583769	0,732645663	2,787301146	0,947119826	3,754732924	0,701609613	2,920256226	0,843029088	1,950350214	0,948817284	1,792858313	0,895460817	2,507578447	0,977179507	3,414221856	0,94901797	2,228964331	3,990158347	2,603540084	2,853778686
MED18	2,634712165	0,999207828	2,279493568	0,985613011	3,33785669	0,998700103	2,368434079	0,998017703	2,329808886	0,980865945	1,700035751	0,905940077	2,676613245	0,979467736	3,215345439	0,963275168	2,503211066	2,986284427	2,457690595	2,323963824
PHACTR4	7,006976737	0,902589481	3,030963765	0,973249595	11,06717419	0,991055062	3,266378782	0,992035284	7,775302232	0,910954348	2,457741288	0,957139562	9,808391032	0,922551499	4,250723276	0,882414896	8,791846632	9,037075465	3,354232282	3,148671273
RCC1	12,22921537	0,887190729	3,508636718	0,990290722	14,73799648	0,898945729	3,726925953	0,998705702	15,78268387	0,735194794	2,800614756	0,95081699	20,09633323	0,752613255	4,819358035	0,926407378	17,93950855	13,48360592	3,809986395	3,617781335
GMEB1	5,76179535	0,941878027	3,343083118	0,981781745	6,778086848	0,960668101	3,268976388	0,970126206	7,411206028	0,863985029	2,154762286	0,949067741	12,50812936	0,818641526	5,090287795	0,742808298	9,959667697	6,269941099	3,62252504	3,306029753
YTHDF2	3,188163097	0,976972264	2,71970423	0,969910676	3,682807371	0,973913099	3,14624515	0,999753045	2,953744532	0,958991186	1,971026173	0,900548361	3,527490653	0,964231328	3,511359142	0,876050914	3,240617593	3,435485234	2,741192657	2,93297469
SRSF4	12,56044525	0,908808114	3,499964441	0,967245611	15,97070351	0,788188732	4,462549135	0,997168056	11,28075758	0,942872878	2,667658507	0,890907055	27,33128686	0,678613124	5,305558057	0,941223508	19,30602222	14,26557438	3,986608282	3,981256788
SDC3	4,490217471	0,99885122	2,83983599	0,988482743	10,36764459	0,900851178	3,933900244	0,998912534	10,00080432	0,819020935	3,170662775	0,957175155	18,7780556	0,631748938	4,974504165	0,973018906	14,38942996	7,428931032	4,07258347	3,386868117
ZCCHC17	11,16290674	0,895522324	3,644339792	0,981520422	17,99210554	0,718806911	4,660525017	0,981476111	21,72373376	0,791077913	2,944509113	0,894498728	21,52487197	0,600236066	7,397293199	0,823044787	21,62430286	14,57750614	5,170901156	4,152432404
TMEM39B	9,594398263	0,920971684	3,178449167	0,966570614	8,420153222	0,846761347	3,445181361	0,99614625	9,053830739	0,947417188	2,783744799	0,965246564	22,8038686	0,587540832	5,409197153	0,846827697	15,92884967	9,007275743	4,096470976	3,311815264
TXLNA	9,903224736	0,923920407	3,21618955	0,972268861	10,75764603	0,977863424	3,780128521	0,995976336	8,288511702	0,974268705	2,962709681	0,954770227	17,64407187	0,774526794	5,73799302	0,902240936	12,96629178	10,33043538	4,35035135	3,498159036
IQCC	2,610840332	0,859302102	3,038929549	0,962349985	2,169809088	0,89849306	2,961133348	0,746249988	1,62910901	0,949806946	2,432437222	0,81897998	2,139830964	0,843867739	3,855545673	0,525860806	1,884469987	2,39032471	3,143991447	3,000031449
TMEM234	14,4541523	0,697647861	4,021559786	0,942447619	7,157370013	0,75674875	5,456935913	0,926425823	10,65559115	0,683972092	8,123036746	0,93080117	23,1951408	0,515424386	9,776255647	0,946662208	16,92536597	10,80576116	8,949646196	4,739247849
ZBTB8A	4,976445146	0,90936032	2,703228149	0,948136704	11,0751745	0,684637928	5,128341562	0,943203553	6,927287829	0,983251137	3,192144186	0,910290322	8,889586699	0,972903444	4,279665539	0,830702919	7,908437264	8,025809825	3,735904862	3,915784856
SYNC	4,92518304	0,987344094	3,695574497	0,970838666	5,912211362	0,968288317	3,73971664	0,983207876	5,690675118	0,946524737	2,740040816	0,990197017	12,82612978	0,756154436	5,272781127	0,548555091	9,258402447	5,418697201	4,006410972	3,717645569
KIAA1522	11,26080803	0,919986364	2,952215336	0,978320224	10,2604026	0,936302217	3,731218598	0,989230589	11,23177944	0,868100442	2,985720404	0,967526172	14,59575611	0,88065035	4,345694649	0,987009234	12,91376777	10,76060532	3,665707527	3,341716967
S100PBP	5,238356859	0,943265929	4,046089034	0,986823792	8,0244508	0,959002209	3,959082242	0,978496049	6,561329912	0,896317649	4,047697195	0,913954625	5,805858333	0,93504383	6,39496166	0,8954299	6,183594123	6,631403829	5,221329428	4,002585638
RNF19B	8,483085706	0,97296042	3,286778536	0,969043972	9,692180191	0,990576153	3,921228457	0,984916642	7,095283041	0,911670306	2,167807289	0,962008309	14,123339	0,849766626	4,895214154	0,89806424	10,60931102	9,087632949	3,531510722	3,604003496
TRIM62	5,146608613	0,989386128	3,000518165	0,967816292	4,947251545	0,844982452	2,871357633	0,997867179	3,5351073	0,949537405	2,276349341	0,995665738	4,695152184	0,983191398	3,474762185	0,981762636	4,115129742	5,046930079	2,875555763	2,935937899
ZNF362	8,784448015	0,929598022	3,414506047	0,907971708	9,084345635	0,84944625	4,494583944	0,964796576	6,281338804	0,852388608	2,956025853	0,93072828	12,19108174	0,69523006	6,085883646	0,705667198	9,236210274	8,934396825	4,52095475	3,954544996
PHC2	8,090725009	0,963791444	2,774316381	0,98345535	11,59036259	0,930670487	3,075352125	0,988774225	8,716192124	0,882532117	2,279222603	0,982536859	10,13418548	0,954033846	3,654280619	0,976827043	9,425188803	9,840543801	2,966751611	2,924834253
ZSCAN20	2,747536794	0,918336874	2,9633398	0,909568161	3,219878559	0,857557369	2,955271931	0,812761131	2,562744811	0,949724088	2,148319155	0,899665693	3,223573767	0,982723337	3,599903363	0,882678701	2,893159289	2,983707677	2,874111259	2,959305866
SMIM12	5,578535448	0,950369277	3,236278033	0,953214475	6,754728082	0,990189059	3,682381062	0,99111958	4,885875385	0,989004014	2,197169	0,960901345	6,351908051	0,900986548	4,610305777	0,92325046	5,618891718	6,166631765	3,403737388	3,459329548
ZMYM6	5,259079946	0,94100849	3,381032412	0,993471594	9,293223155	0,837804857	4,642401546	0,986771919	7,265388193	0,982390328	2,913573232	0,895105853	8,772525689	0,796528142	4,579517636	0,626677381	8,018956941	7,276151551	3,746545434	4,011716979
ZMYM1	3,679283859	0,937839935	2,835619203	0,980121402	6,919384951	0,979249924	3,015168928	0,989718949	4,951327193	0,965258683	2,3997548	0,926754466	6,582011439	0,846640291	4,216710362	0,785050961	5,766669316	5,299334405	3,308232581	2,925394066
ZMYM4	7,283215867	0,794044409	3,301626522	0,93668808	17,45384109	0,96237397	4,260629786	0,996383978	14,62418694	0,914784308	2,911360373	0,881216929	4,827082813	0,958193008	3,320245103	0,885617221	9,725634875	12,36852848	3,115802738	3,781128154
NCDN	19,35784102	0,611127131	3,819847387	0,980536708	12,32022966	0,944443633	4,077765078	0,991716436	11,60660795	0,782924798	4,319841299	0,98263985	19,37588189	0,663885171	7,201962327	0,988021874	15,49124492	15,83903534	5,760901813	3,948806232
C1orf216	5,469216632	0,960283812	2,924159383	0,98716868	6,206754511	0,997438523	3,707336962	0,999592722	5,168047274	0,943043858	2,252419097	0,995508723	6,47858009	0,989214297	4,416826177	0,994418094	5,823313682	5,837985572	3,334622637	3,315748173
CLSPN	10,88897776	0,792875856	3,88791696	0,956869068	18,79249604	0,827414886	5,172567639	0,992129272	13,90834821	0,904604987	3,398789946	0,899516627	21,58466021	0,777000786	6,241434727	0,755631386	17,74650421	14,8407369	4,820112337	4,530242299
AGO4	5,838798469	0,756693529	2,686157014	0,992600605	10,35091144	0,816343272	4,140059119	0,977274278	5,915800814	0,918029401	3,351367932	0,959146988	8,864009106	0,927846365	5,400619796	0,79507522	7,38990496	8,094854952	4,375993864	3,413108066
ADPRHL2	4,88882685	0,991143801	3,037818008	0,953282187	4,553745165	0,999957837	3,299278661	0,975636866	4,429713126	0,96573305	1,842051036	0,991488958	3,959416351	0,961822023	3,496301487	0,999911684	4,194564738	4,721286007	2,669176261	3,168548334
AL591845.1	4,027487664	0,810782993	3,091424022	0,7392664	2,778282432	0,958838916	3,236156671	0,953790414	3,200561943	0,638976788	3,118549866	0,860558777	3,63479965	0,683420186	5,008977611	0,662563477	3,417680797	3,402885048	4,063763738	3,163790346
STK40	3,29348316	0,985845187	2,466590067	0,982978033	4,729892645	0,98877361	2,772980063	0,99076801	3,341206191	0,991857286	2,103826569	0,998840307	4,65586772	0,999364003	3,2830369	0,964979144	3,998536955	4,011687903	2,693431734	2,619785065
LSM10	12,64153814	0,745826446	3,349166005	0,926455214	11,93853906	0,723135979	3,859564907	0,981884048	8,864144279	0,831296299	2,624731349	0,950920446	19,48649677	0,646002078	5,582952735	0,866796153	14,17532053	12,2900386	4,103842042	3,604365456
LINC01137	5,076477682	0,983427579	2,772101403	0,991614666	5,626564628	0,925359181	3,231945726	0,985130407	6,321894733	0,917228364	2,829217945	0,926211787	6,231348459	0,906336348	4,583730289	0,938695383	6,276621596	5,351521155	3,706474117	3,002023565
SNIP1	3,029641429	0,975592516	2,650738515	0,977620399	3,586285059	0,936692648	2,721864048	0,955399624	2,389916228	0,998033716	1,525682243	0,989265636	2,525198116	0,989686893	2,699381701	0,97851851	2,457557172	3,307963244	2,112531972	2,686301282
C1orf109	8,031155727	0,803329158	3,548248871	0,97555636	11,56005664	0,993987442	4,27360468	0,949101516	11,60399326	0,847908707	2,710636028	0,997027756	6,839340273	0,998329951	3,8427478	0,934259551	9,221666767	9,795606184	3,276691914	3,910926775
CDCA8	6,468782016	0,983934823	2,783756711	0,991279617	6,71967311	0,982020456	3,164821343	0,992338216	5,400054304	0,989562887	2,45280624	0,951192403	3,406213462	0,987337869	3,160586955	0,969066969	4,403133883	6,594227563	2,806696598	2,974289027
YRDC	17,84339403	0,687284704	2,991606454	0,99045785	12,30538575	0,998628046	3,705395672	0,970085581	12,57208379	0,957379728	1,999166998	0,973074652	15,67473933	0,547366808	5,108243258	0,983997106	14,12341156	15,07438989	3,553705128	3,348501063
MTF1	4,944560088	0,968842641	2,477517507	0,985278797	5,046344401	0,991799401	2,450289732	0,980887516	3,459730237	0,999030226	1,691535623	0,983707514	3,860203515	0,981024952	3,204586131	0,949564041	3,659966876	4,995452244	2,448060877	2,463903619
FHL3	7,381894539	0,992664029	3,544307854	0,916448978	6,780810918	0,993303057	3,673250868	0,950691249	4,586931383	0,97153703	2,892388137	0,910024426	4,670865077	0,97786955	4,837150668	0,985406556	4,62889823	7,081352728	3,864769402	3,608779361
RRAGC	8,950400159	0,834810429	3,187540324	0,950078129	30,67209295	0,871383515	4,252333137	0,987559727	14,50294787	0,940168345	2,994553951	0,834405658	12,384333	0,579003744	5,967236059	0,648563272	13,44364044	19,81124656	4,480895005	3,71993673
TRIT1	8,181978847	0,879092802	3,634690961	0,99113379	18,76888455	0,967485184	5,365237189	0,965837552	21,4370817	0,921065034	3,022617539	0,944319339	22,44737594	0,553003115	8,269576842	0,895899415	21,94222882	13,4754317	5,64609719	4,499964075
SMAP2	7,802892761	0,870106917	3,217632604	0,943583668	16,65148697	0,79905605	4,266593014	0,993382353	18,23388429	0,850378799	2,769649038	0,899389522	17,67689226	0,561395256	6,063720882	0,754392206	17,95538827	12,22718986	4,41668496	3,742112809
ZFP69B	5,877483936	0,90979642	3,363174789	0,914402854	3,516683645	0,939882975	3,442471276	0,823129849	5,025977417	0,988174837	2,711738731	0,99710265	12,33071316	0,777162837	5,608085022	0,765927208	8,678345286	4,69708379	4,159911876	3,402823033
AL031985.3	4,988964576	0,931999796	2,577865705	0,995750497	3,676766114	0,714794323	2,132230215	0,841617261	7,707608984	0,954067596	2,212456892	0,94959949	30,76894199	0,635274129	3,687035638	0,862157589	19,23827549	4,332865345	2,949746265	2,35504796
ZNF684	3,255104197	0,946657219	2,910694486	0,944398023	4,171118319	0,865095559	3,280660254	0,818654097	4,344344749	0,927190849	1,976351318	0,972292615	3,319554506	0,927784106	4,067184989	0,666334833	3,831949628	3,713111258	3,021768153	3,09567737
KCNQ4	4,757221649	0,561164454	2,736217433	0,800214722	3,273085743	0,824848038	2,831970225	0,878186045	6,374463243	0,500285072	2,671267457	0,977853914	2,385899595	0,826727252	4,018116382	0,753887191	4,380181419	4,015153696	3,344691919	2,784093829
CITED4	5,192975517	0,969198016	3,473823619	0,952990864	4,469514292	0,974533484	3,492022232	0,982040782	2,438392185	0,946085949	1,838397483	0,990134886	3,088367119	0,958108899	3,091509323	0,97445801	2,763379652	4,831244905	2,464953403	3,482922926
SLFNL1-AS1	4,717479337	0,933838847	3,487043511	0,911453367	6,521678075	0,824214443	3,22010084	0,977641817	3,844939759	0,953623897	2,966729934	0,971706727	5,35005283	0,9118125	8,254108914	0,71643545	4,597496295	5,619578706	5,610419424	3,353572176
FOXO6	6,732890391	0,789509729	3,37952133	0,884738841	6,365152278	0,853671348	3,168451285	0,994880575	3,917786738	0,99692181	2,609477146	0,98710954	9,106944979	0,812865859	3,35476615	0,997201302	6,512365858	6,549021335	2,982121648	3,273986307
HIVEP3	7,693892275	0,961757404	2,846599459	0,973542747	8,305605675	0,908700177	3,513903746	0,985049186	8,58966351	0,937662444	2,650708419	0,998066752	7,759257365	0,867487729	3,417583345	0,96209065	8,174460438	7,999748975	3,034145882	3,180251602
FOXJ3	5,1062133	0,963662248	3,137355631	0,994352364	8,66480248	0,985215606	3,670002127	0,989042973	6,283206175	0,978705135	2,203539318	0,938175689	6,236787816	0,936783903	3,521099908	0,853786019	6,259996995	6,88550789	2,862319613	3,403678879
ERMAP	4,408785456	0,979255431	3,549408009	0,996737026	7,611429705	0,918655951	3,809433705	0,973954912	5,238622798	0,99082608	2,775964565	0,97647052	3,199668248	0,986782211	5,041594544	0,94264946	4,219145523	6,010107581	3,908779555	3,679420857
ZNF691	2,060808739	0,899354185	2,582571732	0,761791317	2,513564613	0,878687207	2,685399309	0,889566038	2,245035516	0,891723323	2,007316251	0,890967195	2,026688502	0,960914861	3,285723075	0,764018042	2,135862009	2,287186676	2,646519663	2,63398552
SLC2A1	16,73933752	0,95175611	3,519466498	0,974006907	14,72484608	0,805594073	4,632220164	0,984400657	9,284409123	0,922791978	2,700383855	0,944562958	36,00435496	0,586175536	5,724116263	0,918727906	22,64438204	15,7320918	4,212250059	4,075843331
CDC20	16,09877529	0,856488526	3,071478637	0,973165987	19,14417068	0,768587012	3,512584701	0,992876608	19,22678866	0,529752947	2,573602624	0,953134978	31,62089309	0,750666847	4,725453591	0,946937225	25,42384087	17,62147299	3,649528108	3,292031669
SZT2	9,765671969	0,750548397	3,826398228	0,944535386	8,596400728	0,892108826	4,104399921	0,982125661	7,606903265	0,98394445	5,009950637	0,943678836	11,83407113	0,943977627	5,658181896	0,894021085	9,720487199	9,181036348	5,334066267	3,965399074
KDM4A	7,184436429	0,94021079	3,106165084	0,977829594	8,866840078	0,999367027	3,765207697	0,986033914	8,013394038	0,955764563	2,807935199	0,966884736	8,746587123	0,90545756	5,665196216	0,942222665	8,37999058	8,025638254	4,236565707	3,435686391
DPH2	16,41670691	0,859240703	3,084837328	0,967136695	13,57788379	0,964351294	3,846249891	0,971956685	15,27275297	0,687194099	2,910264902	0,945766994	20,00149746	0,518305477	5,725008807	0,938830619	17,63712522	14,99729535	4,317636854	3,465543609
SLC6A9	14,00607898	0,895936853	3,47234653	0,897889635	10,5197926	0,877782618	3,345766302	0,998254053	8,649017156	0,891973805	3,052977131	0,976687636	23,55646436	0,647797082	5,211588413	0,962494145	16,10274076	12,26293579	4,132282772	3,409056416
RNF220	7,947553223	0,962983664	3,120242237	0,969226011	9,443230968	0,822613436	3,5287267	0,997475559	6,515527441	0,921653012	2,666233863	0,959616891	14,37649322	0,86240781	4,657436906	0,950939928	10,44601033	8,695392095	3,661835384	3,324484468
HPDL	8,034515917	0,970447327	3,99267778	0,960235472	8,430368656	0,890419253	4,603811448	0,974028415	6,986085107	0,755337366	3,944843675	0,71192152	11,19981083	0,767990366	7,566585687	0,976305286	9,092947971	8,232442286	5,755714681	4,298244614
TOE1	6,052369839	0,967185076	3,23933097	0,936655919	6,826546111	0,967619379	4,063131511	0,997391648	6,609062855	0,975972392	3,010419501	0,88021791	10,60623232	0,956236473	3,834778206	0,870573169	8,607647587	6,439457975	3,422598854	3,651231241
TESK2	40,01848479	0,520770749	3,234502738	0,972873675	13,09341365	0,698361215	3,804968449	0,980711953	10,98794664	0,757631564	2,907886676	0,929586674	12,72123095	0,65425161	5,874971668	0,870191193	11,85458879	26,55594922	4,391429172	3,519735593
MMACHC	7,352610104	0,906311594	3,028976438	0,991505905	10,38645629	0,854868489	4,139656685	0,993121965	8,451770201	0,947119061	2,85163436	0,888254916	29,4437124	0,816425797	8,738516473	0,681092299	18,9477413	8,869533195	5,795075417	3,584316562
PIK3R3	4,13145205	0,954385334	2,688398766	0,992361112	5,638969927	0,983540306	3,185874559	0,96612999	2,936222892	0,987266616	1,739373921	0,995984695	2,925751432	0,986315061	3,140569653	0,941624256	2,930987162	4,885210989	2,439971787	2,937136663
RAD54L	8,890315484	0,938221544	3,358864226	0,988562663	13,83425462	0,895974555	3,861520473	0,989824941	10,41910612	0,931038067	3,360427693	0,976616542	16,042316	0,582958411	5,009724284	0,935508174	13,23071106	11,36228505	4,185075989	3,61019235
NSUN4	6,768405291	0,970667076	3,367794126	0,983577524	7,695833188	0,985816341	3,949982399	0,962062406	6,78355384	0,96190595	3,537978948	0,920279566	8,874107107	0,929047534	8,184799332	0,992050977	7,828830474	7,232119239	5,86138914	3,658888262
DMBX1	11,22539821	0,814223574	2,906946921	0,961993934	6,288335731	0,677784561	3,637697276	0,989197525	7,26622389	0,912131489	2,530215324	0,997611466	3,819732979	0,894020911	4,703707838	0,989480665	5,542978434	8,75686697	3,616961581	3,272322098
MOB3C	4,573138922	0,967347581	3,690298933	0,959619578	4,665924965	0,826051009	3,70856131	0,970155805	3,426929849	0,966211258	2,916918853	0,946277079	5,03220397	0,89869887	5,804866966	0,736040171	4,22956691	4,619531943	4,360892909	3,699430122
STIL	3,894489144	0,956559614	2,688060917	0,974411351	5,816791492	0,924780967	3,090242195	0,979508269	4,953563437	0,999636122	2,393641643	0,946719971	7,895327016	0,89865876	4,231330162	0,860798657	6,424445227	4,855640318	3,312485902	2,889151556
FOXD2	1,907188802	0,990624255	3,154067811	0,843540496	3,610161199	0,963131285	2,303014841	0,928612788	1,938409565	0,980346906	1,998867438	0,957865762	3,371492003	0,899543605	4,036248373	0,88875497	2,654950784	2,758675001	3,017557906	2,728541326
CDKN2C	6,314441205	0,968301653	3,436927988	0,97520401	8,640659458	0,99558544	4,169401866	0,986010658	6,777578144	0,973190916	2,88447578	0,917980473	11,13432082	0,899476325	4,810908501	0,941654256	8,955949482	7,477550332	3,84769214	3,803164927
KTI12	2,17999787	0,917944978	2,640299161	0,932842045	2,542745992	0,953365474	3,308662647	0,889048415	1,522931686	0,998906121	1,714996078	0,995821686	2,095248385	0,930889977	2,896366865	0,973226429	1,809090035	2,361371931	2,305681471	2,974480904
ZFYVE9	10,31657489	0,695291142	3,554395982	0,971579799	21,97265192	0,887918099	4,985368388	0,981693766	16,81878637	0,739265222	3,022818517	0,876930084	7,543913817	0,875587374	4,538789565	0,853162675	12,18135009	16,1446134	3,780804041	4,269882185
CC2D1B	12,30904507	0,874002662	3,766994998	0,964288966	11,97156241	0,909100815	4,006276473	0,98745089	12,68516291	0,655297139	4,021868522	0,946273728	18,7852213	0,628035166	6,656438071	0,937751408	15,73519211	12,14030374	5,339153296	3,886635736
COA7	4,896886223	0,96102184	3,017609294	0,979882301	6,108831113	0,987961574	3,664431395	0,992877162	4,433271458	0,970020503	2,325517466	0,931511228	6,2354574	0,922011459	4,179852463	0,85683421	5,334364429	5,502858668	3,252684964	3,341020345
ZYG11A	6,066892054	0,971337836	4,302339881	0,996247117	13,00171459	0,822190772	4,867284515	0,981146329	8,947757623	0,868008636	4,085394018	0,964217235	5,996665915	0,840894817	5,537584641	0,843206589	7,472211769	9,534303324	4,81148933	4,584812198
LRP8	13,66916815	0,695796184	3,747193351	0,974301696	14,65281666	0,700340267	4,347351118	0,993842802	13,58921516	0,77993174	3,462330621	0,983322227	21,21279156	0,681683007	6,427871346	0,878816044	17,40100336	14,1609924	4,945100984	4,047272235
TCEANC2	5,558729896	0,896935277	3,353550016	0,965432755	8,223953814	0,928902938	3,333395975	0,991490779	5,808167872	0,948609617	2,305202915	0,979483648	8,611706301	0,952707255	5,248522277	0,802635688	7,209937087	6,891341855	3,776862596	3,343472996
CYB5RL	9,900228173	0,808660897	3,286671914	0,982316743	18,05374931	0,579279155	3,82757909	0,998459933	17,86883326	0,589699668	3,260640377	0,966665216	9,711237928	0,975440966	6,024688133	0,890273417	13,79003559	13,97698874	4,642664255	3,557125502
ACOT11	9,193384925	0,604436068	5,034535196	0,992990415	8,607923743	0,965300012	4,87573009	0,978364237	8,6793743	0,794127594	5,30956253	0,972907277	22,83265075	0,636825905	10,50281578	0,559719982	15,75601252	8,900654334	7,906189153	4,955132643
TTC4	8,685615906	0,971678403	2,936282911	0,992125267	8,844980256	0,66182985	3,63714236	0,975695676	6,205187137	0,955894791	2,216043129	0,913444762	5,932803409	0,952186692	4,597071991	0,978436868	6,068995273	8,765298081	3,40655756	3,286712636
PARS2	1,783334467	0,973530083	2,468958722	0,977430564	1,962372877	0,967886834	2,334564869	0,92830058	1,224212477	0,981147125	1,550157856	0,993462869	1,740933914	0,980126619	2,787169846	0,986988657	1,482573196	1,872853672	2,168663851	2,401761795
DHCR24	9,742044866	0,90389968	3,029762923	0,972635801	14,48891913	0,894783236	3,981625873	0,996014333	10,69364617	0,888511951	2,904213677	0,951660578	23,8303976	0,612337901	5,927401389	0,876759188	17,26202188	12,115482	4,415807533	3,505694398
PCSK9	27,76916362	0,808530487	3,783030641	0,969439898	12,87520244	0,844782731	4,343253589	0,968434717	14,75971674	0,697374471	3,082663366	0,989052785	27,44384537	0,543603584	5,250690278	0,999298733	21,10178106	20,32218303	4,166676822	4,063142115
PLPP3	9,064707725	0,861618212	3,546819988	0,94862139	11,90147939	0,99570736	4,244185931	0,98569367	8,83070428	0,990546948	2,714064792	0,95468793	8,381114582	0,969346476	4,263136702	0,914941267	8,605909431	10,48309356	3,488600747	3,895502959
MYSM1	5,658495635	0,850300986	4,199320963	0,962825591	9,789048915	0,828952409	4,737149276	0,976180353	6,611899068	0,95905954	4,059996235	0,994055348	9,08341834	0,849388289	5,352993546	0,782766416	7,847658704	7,723772275	4,706494891	4,46823512
USP1	7,064796009	0,905340472	3,403715215	0,974150065	14,28477843	0,996638837	4,813890542	0,958629027	10,29444533	0,957508867	2,442950405	0,893274751	11,54790218	0,749515603	4,435620978	0,750528949	10,92117375	10,67478722	3,439285692	4,108802878
ROR1	8,135134065	0,859252479	2,93364579	0,968461367	13,29636804	0,979861299	3,531500092	0,983433021	9,784649889	0,8577437	2,346637651	0,970377629	16,68200242	0,802765128	3,342635811	0,894139895	13,23332615	10,71575105	2,844636731	3,232572941
PDE4B	3,05152157	0,991580614	3,196674159	0,79758443	5,179311519	0,997470331	2,87875917	0,796230276	3,228333335	0,989422663	2,094071027	0,988578121	3,163254659	0,993145913	2,199118358	0,988277164	3,195793997	4,115416545	2,146594692	3,037716665
MIER1	8,714260044	0,836461601	3,534902854	0,988882599	24,96825588	0,910599005	5,346893671	0,890125094	14,56718119	0,917441395	3,052330077	0,890141061	22,10737064	0,524040753	4,295223776	0,773603277	18,33727591	16,84125796	3,673776926	4,440898262
ANKRD13C	10,06697167	0,754963691	3,452354064	0,977869987	35,626926	0,617006033	4,731194073	0,987178749	16,15232259	0,980525549	3,509095036	0,868750995	18,66800826	0,704705079	5,238822999	0,704251451	17,41016543	22,84694884	4,373959018	4,091774069
ZZZ3	5,705756092	0,912127405	3,105559052	0,983143621	9,344088995	0,972447524	3,884438711	0,945817523	8,774551565	0,986661054	2,461091218	0,948472461	11,13928054	0,835136213	4,571039222	0,827037319	9,956916051	7,524922544	3,51606522	3,494998881
DNAJB4	6,61138187	0,850119633	3,549487977	0,990021959	12,80838825	0,970619725	4,670863258	0,890377126	6,814578867	0,998078488	2,771660827	0,908653715	9,17069396	0,856324297	4,648840054	0,78855133	7,992636414	9,709885062	3,710250441	4,110175618
AL603750.1	4,354301039	0,962112564	2,769284594	0,995051182	10,64178781	0,882454345	3,079008979	0,891982167	8,660335122	0,894710195	2,222293893	0,944090197	3,354561984	0,891734922	2,448397309	0,890362602	6,007448553	7,498044422	2,335345601	2,924146786
SYDE2	6,790122271	0,836991684	3,569852983	0,967860572	8,785059921	0,9470051	4,361929789	0,93259219	6,730792625	0,982076743	3,178516746	0,946920715	7,478129905	0,988064068	5,567771111	0,794092307	7,104461265	7,787591096	4,373143929	3,965891386
BCL10	6,188887838	0,897342201	2,897124108	0,974053206	8,171327874	0,874749347	3,44887903	0,981741601	5,068115897	0,949231755	1,96330773	0,937703397	4,381843851	0,944154313	3,346342409	0,839669104	4,724979874	7,180107856	2,65482507	3,173001569
CYR61	2,904618612	0,954223084	2,477457262	0,824993921	4,222569312	0,973770148	2,693089029	0,825043099	2,067181019	0,991573225	1,207611233	0,975187479	2,514524492	0,987876971	2,526632897	0,967176119	2,290852756	3,563593962	1,867122065	2,585273146
ODF2L	9,347354345	0,869423272	4,577445418	0,983257848	22,97720171	0,661884479	6,296583768	0,958910354	15,6573056	0,666431177	4,532769635	0,815195483	15,70462874	0,603846282	8,190250754	0,53774682	15,68096717	16,16227803	6,361510194	5,437014593
LMO4	9,385211725	0,876676819	3,806264007	0,99239091	11,97000695	0,964458131	4,537857257	0,996300876	11,4544736	0,871179014	2,91343863	0,917542978	13,21422685	0,837727563	5,391373706	0,834968735	12,33435023	10,67760934	4,152406168	4,172060632
GTF2B	4,901518069	0,903746722	3,076034301	0,972346194	12,50101766	0,99912012	3,644805751	0,997544201	7,759282011	0,959687732	2,287985888	0,932244692	12,36672269	0,673026511	5,165834371	0,765279512	10,06300235	8,701267863	3,726910129	3,360420026
RBMXL1	4,799990923	0,878663676	3,141478295	0,985361294	7,303656376	0,984451495	4,002610546	0,968775935	5,506167927	0,97633695	2,185045119	0,928866503	4,104890433	0,966780642	3,344611573	0,93682789	4,80552918	6,051823649	2,764828346	3,572044421
LRRC8B	7,393746509	0,663887684	2,863016193	0,99504385	13,92359189	0,807861474	3,391836482	0,949533407	5,164219473	0,95393391	2,174840848	0,98185649	12,38015069	0,761971306	3,928341487	0,890820932	8,772185083	10,6586692	3,051591168	3,127426337
LRRC8D	5,307443798	0,883509234	2,801791596	0,973122683	8,837927802	0,900824315	3,629974166	0,987938168	6,721583449	0,999934851	2,094521516	0,953393939	7,391812211	0,948720392	3,920731551	0,804959283	7,05669783	7,0726858	3,007626534	3,215882881
ZNF326	8,226703522	0,859652627	3,61635073	0,984210645	16,92608536	0,962069024	4,647645452	0,889269424	15,3322972	0,831959972	3,108557335	0,958103746	26,04821423	0,540088011	5,6516083	0,662311162	20,69025571	12,57639444	4,380082817	4,131998091
ZNF644	3,915218184	0,947080729	3,075072208	0,983502349	6,666050574	0,976694037	3,828340096	0,948737393	4,219482904	0,998199009	2,706797043	0,929454613	7,00705572	0,947234382	5,04949536	0,711522315	5,613269312	5,290634379	3,878146202	3,451706152
TGFBR3	7,75434973	0,836920705	3,280617823	0,986683416	12,2593283	0,944431905	3,945086538	0,977210024	6,162425804	0,987725488	2,619982877	0,978672138	16,75129461	0,799206211	5,007197403	0,837431128	11,45686021	10,00683901	3,81359014	3,612852181
RPAP2	6,338110815	0,953764455	3,814409338	0,959860732	17,97825336	0,820418887	5,067973257	0,979535542	9,595175814	0,945027089	3,606878735	0,85824921	17,77923019	0,676929427	7,602881879	0,550812295	13,687203	12,15818209	5,604880307	4,441191297
MTF2	5,00908037	0,96613969	3,044069126	0,981417057	7,255640385	0,999497396	3,425981401	0,984964986	5,084686414	0,97820365	2,136431713	0,944532792	11,54560371	0,804060868	3,897531571	0,852631078	8,31514506	6,132360377	3,016981642	3,235025264
BCAR3	4,68902349	0,974861044	2,735239325	0,990808394	5,893852971	0,997732987	3,539900935	0,979427998	4,896256946	0,940283844	2,30952538	0,971227662	5,57748675	0,988480809	3,828933193	0,930428627	5,236871848	5,29143823	3,069229286	3,13757013
DNTTIP2	7,007247116	0,929972544	3,697709655	0,949781222	10,53730031	0,925305749	4,568524153	0,989388224	7,758640243	0,983831553	2,959526913	0,823232592	16,17696057	0,747629497	5,285135167	0,665613427	11,96780041	8,772273713	4,12233104	4,133116904
ARHGAP29	6,182374925	0,889376128	2,97190206	0,981320773	15,3551234	0,847175321	3,823701018	0,984456345	10,39108328	0,952013597	2,662159457	0,891312082	8,31188246	0,955397518	3,788312935	0,886807725	9,351482869	10,76874916	3,225236196	3,397801539
F3	12,11107794	0,761406475	3,890044336	0,989003739	10,05870569	0,853419654	4,172193868	0,987024508	5,266280211	0,970943058	5,430944407	0,950882037	14,17553879	0,916163615	3,993314135	0,764063852	9,720909499	11,08489181	4,712129271	4,031119102
DPYD	9,54056122	0,739021039	4,259418455	0,950163484	40,82662056	0,868805758	5,904619341	0,967346561	27,95689231	0,64800365	4,49875251	0,886107488	22,43405869	0,656823374	8,961598923	0,765757811	25,1954755	25,18359089	6,730175717	5,082018898
SASS6	6,388702691	0,862044476	3,816039778	0,974980403	14,27573426	0,896907067	5,142120659	0,967504759	9,21566857	0,910158984	3,51641184	0,877110011	11,83772216	0,686724578	5,37269901	0,574276526	10,52669537	10,33221847	4,444555425	4,479080218
LRRC39	4,443291237	0,973765324	3,216402372	0,810235584	9,465355339	0,546998161	3,227376671	0,984158487	4,332267942	0,717501226	3,144774022	0,913223385	4,211586357	0,98042851	5,478406474	0,526650421	4,27192715	6,954323288	4,311590248	3,221889522
DBT	7,677782263	0,828394086	3,630539973	0,96551834	13,88032493	0,894517052	5,489013426	0,940262498	22,99388699	0,984761856	3,484128404	0,859697491	23,48748813	0,561493442	8,512187478	0,511346511	23,24068756	10,7790536	5,998157941	4,559776699
CDC14A	7,712277406	0,744416857	3,460246254	0,95764326	25,65908015	0,649713923	4,231541152	0,94345337	12,79701217	0,81821024	2,879554258	0,986740358	25,92791122	0,559722316	4,528538219	0,889142077	19,3624617	16,68567878	3,704046238	3,845893703
SLC30A7	7,551796529	0,7906723	3,4214996	0,967342756	20,83106715	0,743415574	5,139232016	0,977267913	10,5621892	0,963993405	2,943554972	0,895681626	15,40074322	0,71911421	4,137227571	0,782995441	12,98146621	14,19143184	3,540391271	4,280365808
AC093157.1	7,82206743	0,836845685	4,111686212	0,988136671	11,7503721	0,904997866	4,845978489	0,868400076	6,108682964	0,98897049	5,101028877	0,891539034	6,649485714	0,952903287	6,684974329	0,755195551	6,379084339	9,786219763	5,893001603	4,47883235
PRMT6	6,918832711	0,956806968	3,522721387	0,989383852	7,389843841	0,988875068	5,001976778	0,983427573	6,702897338	0,876437795	2,864051212	0,931002644	8,230434852	0,87114194	5,033588547	0,95166139	7,466666095	7,154338276	3,94881988	4,262349082
VAV3	4,696305543	0,97718902	3,002909495	0,995985269	8,278153736	0,994728355	3,89369361	0,994268664	5,578761116	0,995487242	2,051316311	0,989083428	14,70499867	0,777007305	5,486360096	0,908722055	10,14187989	6,48722964	3,768838204	3,448301552
FAM102B	9,217473332	0,708440056	3,710992342	0,975241088	18,27645584	0,919589535	4,94237651	0,973177556	25,75429518	0,825238111	3,499546501	0,840088387	13,5069275	0,764518456	4,21338956	0,818312491	19,63061134	13,74696459	3,856468031	4,326684426
PRPF38B	5,684065284	0,899730675	3,626572736	0,978721411	7,051989961	0,985727344	3,970040655	0,95457368	5,836695581	0,963940845	3,301996856	0,988248068	7,019309055	0,976956714	4,242811344	0,920971256	6,428002318	6,368027623	3,7724041	3,798306696
TMEM167B	14,90479251	0,605354667	4,06267811	0,946654457	17,65787109	0,769821643	5,292635152	0,930324407	14,78070392	0,825290776	2,735423776	0,924675351	17,09598595	0,912379265	6,92754858	0,812825198	15,93834493	16,2813318	4,831486178	4,677656631
PSRC1	5,420870808	0,993357559	3,054331974	0,979282843	5,252991306	0,977868967	3,087798365	0,993467052	4,433819301	0,93893199	2,491802699	0,987933255	5,91538516	0,980913898	3,779648632	0,953622676	5,17460223	5,336931057	3,135725665	3,071065169
ATXN7L2	3,084477184	0,997895937	3,02185405	0,988178042	5,18925976	0,842114267	2,819920049	0,97694793	3,139728902	0,927797342	4,043044097	0,97093347	5,106402545	0,91753762	4,738601598	0,977506701	4,123065723	4,136868472	4,390822847	2,92088705
CYB561D1	5,737249757	0,934109874	3,046374857	0,969695297	4,529796612	0,930831827	3,514200999	0,961815632	3,231129173	0,983741286	2,331340098	0,972103877	3,234751036	0,913558963	5,197434327	0,724045241	3,232940104	5,133523185	3,764387212	3,280287928
AMIGO1	6,214314449	0,983965157	3,212275341	0,948269969	7,67685353	0,978017066	3,742684553	0,98563201	5,944391331	0,96163743	2,993083867	0,983900828	15,86426226	0,534265292	5,14444291	0,968325622	10,90432679	6,945583989	4,068763388	3,477479947
STRIP1	8,320065838	0,963705748	3,639801038	0,964884309	13,20815359	0,913648081	4,093901041	0,988683188	12,663772	0,785066202	3,428826678	0,99126914	38,10155293	0,642657757	6,078662992	0,920975762	25,38266246	10,76410971	4,753744835	3,86685104
AL160006.1	6,212057741	0,790341143	2,858900169	0,998791253	10,32241103	0,890528043	3,539146138	0,998605059	8,211038504	0,839192809	2,665103248	0,976791679	19,63555879	0,597856779	6,131056879	0,794875256	13,92329865	8,267234383	4,398080064	3,199023153
KCNC4	7,20498624	0,881773113	3,216295158	0,985964459	6,628575522	0,928988458	3,395259551	0,988044828	5,688438365	0,959702716	2,865059816	0,987559907	12,65708801	0,834156585	5,35148391	0,905531938	9,172763188	6,916780881	4,108271863	3,305777354
RBM15	4,558442197	0,934879736	3,271478902	0,949805838	4,7974219	0,973910574	3,279048937	0,925992233	3,071690197	0,990576833	2,310176623	0,998611022	3,482341973	0,99146892	3,430724495	0,957760042	3,277016085	4,677932049	2,870450559	3,27526392
AL355488.2	3,865310347	0,914494154	4,896579501	0,867661034	8,500115323	0,950802204	6,205218066	0,501127094	3,700415165	0,954172932	2,764151602	0,999378301	5,155946347	0,929080488	5,132536118	0,935972034	4,428180756	6,182712835	3,94834386	5,550898783
LRIF1	3,910159866	0,962673099	3,091774473	0,974541431	5,314823442	0,921773805	4,071577338	0,837381555	3,738267761	0,97805681	2,298875234	0,927076279	4,679738465	0,929116784	4,242917523	0,780658173	4,209003113	4,612491654	3,270896379	3,581675906
AL390195.1	18,93282919	0,615662954	3,392252502	0,835553056	9,247729665	0,990122817	4,890465539	0,86183398	7,391023279	0,681352845	2,456151874	0,747721175	3,03886417	0,753733954	6,795989743	0,858231411	5,214943725	14,09027943	4,626070808	4,14135902
FAM212B	2,806066155	0,967651559	3,262299217	0,9038211	2,983018902	0,977506585	3,601035117	0,931600664	2,254378422	0,99117392	2,686674915	0,996674225	2,414448985	0,994446817	4,763046786	0,842682355	2,334413703	2,894542528	3,724860851	3,431667167
DDX20	3,187948909	0,98871859	2,784563509	0,993480806	4,284076398	0,992482798	2,995654201	0,957691651	3,155863055	0,996597695	1,722679798	0,949720561	3,434978903	0,96980055	3,622055853	0,928458825	3,295420979	3,736012653	2,672367826	2,890108855
SLC16A1	6,673224318	0,912002248	3,4681332	0,993283085	21,34053242	0,934141023	5,262415684	0,974498634	19,39112508	0,843371032	3,05674665	0,864633405	7,964534922	0,885907893	4,496539452	0,835067376	13,67783	14,00687837	3,776643051	4,365274442
SLC16A1-AS1	4,515323754	0,857867824	3,727358734	0,915209015	5,228602355	0,942136707	4,152749946	0,785177388	3,430318259	0,934765368	5,736311205	0,878810515	4,691690096	0,9753938	5,908315087	0,634800689	4,061004177	4,871963055	5,822313146	3,94005434
LRIG2	3,019133094	0,962863731	2,757121969	0,904168472	4,293134681	0,905148688	2,876255913	0,83046155	2,597780218	0,960898199	2,246853463	0,936447034	3,170475973	0,989392178	3,270219589	0,830147516	2,884128096	3,656133888	2,758536526	2,816688941
MAGI3	7,368222966	0,904868552	3,580820648	0,981724927	12,21915144	0,96204612	4,435934583	0,976669031	9,209622516	0,883117843	3,061223336	0,941973664	13,98717273	0,920479453	5,362330594	0,830404114	11,59839763	9,793687204	4,211776965	4,008377616
RSBN1	4,81863961	0,974491003	3,057660902	0,992290639	6,823124342	0,80908518	3,934912687	0,840456839	3,84579975	0,996915445	1,981856699	0,937424063	3,061352348	0,978290347	3,217491329	0,943760754	3,453576049	5,820881976	2,599674014	3,496286795
AP4B1	5,22382753	0,99957438	3,048906206	0,977727076	6,273883859	0,970015637	3,484239432	0,998071433	4,753825587	0,948328259	2,203465459	0,93149967	7,360879559	0,83725708	4,947018422	0,924361565	6,057352573	5,748855694	3,575241941	3,266572819
DCLRE1B	5,013197431	0,991239656	2,867697151	0,964477601	5,295907073	0,994612924	3,257602302	0,973152616	3,468555949	0,997092945	1,839529468	0,947437197	3,254058536	0,98993322	3,202429264	0,965454425	3,361307243	5,154552252	2,520979366	3,062649726
TRIM33	7,696105802	0,900528596	3,344022439	0,983245346	20,44420209	0,9006663	4,291944749	0,98782894	14,40647859	0,931292282	2,828590643	0,922621828	21,9372808	0,933002997	4,273103553	0,743530755	18,1718797	14,07015395	3,550847098	3,817983594
SIKE1	10,56909548	0,66096955	4,126135285	0,959858131	48,70405864	0,974113326	6,709473998	0,967207612	36,92327974	0,727901076	3,835787311	0,816523017	13,12978872	0,853209086	5,652137603	0,688724841	25,02653423	29,63657706	4,743962457	5,417804642
VANGL1	6,356397477	0,908391445	2,952347728	0,955789176	6,749406022	0,961146207	3,373093105	0,992356436	5,069377954	0,967000929	2,18655916	0,906931928	5,590019293	0,938934188	3,372253729	0,876809371	5,329698624	6,552901749	2,779406444	3,162720417
SLC22A15	7,587539674	0,723602828	3,447033981	0,965452063	9,52779569	0,891239544	4,382408949	0,979234957	7,493015611	0,957795431	4,149103915	0,987718884	6,795118883	0,682539382	6,309174249	0,890630908	7,144067247	8,557667682	5,229139082	3,914721465
MAB21L3	3,067472938	0,979861515	2,949013466	0,886105626	4,497397109	0,895324025	3,074279495	0,939828983	2,635522793	0,996468468	2,194662902	0,942644767	4,909026957	0,611806309	4,981191317	0,984046502	3,772274875	3,782435024	3,58792711	3,01164648
TRIM45	5,62285615	0,9670006	3,840906729	0,982326236	5,233551028	0,800634006	4,408771154	0,998480352	3,721426568	0,969822587	3,174491678	0,985715925	4,2492848	0,940608469	5,369196508	0,953538754	3,985355684	5,428203589	4,271844093	4,124838941
FAM46C	8,218889537	0,857748481	3,01771008	0,977367844	10,17156073	0,855660713	3,870989606	0,939883569	6,454879837	0,995655545	2,379868453	0,962699876	14,03740185	0,685222427	4,99986804	0,84533158	10,24614084	9,195225136	3,689868247	3,444349843
ZNF697	3,516632871	0,966391507	3,783288266	0,899807841	3,947538939	0,896996004	4,308216458	0,837334678	3,267369521	0,986496801	2,399530583	0,982497345	2,422559953	0,977579514	4,862999454	0,829890859	2,844964737	3,732085905	3,631265018	4,045752362
NBPF15	8,152084073	0,879496325	4,071089769	0,986284324	10,52571079	0,989602534	4,227053246	0,981934644	7,760572789	0,988156196	6,988484913	0,948268709	13,2223336	0,800158611	7,495432519	0,779823945	10,49145319	9,338897431	7,241958716	4,149071507
NBPF20	4,140929282	0,862398092	2,669923408	0,950428795	6,031504447	0,980669176	2,743896363	0,943164683	6,993242998	0,983124163	2,954201775	0,980370563	16,08202107	0,665625762	5,189816151	0,801757908	11,53763204	5,086216865	4,072008963	2,706909885
RNF115	8,159462448	0,831507506	3,73693974	0,960570661	18,6719652	0,79721326	4,956866906	0,996539784	13,09950453	0,883000031	2,981678737	0,945212199	23,15634668	0,536986003	6,465436142	0,710710542	18,12792561	13,41571383	4,723557439	4,346903323
POLR3C	8,73880302	0,856808589	3,750948028	0,959084264	12,02504041	0,859129146	4,736811971	0,998548837	10,30431094	0,854098703	3,166101149	0,954118484	28,68251437	0,745564762	8,336302862	0,758247412	19,49341265	10,38192172	5,751202005	4,243879999
ANKRD34A	5,077496181	0,994781175	3,437559256	0,930795824	7,708704662	0,874980564	4,762064782	0,960045239	3,428533902	0,935858582	3,149517434	0,999302311	9,711835936	0,549497732	4,882900066	0,952588741	6,570184919	6,393100421	4,01620875	4,099812019
TXNIP	2,805606804	0,73767657	2,136263039	0,957220298	3,237973473	0,595175921	1,971764445	0,865598281	2,751245319	0,654429881	1,227595988	0,914760055	2,292513424	0,861043095	2,095152596	0,829073125	2,521879371	3,021790139	1,661374292	2,054013742
LINC01719	9,754888076	0,997334668	3,375039619	0,945970139	8,632920427	0,713955759	3,982779215	0,981123881	6,559080611	0,629469262	3,015969377	0,886667932	4,823122152	0,808606614	5,315331189	0,611634022	5,691101382	9,193904252	4,165650283	3,678909417
NBPF10	3,677165267	0,871832181	2,153274244	0,956649549	3,727161773	0,696110506	2,184308298	0,92670514	3,681820589	0,970861381	2,651062569	0,887915734	4,243395079	0,937355967	3,896183656	0,800997285	3,962607834	3,70216352	3,273623112	2,168791271
NBPF12	4,332093805	0,667760919	3,338921063	0,840944746	4,555108018	0,8558609	2,882954399	0,947353435	4,0582143	0,929944227	6,869269158	0,594558275	4,466888194	0,972214734	4,129046253	0,687621521	4,262551247	4,443600912	5,499157706	3,110937731
PRKAB2	5,818384374	0,841164865	3,614348839	0,992193462	7,869894113	0,823305124	4,258579874	0,936986705	7,134018669	0,922172403	3,519989037	0,972676008	15,95947591	0,757142992	7,418159585	0,712463845	11,54674729	6,844139243	5,469074311	3,936464357
BCL9	4,744116193	0,977599478	2,755286307	0,964188492	6,351432417	0,990365342	3,048497869	0,996957263	4,524090519	0,986869129	2,121677709	0,956875543	8,326519234	0,952449424	3,475758805	0,904388747	6,425304877	5,547774305	2,798718257	2,901892088
ACP6	4,096040055	0,97490199	4,016831296	0,964686919	4,672295774	0,902548336	3,860072222	0,996342789	4,676558577	0,957840794	3,2622011	0,997127613	6,146755048	0,861159463	6,259822021	0,775666209	5,411656812	4,384167914	4,761011561	3,938451759
NBPF11	8,129280216	0,523624157	3,978792307	0,867687031	4,847008462	0,952716554	3,529519108	0,906155878	4,918533142	0,977496218	4,68169104	0,669124912	5,716220798	0,92637635	4,786488076	0,758995775	5,31737697	6,488144339	4,734089558	3,754155708
NBPF14	4,156897401	0,869878311	2,930317236	0,954330838	5,197022479	0,97773148	2,890571569	0,889320248	5,278226319	0,983723903	5,768756993	0,934311937	8,127965307	0,902217045	4,190183901	0,879906031	6,703095813	4,67695994	4,979470447	2,910444403
PDE4DIP	7,649349302	0,897970122	3,581607475	0,976423379	12,96535428	0,786531571	4,48427051	0,980841532	10,1310353	0,939212936	3,309644755	0,934253548	9,495243293	0,891540182	6,172357683	0,843273012	9,813139294	10,30735179	4,741001219	4,032938993
NBPF9	6,821796206	0,852672706	3,732771728	0,980089902	7,329329666	0,992176504	3,705166567	0,990227355	8,092317411	0,996570569	4,639495151	0,974143198	10,82047315	0,928999526	5,735367735	0,787443871	9,456395281	7,075562936	5,187431443	3,718969148
NBPF19	3,392546674	0,783299506	2,642582213	0,838824221	7,126683997	0,580104319	3,143971141	0,936234438	3,14862957	0,975389428	3,553296628	0,9275364	7,697844505	0,673267345	3,074388325	0,851190211	5,423237037	5,259615336	3,313842476	2,893276677
HIST2H2BF	1,759530328	0,945649644	2,891433118	0,877034938	2,593994185	0,721607769	3,200100635	0,883095566	1,335819276	0,929844579	2,129095836	0,976794818	1,942078741	0,868772665	3,506179576	0,894077092	1,638949009	2,176762256	2,817637706	3,045766877
HIST2H2BE	1,844537304	0,906969875	2,988589729	0,89535373	2,272506498	0,755138481	3,471423293	0,950935127	1,310657792	0,87501663	2,409425542	0,984538611	1,885345016	0,830290071	5,354993193	0,829180302	1,598001404	2,058521901	3,882209368	3,230006511
HIST2H2AC	1,770689252	0,892230986	2,765449186	0,939940878	2,173322542	0,763116949	2,85176589	0,962773767	1,367783328	0,919265243	1,814756441	0,983368288	1,5074023	0,873588945	3,180813704	0,976376986	1,437592814	1,972005897	2,497785072	2,808607538
HIST2H2AB	1,841616512	0,881293387	2,547535273	0,92050075	2,28203913	0,754310428	2,464532589	0,81669371	1,531270595	0,948282069	1,79210103	0,985394908	1,476273074	0,956628291	3,600986378	0,981236533	1,503771835	2,061827821	2,696543704	2,506033931
BOLA1	5,528681698	0,950923382	3,338592387	0,95808046	4,980693512	0,936814353	4,0045684	0,979371098	3,513687068	0,94356301	2,571093572	0,960320892	4,726152513	0,901020956	4,902949932	0,975799963	4,119919791	5,254687605	3,737021752	3,671580393
OTUD7B	4,678678349	0,980718283	2,943820795	0,970531528	5,251276903	0,993316585	3,114502034	0,985110352	4,069073978	0,987839938	2,188014086	0,972611727	4,576724437	0,991244603	3,251030799	0,973897777	4,322899207	4,964977626	2,719522443	3,029161414
PRPF3	7,658940378	0,938533298	3,205201048	0,988446502	13,68386693	0,892978087	3,712919993	0,996304529	9,727425262	0,970900212	2,78646547	0,938406197	31,09933297	0,5283592	6,284311954	0,724991365	20,41337911	10,67140365	4,535388712	3,459060521
MCL1	4,012176195	0,955182777	3,600888864	0,969560733	5,028124969	0,967117784	4,125243704	0,917624545	2,7610868	0,989815984	2,201079303	0,983539744	3,382800467	0,974734543	3,931535033	0,957760394	3,071943633	4,520150582	3,066307168	3,863066284
GOLPH3L	6,252319447	0,839866084	2,849110465	0,970478872	11,16989272	0,948507423	3,594232056	0,994432332	9,829098063	0,954867656	2,647639476	0,889426701	14,8912594	0,80404227	4,837230974	0,688258546	12,36017873	8,711106084	3,742435225	3,221671261
SETDB1	6,125105876	0,968616308	2,891966871	0,995259018	7,951637761	0,983898771	3,362681002	0,993109076	6,438370697	0,970249144	2,688702068	0,965727596	7,963460564	0,95836679	5,33720716	0,872561252	7,20091563	7,038371818	4,012954614	3,127323936
MINDY1	11,46609813	0,820984552	4,018169509	0,961229639	19,93708838	0,522965863	4,878886431	0,948641931	12,52478596	0,699851567	2,808901554	0,95280772	15,83666216	0,763639243	6,999483055	0,770629855	14,18072406	15,70159326	4,904192305	4,44852797
PRUNE1	3,249510383	0,986902725	2,451836144	0,985483048	7,893060315	0,974516951	3,241462277	0,998473827	7,43187378	0,986986692	2,17927015	0,943223617	8,949365066	0,920493447	3,691737665	0,909896455	8,190619423	5,571285349	2,935503907	2,846649211
BNIPL	2,428461944	0,91921451	2,593988061	0,930789756	3,040820809	0,751996751	1,895347614	0,95400123	2,540480406	0,786649865	2,160702561	0,99652703	2,778402616	0,768529873	2,277653375	0,698091045	2,659441511	2,734641377	2,219177968	2,244667837
C1orf56	7,54716601	0,939374163	3,718560101	0,741516801	12,04575487	0,832010304	2,829243518	0,980199294	13,95261808	0,584978127	1,831107417	0,953258057	7,597978396	0,731473318	5,482359209	0,882176711	10,77529824	9,796460439	3,656733313	3,273901809
CDC42SE1	6,295784993	0,968367026	3,332162866	0,974337853	14,87960176	0,931751044	4,351179518	0,963457059	9,999314089	0,982118889	2,650632744	0,924816343	6,244731042	0,971289071	4,385680796	0,926339537	8,122022565	10,58769338	3,51815677	3,841671192
SEMA6C	3,214296624	0,851499583	2,818277001	0,975572859	5,629739888	0,8435064	2,988234629	0,879978071	3,745734311	0,961845312	3,7849335	0,599231103	8,938960619	0,926197369	4,224415531	0,632184432	6,342347465	4,422018256	4,004674515	2,903255815
LYSMD1	6,573639781	0,961311132	3,543147291	0,958180127	7,620454216	0,992577136	3,865703931	0,950068522	5,677500837	0,961729976	3,354883465	0,910344288	5,478151791	0,890740043	4,646625862	0,910223744	5,577826314	7,097046998	4,000754663	3,704425611
PIP5K1A	7,432404807	0,845500187	2,846686757	0,98190141	17,73620604	0,908395095	3,757511676	0,988225831	14,33011464	0,834467961	2,764499098	0,917743494	8,428355878	0,816393841	3,523704942	0,946324926	11,37923526	12,58430542	3,14410202	3,302099217
ZNF687	3,295395529	0,982368379	2,778725076	0,964938869	4,087337	0,991382431	3,025247179	0,988968832	3,070563707	0,983357255	2,147997114	0,997589339	4,632584756	0,960395065	3,90098353	0,99029337	3,851574232	3,691366265	3,024490322	2,901986128
PI4KB	12,43185667	0,872629645	3,399566576	0,973278589	15,23262563	0,795787035	4,23468083	0,990157684	11,28953022	0,766700257	2,899327603	0,911406275	19,54879377	0,744698372	6,74223943	0,833310032	15,41916199	13,83224115	4,820783516	3,817123703
POGZ	3,590058284	0,999361429	2,631392963	0,99088583	5,16777391	0,970118362	2,990009954	0,984934205	3,833878609	0,979642643	2,258448952	0,999500229	4,97284727	0,970010724	3,326448935	0,963135083	4,403362939	4,378916097	2,792448944	2,810701458
TUFT1	2,914332135	0,868892279	2,771692825	0,851756348	4,544882574	0,990902515	3,39061051	0,981557659	3,371611334	0,984011273	2,039902771	0,95979943	4,609556817	0,942542735	4,047788421	0,967621212	3,990584076	3,729607354	3,043845596	3,081151667
RORC	5,166195475	0,912645405	2,761100098	0,982712485	6,87113747	0,980916622	2,871692433	0,987626509	4,587577865	0,935617172	2,121414234	0,990710109	16,91922036	0,540847681	5,533925807	0,84748437	10,75339911	6,018666473	3,827670021	2,816396266
CHTOP	7,70860499	0,957962947	3,249590939	0,981140539	9,059640313	0,939331301	3,809631726	0,982112025	7,334215164	0,958852484	2,509894833	0,945659544	9,902380484	0,976304551	4,537496956	0,945152698	8,618297824	8,384122651	3,523695894	3,529611332
GATAD2B	6,956218766	0,940911696	2,951734216	0,976060633	11,12695552	0,962050659	3,780517996	0,995428705	8,362827466	0,956068224	2,247553895	0,937868825	16,16268499	0,877935672	4,244865091	0,824196733	12,26275623	9,041587143	3,246209493	3,366126106
SLC39A1	18,29064871	0,815984506	3,478676555	0,977931958	15,79900746	0,893176802	4,325000078	0,982300279	17,3494957	0,749522884	3,041508485	0,921091695	16,57398025	0,640182126	5,913586563	0,974043431	16,96173798	17,04482809	4,477547524	3,901838317
ATP8B2	8,540727233	0,950878023	3,087269984	0,970402747	9,8437096	0,926018859	4,00960592	0,985677816	9,028009706	0,825135609	2,758667395	0,986229623	10,70720188	0,633302061	5,112355293	0,938129878	9,867605791	9,192218417	3,935511344	3,548437952
IL6R	6,721334558	0,880752818	3,27767143	0,960412336	6,274945141	0,996294312	3,814947167	0,940575951	6,503258059	0,988257087	2,618900115	0,996875457	6,846548537	0,952128148	5,878428149	0,880599334	6,674903298	6,49813985	4,248664132	3,546309299
PMVK	12,81430659	0,817239919	3,786689787	0,975785146	13,61049717	0,534343259	5,34728132	0,969165212	17,15569152	0,643750902	3,576546441	0,911438581	17,58963604	0,643119436	8,131952058	0,986009677	17,37266378	13,21240188	5,85424925	4,566985554
PYGO2	3,23345729	0,986997557	2,684601196	0,965346945	3,60334509	0,940433841	2,984186025	0,92925066	2,254591095	0,994204498	1,844914796	0,999192476	2,068602802	0,994300849	3,200223472	0,90381119	2,161596949	3,41840119	2,522569134	2,834393611
FLAD1	8,114360033	0,973365224	3,515090247	0,983628115	7,191734215	0,96197255	3,980746626	0,992230378	6,262247461	0,932136681	2,808144993	0,941944628	13,99729108	0,826931134	6,119263992	0,844727516	10,12976927	7,653047124	4,463704493	3,747918437
ZBTB7B	6,052570453	0,924986646	3,150586377	0,927378573	5,080071217	0,9798262	3,237840328	0,984542131	3,800146675	0,999400111	2,581278767	0,99933453	5,551720772	0,972104076	4,020510458	0,996429771	4,675933723	5,566320835	3,300894613	3,194213353
EFNA4	3,825836215	0,927556704	2,829959863	0,964028623	4,236104189	0,951130557	3,438687412	0,899866996	2,446536535	0,999655543	1,755343021	0,951255627	2,277380519	0,988906694	3,574547663	0,935542189	2,361958527	4,030970202	2,664945342	3,134323638
AC234582.1	3,8241791	0,832649453	3,606317123	0,939206669	2,308281128	0,997847244	2,65752382	0,954722439	2,485904014	0,961913674	3,417034758	0,933740258	1,797106333	0,989694588	3,609344364	0,828419087	2,141505173	3,066230114	3,513189561	3,131920472
CLK2	3,486721927	0,918545934	3,352506151	0,900412296	4,205936714	0,955102334	3,333197682	0,954044703	2,259895689	0,973393762	3,625946537	0,895297417	3,293240151	0,976540363	3,871244729	0,892486184	2,77656792	3,846329321	3,748595633	3,342851916
ASH1L	6,796683503	0,900839123	3,70531643	0,974676793	11,14766695	0,94678729	4,284604327	0,991468096	8,229243578	0,952842861	3,218371168	0,9414158	16,45829931	0,824010841	7,161899707	0,630119819	12,34377144	8,972175226	5,190135437	3,994960379
GON4L	4,961608628	0,987837622	2,939920167	0,984748625	8,136880198	0,980565606	3,49331677	0,988915195	6,488771616	0,976525838	2,707680627	0,985887153	12,86282598	0,945224076	5,081699176	0,89313559	9,6757988	6,549244413	3,894689902	3,216618468
RIT1	10,27011311	0,643553048	3,83875834	0,961503733	18,49639968	0,620904196	4,478378957	0,893297067	6,885259811	0,905342676	2,700416835	0,980534214	13,63074912	0,710004773	5,745664949	0,864449132	10,25800446	14,3832564	4,223040892	4,158568649
KIAA0907	7,992061075	0,775668527	7,904597852	0,71405312	9,216482147	0,77721435	7,125578538	0,788254328	6,427212367	0,909412712	9,243238943	0,718746896	9,938063861	0,968406253	7,600228786	0,642170736	8,182638114	8,604271611	8,421733864	7,515088195
ARHGEF2	9,403971232	0,955755371	3,273205607	0,953730567	9,45357534	0,942815538	3,66272806	0,995236823	9,463486097	0,936577858	2,940330144	0,930939253	10,27080618	0,979732887	4,246943224	0,936128639	9,867146136	9,428773286	3,593636684	3,467966833
MEX3A	2,982375114	0,969254286	2,93841696	0,889541952	4,418546334	0,99223532	3,181783682	0,985946975	2,556311111	0,991298263	1,92107127	0,99591538	4,421574462	0,959672828	3,171159858	0,977808902	3,488942787	3,700460724	2,546115564	3,060100321
LMNA	40,31403284	0,588768961	3,648223894	0,965471552	15,33213815	0,843026516	4,271373388	0,99210982	15,66627357	0,618695827	3,248302288	0,957698485	24,23520617	0,625667788	5,443890323	0,994036406	19,95073987	27,8230855	4,346096306	3,959798641
SLC25A44	4,870925619	0,936933179	2,644897597	0,981298549	5,912476672	0,968136165	2,871003447	0,997641996	4,60318427	0,959179715	1,902681184	0,970920204	8,346056003	0,953384653	3,508370256	0,913336003	6,474620137	5,391701146	2,70552572	2,757950522
MEF2D	7,824388697	0,984873709	2,968445399	0,962884724	5,457656264	0,948638371	2,956317581	0,979495213	5,908529974	0,96002905	2,066168975	0,984412342	9,756740463	0,916077986	3,576574342	0,972448404	7,832635219	6,64102248	2,821371659	2,96238149
IQGAP3	17,08517925	0,871292261	3,09928241	0,976746575	15,03312434	0,864312309	3,618062488	0,99652374	15,7403935	0,624157519	3,479423692	0,978554403	25,78340025	0,61689254	5,740704068	0,848862603	20,76189687	16,0591518	4,61006388	3,358672449
AL365181.2	3,88215494	0,95543549	3,503609079	0,944518405	5,302087434	0,819458588	3,147408284	0,975898995	2,456916235	0,96156407	2,88256236	0,973710643	7,346144066	0,902696369	5,747041665	0,864024406	4,901530151	4,592121187	4,314802013	3,325508681
AL365181.3	3,963943649	0,957801591	2,966943583	0,978433902	4,707789587	0,967989327	2,998265761	0,995636688	3,792962096	0,989448716	2,133103026	0,990354372	6,066896717	0,945211157	4,28571676	0,935557905	4,929929407	4,335866618	3,209409893	2,982604672
AL590666.2	6,152722675	0,88443683	4,989345506	0,753197229	3,859763437	0,998244277	4,328010419	0,97554957	3,65698041	0,966865767	5,138701103	0,807637766	3,918718398	0,955457701	8,36562351	0,752388509	3,787849404	5,006243056	6,752162306	4,658677962
ISG20L2	2,751801226	0,957617481	2,749657836	0,938457906	5,950044412	0,943102194	3,286710103	0,987239278	4,823796654	0,989317395	2,601769166	0,971817947	6,374601987	0,967327846	4,110134061	0,972778089	5,59919932	4,350922819	3,355951614	3,018183969
RRNAD1	10,3081896	0,956535841	3,768977204	0,949285562	10,86280308	0,801002382	4,091828593	0,973952048	9,061349567	0,905665844	3,650030776	0,939334646	17,15759133	0,839756746	8,177732347	0,960839835	13,10947045	10,58549634	5,913881562	3,930402898
PRCC	5,547040787	0,991102584	3,301624475	0,962689614	7,343642463	0,941570776	3,744076801	0,989232949	5,896527502	0,923432986	2,441838313	0,93808017	8,634589004	0,904961152	4,349884941	0,902877191	7,265558253	6,445341625	3,395861627	3,522850638
ETV3	5,27791661	0,939417437	3,097058779	0,981458722	5,210767692	0,885590232	3,475685886	0,867081469	3,238468467	0,999770067	1,839539174	0,978305948	2,939690706	0,995634177	3,309129746	0,958478669	3,089079587	5,244342151	2,57433446	3,286372332
KIRREL1	12,707677	0,859138206	3,239085314	0,97036645	13,95772214	0,891746239	4,20766263	0,976624172	14,17060387	0,796357035	3,054681258	0,944691478	17,96300615	0,773961705	5,282116333	0,883051181	16,06680501	13,33269957	4,168398796	3,723373972
IGSF9	7,528844656	0,946964472	3,155508604	0,979841814	7,470501052	0,73565727	3,745261122	0,985383896	8,495889632	0,869204775	3,710090998	0,961966524	5,32850274	0,846256095	4,924081735	0,990042216	6,912196186	7,499672854	4,317086366	3,450384863
PIGM	5,571898274	0,948197131	3,950995077	0,973844575	7,154815201	0,971821687	4,533896448	0,996198931	6,418386017	0,901123635	3,77138188	0,911762478	10,46225117	0,889211323	6,463018789	0,672796328	8,440318594	6,363356737	5,117200335	4,242445763
USF1	8,544659281	0,913159048	3,471396227	0,980936405	8,298426229	0,944901157	3,457887257	0,999207589	5,803350139	0,959289447	2,78350371	0,985903186	12,84942867	0,811041071	5,45925968	0,95469706	9,326389406	8,421542755	4,121381695	3,464641742
NIT1	13,80312793	0,751687337	3,513296901	0,978194497	12,64427737	0,992491684	4,461673083	0,983963261	13,81269544	0,888000797	3,071876978	0,945297861	22,61682404	0,717636304	7,914719831	0,901276268	18,21475974	13,22370265	5,493298405	3,987484992
USP21	7,545355	0,955458042	3,53688764	0,899823934	6,402412209	0,968623657	3,747700779	0,989032394	5,721049114	0,945986028	2,639119195	0,992395455	15,97152425	0,602883913	5,402827429	0,900960898	10,84628668	6,973883604	4,020973312	3,642294209
TOMM40L	10,27896981	0,903397096	3,391607805	0,987965148	9,491013333	0,998901277	4,428094609	0,991578649	7,093790975	0,977944826	2,626633275	0,979030514	14,44522913	0,89529151	6,586499346	0,998282609	10,76951005	9,884991571	4,60656631	3,909851207
DUSP12	10,84625988	0,783798615	3,7214318	0,983525611	11,15961551	0,927668305	4,746012344	0,998849401	16,2845547	0,946637209	2,851312471	0,964817574	18,64604808	0,743898143	8,147798357	0,658848593	17,46530139	11,0029377	5,499555414	4,233722072
NOS1AP	3,25288565	0,968465358	2,793540971	0,968078396	4,803333407	0,906193308	2,84716078	0,98222679	3,161629217	0,99594288	2,695197892	0,990519652	4,461771248	0,967009694	3,657832569	0,96925884	3,811700232	4,028109529	3,17651523	2,820350875
C1orf226	2,676190053	0,999511104	2,252600612	0,994904446	2,863953117	0,968719828	2,450583345	0,975617537	2,389146253	0,984038731	1,906951541	0,971014195	2,25812534	0,985929476	3,085724869	0,995392289	2,323635797	2,770071585	2,496338205	2,351591979
HSD17B7	10,19739657	0,930302468	3,755272278	0,906294171	23,17098633	0,944279089	4,325630732	0,985308069	22,55157406	0,52325655	2,62142004	0,909136203	14,05634281	0,60665808	6,127445729	0,728720987	18,30395843	16,68419145	4,374432885	4,040451505
RGS5	7,727373742	0,932439975	4,562881845	0,99226856	12,71630335	0,977911369	5,936204365	0,920005135	9,266933933	0,822045787	4,823195308	0,967184953	12,87647541	0,918838936	8,059660239	0,566656723	11,07170467	10,22183854	6,441427774	5,249543105
PBX1	9,726556185	0,75571329	3,394989102	0,955677998	34,09094219	0,86433828	4,404904052	0,997182052	20,11672584	0,78225067	3,026342883	0,871140711	35,18003979	0,637716868	4,525771041	0,73832711	27,64838281	21,90874919	3,776056962	3,899946577
UCK2	12,32233706	0,956122863	3,601058348	0,978037437	12,61751369	0,860129495	4,189905399	0,999201852	11,36634383	0,869416109	3,118603545	0,888589885	23,61541665	0,587741488	6,359139603	0,758268647	17,49088024	12,46992538	4,738871574	3,895481873
TADA1	3,864501969	0,992356088	2,690812115	0,988532917	5,987386473	0,977285754	3,681903701	0,971621718	3,461691496	0,989248126	1,822152219	0,949992943	4,49781221	0,947280061	3,726892742	0,861935229	3,979751853	4,925944221	2,774522481	3,186357908
POU2F1	6,061430597	0,898230918	3,036290761	0,986743959	16,33382287	0,889104272	4,056760903	0,979620345	8,443203963	0,941846368	2,049892474	0,947038647	4,08802365	0,994302264	2,905746467	0,918628121	6,265613806	11,19762673	2,477819471	3,546525832
GPR161	11,74633582	0,856335073	3,224036916	0,977222249	11,38603843	0,95266571	4,602007398	0,972873226	12,05018663	0,843922706	3,976366294	0,894839027	16,06508618	0,771488424	5,703506647	0,937283162	14,0576364	11,56618713	4,83993647	3,913022157
SLC19A2	6,923298505	0,822635661	3,169435149	0,980479488	11,42211774	0,94452192	4,007349633	0,916216606	5,825540522	0,982746016	2,219671064	0,981972491	17,9968998	0,720858088	3,875666713	0,909213776	11,91122016	9,172708124	3,047668889	3,588392391
METTL18	2,383089864	0,94538633	3,540586445	0,974378178	2,984895691	0,969168349	3,598190783	0,794204901	2,528747866	0,956077042	2,118880345	0,960696607	2,285426857	0,951620424	4,649500159	0,95346539	2,407087361	2,683992778	3,384190252	3,569388614
SCYL3	4,027760044	0,950920564	3,252281577	0,986549522	4,568341653	0,875735917	3,632498203	0,932097435	4,212940259	0,941400472	2,373622533	0,985685336	5,717701601	0,942320065	4,629905108	0,798654264	4,96532093	4,298050849	3,501763821	3,44238989
GORAB	5,463601694	0,9298285	3,575413956	0,978274745	6,000211591	0,989470481	4,087139407	0,976298579	5,1483193	0,978958465	2,69749965	0,929492506	7,402345203	0,872095258	4,813925257	0,787044472	6,275332252	5,731906643	3,755712453	3,831276681
METTL13	5,807832071	0,990362841	2,825084423	0,97491967	8,131407671	0,980710824	3,985874048	0,986990266	8,459170432	0,858790393	2,69000951	0,932711075	7,123638367	0,900725454	4,527193492	0,966516541	7,791404399	6,969619871	3,608601501	3,405479235
PIGC	4,144220356	0,952162116	3,654565517	0,9647861	5,723776146	0,993003492	4,661269719	0,991855244	4,558831773	0,969641046	2,684688616	0,888429395	6,373606708	0,904699552	6,503086268	0,681191836	5,46621924	4,933998251	4,593887442	4,157917618
CENPL	3,267232878	0,948358563	2,777413891	0,99784806	4,070433671	0,907759152	2,877719532	0,927723391	3,475648122	0,991973968	1,937028944	0,97332736	3,145798119	0,981054825	3,180535795	0,912637174	3,31072312	3,668833274	2,558782369	2,827566711
GAS5	14,92798987	0,765566292	5,652433896	0,949890521	14,73695894	0,981459722	7,549469274	0,882748433	12,16557636	0,990625274	3,868311196	0,903922957	13,42872542	0,775206143	12,83191254	0,858321936	12,79715089	14,83247441	8,350111867	6,600951585
ZBTB37	4,888043063	0,893919119	3,482237513	0,995495107	6,105832823	0,962079532	3,685457295	0,916781313	4,706534756	0,959941917	2,855048714	0,996533539	6,619733159	0,894209211	4,385638407	0,8502582	5,663133957	5,496937943	3,62034356	3,583847404
MRPS14	10,71807529	0,912335701	4,119924858	0,974091219	16,55256538	0,873146291	5,611938963	0,960522719	22,66983206	0,833698881	3,431377941	0,898553072	27,25880494	0,559302247	7,417729929	0,720146339	24,9643185	13,63532033	5,424553935	4,865931911
RASAL2	6,781918292	0,911285676	3,333556733	0,979908929	11,33865953	0,947950078	4,06693154	0,989519779	7,703962758	0,948351803	2,896829928	0,950638607	13,53932567	0,846971198	4,93182964	0,834789526	10,62164421	9,060288909	3,914329784	3,700244137
C1orf220	4,316067463	0,815535955	4,228864279	0,76335054	2,780165185	0,904959086	4,25674662	0,665577595	2,240578846	0,955337924	2,84739134	0,819168751	3,490147254	0,901762304	5,218643308	0,596164037	2,86536305	3,548116324	4,033017324	4,242805449
ABL2	3,987669383	0,991053796	2,892903676	0,987801616	6,243516491	0,986501324	3,559529993	0,986527553	4,309859128	0,962349877	1,918702917	0,947347329	6,338837757	0,950170055	4,221341367	0,826276395	5,324348442	5,115592937	3,070022142	3,226216835
TOR1AIP2	6,410082474	0,885416614	3,165852008	0,976266026	11,96840179	0,966106387	3,933932866	0,985805852	10,9241159	0,927934177	2,905009219	0,887166662	12,443096	0,808246478	4,697494342	0,724105736	11,68360595	9,189242133	3,801251781	3,549892437
LHX4	3,425235516	0,988827643	3,13448488	0,986387791	5,51132605	0,956756912	4,251248677	0,904484161	3,464883911	0,988358603	2,963408972	0,901998702	4,376566179	0,963002255	5,003918853	0,946383568	3,920725045	4,468280783	3,983663912	3,692866779
KIAA1614	5,12430929	0,659324357	3,084424188	0,993040919	5,481437269	0,709103375	2,897758681	0,984155416	2,567157266	0,969868259	3,283992491	0,983973992	9,411829058	0,900334145	4,202404655	0,926893988	5,989493162	5,30287328	3,743198573	2,991091434
AL162431.2	2,525202648	0,902744989	2,616329652	0,934920636	4,010180439	0,911966723	1,944765722	0,939211293	3,549768431	0,865058173	2,61540351	0,975275939	1,698863461	0,833013918	3,431045325	0,998937062	2,624315946	3,267691544	3,023224418	2,280547687
KIAA1614-AS1	3,383879355	0,823871205	2,607878155	0,938101244	4,015151622	0,777189698	2,650976657	0,931283126	3,000574482	0,970263892	2,159687468	0,988786409	6,548410962	0,934672189	3,863355296	0,908987538	4,774492722	3,699515489	3,011521382	2,629427406
STX6	8,61613847	0,838628782	3,505810633	0,963404157	15,26492673	0,995355764	4,559202324	0,978109921	12,01827188	0,925182565	2,953429546	0,921737459	17,48659163	0,626071495	5,767810051	0,8348094	14,75243176	11,9405326	4,360619799	4,032506479
RGL1	3,728032274	0,981099012	2,79169845	0,971100402	4,9210831	0,901787203	3,135521015	0,988322355	4,977328091	0,861917916	1,971260444	0,995224724	6,130630809	0,926659316	3,202301427	0,942520898	5,55397945	4,324557687	2,586780935	2,963609732
IVNS1ABP	8,422702032	0,847289657	3,61771616	0,958734047	12,49491146	0,970903262	4,862240817	0,961128217	9,672228542	0,977853523	2,910816429	0,940608837	13,86788061	0,786022867	5,697022256	0,843486639	11,77005458	10,45880674	4,303919343	4,239978489
CRB1	4,452735266	0,967430122	5,513580077	0,865651032	6,270994019	0,938690771	3,452807009	0,830920852	4,262571205	0,987948723	3,776673464	0,877895216	8,100349031	0,907753176	4,698244029	0,600898881	6,181460118	5,361864643	4,237458746	4,483193543
CAMSAP2	8,053600796	0,780885143	3,213667174	0,969834764	15,59602777	0,977748611	4,572122354	0,988906706	12,32873323	0,936569048	2,714973678	0,870275186	23,21843087	0,558383433	4,463043971	0,673748521	17,77358205	11,82481428	3,589008824	3,892894764
KIF21B	15,48232951	0,546339375	3,130875467	0,973918078	12,45580017	0,787385102	3,416333899	0,983347887	5,328871623	0,973944255	3,020982666	0,997363067	6,330312764	0,80336252	4,501556945	0,963940632	5,829592194	13,96906484	3,761269806	3,273604683
PHLDA3	7,457831643	0,884782132	3,277763743	0,993812411	6,12314405	0,995015753	3,258044732	0,995740631	3,781030142	0,992145593	2,158525891	0,996768728	3,134636417	0,968610441	3,0879308	0,920208186	3,45783328	6,790487847	2,623228346	3,267904237
NAV1	11,02380944	0,870147823	3,2680109	0,97346826	12,6235719	0,908882572	3,871776203	0,992701859	9,712611199	0,894019605	3,189043487	0,953425708	14,9442707	0,875828724	4,516261205	0,880420009	12,32844095	11,82369067	3,852652346	3,569893552
ELF3-AS1	6,176830106	0,792649293	3,796569957	0,875648685	6,498918683	0,849252879	3,695267446	0,957039853	6,96892958	0,902408689	3,692632591	0,947671109	9,025741944	0,869249572	5,909843196	0,80510599	7,997335762	6,337874394	4,801237894	3,745918701
PPP1R12B	7,417046079	0,836301908	3,56698926	0,990774791	11,43501554	0,973608271	4,421605799	0,978624151	9,296075027	0,98578795	3,768653935	0,972529438	23,96017096	0,577478558	6,434139287	0,756122368	16,62812299	9,426030809	5,101396611	3,994297529
KDM5B	5,962994762	0,923750474	2,905096322	0,977636804	9,633457151	0,981992457	3,564327487	0,995328548	7,64165411	0,950678446	2,204108014	0,929439677	11,43606282	0,878435794	4,497033093	0,837092244	9,538858463	7,798225956	3,350570553	3,234711904
RABIF	4,941946309	0,973197972	3,166470506	0,988453111	7,360223061	0,985889672	3,710235788	0,972820507	6,479470321	0,94258984	2,542770053	0,925612762	5,802557573	0,981894532	5,684073601	0,882732946	6,141013947	6,151084685	4,113421827	3,438353147
ADORA1	4,949917243	0,969259824	2,800597412	0,988190793	4,664695409	0,917989931	2,925511329	0,999392496	3,3698416	0,995355655	1,815387308	0,978605922	3,184869646	0,952698699	3,822130869	0,999835085	3,277355623	4,807306326	2,818759089	2,863054371
SOX13	4,793273879	0,997903388	2,84872071	0,988433068	5,158056314	0,963274503	2,881101198	0,998758479	3,789641667	0,980636975	2,040803034	0,987139308	4,765989062	0,990542434	3,443619102	0,993642002	4,277815364	4,975665096	2,742211068	2,864910954
PLEKHA6	9,595263626	0,887830622	3,187804121	0,988950712	9,024300021	0,82606279	3,730325248	0,999959294	10,98030063	0,707242073	3,04958449	0,968179228	13,94692108	0,560636629	4,931195869	0,951698435	12,46361085	9,309781823	3,99039018	3,459064684
PPP1R15B	7,334726997	0,905390242	3,291878103	0,981023217	8,340440777	0,961032569	4,246138282	0,948493381	4,500267708	0,976268885	2,251912036	0,980768672	8,531291634	0,924085621	4,159309564	0,86297255	6,515779671	7,837583887	3,2056108	3,769008193
PIK3C2B	7,796212236	0,913983655	2,913487876	0,982688096	9,443252861	0,917134025	3,440135812	0,993511122	7,855514066	0,951453101	2,767904377	0,993015255	18,85801465	0,775748092	4,240313167	0,932299328	13,35676436	8,619732548	3,504108772	3,176811844
MDM4	6,097911848	0,866020526	3,631024656	0,991485909	14,62205968	0,923697106	4,435477509	0,987837129	8,625614711	0,945823878	3,067360042	0,961249395	15,57942644	0,660053581	6,224685997	0,755067691	12,10252057	10,35998576	4,64602302	4,033251083
LRRN2	6,495441076	0,971191882	3,416591596	0,946857936	6,53170278	0,887729599	3,991622783	0,944293878	4,661016511	0,901017981	2,421631031	0,99613399	8,61438273	0,926779871	4,859405048	0,99687966	6,637699621	6,513571928	3,640518039	3,70410719
TMEM81	7,232934681	0,673139085	2,945184525	0,98861881	8,253785708	0,737913737	4,026077675	0,9938213	19,73783666	0,968691752	2,525412691	0,989562791	6,431653487	0,932151764	5,993554231	0,964706641	13,08474507	7,743360195	4,259483461	3,4856311
RBBP5	6,137545259	0,927195156	3,179574408	0,966113697	12,10347415	0,922671958	4,09719146	0,982361305	14,34174012	0,882424871	2,834633902	0,905270179	8,870019777	0,897956828	4,041848889	0,878756959	11,60587995	9,120509704	3,438241396	3,638382934
DSTYK	6,394747646	0,908715278	3,017190851	0,987922847	5,430728302	0,999182682	3,259976294	0,948947061	6,832423419	0,996910559	2,358787423	0,992003174	8,903711974	0,817843411	4,47798981	0,918393676	7,868067697	5,912737974	3,418388616	3,138583572
NUAK2	2,242382059	0,694742236	2,524430537	0,675335058	2,665991851	0,707702525	2,538443919	0,672968779	1,547282644	0,937435978	1,787780258	0,727256547	1,708569055	0,952671738	2,882552951	0,709293151	1,62792585	2,454186955	2,335166605	2,531437228
BLACAT1	4,206358089	0,869408326	5,082715809	0,917177109	3,081689525	0,963696025	3,570333417	0,974335447	1,562784589	0,957914267	1,992785866	0,793663851	2,653104827	0,788159176	1,811658641	0,996018903	2,107944708	3,644023807	1,902222254	4,326524613
SLC45A3	8,651746312	0,963950693	3,20934458	0,999777847	11,75623333	0,994955449	3,947905768	0,929446891	11,48690956	0,788265449	2,926453504	0,978259974	3,524489705	0,92409685	3,064456719	0,959034592	7,505699631	10,20398982	2,995455112	3,578625174
SRGAP2	9,546983459	0,867035078	3,03407073	0,981970708	15,57133051	0,923744188	3,669752453	0,997089052	11,78468705	0,874171654	2,697516372	0,962183529	17,8358735	0,852503314	4,463030901	0,880450062	14,81028028	12,55915699	3,580273636	3,351911591
IKBKE	17,61479045	0,927927838	3,799941981	0,959470208	9,923448644	0,767157254	4,49876802	0,985949261	9,255795218	0,943418451	4,000295966	0,991709608	18,12772224	0,667216185	6,100960166	0,920632975	13,69175873	13,76911955	5,050628066	4,149355
RASSF5	6,53123549	0,988781179	3,157420965	0,98991673	12,99111123	0,872636974	3,922323949	0,999009415	6,737453559	0,917118268	2,155128899	0,95442146	6,781815764	0,968708203	3,66189149	0,90539898	6,759634662	9,761173358	2,908510194	3,539872457
DYRK3	3,250099298	0,986219687	2,9017917	0,987633107	4,485588185	0,973588745	3,215752254	0,978646879	3,882970538	0,956501022	2,036792686	0,960668578	3,670506089	0,9730268	3,938835205	0,935855239	3,776738313	3,867843742	2,987813946	3,058771977
MAPKAPK2	11,31414859	0,904202882	3,020099031	0,983221567	11,92338957	0,929923206	3,469873163	0,998790728	13,18678131	0,758321887	2,732610937	0,956371634	22,38979608	0,742982164	4,555498856	0,945482124	17,7882887	11,61876908	3,644054897	3,244986097
YOD1	5,601072717	0,899904306	3,017727022	0,990322297	6,165280076	0,962969745	3,730584969	0,810652152	2,820532348	0,918093689	2,683105843	0,854347619	14,11405402	0,821370609	4,259437901	0,751771779	8,467293182	5,883176397	3,471271872	3,374155996
C1orf74	2,097417551	0,969558797	2,680776328	0,922951634	2,113451563	0,966039242	3,02686679	0,776581866	1,607557529	0,998375513	1,715532627	0,988374081	1,803791777	0,992009204	3,432939907	0,936621067	1,705674653	2,105434557	2,574236267	2,853821559
DIEXF	4,247183076	0,982655993	3,044631805	0,96221002	8,016613994	0,986342423	3,705640893	0,990045068	6,418474702	0,975558053	2,56639811	0,907826419	8,787981671	0,94623855	4,163351182	0,874067544	7,603228186	6,131898535	3,364874646	3,375136349
SERTAD4	8,710997571	0,715009475	2,935104865	0,983635108	13,22138907	0,708116588	4,238638584	0,982646667	11,69377392	0,904287181	2,738283492	0,937964409	11,05556455	0,882653975	4,876957393	0,831592974	11,37466923	10,96619332	3,807620442	3,586871724
TRAF5	7,350563996	0,902889157	4,801802953	0,842250602	12,60489881	0,709685131	5,080799979	0,947605872	8,298051033	0,859789837	3,65235806	0,830462929	15,06962435	0,581020556	5,857983344	0,733697617	11,68383769	9,977731403	4,755170702	4,941301466
SLC30A1	5,198078679	0,908165695	3,072584041	0,993811576	9,260939583	0,905816324	4,635629077	0,881888718	5,444851974	0,992324526	2,133455296	0,954407239	8,307608819	0,911253737	4,055355289	0,812990419	6,876230397	7,229509131	3,094405292	3,854106559
DTL	6,250472284	0,910233056	3,224283326	0,959811369	13,5869636	0,980645446	4,103564928	0,989154368	10,32913117	0,899048542	2,817962785	0,877270044	14,3918471	0,795808489	5,489653555	0,667893101	12,36048913	9,918717941	4,15380817	3,663924127
FLVCR1	7,560448087	0,810867695	3,568618547	0,996190598	13,7157803	0,870167697	4,427808643	0,944600095	10,28687483	0,980488515	3,69791477	0,944898075	10,78867322	0,827779258	6,218775411	0,81234949	10,53777402	10,63811419	4,95834509	3,998213595
GPATCH2	6,152516806	0,898800543	3,881470791	0,989094852	6,747614682	0,986141163	4,608405083	0,93284026	6,481388007	0,947695067	2,681689069	0,924835569	7,780021085	0,932285834	4,12456899	0,89086765	7,130704546	6,450065744	3,403129029	4,244937937
DUSP10	3,547449915	0,822652556	3,093724117	0,925899838	6,396837383	0,830987092	3,931204328	0,794799901	2,303850429	0,998659971	1,951914935	0,989145908	3,543950493	0,972199039	3,426618938	0,977430462	2,923900461	4,972143649	2,689266937	3,512464223
TAF1A	7,793939587	0,844392831	3,598782008	0,963482127	11,61108038	0,946169258	4,080704261	0,942630239	7,745831451	0,974983193	3,213573848	0,975463755	10,75283244	0,931346983	4,728616821	0,770674963	9,249331944	9,702509985	3,971095334	3,839743134
DISP1	2,030059419	0,997057446	2,279593691	0,979701373	2,608453279	0,986158658	2,565873077	0,966507561	1,99936772	0,997468993	1,635862579	0,993175929	1,915612772	0,992701299	2,791161385	0,934789116	1,957490246	2,319256349	2,213511982	2,422733384
TP53BP2	6,882824821	0,927137735	3,026013247	0,98482962	9,025097158	0,950957797	3,662169555	0,999727305	9,267428423	0,962407358	2,650602849	0,933114874	13,61935779	0,753587173	4,746349938	0,814862425	11,44339311	7,95396099	3,698476394	3,344091401
WDR26	7,595121494	0,893438423	3,717484564	0,965877515	18,29647268	0,967177917	5,0599753	0,986541061	13,97699459	0,851651439	3,299605665	0,893952069	15,03264072	0,795379863	5,899479508	0,711084534	14,50481765	12,94579709	4,599542586	4,388729932
TMEM63A	9,870626688	0,944855607	4,327174989	0,955408518	9,811723896	0,812900007	4,503714896	0,99854402	7,302479751	0,985456085	4,926947619	0,982987973	18,92516927	0,654170587	7,596290608	0,899830671	13,11382451	9,841175292	6,261619114	4,415444942
SDE2	8,274391054	0,948588106	3,164349453	0,978270363	10,99312736	0,970887526	3,669082328	0,978152463	7,234523468	0,953921513	2,082057052	0,915928432	7,750120528	0,867711747	3,689798384	0,832591197	7,492321998	9,633759208	2,885927718	3,41671589
LIN9	7,591004883	0,872888918	3,193150515	0,983793108	18,45525468	0,803250536	5,864552885	0,960274137	14,76749394	0,855070574	2,991722567	0,881190521	10,82141232	0,739336342	4,143199525	0,826757452	12,79445313	13,02312978	3,567461046	4,5288517
ZNF678	3,995634648	0,898111879	3,074083922	0,916105284	4,167164865	0,999575106	3,801326837	0,751955766	3,197882802	0,966935531	2,886639113	0,960179711	6,597588364	0,983097761	3,34657809	0,870036512	4,897735583	4,081399757	3,116608602	3,43770538
SNAP47	5,525362707	0,980345206	3,437666568	0,959482538	6,906840396	0,958278129	4,222283579	0,991484185	6,108191935	0,897113905	2,947990827	0,937073188	7,469554139	0,88678734	6,109451951	0,920698695	6,788873037	6,216101552	4,528721389	3,829975074
JMJD4	4,498452841	0,975567575	3,061577929	0,992622691	5,121847443	0,993018176	3,683978896	0,998338373	3,991961453	0,989327924	2,540168441	0,97859069	3,775523727	0,988260944	4,484532371	0,987255725	3,88374259	4,810150142	3,512350406	3,372778412
WNT9A	2,728956097	0,826491919	3,674234255	0,706444241	3,348923244	0,865868221	3,856314019	0,828492779	2,019896688	0,983940281	2,449032199	0,929326995	1,760128492	0,962817789	4,047945481	0,864539508	1,89001259	3,03893967	3,24848884	3,765274137
AL136379.1	2,619212472	0,773937976	2,992992613	0,858430397	2,742070131	0,932319491	2,780118261	0,979798452	1,724435734	0,857930087	2,641116806	0,996585272	2,412523697	0,914726877	6,762783058	0,765379301	2,068479716	2,680641302	4,701949932	2,886555437
C1orf35	10,40165252	0,8281229	3,88617901	0,910849837	7,812401768	0,850170696	3,833338585	0,976971295	5,885304394	0,979174534	2,583676737	0,933139172	8,857871494	0,887468057	3,780921458	0,998011698	7,371587944	9,107027145	3,182299098	3,859758797
OBSCN	8,341004987	0,664090374	3,876973338	0,888202026	4,945941753	0,976064462	3,69010248	0,95961057	5,205727467	0,969817247	5,047225181	0,902436228	8,273377929	0,877690451	5,328685186	0,827294882	6,739552698	6,64347337	5,187955183	3,783537909
TRIM11	3,182205411	0,866154501	2,840721555	0,898702535	3,901306806	0,858303714	3,130874124	0,867708195	2,137885497	0,995317778	1,921221157	0,981388209	2,165090628	0,981318662	2,88470763	0,891716487	2,151488062	3,541756108	2,402964393	2,98579784
HIST3H2A	3,49083984	0,851155534	3,715290811	0,92473035	4,124892353	0,773208981	4,243934641	0,971735505	2,504411587	0,858796277	2,749669382	0,987247243	2,924021814	0,843986399	4,912622458	0,965122301	2,714216701	3,807866097	3,83114592	3,979612726
RNF187	23,31115983	0,782169577	3,694007964	0,962192643	18,5299809	0,840811114	4,529504415	0,980391791	18,23192387	0,548694059	3,389138185	0,954098504	29,45351556	0,599850856	6,216958565	0,975089186	23,84271971	20,92057036	4,803048375	4,111756189
RHOU	3,353851745	0,985639142	2,844426522	0,986118057	6,766062719	0,917735508	3,664290265	0,952190542	4,037931134	0,973249018	1,977863545	0,949397451	4,769473044	0,948858773	3,381058219	0,946234283	4,403702089	5,059957232	2,679460882	3,254358394
CCSAP	12,19155077	0,540446674	3,537115682	0,985667175	30,59024052	0,670716082	4,770530513	0,937370362	14,60115611	0,877760379	2,656732673	0,919201564	22,12731639	0,653469739	5,299850212	0,668253511	18,36423625	21,39089564	3,978291443	4,153823098
TAF5L	7,422672378	0,875044522	3,230261374	0,980246978	11,25639359	0,984574555	3,810561145	0,980662728	7,133814027	0,965370051	2,212745107	0,947764295	8,281212222	0,968385336	4,090058404	0,83867776	7,707513124	9,339532983	3,151401756	3,52041126
PGBD5	8,777516593	0,821909845	2,738352022	0,981758458	7,582764518	0,944981742	2,858147993	0,994050713	4,15571839	0,90675051	2,354469739	0,994051849	3,496616153	0,961029593	2,985647563	0,977634863	3,826167271	8,180140556	2,670058651	2,798250008
C1orf198	13,67056186	0,728520708	3,546343659	0,966132904	26,08195798	0,905367651	4,395263319	0,98826638	20,87085821	0,850159267	3,018867536	0,928074254	17,80603415	0,758548113	5,443060967	0,875007017	19,33844618	19,87625992	4,230964252	3,970803489
TTC13	8,536031801	0,776140601	3,673425817	0,958064427	16,76712078	0,834393381	5,68985657	0,978719666	18,75411796	0,785366116	3,427200792	0,853600169	28,34068695	0,700677173	5,875305746	0,653592747	23,54740245	12,65157629	4,651253269	4,681641193
EXOC8	3,530490905	0,987723069	2,788083451	0,98551745	3,699099932	0,99114034	2,994111327	0,973108592	2,758864831	0,971232386	1,970126394	0,952643778	3,123073253	0,960237888	3,028283183	0,945331892	2,940969042	3,614795419	2,499204789	2,891097389
SPRTN	4,783475248	0,98258113	3,352379646	0,989059328	8,51633484	0,928375291	4,141107791	0,994824499	6,725346202	0,896681172	2,945696768	0,896925886	8,848653988	0,747739607	5,212902867	0,7544529	7,787000095	6,649905044	4,079299818	3,746743719
EGLN1	8,801154536	0,814613693	3,43028539	0,984271301	11,02549238	0,99126253	4,414145809	0,9612767	10,54763213	0,924718944	2,90875613	0,951566409	3,656846964	0,965924897	3,171819395	0,962866584	7,102239549	9,913323457	3,040287763	3,9222156
SIPA1L2	7,909043387	0,837726381	3,035251655	0,990016845	9,939168976	0,963878906	3,528100212	0,99889475	7,630962118	0,827605136	2,46893701	0,944804157	12,69102601	0,886394052	4,57421692	0,83970532	10,16099406	8,924106181	3,521576965	3,281675933
PCNX2	10,36399013	0,843584638	4,182882701	0,994009756	12,28813142	0,954786442	5,089646133	0,994179596	6,652588234	0,984926738	4,924886827	0,959734783	12,49853486	0,804961496	5,882119828	0,878011475	9,575561549	11,32606077	5,403503328	4,636264417
MAP3K21	9,614273815	0,886419432	3,343279874	0,976244271	9,928069359	0,995321026	3,885797519	0,951076042	7,328469519	0,969925111	2,867907344	0,969800878	10,5127729	0,92532209	4,046132406	0,957931235	8,920621207	9,771171587	3,457019875	3,614538696
SLC35F3	9,522597578	0,791334619	3,475050778	0,982432879	10,5447299	0,850587646	5,503759593	0,955653598	10,69492245	0,904884792	3,779159282	0,976605333	10,55759648	0,795213895	5,223649109	0,936630759	10,62625946	10,03366374	4,501404195	4,489405185
IRF2BP2	3,347402859	0,965137895	2,992676074	0,951885755	3,631053551	0,956639816	3,932929725	0,771240145	2,653887527	0,99090663	1,719837607	0,987078541	2,25437838	0,994292795	2,885932707	0,923867368	2,454132954	3,489228205	2,302885157	3,4628029
ARID4B	4,169170524	0,973314921	2,950756542	0,989651851	6,391469193	0,992120419	3,376405707	0,966220341	4,230657617	0,976495443	2,350556516	0,963103544	4,268719747	0,956785416	3,322544793	0,921957882	4,249688682	5,280319859	2,836550654	3,163581124
LYST	5,983787089	0,827814118	3,16254613	0,993667766	16,86480919	0,908709375	4,839011958	0,947468656	11,88567412	0,823592038	3,19032084	0,938915859	10,50740087	0,836374895	4,323955889	0,894914476	11,19653749	11,42429814	3,757138364	4,000779044
MTR	9,965167505	0,780756351	4,157215091	0,980819475	16,09189422	0,874652579	5,227155176	0,953256192	16,05902419	0,903710864	4,209624976	0,860478316	15,33911633	0,882351835	8,522701558	0,596300166	15,69907026	13,02853086	6,366163267	4,692185134
OPN3	11,00433546	0,613821467	3,104977375	0,992801827	7,229596042	0,999054273	3,455052257	0,968082806	34,42216534	0,550489414	2,946433853	0,903171325	12,65206826	0,779880753	4,011706247	0,841727485	23,5371168	9,11696575	3,47907005	3,280014816
CHML	8,028400196	0,771557952	3,677162825	0,968336452	21,68078408	0,951171083	6,1265531	0,922685783	17,05470143	0,963165446	3,40129989	0,838384686	19,77084816	0,734488583	7,502340068	0,505250427	18,41277479	14,85459214	5,451819979	4,901857963
EXO1	6,863332332	0,872880266	3,216243087	0,979748075	14,76398175	0,988888	4,183425889	0,982093559	12,10116904	0,915028063	2,919245504	0,885122075	20,31457837	0,524604418	5,108338463	0,748121696	16,2078737	10,81365704	4,013791983	3,699834488
CEP170	10,20704281	0,788138856	3,926244942	0,961191258	15,00568387	0,83072481	5,507550498	0,964420176	17,64219672	0,805516302	3,470036703	0,90956435	21,05052675	0,546096461	6,766293636	0,640197256	19,34636173	12,60636334	5,11816517	4,71689772
DESI2	9,42130138	0,723665176	3,282845025	0,976791694	27,57744329	0,950048926	4,436426769	0,975183732	30,24648922	0,599031932	2,906944597	0,887098238	3,32118441	0,990896135	3,203692305	0,948278461	16,78383682	18,49937234	3,055318451	3,859635897
HNRNPU	12,71408947	0,846025569	4,030775966	0,947282537	21,5074101	0,815723204	5,678527267	0,987307806	14,28626073	0,900511062	3,49308158	0,863650317	25,43866627	0,607441539	5,57068653	0,762990419	19,8624635	17,11074978	4,531884055	4,854651617
TFB2M	5,244997007	0,983722264	3,229602484	0,975860802	8,708398008	0,986768285	3,95988938	0,971819223	10,30647058	0,924143881	2,999572196	0,899261771	8,011016941	0,805444145	4,46987946	0,824048665	9,158743763	6,976697508	3,734725828	3,594745932
CNST	7,933000988	0,864594908	3,44754417	0,988874598	16,34397531	0,940440247	4,635267999	0,980636086	15,01935279	0,716147241	3,081205611	0,94023123	12,83158288	0,752312159	5,703035901	0,804437267	13,92546783	12,13848815	4,392120756	4,041406084
AHCTF1	6,205339989	0,882314917	3,310625608	0,965319848	10,82011387	0,961515559	4,349720841	0,989502531	7,667305309	0,962410436	2,796928383	0,910757582	11,77432209	0,777920107	4,724733819	0,813900006	9,720813698	8,512726928	3,760831101	3,830173225
ZNF670	1,840074594	0,971065157	2,711601054	0,856158189	2,598115267	0,817834007	2,967029079	0,68454286	2,117510393	0,985493003	1,813425074	0,991014173	2,604654358	0,958791575	3,255801015	0,666004541	2,361082376	2,219094931	2,534613045	2,839315066
AL390728.6	3,631531427	0,868304566	4,334275288	0,597616632	2,592209137	0,922283817	4,150156304	0,883885536	7,022714546	0,986404073	3,42784792	0,987320899	9,206970228	0,672867077	4,823838781	0,642470688	8,114842387	3,111870282	4,12584335	4,242215796
ZNF496	6,787876701	0,971828982	3,348921662	0,961216326	7,826028709	0,967380818	3,693748935	0,999829162	5,479554307	0,927845316	2,691069481	0,977905254	6,658009649	0,958168198	4,317455691	0,936884791	6,068781978	7,306952705	3,504262586	3,521335298
SH3BP5L	4,563480787	0,930437528	2,726496626	0,984358315	4,040347296	0,98443809	2,713458496	0,988246767	3,713666753	0,954442405	2,431019217	0,996645195	5,085811432	0,957661234	4,132642369	0,992126277	4,399739092	4,301914042	3,281830793	2,719977561
ZNF672	3,905573167	0,99994034	2,585478963	0,979289089	4,574520497	0,97835431	3,269532834	0,978205126	3,362736583	0,965839264	1,986781933	0,974858195	2,846741399	0,960695548	3,057635861	0,992324894	3,104738991	4,240046832	2,522208897	2,927505899
ZNF692	5,579990443	0,851050164	4,064762785	0,906637052	5,91441192	0,818977533	5,419957316	0,954110129	4,772219739	0,934561492	4,766432569	0,96102928	8,927696956	0,976753409	7,333014295	0,790053211	6,849958348	5,747201182	6,049723432	4,74236005
PGBD2	3,143536228	0,978306024	2,924513267	0,968649612	3,343698933	0,908389884	4,373424119	0,765487307	2,722060378	0,999743115	2,64865737	0,971264534	3,004734555	0,959923787	3,663239357	0,806716723	2,863397467	3,24361758	3,155948364	3,648968693
RHOB	3,769102647	0,8011391	2,788327207	0,91945515	3,744319143	0,78581796	3,073477909	0,819766388	1,652603294	0,99664437	1,430419931	0,987663757	1,736527564	0,99006237	2,660088016	0,95483064	1,694565429	3,756710895	2,045253974	2,930902558
PELI1	10,1928516	0,849490534	3,493585748	0,989244269	24,16379934	0,824443744	4,692788975	0,956870505	6,539147103	0,962192109	2,278158508	0,937481934	10,34160104	0,728004875	4,863762742	0,757378161	8,440374073	17,17832547	3,570960625	4,093187362
AAK1	10,91660373	0,837885003	3,395532429	0,934124182	13,33705516	0,912881497	3,854424819	0,994499313	11,94626458	0,887754467	2,827539412	0,967821564	13,11789298	0,865011766	5,337223631	0,723613015	12,53207878	12,12682945	4,082381521	3,624978624
FBXO41	9,069211747	0,706136498	3,123787006	0,982534325	6,472760447	0,982000607	3,197807896	0,981174493	6,422248485	0,959139268	2,960851362	0,99798108	13,42528609	0,720057007	4,648353301	0,976738379	9,923767287	7,770986097	3,804602332	3,160797451
FAM117B	5,877526669	0,938092785	2,868270574	0,998564397	7,179320092	0,999485314	3,289387638	0,988577067	9,338521947	0,911883793	2,282004265	0,928985444	7,120764888	0,938288015	2,957256273	0,953401631	8,229643417	6,528423381	2,619630269	3,078829106
ZDBF2	6,334909269	0,873916211	3,643014561	0,977103967	12,52704297	0,817015797	5,326339483	0,945744043	9,336437303	0,98185784	3,689356679	0,901774802	10,33282902	0,942336924	7,034492593	0,616323971	9,834633164	9,430976118	5,361924636	4,484677022
LRRFIP1	11,82994951	0,841807891	3,697986058	0,987868187	18,82688028	0,801718386	4,653569395	0,989485036	18,26026494	0,889757075	3,594539858	0,885495083	15,32734821	0,97211677	4,606886601	0,809496368	16,79380657	15,32841489	4,100713229	4,175777727
FAM110C	8,39792712	0,635352972	3,517873408	0,987934829	8,227339133	0,845170693	4,673076223	0,80072999	4,511334968	0,93777834	2,442119918	0,976366144	1,958478007	0,991443426	4,473970591	0,60595821	3,234906488	8,312633126	3,458045254	4,095474815
TRAPPC12	11,67254908	0,861031173	3,254095488	0,964424055	10,15381843	0,829120521	3,976735892	0,984354313	8,722642383	0,779835587	3,452416422	0,94749449	31,73564647	0,650446776	5,620874233	0,896353731	20,22914442	10,91318376	4,536645328	3,61541569
ID2	6,486757868	0,975203429	4,030910018	0,944079475	10,10893873	0,821572071	5,378610791	0,878928654	4,502751411	0,99332672	2,349216277	0,932284139	2,823924461	0,974585596	5,36025682	0,80091452	3,663337936	8,2978483	3,854736549	4,704760404
GRHL1	7,792842564	0,610108892	3,68989474	0,981052882	12,54869141	0,905903871	4,460005314	0,964018933	9,715849929	0,836306288	4,341140394	0,892311703	21,28607022	0,565811464	5,413084143	0,853554437	15,50096008	10,17076699	4,877112269	4,074950027
KLF11	4,773479116	0,897229643	2,551271761	0,948947737	6,656114871	0,982902335	3,23686472	0,887414029	3,516226453	0,999015408	1,634484798	0,989010348	4,44019865	0,973729876	3,036450995	0,994413012	3,978212552	5,714796994	2,335467897	2,89406824
AC007240.1	4,018404807	0,963555534	4,683718493	0,816643818	15,75040894	0,703486311	3,22023696	0,966111912	6,721487363	0,980556364	5,188806647	0,675393134	9,14574442	0,669206482	3,234466128	0,870347842	7,933615891	9,884406875	4,211636388	3,951977727
E2F6	4,591971085	0,98289751	2,785052675	0,993936113	4,769696566	0,970349241	3,449768976	0,946136871	2,583198887	0,999567109	2,037762416	0,980908516	5,473647426	0,726725628	3,556592775	0,95490296	4,028423157	4,680833825	2,797177595	3,117410826
LPIN1	8,718982199	0,833451804	3,427126876	0,996047512	20,62971735	0,952259805	4,155548652	0,997114031	15,59462669	0,865164176	3,466745153	0,948756751	67,1236227	0,609593698	7,454717848	0,675453381	41,3591247	14,67434978	5,460731501	3,791337764
GEN1	4,527937343	0,885134469	2,664850552	0,985796461	8,021899671	0,976500128	3,733562709	0,989297161	6,890593002	0,966637085	3,006070621	0,827109778	13,93152448	0,910371542	5,240007539	0,6214825	10,41105874	6,274918507	4,12303908	3,19920663
RDH14	3,200297647	0,988764248	3,338959352	0,938740394	4,679432714	0,956993588	3,878019325	0,950846598	3,114959796	0,989951306	2,133129025	0,942616957	3,061687178	0,911096379	4,210907443	0,771190423	3,088323487	3,939865181	3,172018234	3,608489338
WDR35	7,028295801	0,871948304	3,829416334	0,988073152	20,44737775	0,806327408	4,528781042	0,92697677	13,77043519	0,743148119	3,295254291	0,93201931	9,492772044	0,832378343	5,919609166	0,634615126	11,63160362	13,73783677	4,607431729	4,179098688
SDC1	17,27541331	0,835231619	3,35050586	0,989793561	14,76785704	0,667434515	3,893866547	0,996216543	12,44349115	0,712048559	2,932255912	0,959353019	9,204763709	0,911609895	3,994811234	0,966661478	10,82412743	16,02163517	3,463533573	3,622186204
PUM2	5,927557335	0,922126841	3,270649691	0,98184546	9,875860839	0,94534348	4,072344817	0,981006635	6,599615997	0,924112992	2,434105579	0,937398301	6,642819652	0,911378192	3,772951473	0,87552867	6,621217824	7,901709087	3,103528526	3,671497254
KLHL29	8,296264961	0,888575421	3,474926651	0,951560665	7,840544582	0,95872656	3,464114031	0,998563037	7,51259387	0,967727072	3,272185414	0,996290243	12,62941406	0,919932004	4,270097888	0,934861945	10,07100397	8,068404771	3,771141651	3,469520341
ATAD2B	5,84949206	0,91537196	3,424971427	0,972188785	10,14153171	0,958378771	4,205545283	0,955446355	7,800916613	0,903030433	3,600092329	0,945502256	20,74372231	0,566302839	5,726285453	0,555946152	14,27231946	7,995511885	4,663188891	3,815258355
WDCP	2,383677678	0,950394945	2,599875504	0,976696875	3,22704583	0,958286811	2,810653386	0,974297745	2,375825923	0,974915217	2,073770593	0,983760653	2,813980915	0,993032232	3,971639562	0,920653857	2,594903419	2,805361754	3,022705077	2,705264445
CENPO	5,777574055	0,989816442	2,965998583	0,987255441	7,193309156	0,920726481	3,29091151	0,977344215	5,127224864	0,969995672	2,902801368	0,994289729	8,08385016	0,802228404	4,370586715	0,975826571	6,605537512	6,485441605	3,636694041	3,128455047
AC012073.1	5,579728442	0,837494914	2,241654737	0,9720672	6,263033518	0,986906222	2,772200859	0,98384281	5,424984218	0,97214286	2,675949621	0,958457324	7,248785811	0,809115818	3,956290347	0,904760478	6,336885014	5,92138098	3,316119984	2,506927798
DNAJC27	4,282046579	0,860537626	3,042105447	0,919114612	4,481417151	0,904066016	2,917473784	0,869375811	3,298286607	0,91101086	1,985330191	0,841622754	4,713893754	0,906580946	3,97710472	0,756623764	4,006090181	4,381731865	2,981217456	2,979789615
DNMT3A	15,13551118	0,857276686	3,623744852	0,987922641	9,150007615	0,875515753	3,875811253	0,947120622	18,90458235	0,724237514	2,85869434	0,983390931	13,6878118	0,718884012	5,221786592	0,988888719	16,29619707	12,1427594	4,040240466	3,749778053
ASXL2	7,06506933	0,910735277	3,366188612	0,972635661	11,47372467	0,960608556	3,925433472	0,992756205	11,06841867	0,937557197	2,705747345	0,923025916	17,32576401	0,552645089	3,783664459	0,867295009	14,19709134	9,269396999	3,244705902	3,645811042
CENPA	8,52435348	0,894033071	2,833256397	0,987700108	16,12505741	0,940118423	2,968953216	0,997619557	11,71289724	0,914787715	2,693579705	0,92272113	10,28044576	0,755007207	4,204381313	0,959114082	10,9966715	12,32470544	3,448980509	2,901104807
TMEM214	15,14181154	0,697555366	3,315176076	0,954715157	23,92419641	0,633038894	4,277589278	0,991118475	19,808489	0,67148108	3,14807862	0,921474029	22,8667359	0,740743714	6,603807285	0,845810883	21,33761245	19,53300397	4,875942952	3,796382677
KHK	6,013456793	0,902401447	3,06416096	0,98902559	11,02240412	0,859384401	4,036971436	0,99510497	8,652679338	0,803649447	2,928705367	0,879124391	7,350610493	0,885924156	6,561782583	0,995055852	8,001644915	8,517930456	4,745243975	3,550566198
CAD	11,79396788	0,91128391	3,17798326	0,979975697	12,10135833	0,934181124	3,754758815	0,977849625	12,39903678	0,754259196	3,035536094	0,943407987	13,85403586	0,807985188	5,931353824	0,932853609	13,12653632	11,9476631	4,483444959	3,466371037
GTF3C2	7,739466205	0,925891737	2,923745429	0,952410125	9,479090481	0,94082013	3,8862101	0,996836876	11,50176624	0,768299738	2,658285144	0,907062133	6,988965863	0,925372287	4,036098215	0,8912844	9,245366052	8,609278343	3,347191679	3,404977765
ZNF513	7,560437854	0,764496955	3,465457659	0,682462217	6,321514669	0,999928606	3,929531345	0,954231801	3,194613453	0,992052755	3,94141124	0,874457449	4,24132995	0,900986941	3,502455824	0,842067181	3,717971702	6,940976261	3,721933532	3,697494502
IFT172	11,98317425	0,836342711	4,542799677	0,998183433	11,95067538	0,832367146	5,175358293	0,982714545	10,79218383	0,830820022	5,412265726	0,992479425	22,97526457	0,640823064	9,644431177	0,850638676	16,8837242	11,96692482	7,528348452	4,859078985
ZNF512	9,435569185	0,82876587	3,861230058	0,901201072	15,56891355	0,829843717	5,072276279	0,983404363	13,42645613	0,929993639	3,307368477	0,819022361	24,24519165	0,872686806	5,793200493	0,740756829	18,83582389	12,50224137	4,550284485	4,466753169
SUPT7L	13,33116386	0,768652226	3,676059028	0,964096755	12,92665291	0,939306851	4,794090824	0,987394581	14,0513989	0,676743299	3,453706651	0,902053401	15,77397086	0,645465549	7,973031683	0,757530795	14,91268488	13,12890839	5,713369167	4,235074926
FOSL2	4,418475121	0,944451621	3,186471403	0,941536867	5,170810535	0,978068572	3,622382297	0,907972851	3,423390765	0,996946821	1,899424929	0,996838463	4,925732739	0,978736233	4,092800114	0,9649157	4,174561752	4,794642828	2,996112521	3,40442685
TRMT61B	11,02417663	0,753346296	3,686943372	0,943765973	14,1893668	0,826922453	4,549410249	0,968237809	13,80795974	0,78055618	3,43911244	0,902025424	12,40376191	0,72636496	6,358401385	0,661973896	13,10586082	12,60677172	4,898756913	4,118176811
WDR43	5,950615601	0,902797832	3,35382903	0,980575554	11,90914941	0,913102115	3,858837367	0,992500961	7,977090155	0,912881919	2,47124862	0,870917567	11,26611805	0,808242189	4,134398915	0,784828852	9,621604104	8,929882505	3,302823768	3,606333199
TOGARAM2	6,252666371	0,976166517	2,724832842	0,983145958	6,831162648	0,991259454	7,357845696	0,985699819	5,509551864	0,992921789	2,703151525	0,983604758	11,05369534	0,60052679	5,190340874	0,63153393	8,281623602	6,54191451	3,946746199	5,041339269
CLIP4	6,537556395	0,766299784	4,186897618	0,971627711	9,719643845	0,984007747	7,367782894	0,88635178	7,606976811	0,941479705	2,91182263	0,986179371	38,75023754	0,954188893	6,552137245	0,771010145	23,17860718	8,12860012	4,731979937	5,777340256
LCLAT1	6,547186885	0,882907832	2,948872035	0,966613503	30,15700969	0,781177935	4,409992647	0,973793403	25,09906482	0,578100837	3,042158608	0,861373427	24,22676215	0,514688212	5,756376703	0,584374485	24,66291349	18,35209829	4,399267656	3,679432341
AL133243.2	3,418803722	0,965298279	3,833657406	0,848776287	5,047043715	0,952387972	4,121124659	0,931080895	3,918222171	0,925471159	2,70898674	0,989779877	5,424369104	0,709723924	2,833757572	0,598344876	4,671295638	4,232923718	2,771372156	3,977391033
AL133243.3	2,565583981	0,947837486	2,535970341	0,95077659	5,209061454	0,9547454	3,106776535	0,810379561	6,630859052	0,93820127	2,626112605	0,995235571	3,410709371	0,769536256	4,42370418	0,802821341	5,020784212	3,887322717	3,524908392	2,821373438
AL133243.4	2,552818263	0,866098581	2,383184975	0,898180499	6,9212474	0,613209759	2,802932704	0,793144591	2,163650661	0,80278992	2,45644114	0,950072053	7,505312595	0,745900398	2,898587328	0,751453384	4,834481628	4,737032832	2,677514234	2,59305884
GPATCH11	8,272068038	0,855378844	3,430426547	0,976656698	12,51766414	0,955893477	4,109240355	0,983706539	9,749029777	0,99432451	2,511239617	0,881162766	12,19657797	0,752470862	4,477832219	0,6736047	10,97280387	10,39486609	3,494535918	3,769833451
EIF2AK2	6,793610294	0,804757696	3,111379218	0,960215423	20,26151371	0,98697012	4,191318973	0,985761548	12,50122361	0,970599131	2,890323316	0,883175286	18,98350617	0,766379238	5,006547951	0,605851653	15,74236489	13,527562	3,948435633	3,651349096
CEBPZ	5,343490052	0,941825387	3,36678148	0,971552074	10,09751981	0,984387074	4,573563948	0,991687439	8,404017726	0,888016421	2,486025468	0,881293484	9,573101608	0,761562893	4,59143945	0,705639876	8,988559667	7,720504931	3,538732459	3,970172714
PRKD3	8,222666796	0,741362386	3,424517368	0,952855335	16,12837548	0,956120225	5,072083984	0,983690766	15,74191633	0,859706474	3,333007493	0,845829744	23,2434742	0,500356067	6,525939546	0,561507412	19,49269527	12,17552114	4,929473519	4,248300676
CDC42EP3	4,028614404	0,979391258	2,930932575	0,980820025	5,285506453	0,979996642	3,579174101	0,956964505	4,263597702	0,971035327	2,090866382	0,937142354	3,466093619	0,937868545	3,756380378	0,882545061	3,86484566	4,657060428	2,92362338	3,255053338
ATL2	7,947318037	0,884835841	3,657533696	0,977801141	27,7614347	0,925069061	4,657077381	0,94091429	13,92088499	0,752485185	3,20444206	0,890737582	17,74888334	0,663669983	5,510690916	0,750126581	15,83488417	17,85437637	4,357566488	4,157305538
SRSF7	9,511121855	0,89199806	3,721393961	0,98649318	15,25260824	0,872103329	4,492283853	0,945509675	12,71664175	0,915619842	3,175616675	0,92784274	12,02601203	0,861854604	6,016216904	0,86581681	12,37132689	12,38186505	4,59591679	4,106838907
GEMIN6	5,776958319	0,908730625	3,385619162	0,94263005	7,654425766	0,885477498	3,957816028	0,996991093	6,561690428	0,930953458	2,412570165	0,913329767	15,81638855	0,580186704	5,692421446	0,808789797	11,18903949	6,715692043	4,052495806	3,671717595
DHX57	8,050725076	0,821135183	3,245948877	0,95145594	14,65145633	0,914199464	4,159656078	0,989886758	13,00554836	0,809452438	2,919199115	0,882149593	15,57426967	0,771714609	5,097562525	0,779459272	14,28990902	11,3510907	4,00838082	3,702802478
SOS1	6,823489908	0,828941073	2,973740648	0,950640729	15,8104134	0,951755864	3,715602179	0,998893415	9,605319096	0,974484593	2,43928323	0,910675088	15,42504921	0,835275776	3,987456298	0,718308649	12,51518415	11,31695165	3,213369764	3,344671414
MAP4K3	7,884710428	0,765975058	3,73654741	0,980906237	12,59714472	0,890876515	4,359730575	0,987146873	8,960510974	0,859291316	3,026421483	0,909717087	11,00685418	0,76205603	4,27022405	0,733793578	9,983682579	10,24092757	3,648322766	4,048138993
THUMPD2	6,531455856	0,892394562	3,692970821	0,993386717	21,27854479	0,568517911	6,608913607	0,91016939	14,14212261	0,893890408	2,769559818	0,928243046	17,43547373	0,535499176	5,095387784	0,603115612	15,78879817	13,90500032	3,932473801	5,150942214
PKDCC	2,4840864	0,850114664	2,67345084	0,733020808	2,482559872	0,922053011	3,276243588	0,806126488	1,946165675	0,974101914	3,225647388	0,632716715	2,073843821	0,998320079	3,743212188	0,815563671	2,010004748	2,483323136	3,484429788	2,974847214
ZFP36L2	8,889561537	0,921570128	3,698698305	0,920764312	7,35817459	0,996758482	3,816380055	0,92380023	5,576057342	0,99680854	2,106288691	0,98145609	5,581217979	0,990796089	3,033188425	0,96710283	5,578637661	8,123868063	2,569738558	3,75753918
PPM1B	8,668776052	0,839749709	3,411852335	0,963327451	13,66008216	0,972100078	4,353793862	0,93909704	12,40892337	0,899357055	2,609442115	0,923844185	7,074049104	0,944083255	3,902535162	0,89380081	9,741486237	11,1644291	3,255988639	3,882823098
SIX2	4,816001887	0,959954341	3,328258018	0,903076324	5,160445564	0,999068793	4,487467707	0,943866375	3,269240499	0,97454919	2,096655785	0,97188931	4,683696566	0,965546627	4,351490313	0,959768462	3,976468532	4,988223726	3,224073049	3,907862862
PRKCE	6,902870121	0,935034234	2,890326363	0,990747809	10,80328808	0,949237715	3,824512599	0,979880026	6,720796518	0,91379136	2,99663759	0,991457401	10,81818936	0,968676418	4,248391139	0,745924513	8,769492938	8,853079099	3,622514365	3,357419481
SOCS5	5,485923333	0,931809683	2,976064275	0,979177195	6,840722446	0,908737384	3,810597709	0,899559103	4,573426879	0,996570611	2,338734837	0,960805593	7,121305019	0,961127344	4,190423942	0,874633834	5,847365949	6,163322889	3,264579389	3,393330992
MSH6	5,954007065	0,946579026	3,365168459	0,962487328	9,809480602	0,986682959	4,52253612	0,984336884	8,682271847	0,927036052	2,794405989	0,891215386	12,15741316	0,653022502	5,778293871	0,75514674	10,4198425	7,881743833	4,28634993	3,943852289
FBXO11	6,06007647	0,875905358	3,134372708	0,982359517	10,91008511	0,968506428	3,668181215	0,990092552	8,810204856	0,948155616	2,489372791	0,91349872	21,93626469	0,539474243	4,962999815	0,651009383	15,37323477	8,485080791	3,726186303	3,401276962
FOXN2	7,222628394	0,799596693	3,252697612	0,988574555	17,8917557	0,835423341	5,206897208	0,973363261	9,465134967	0,980708172	2,544236554	0,902197681	9,866259794	0,860060325	4,486775861	0,723607592	9,665697381	12,55719205	3,515506207	4,22979741
GPR75	3,127899261	0,736153705	1,831175366	0,888289087	2,972568531	0,983006953	1,526662027	0,982639866	4,105175496	0,88761626	1,598704098	0,91982163	5,659104924	0,597889168	1,980062322	0,991783967	4,88214021	3,050233896	1,78938321	1,678918697
EML6	6,097301755	0,848848179	4,145770086	0,979609476	12,77573572	0,885272462	5,174522253	0,983241668	9,579915344	0,801003401	5,918697848	0,975599927	17,34784124	0,655385007	9,695460351	0,79089814	13,46387829	9,436518735	7,8070791	4,660146169
PAPOLG	4,377952559	0,968679278	2,821964431	0,979280907	5,791785135	0,927058439	3,050996977	0,952491928	4,513021583	0,996643606	2,156428639	0,962987573	5,720902069	0,894679998	3,132325279	0,941793921	5,116961826	5,084868847	2,644376959	2,936480704
REL	3,470328309	0,917692278	2,918854139	0,889834232	4,023926393	0,909753809	3,285117413	0,902784668	3,547095755	0,98497701	2,231280065	0,983698473	3,256842386	0,999339469	3,311920486	0,908926568	3,401969071	3,747127351	2,771600276	3,101985776
PUS10	10,60763372	0,643854032	4,651811058	0,984949385	12,02632673	0,737627155	7,137184931	0,831051188	9,067831392	0,994003992	4,942225491	0,838532757	11,1385243	0,691923823	5,473963552	0,831329081	10,10317785	11,31698023	5,208094522	5,894497995
AC016747.1	5,614659771	0,907248281	3,280120521	0,957379353	10,3923537	0,609322399	3,726903429	0,977791609	5,109635797	0,959199581	2,507456087	0,888690779	3,774454246	0,988090633	4,126156867	0,899666388	4,442045022	8,003506737	3,316806477	3,503511975
B3GNT2	4,72337838	0,937864723	2,765845793	0,99008612	5,803285829	0,963041017	3,326203289	0,954623155	3,983659849	0,934090279	1,854561548	0,951414735	4,775057939	0,952857712	3,526154789	0,897888246	4,379358894	5,263332104	2,690358169	3,046024541
OTX1	1,690426245	0,958441448	2,821130827	0,862117245	2,095531992	0,940716636	2,747826353	0,669560996	1,25818748	0,999857635	1,556661915	0,917338685	1,707982038	0,989334903	2,849119226	0,907861375	1,483084759	1,892979119	2,202890571	2,78447859
AFTPH	6,383816101	0,870139472	3,189738747	0,978089386	13,31627696	0,879579564	3,976412573	0,990798063	8,54216157	0,957942726	2,59517867	0,889694183	15,08422023	0,59955717	4,138740781	0,763097703	11,8131909	9,850046532	3,366959725	3,58307566
SLC1A4	8,995118895	0,964216752	3,181653592	0,978897582	7,850780722	0,919778128	3,770318125	0,961884398	7,403999068	0,844162818	2,562393894	0,955417963	9,865157812	0,957481994	4,910371563	0,901073201	8,63457844	8,422949809	3,736382729	3,475985859
CEP68	5,93518804	0,932091219	3,143176727	0,986047801	8,624000262	0,973994774	3,878023406	0,983260038	6,800143764	0,930917106	2,737460369	0,942057661	5,615923909	0,965516158	4,54233711	0,894476369	6,208033836	7,279594151	3,639898739	3,510600067
SPRED2	5,395711862	0,945733401	2,555052348	0,98304777	6,44265244	0,993685429	3,060582028	0,99634614	4,515104777	0,958762874	1,75969457	0,959218868	4,486580614	0,991393378	2,667382151	0,979817999	4,500842696	5,919182151	2,21353836	2,807817188
MEIS1	3,970295039	0,972446612	2,887188311	0,975638125	6,205537832	0,994908327	3,232039761	0,958186287	3,784533256	0,973973411	2,215761403	0,992432049	6,861039152	0,992038069	3,352047831	0,886354153	5,322786204	5,087916435	2,783904617	3,059614036
ETAA1	2,792669447	0,999699263	2,719490923	0,986086152	4,436683204	0,99227889	3,008053202	0,935226994	2,4400693	0,998660004	2,018751483	0,954457683	2,833262848	0,975703413	3,399605657	0,795826162	2,636666074	3,614676326	2,70917857	2,863772062
PCBP1-AS1	7,262970721	0,843010057	4,048005944	0,886774613	7,495407535	0,913648365	4,130223451	0,883236087	8,516803465	0,944814964	3,868117474	0,950235876	10,37150753	0,865028673	6,848110802	0,779142857	9,444155498	7,379189128	5,358114138	4,089114698
C2orf42	4,495928857	0,951337929	2,757611833	0,987736233	5,657901793	0,961981094	3,852045957	0,961192519	3,987682637	0,998429778	2,50610089	0,971937867	5,832815329	0,90974067	4,422960785	0,882052141	4,910248983	5,076915325	3,464530838	3,304828895
NAGK	12,43680449	0,955012024	3,992250004	0,950013036	9,676422872	0,923259709	4,557948383	0,959167789	9,773155568	0,838070291	3,226625916	0,888171664	9,406402406	0,781289021	6,777386744	0,992728722	9,589778987	11,05661368	5,00200633	4,275099194
MPHOSPH10	3,853818581	0,980044914	3,409362486	0,971641688	5,345353362	0,963710335	4,122127766	0,981223654	3,710370553	0,955426915	2,204688515	0,863057077	5,708638879	0,818618221	4,681850213	0,672230463	4,709504716	4,599585972	3,443269364	3,765745126
ZNF638	6,179206432	0,884936934	3,806301572	0,962905636	13,41146203	0,931509422	5,265598384	0,984495765	10,95724238	0,910565133	3,448619395	0,855557784	16,5118054	0,666149152	6,151768898	0,612293196	13,73452389	9,795334233	4,800194146	4,535949978
AC007878.1	3,398244899	0,882926255	3,54643089	0,734318803	5,06327103	0,835981152	4,241657489	0,575164062	3,762987308	0,708079484	2,943233126	0,968563545	4,374870292	0,889747431	3,810227019	0,817682757	4,0689288	4,230757964	3,376730073	3,89404419
CYP26B1	8,67720849	0,979104738	3,216861197	0,963833811	9,661584179	0,96162	3,520000594	0,984543777	6,53584043	0,762775542	2,80401881	0,972673223	15,12631312	0,965941337	4,470108684	0,984377554	10,83107678	9,169396334	3,637063747	3,368430895
SPR	18,80817912	0,70899294	3,958826717	0,960382726	17,56466446	0,981252438	4,839079243	0,964962574	21,42506149	0,64755128	3,301415788	0,884979471	8,563419108	0,943315735	5,397734509	0,997120256	14,9942403	18,18642179	4,349575148	4,39895298
SFXN5	9,300499938	0,919787482	3,631269788	0,994389015	12,48009256	0,788569263	5,054564846	0,991232919	6,241126621	0,915864833	4,662651425	0,711770391	17,5237447	0,975127382	6,299140066	0,89069831	11,88243566	10,89029625	5,480895745	4,342917317
RAB11FIP5	9,57948678	0,942780369	3,392988486	0,994923725	7,77212126	0,958642022	4,256540299	0,984821343	4,282656847	0,948062081	2,467995217	0,973020401	6,665693215	0,941795699	4,201212554	0,992168096	5,474175031	8,67580402	3,334603885	3,824764392
SMYD5	8,935358477	0,961423014	2,903496016	0,988304371	8,942601704	0,945925363	3,725422766	0,988676874	7,545472209	0,94897852	2,53884228	0,981479761	12,11752538	0,694698576	5,259469227	0,97168336	9,831498792	8,938980091	3,899155754	3,314459391
ALMS1	5,979082126	0,907640122	3,63186981	0,985670765	13,64035498	0,939675575	5,257152842	0,993346625	9,347680803	0,989766392	3,752855867	0,912325613	14,22825436	0,891014604	8,285542369	0,605379663	11,78796758	9,809718552	6,019199118	4,444511326
DUSP11	5,635737201	0,911412584	3,302067353	0,995178211	11,68966655	0,962866906	4,682006794	0,971522368	9,00071551	0,961226161	2,563574415	0,876676995	13,16234751	0,808219417	4,73628523	0,738042904	11,08153151	8,662701874	3,649929822	3,992037073
TET3	7,567190489	0,928152411	3,220050907	0,974069655	6,723996521	0,993118947	4,038039395	0,958692345	5,436808526	0,97937873	2,947259537	0,944240388	11,51011778	0,94603547	4,636830897	0,892766659	8,473463155	7,145593505	3,792045217	3,629045151
MOGS	5,665211435	0,962648707	3,594252626	0,956433856	6,651652257	0,960438667	4,341873363	0,998218921	5,853158799	0,959156808	3,233273741	0,971220325	10,81756312	0,824967779	6,423855965	0,971828059	8,335360958	6,158431846	4,828564853	3,968062995
MRPL53	12,36618025	0,821894428	4,252289776	0,966925621	15,266324	0,775051344	4,85604198	0,977779284	13,2352704	0,86265551	3,465128218	0,887834644	17,66437409	0,667599789	7,468877718	0,956558448	15,44982225	13,81625213	5,467002968	4,554165878
CCDC142	5,851424578	0,631365993	4,191821076	0,849582186	4,424666428	0,972435571	3,990477334	0,927058768	3,987252772	0,992480025	4,449536344	0,850562888	3,620013176	0,985516692	5,013286335	0,739012552	3,803632974	5,138045503	4,73141134	4,091149205
PCGF1	5,883115395	0,990291949	2,695764509	0,9668487	10,06001041	0,976265509	3,171410179	0,983558111	6,501894416	0,985257787	2,065405827	0,989670896	7,215000271	0,946648752	5,158711376	0,954548797	6,858447343	7,971562904	3,612058602	2,933587344
HTRA2	10,94533955	0,909719465	3,88849945	0,979288449	13,39174068	0,908917045	4,66518738	0,992624101	12,83218613	0,809956436	3,037537679	0,907701081	11,41118724	0,695369433	7,383365052	0,900138596	12,12168668	12,16854012	5,210451365	4,276843415
DOK1	6,928011262	0,974036368	3,105917756	0,934153781	4,680940895	0,957694083	3,111686464	0,958276624	4,316717054	0,918722921	2,405224617	0,989102961	6,266185623	0,922870118	4,521181628	0,914600948	5,291451339	5,804476078	3,463203123	3,10880211
HK2	15,39356211	0,687973056	4,074251959	0,984720046	18,48754448	0,981004738	6,077884382	0,902814517	14,14457525	0,798128199	2,950346634	0,950343404	15,02596832	0,715124236	7,52771	0,960312514	14,58527178	16,9405533	5,239028317	5,076068171
TGOLN2	10,28179562	0,792453568	3,345343825	0,958288571	13,6169026	0,867919974	3,820352594	0,972639983	14,17800397	0,851112396	3,217065997	0,88058736	22,69593049	0,524277076	5,670348913	0,741512398	18,43696723	11,94934911	4,443707455	3,582848209
ELMOD3	5,956861474	0,999990682	3,626251005	0,977336542	5,601694718	0,897114321	3,855104777	0,977592721	8,401274162	0,99206497	3,386913229	0,968542253	29,67733549	0,622457575	5,152752254	0,948355691	19,03930483	5,779278096	4,269832742	3,740677891
MAT2A	4,602450991	0,96106111	3,269819061	0,983210113	4,291824594	0,985495809	3,49744758	0,97925356	2,741642637	0,996142433	2,747570624	0,997444944	5,666946786	0,987824798	5,102345885	0,94779646	4,204294712	4,447137792	3,924958254	3,383633321
C2orf68	8,664596501	0,849620989	3,333288681	0,971111633	14,48012968	0,853443624	3,910457711	0,995677203	13,99294161	0,923022178	3,105033604	0,932616458	32,93014602	0,752384426	5,800136365	0,739397994	23,46154382	11,57236309	4,452584984	3,621873196
ATOH8	3,061387291	0,99808911	2,575439378	0,981846958	3,457460742	0,995538145	2,441201445	0,994626964	2,191171985	0,972024924	1,959038184	0,982330004	2,866561633	0,9631097	3,059364583	0,943944023	2,528866809	3,259424017	2,509201384	2,508320411
POLR1A	8,028181059	0,941717895	3,231230877	0,973519083	10,19346642	0,940519319	3,751447063	0,993642534	7,722103611	0,958892504	2,590697734	0,972727425	11,52920646	0,922363098	4,88911816	0,923837565	9,625655038	9,110823741	3,739907947	3,49133897
RNF103	2,995235846	0,88194061	3,162418591	0,860495006	5,933981774	0,919344333	3,633380539	0,908290014	3,853177186	0,995588489	2,126540856	0,982522264	6,024234636	0,967828165	4,105777286	0,931852197	4,938705911	4,46460881	3,116159071	3,397899565
KRCC1	5,390311954	0,929607002	3,299954815	0,990099355	10,43557037	0,897015492	7,155229095	0,9738233	6,054882623	0,988736913	2,294933969	0,862706451	4,919613985	0,830241653	4,807315835	0,63669723	5,487248304	7,912941163	3,551124902	5,227591955
EIF2AK3	5,150240598	0,952732523	2,973537125	0,995536076	4,776310846	0,970281572	3,324760091	0,952427585	4,232393839	0,961056503	2,275970605	0,908533214	3,615639566	0,979983812	3,479870994	0,903917556	3,924016702	4,963275722	2,877920799	3,149148608
ZNF514	7,172390056	0,693542197	3,104078996	0,981144329	5,206216395	0,85245551	4,254999371	0,928022839	4,45514222	0,828463303	3,200582746	0,963505552	5,96478317	0,905153228	4,600244175	0,959371828	5,209962695	6,189303225	3,900413461	3,679539183
ZNF2	2,111414338	0,879264615	2,305994533	0,787733419	2,395473859	0,875507084	2,69122043	0,657376672	1,916775567	0,955863808	1,69640198	0,981520105	1,959339384	0,939360059	3,257898676	0,781122053	1,938057475	2,253444098	2,477150328	2,498607481
LINC00342	3,287144469	0,937351861	3,639004632	0,964396639	6,987700119	0,808734416	4,308917543	0,953666787	2,907041957	0,821525638	4,384747157	0,95719424	6,029550218	0,689517827	6,0615838	0,623485555	4,468296088	5,137422294	5,223165478	3,973961087
DUSP2	4,753817566	0,832975706	3,324156243	0,946556786	4,409344426	0,908120342	3,761418505	0,934988268	1,862127144	0,955916266	1,611407546	0,879954911	4,128403966	0,944512708	4,19143119	0,90402021	2,995265555	4,581580996	2,901419368	3,542787374
STARD7	5,523662921	0,890125776	3,022791652	0,974581912	6,65544638	0,936164928	3,742617857	0,985016808	8,525125687	0,99249351	2,643296986	0,911955044	5,568889212	0,917365513	3,850852493	0,885688514	7,04700745	6,08955465	3,24707474	3,382704755
TMEM127	10,41899738	0,913133766	3,117336087	0,979202458	10,30647824	0,933966723	3,788761907	0,995377993	7,389649732	0,903935661	2,640056701	0,954351986	14,92122469	0,892153645	5,214550047	0,874307513	11,15543721	10,36273781	3,927303374	3,453048997
CIAO1	13,36253356	0,826379927	3,728565012	0,983830791	14,85722511	0,80536774	4,396691171	0,969974743	14,93262889	0,594004005	3,5846396	0,920454058	10,91416906	0,789021002	7,609747195	0,901961232	12,92339898	14,10987934	5,597193398	4,062628092
ARID5A	9,761818035	0,894579507	3,348986812	0,958142274	8,663450847	0,950921102	3,300685243	0,99363547	4,616454188	0,934001437	2,182959739	0,993238054	4,512342091	0,94926205	3,910162955	0,985476042	4,56439814	9,212634441	3,046561347	3,324836027
KANSL3	7,591623311	0,904009074	3,07361785	0,978086896	9,093976995	0,929452672	3,837630076	0,997131689	6,994540913	0,993970096	2,80441548	0,984791989	11,52391831	0,754351738	5,173446435	0,925699038	9,25922961	8,342800153	3,988930958	3,455623963
CNNM4	12,65910713	0,719047475	3,168299049	0,985556902	9,984627841	0,93645568	3,750782871	0,992075462	12,29991539	0,900045497	2,962294285	0,987622049	3,099534748	0,946832757	3,464374283	0,860787345	7,699725067	11,32186749	3,213334284	3,45954096
CNNM3	11,48208771	0,892571561	3,579375791	0,976544223	11,81137393	0,937913164	4,348787242	0,980430979	9,12311672	0,901492905	3,309270046	0,977456715	13,95460175	0,843256555	5,393633744	0,999959854	11,53885924	11,64673082	4,351451895	3,964081516
SEMA4C	4,266074188	0,922606065	2,480139029	0,95992247	4,187104866	0,975401567	3,208300083	0,943265061	2,419808368	0,999507449	2,575220495	0,967467216	4,263951087	0,961315633	3,946504146	0,99519718	3,341879727	4,226589527	3,260862321	2,844219556
ACTR1B	20,99421857	0,682780469	3,758164805	0,995341888	17,11625537	0,937790918	4,479061635	0,964507439	20,53796266	0,522279405	3,702068816	0,948746151	10,02291391	0,922697291	5,390316218	0,997825984	15,28043828	19,05523697	4,546192517	4,11861322
COA5	13,72486465	0,772825873	4,114498503	0,985473428	10,84463055	0,983686324	5,257056659	0,982932684	17,42275974	0,942142832	3,281764988	0,933287142	18,38063671	0,697551126	8,370794958	0,741104135	17,90169823	12,2847476	5,826279973	4,685777581
KIAA1211L	7,831944264	0,969867147	3,497354421	0,870072377	6,471474138	0,980508744	2,911303894	0,980099789	5,672524058	0,899205287	2,719187702	0,936573651	15,64717249	0,870765469	4,323209477	0,958959476	10,65984827	7,151709201	3,52119859	3,204329158
LIPT1	3,752127751	0,98598526	3,795029855	0,994056097	4,072130508	0,995687275	3,63620726	0,99050064	2,922663852	0,993721699	2,376049324	0,837885495	4,641629826	0,783882867	4,717370644	0,69618819	3,782146839	3,912129129	3,546709984	3,715618558
REV1	5,26149243	0,935096083	3,455490634	0,956400927	7,552496843	0,942920625	3,764299957	0,966052773	5,186346162	0,968475983	3,284927507	0,977445043	6,868516325	0,918616746	5,190357621	0,883373652	6,027431243	6,406994637	4,237642564	3,609895296
TBC1D8	7,298085671	0,873543225	3,102875602	0,967674397	10,77128573	0,955469822	3,45309854	0,990883643	8,822544556	0,921678673	3,131836007	0,989786915	17,20703261	0,883082012	4,606073037	0,961359341	13,01478859	9,034685698	3,868954522	3,277987071
MFSD9	11,90675624	0,956715989	3,255209551	0,96933737	11,8129049	0,967621937	3,982462833	0,961995503	10,47782116	0,740898956	3,124697165	0,957374116	21,44445673	0,881352859	6,843355159	0,876037356	15,96113895	11,85983057	4,984026162	3,618836192
TGFBRAP1	6,660848436	0,9017789	2,737418479	0,955229516	5,47122666	0,986782405	2,802829861	0,999072745	8,825726984	0,868066022	2,448364024	0,91798486	3,520377599	0,940153804	2,776452507	0,995368342	6,173052291	6,066037548	2,612408265	2,77012417
AC012360.3	5,691682037	0,790839435	2,972006555	0,96987778	7,831500173	0,975616907	5,333101114	0,642426307	7,989179539	0,889469614	3,199780922	0,953672842	15,9253611	0,701970946	12,28366567	0,858522697	11,95727032	6,761591105	7,741723296	4,152553835
C2orf49	5,825057496	0,953593869	3,084832834	0,990554351	12,617436	0,786989767	4,245287862	0,955817119	5,161112028	0,955482044	2,653716824	0,902136627	8,154640286	0,908781307	4,610997142	0,755501742	6,657876157	9,221246748	3,632356983	3,665060348
FHL2	7,760351923	0,956970803	3,663997631	0,988039771	14,35845006	0,962535309	4,376827503	0,99288147	12,90846629	0,763991092	2,431301881	0,888998552	4,309212142	0,978527541	3,524339003	0,96755715	8,608839216	11,05940099	2,977820442	4,020412567
SH3RF3	6,032868733	0,973471681	3,196831872	0,957289545	6,669070816	0,954864566	3,085845062	0,993047235	5,113323798	0,986348186	3,038385656	0,982011001	7,779056725	0,929621202	3,957701617	0,980923253	6,446190262	6,350969774	3,498043637	3,141338467
SOWAHC	7,338878697	0,909518368	4,357831526	0,948510102	7,867801544	0,994188711	6,079466366	0,799401198	5,402159466	0,972036051	3,021734855	0,989380802	10,05084952	0,942578417	6,271334254	0,788546419	7,726504494	7,603340121	4,646534555	5,218648946
BCL2L11	3,113000524	0,993554803	2,599940743	0,963721461	3,655867632	0,983300094	3,051434404	0,813004661	2,445045464	0,984827451	1,907818078	0,973079811	2,374539855	0,997584547	2,967020943	0,934429316	2,40979266	3,384434078	2,43741951	2,825687574
MIR4435-2HG	11,32675187	0,942049696	4,754693263	0,967991062	9,676975526	0,94542705	5,941270176	0,979375422	26,09960092	0,857329125	2,99643953	0,890035835	9,202665999	0,738827956	10,38627222	0,997007385	17,65113346	10,5018637	6,691355876	5,34798172
RGPD8	4,29588069	0,89751604	3,458578669	0,973421638	6,028961833	0,955488034	2,619050343	0,921391627	4,691035549	0,815831029	2,59692986	0,951733417	4,033098057	0,908948502	4,165265508	0,833472487	4,362066803	5,162421261	3,381097684	3,038814506
POLR1B	4,585087318	0,955079881	2,889766637	0,978293374	7,075749389	0,982054693	3,548868711	0,987718686	5,573996854	0,953963225	2,363226065	0,93375715	6,728646861	0,918748984	4,898293807	0,880225115	6,151321857	5,830418354	3,630759936	3,219317674
CHCHD5	20,32582563	0,779050614	4,02510208	0,922895479	12,2025123	0,90531636	4,433793291	0,948982195	10,0640763	0,949915507	3,220164283	0,930098192	8,757787087	0,829279634	5,48610353	0,966814917	9,410931695	16,26416897	4,353133906	4,229447686
SLC20A1	5,45772411	0,956366561	3,444780957	0,941686918	15,59275382	0,916547573	4,627820581	0,950987999	8,657757287	0,964487424	2,516414082	0,950567064	18,60079634	0,67531418	5,501894722	0,873749429	13,62927681	10,52523897	4,009154402	4,036300769
CKAP2L	6,489582483	0,9095689	3,475371827	0,972735228	11,7383623	0,977861055	4,526757738	0,953355399	12,09812095	0,967167959	2,925320535	0,903898209	10,82702374	0,874276426	4,335374384	0,678522238	11,46257235	9,113972393	3,63034746	4,001064782
PSD4	4,335484019	0,823423648	2,880831875	0,978131978	3,657641406	0,976155566	4,30337995	0,956611188	3,43821552	0,972571305	2,082906333	0,99091401	9,060252966	0,922045929	4,233325872	0,976686479	6,249234243	3,996562712	3,158116103	3,592105912
AC009404.1	5,577350649	0,969935946	3,158092019	0,952584868	9,41622641	0,913416703	3,654095103	0,935155613	5,34766929	0,908054986	3,118905484	0,966083953	2,703691305	0,782243202	5,042399945	0,65706944	4,025680298	7,496788529	4,080652714	3,406093561
CCDC93	6,543332715	0,885393581	3,645537088	0,97252839	10,11409435	0,948440295	4,357707728	0,980441316	6,852883577	0,972895122	3,332029491	0,969519033	19,18753922	0,646282038	7,871559433	0,73619867	13,0202114	8,328713531	5,601794462	4,001622408
STEAP3	15,04059591	0,828560825	3,574898538	0,983055149	18,57905839	0,57662473	4,458313054	0,958746412	15,99084872	0,64087445	3,438695024	0,911846894	13,7229305	0,739160491	5,682161893	0,857662065	14,85688961	16,80982715	4,560428458	4,016605796
TMEM37	3,374934335	0,988399942	3,006943224	0,967158479	6,508729598	0,974565247	3,562750686	0,965488564	5,688828926	0,978463253	2,576413966	0,9418744	8,156948382	0,978951026	5,496222078	0,936916311	6,922888654	4,941831966	4,036318022	3,284846955
TMEM177	2,911927113	0,997551871	3,069450154	0,983763352	3,419207398	0,985681584	3,314774201	0,957117986	2,291401108	0,941582069	1,935120107	0,960153619	4,477992232	0,969273427	4,18208953	0,965551807	3,38469667	3,165567255	3,058604819	3,192112178
PTPN4	6,475373333	0,847253581	3,229940429	0,99021792	9,393774275	0,906697083	4,26899881	0,95265015	9,153491098	0,991771245	3,371418801	0,939071797	13,51194914	0,867020145	4,836827796	0,768432274	11,33272012	7,934573804	4,104123299	3,749469619
TMEM185B	6,177630608	0,974618214	3,226961384	0,968995945	8,661520448	0,966089253	4,330719706	0,992932767	6,944436066	0,922712058	2,747872193	0,980007445	6,936992938	0,979133498	5,508654384	0,933922014	6,940714502	7,419575528	4,128263289	3,778840545
GLI2	2,761757716	0,978253998	2,155929704	0,957476836	2,69732657	0,951312036	2,266887784	0,958231745	2,08138104	0,982868601	1,614287801	0,995991442	2,355429863	0,979403796	2,10206649	0,979457046	2,218405452	2,729542143	1,858177146	2,211408744
CLASP1	7,737485547	0,880977071	3,323236236	0,991971338	18,05409202	0,861125534	3,738192653	0,992369123	17,7898822	0,704487765	3,400471221	0,982891758	29,80780187	0,53846761	6,172528719	0,746190529	23,79884204	12,89578878	4,78649997	3,530714444
NIFK-AS1	6,06770322	0,811503381	3,413073637	0,920765974	7,090149151	0,895384971	3,384845789	0,990138963	6,207266133	0,859405738	2,496048634	0,961388062	7,919962326	0,775083845	5,335481936	0,752985928	7,06361423	6,578926186	3,915765285	3,398959713
NIFK	4,467421764	0,926662383	2,942821865	0,969690775	8,346456934	0,985846146	3,840413974	0,997581465	7,579444134	0,941565288	2,50402364	0,857618569	12,35740619	0,70495164	5,33772869	0,673176747	9,96842516	6,406939349	3,920876165	3,391617919
MAP3K2	7,658702801	0,766601617	3,412079339	0,961291111	24,03934901	0,97431329	5,04387225	0,950101195	17,14055389	0,81816779	3,120357797	0,813832237	17,74951729	0,541174961	4,915739646	0,663375062	17,44503559	15,8490259	4,018048721	4,227975795
IWS1	4,572826032	0,982023151	2,931990675	0,977136437	8,308101432	0,91702125	4,012521499	0,993721874	6,637137161	0,974584388	2,727274983	0,910751673	9,981723595	0,897591781	4,907184831	0,869125911	8,309430378	6,440463732	3,817229907	3,472256087
WDR33	4,651180852	0,975296768	2,865683915	0,993721842	6,46393835	0,975542731	3,417457071	0,990225005	5,256578301	0,937590434	2,57184267	0,933346341	7,287745615	0,925790813	4,334852926	0,868016034	6,272161958	5,557559601	3,453347798	3,141570493
SFT2D3	4,557106089	0,908099814	4,13454976	0,93240887	6,696453488	0,786195077	4,804480434	0,866668706	2,953313036	0,954899891	2,422506628	0,993928017	3,836390431	0,941676782	6,704051549	0,938951739	3,394851733	5,626779789	4,563279089	4,469515097
POLR2D	6,573073009	0,916645087	2,86936871	0,953706028	9,114080022	0,991433489	3,776557195	0,989795381	7,066960373	0,977388233	2,343931769	0,955800821	5,063949975	0,963574477	3,307359778	0,950958631	6,065455174	7,843576515	2,825645774	3,322962952
AMMECR1L	3,548611261	0,966205356	2,466083682	0,944431792	7,414035048	0,999459115	3,113412919	0,979036163	5,239854289	0,975472405	1,918312588	0,983150642	4,057896904	0,989728066	2,862630819	0,979237506	4,648875596	5,481323155	2,390471703	2,789748301
SAP130	9,036831322	0,91264614	3,135371071	0,956285769	14,8075616	0,795888463	3,704149998	0,997267659	8,628351845	0,937797245	2,572199398	0,929520701	25,10879326	0,759750881	5,163416994	0,794118687	16,86857255	11,92219646	3,867808196	3,419760535
HS6ST1	9,212419591	0,983069279	3,280745365	0,971527972	10,8273789	0,968672579	3,790805085	0,989967064	7,76372866	0,925573569	2,686987838	0,99288783	8,203689953	0,950596034	4,479032258	0,978040658	7,983709306	10,01989925	3,583010048	3,535775225
ARHGEF4	6,477032104	0,984736112	3,551897973	0,977897656	7,763785162	0,869622052	4,099554061	0,999114922	6,823740407	0,861813182	3,996035884	0,98968742	9,748407041	0,675253679	5,895711105	0,940190725	8,286073724	7,120408633	4,945873494	3,825726017
GPR39	2,503370649	0,990781999	2,505457595	0,94280707	3,853740709	0,974630871	2,942173413	0,880452218	2,354266952	0,998334037	2,207499976	0,945697384	3,64157631	0,996816243	5,655743791	0,994565445	2,997921631	3,178555679	3,931621884	2,723815504
MGAT5	8,286209085	0,858933884	3,385592617	0,95893048	16,28603962	0,968782393	4,327669884	0,979939481	13,14751067	0,918066727	3,04009556	0,903571717	16,58974068	0,794453021	5,516313944	0,821648152	14,86862567	12,28612435	4,278204752	3,85663125
CCNT2	5,625627473	0,865457987	3,071924782	0,994743038	8,89878261	0,941492266	3,446045301	0,976713773	4,45821817	0,984526055	2,535428653	0,939484284	7,660829382	0,918106773	4,209038598	0,833150224	6,059523776	7,262205041	3,372233625	3,258985041
ZEB2	6,494287519	0,962736409	3,266841616	0,975285865	8,579430644	0,98488155	4,325520508	0,91522318	6,095042102	0,994051088	3,031757166	0,871520819	7,209213524	0,996797441	4,221353257	0,811675988	6,652127813	7,536859082	3,626555211	3,796181062
ACVR2A	4,390653523	0,996197667	2,95477303	0,954069658	6,598945141	0,968056462	3,132355039	0,937691105	3,503796911	0,982425292	1,924222727	0,966120894	5,937500955	0,823795051	3,827275786	0,890208319	4,720648933	5,494799332	2,875749256	3,043564035
MBD5	4,494831819	0,960005563	2,929313445	0,980818334	6,060561666	0,957614819	3,323401094	0,949524174	7,065438454	0,963525214	2,789465143	0,935513731	15,69755483	0,699424242	3,74311214	0,793537741	11,38149664	5,277696743	3,266288642	3,126357269
EPC2	4,55293182	0,941472274	3,106956779	0,99060485	6,772901449	0,90631951	3,173061625	0,98037812	5,224906571	0,973485048	2,34317392	0,937093394	10,81575087	0,972489514	4,216835201	0,75559119	8,02032872	5,662916635	3,280004561	3,140009202
LYPD6	7,345488793	0,743433424	3,284429606	0,986223438	15,54268091	0,902766183	4,463546438	0,987137448	9,632470672	0,869867945	2,620563522	0,87838907	12,97075847	0,825624194	4,542172369	0,8167944	11,30161457	11,44408485	3,581367946	3,873988022
RND3	2,604521406	0,971321408	2,581010701	0,957839389	3,314768969	0,936678074	3,051014163	0,820991277	2,276173259	0,983271319	1,72544005	0,986918854	2,13012368	0,936014767	3,061861368	0,80339653	2,20314847	2,959645188	2,393650709	2,816012432
RBM43	4,48463412	0,830704922	2,757213142	0,985002001	5,403411845	0,878480146	3,711356532	0,88710872	5,340515432	0,922334993	4,218474755	0,680032152	6,086957022	0,817026173	4,306593439	0,715060032	5,713736227	4,944022982	4,262534097	3,234284837
RIF1	7,193788893	0,833927145	3,511244281	0,962010157	19,27833023	0,972901345	5,342725639	0,960196314	13,01718942	0,89674087	2,902708128	0,860009081	14,41934153	0,719486102	4,747976433	0,690013845	13,71826548	13,23605956	3,825342281	4,42698496
RPRM	5,001880041	0,990703084	3,81482605	0,92216978	5,187156041	0,992353077	4,421496407	0,978542383	3,153800135	0,953789881	1,927242818	0,990107541	5,651946941	0,977332721	4,017295461	0,998348488	4,402873538	5,094518041	2,97226914	4,118161228
ACVR1	6,511952735	0,88861028	3,073151487	0,995536516	9,994800105	0,963214715	3,845132925	0,978473059	6,470111139	0,970381761	2,559561249	0,940150605	4,75487082	0,970484426	3,553521944	0,981677749	5,612490979	8,25337642	3,056541596	3,459142206
TANC1	7,495063166	0,960785667	3,152554849	0,989139161	11,76293728	0,931688796	4,070407466	0,988265819	7,79242864	0,962124189	2,816055615	0,96221666	15,52229136	0,7848445	4,78634774	0,860797085	11,65736	9,629000221	3,801201678	3,611481157
BAZ2B	6,100791899	0,883640408	3,335005287	0,997089837	12,05222729	0,914697008	5,658160311	0,962354973	6,919662889	0,984439149	3,799742795	0,92440394	13,56815126	0,640265319	5,380675315	0,782463733	10,24390708	9,076509592	4,590209055	4,496582799
MARCH7	5,140198362	0,902962096	3,157231938	0,976469522	10,01821645	0,953035849	3,816103511	0,983807469	6,550287224	0,952316345	2,712604765	0,845970549	10,20527327	0,756725535	4,519965497	0,734155729	8,377780245	7,579207406	3,616285131	3,486667724
RBMS1	10,36302684	0,703280594	3,300274824	0,977394333	16,10633718	0,973150521	4,717466144	0,968518881	13,92862715	0,911420523	2,623002586	0,926366375	11,25476553	0,916398925	3,368218314	0,933404524	12,59169634	13,23468201	2,99561045	4,008870484
FIGN	3,277068159	0,961473456	2,785672241	0,94259405	3,14776108	0,922517383	2,536517023	0,891164892	3,218797495	0,929975674	2,195008478	0,93721809	4,300444652	0,976499991	3,40121803	0,884999356	3,759621073	3,21241462	2,798113254	2,661094632
PHOSPHO2	4,99172804	0,888943805	4,759035924	0,837699215	4,602705354	0,98712193	4,580374949	0,984455356	7,886029192	0,877838708	4,434939538	0,571610481	7,807383173	0,664021191	4,724071477	0,819698306	7,846706182	4,797216697	4,579505508	4,669705437
SLC25A12	7,33653119	0,862643674	3,422261944	0,909028146	10,88771015	0,944103814	4,550953281	0,98323472	13,67967823	0,666947598	2,93251571	0,878790216	23,5006216	0,50693065	6,731268788	0,72091095	18,59014992	9,11212067	4,831892249	3,986607613
METAP1D	6,068458973	0,928813707	3,323682582	0,974730973	7,314895743	0,784079956	4,702163803	0,971561842	7,884873466	0,883368639	4,069423574	0,838298198	5,153066698	0,756539724	6,131631725	0,881504944	6,518970082	6,691677358	5,10052765	4,012923193
DLX1	4,383569232	0,993566971	2,366021423	0,991748708	4,50027319	0,988761044	3,025762118	0,951034211	3,119528939	0,985781894	1,613137526	0,984950565	3,454371828	0,938308271	3,046374423	0,960722496	3,286950384	4,441921211	2,329755975	2,69589177
DLX2	6,264518381	0,943946785	3,836743115	0,862409806	6,686981086	0,959777886	5,421160774	0,747952614	3,829983983	0,993224425	2,777906106	0,984300549	4,242643016	0,988505697	3,769399206	0,862820369	4,036313499	6,475749733	3,273652656	4,628951944
SP3	6,56173495	0,921947966	3,192038709	0,969012118	10,54479409	0,992088856	4,12039621	0,964652203	9,738057945	0,926837385	2,521856928	0,908992192	6,946552903	0,913503312	3,835368558	0,851808382	8,342305424	8,553264518	3,178612743	3,65621746
CIR1	7,341564348	0,982945105	3,507400204	0,972966159	8,573139641	0,852991826	3,896456964	0,996776831	6,516930289	0,993362552	2,862820642	0,789390847	8,336438787	0,86556805	5,311972964	0,659325743	7,426684538	7,957351995	4,087396803	3,701928584
HOXD10	4,617272585	0,93961097	4,44269657	0,789464216	6,634264324	0,971725938	3,168170251	0,873426814	5,769532081	0,98378545	2,832546223	0,961510727	4,81698641	0,956498159	6,612827807	0,689162961	5,293259245	5,625768454	4,722687015	3,805433411
HOXD9	8,5193837	0,958071179	3,508386947	0,916338754	7,67206364	0,917419064	3,880454152	0,982856461	5,063286344	0,894439613	2,256596794	0,990155697	5,489526467	0,985560194	4,48581352	0,988214441	5,276406406	8,09572367	3,371205157	3,69442055
NFE2L2	6,436637395	0,877518437	3,120440289	0,948664839	10,70127817	0,958239168	4,456522436	0,996543977	7,478424347	0,984785457	2,426774459	0,92342604	10,6870747	0,895765305	4,592099012	0,719357529	9,082749524	8,568957781	3,509436735	3,788481362
TTC30B	4,951512081	0,824729121	3,475281723	0,859180802	5,527214001	0,974792325	3,737947074	0,956733924	4,583622734	0,986399243	2,728504034	0,874266215	4,480960078	0,667551249	4,824311199	0,703394972	4,532291406	5,239363041	3,776407616	3,606614398
TTN-AS1	7,278752722	0,755478671	5,36766926	0,977497519	7,789372872	0,754519814	5,341767313	0,966962187	7,531729831	0,991566363	5,293504688	0,979697119	8,323079244	0,969584574	12,204987	0,542128316	7,927404537	7,534062797	8,749245843	5,354718287
CWC22	5,23617494	0,914391367	3,104140343	0,983440298	7,98669206	0,998421284	4,011686274	0,957513435	7,346822947	0,998395687	2,650811491	0,854047983	15,26094811	0,517317156	3,669639182	0,830137307	11,30388553	6,6114335	3,160225336	3,557913309
SSFA2	10,73494663	0,740282829	3,456279637	0,978387812	16,96034745	0,961586904	4,698103627	0,978488888	16,69356405	0,896902808	3,264639761	0,911427069	14,96975979	0,906672572	4,794631081	0,848093058	15,83166192	13,84764704	4,029635421	4,077191632
INPP1	8,648416385	0,961737499	3,308448996	0,948186751	7,430220271	0,553619108	4,755264097	0,990705761	5,760322935	0,972776126	3,701745318	0,720832674	6,289784981	0,66078075	6,389112307	0,517858508	6,025053958	8,039318328	5,045428813	4,031856547
NABP1	3,442961971	0,936907568	3,930534698	0,928788667	5,288640782	0,916154991	4,724326014	0,816022568	2,706884477	0,956122778	3,884902126	0,96453124	4,297113525	0,980220239	5,082874965	0,733872972	3,501999001	4,365801377	4,483888545	4,327430356
STK17B	5,305462838	0,921402008	2,936805807	0,988932109	13,0293195	0,980909189	3,968453534	0,974515112	7,638050563	0,939631345	2,417008736	0,89767807	10,92326363	0,881584953	4,113843127	0,713551902	9,280657096	9,167391169	3,265425931	3,452629671
HECW2	9,419423186	0,687766788	3,254692524	0,975892334	25,4862194	0,917291128	4,233850427	0,983995718	14,82610604	0,841501937	4,554668895	0,744440429	11,76491959	0,801404572	3,692400681	0,96956001	13,29551282	17,45282129	4,123534788	3,744271475
ANKRD44	13,38215348	0,699001001	2,999237654	0,986841023	8,461354878	0,970573663	3,904101792	0,923673705	7,178998946	0,985492494	4,022733733	0,894686153	11,15436588	0,681243907	5,562557342	0,889704018	9,166682412	10,92175418	4,792645537	3,451669723
MARS2	2,560838707	0,983382563	2,991682492	0,976973884	3,116838859	0,998523371	2,835729534	0,987873501	2,085177873	0,948564602	2,116394004	0,998594732	1,846926464	0,976752869	3,373617734	0,995037369	1,966052168	2,838838783	2,745005869	2,913706013
SATB2	7,641965548	0,83866159	3,200998057	0,971511356	8,829698198	0,944660196	4,353511036	0,97306069	5,552501366	0,937910375	3,590215634	0,991603779	6,926924309	0,965915676	4,530730016	0,766318152	6,239712838	8,235831873	4,060472825	3,777254546
C2orf69	4,215867156	0,944031275	3,077037768	0,984302006	4,976870016	0,801951894	3,05816253	0,927165178	2,478645237	0,984218999	1,781574938	0,974043449	4,540337181	0,980775007	3,872160629	0,796896949	3,509491209	4,596368586	2,826867783	3,067600149
TYW5	6,594384178	0,884564862	4,866977554	0,912093558	15,15314241	0,828685774	5,420175052	0,904969536	10,50920374	0,959359895	3,208223539	0,959628461	15,30905188	0,5853981	7,649380867	0,552871808	12,90912781	10,87376329	5,428802203	5,143576303
KCTD18	9,694104961	0,891089235	3,68369912	0,951303942	15,97159105	0,704565534	3,827767533	0,965042389	12,59746299	0,896454605	2,705958566	0,969654398	14,72891445	0,728908936	6,549768405	0,686921313	13,66318872	12,83284801	4,627863486	3,755733326
NIF3L1	7,375090241	0,886842686	2,819108012	0,986212804	7,709824906	0,925735868	3,443303013	0,996367156	8,891258932	0,918149003	2,59218345	0,938860814	16,79635686	0,656149718	5,392489813	0,851045187	12,8438079	7,542457574	3,992336631	3,131205513
FAM126B	5,174516345	0,831609305	2,94242471	0,998795749	10,3376612	0,97875324	3,806948631	0,969068787	4,478164496	0,967844093	2,686968033	0,967434711	20,62591661	0,599305245	4,683659716	0,70357003	12,55204055	7,756088773	3,685313875	3,37468667
CFLAR	7,891068702	0,963855215	3,513710961	0,992028712	9,131147064	0,965175614	5,028700229	0,994037872	7,489671237	0,958712042	2,831862068	0,998304497	10,09369361	0,796833481	9,900491976	0,722204389	8,791682422	8,511107883	6,366177022	4,271205595
CASP10	6,403848011	0,92792352	3,413906861	0,960267857	6,780539022	0,930528449	4,500295183	0,997617132	8,028652523	0,840909897	3,05309553	0,909555132	12,75321349	0,658442437	8,565973026	0,725749401	10,39093301	6,592193516	5,809534278	3,957101022
CASP8	5,692954971	0,954473632	3,217955153	0,98010748	12,21934624	0,986321557	4,52079285	0,997748041	10,3002978	0,872832958	2,779119499	0,891394746	8,837209734	0,781526034	5,484947866	0,783292829	9,568753768	8,956150606	4,132033682	3,869374002
TRAK2	7,37622944	0,806103039	3,132551141	0,963092068	19,59501516	0,915238072	4,06841299	0,990444553	11,90872217	0,915644973	2,923373049	0,927480688	5,676491366	0,97862569	3,767292924	0,912414993	8,792606767	13,4856223	3,345332986	3,600482065
ALS2	7,257240398	0,935304643	3,441072762	0,966700743	11,10180936	0,920357576	4,097169383	0,981714443	12,73370415	0,878456673	3,083624929	0,927767007	11,91121092	0,82957438	5,188863826	0,855313291	12,32245754	9,179524878	4,136244378	3,769121073
CYP20A1	8,54265817	0,753335636	3,465256295	0,945713764	15,18589757	0,791464112	4,468445209	0,980086299	63,96417893	0,51120056	2,951638182	0,930400753	24,043737	0,688344832	5,608123204	0,636529816	44,00395796	11,86427787	4,279880693	3,966850752
RAPH1	9,927106603	0,827997907	3,517825647	0,94191655	14,2096059	0,951908422	4,523109805	0,985240329	11,1178995	0,923129925	2,865071344	0,883755044	8,212829645	0,87536159	4,126573012	0,806770437	9,665364574	12,06835625	3,495822178	4,020467726
PARD3B	10,27997847	0,533388352	3,856020722	0,97699235	11,8487721	0,667142558	5,159540478	0,974116048	9,793548265	0,973390697	5,231463154	0,813877601	17,43437494	0,990133822	7,269749923	0,916951891	13,6139616	11,06437528	6,250606539	4,5077806
INO80D	5,423680697	0,908551297	2,84107727	0,979150294	6,565086483	0,982693768	4,035076423	0,904555548	4,532858946	0,962907171	2,123350271	0,962752441	5,968999176	0,937041478	3,886755783	0,872580813	5,250929061	5,99438359	3,005053027	3,438076847
KLF7	6,30169821	0,815038369	3,702004438	0,958446781	9,553906373	0,963483377	4,123013267	0,97384772	3,520371428	0,960074425	2,880184397	0,996798301	4,879843694	0,982015841	4,25910694	0,879334721	4,200107561	7,927802292	3,569645669	3,912508852
CREB1	5,903471715	0,915679012	3,292596636	0,987626743	11,91269859	0,996689038	4,143128864	0,982468056	10,537373	0,880610199	2,614874256	0,894781958	16,67025286	0,822398668	4,216805772	0,779336189	13,60381293	8,90808515	3,415840014	3,71786275
CCNYL1	7,348268494	0,803374127	3,001120128	0,96915554	8,133019977	0,925595178	3,068839261	0,991190929	13,84237597	0,747832981	2,602717242	0,889723787	19,72910647	0,596547949	4,0843258	0,79710558	16,78574122	7,740644235	3,343521521	3,034979694
FZD5	5,912136972	0,975565821	3,17564228	0,939217303	9,042606005	0,944480069	3,854879036	0,976814882	4,898133271	0,951011431	2,16353261	0,996671619	7,112734599	0,888325949	4,180157001	0,934689561	6,005433935	7,477371489	3,171844806	3,515260658
KANSL1L	10,33987223	0,685188536	3,263100977	0,972711744	20,59258271	0,758298181	4,929574839	0,773844711	7,511553502	0,949033577	3,629588302	0,948456917	5,592783018	0,830450998	5,332246088	0,767688592	6,55216826	15,46622747	4,480917195	4,096337908
BARD1	4,572653947	0,928623696	3,074564984	0,993564093	8,65901274	0,914967631	3,767184439	0,977479844	5,852290991	0,978539716	2,784706693	0,862300472	7,410543111	0,887861599	4,664526319	0,804969354	6,631417051	6,615833344	3,724616506	3,420874712
SMARCAL1	10,64588179	0,779818804	3,256105159	0,965017033	15,66270054	0,708197466	4,906492454	0,997166982	18,54960022	0,647571777	3,248066875	0,895744769	14,19523225	0,644504358	6,230300995	0,767531624	16,37241624	13,15429116	4,739183935	4,081298806
TNS1	6,751206777	0,97712902	3,079928079	0,966543834	10,37270582	0,888820258	4,051154538	0,992929203	9,624600019	0,891672699	3,24374658	0,967660984	9,950929601	0,896122561	4,729798506	0,9002813	9,78776481	8,561956296	3,986772543	3,565541309
CTDSP1	7,606521735	0,96216581	2,911754187	0,987817058	7,06864699	0,971249894	3,306456415	0,998472103	6,187568586	0,869535213	2,293059862	0,980145307	8,542545877	0,916751817	4,057347803	0,990385649	7,365057231	7,337584363	3,175203833	3,109105301
USP37	5,970806471	0,931624294	3,103467212	0,993850622	10,90589742	0,990816914	4,059540791	0,92806416	8,957744255	0,97788843	2,578269734	0,933868694	10,65087993	0,862088168	4,104172672	0,794949178	9,804312094	8,438351945	3,341221203	3,581504001
CNOT9	8,111323236	0,865960919	3,124114316	0,962767779	17,68406301	0,905359585	3,782348093	0,99205026	13,70341478	0,732965977	2,713592	0,910812175	17,4654448	0,697536008	4,863777345	0,806196042	15,58442979	12,89769313	3,788684672	3,453231205
AC012510.1	9,434091077	0,765542979	2,199112732	0,991431691	5,818506919	0,902634557	2,707267248	0,916120506	4,014789234	0,970304184	1,501616118	0,98828697	2,864735128	0,928078545	2,783046712	0,962894314	3,439762181	7,626298998	2,142331415	2,45318999
ZNF142	4,404940308	0,995593848	3,057797471	0,982811384	5,063347363	0,960828996	3,239938637	0,965997935	3,281694716	0,975684373	2,916283878	0,993244992	5,245572043	0,981692954	3,775736023	0,969530674	4,263633379	4,734143836	3,346009951	3,148868054
RNF25	3,792178418	0,984325896	3,225909031	0,983132864	3,872476527	0,979333896	3,20263598	0,992957186	2,781877633	0,922517039	1,934535961	0,956662804	2,903027092	0,961518775	3,813539731	0,988929758	2,842452363	3,832327472	2,874037846	3,214272505
TTLL4	4,806968391	0,986713113	2,911016201	0,994932272	7,181860372	0,913078854	3,197101525	0,992550779	4,606960092	0,932924027	2,860373936	0,989852349	6,49260159	0,97082121	4,175999589	0,930516013	5,549780841	5,994414381	3,518186763	3,054058863
ABCB6	15,2925868	0,835253405	3,623329611	0,987659478	11,56204009	0,8372767	4,248419633	0,980117223	12,70743525	0,804743802	3,386590776	0,957247575	15,03973131	0,830844956	6,642629551	0,999759322	13,87358328	13,42731344	5,014610163	3,935874622
ANKZF1	8,862505901	0,960181176	3,277352312	0,985610353	11,82423531	0,844204007	3,877836275	0,99986915	6,675317836	0,905670281	2,75696615	0,959699646	11,94333944	0,875065244	5,540321551	0,869456505	9,309328638	10,3433706	4,148643851	3,577594294
STK16	9,634207333	0,945536992	2,992561553	0,99482387	18,54583321	0,9337398	4,830053371	0,978988398	11,95348922	0,853808776	2,623150662	0,998116748	16,37700818	0,550430299	6,182001924	0,908894896	14,1652487	14,09002027	4,402576293	3,911307462
TUBA4A	5,234289055	0,996336828	2,422987026	0,967482197	7,399233417	0,910686374	2,743105867	0,968681646	7,189955848	0,876490599	1,693674782	0,993126654	6,976053344	0,952073582	2,926484318	0,997000505	7,083004596	6,316761236	2,31007955	2,583046447
DNPEP	15,66799088	0,89860749	3,548977473	0,980566954	19,0115133	0,792208298	4,644539769	0,978038476	18,07817495	0,625201527	3,504225952	0,912205011	28,2336827	0,523607171	7,834883219	0,911650951	23,15592882	17,33975209	5,669554586	4,096758621
SPEG	8,798069264	0,654675944	4,521954551	0,884608647	7,348323762	0,931044189	3,890277964	0,968012966	5,167685953	0,953367761	5,759894899	0,845404856	6,93978237	0,942031405	5,586976713	0,824549062	6,053734161	8,073196513	5,673435806	4,206116258
TMEM198	9,097941163	0,590149855	3,449170152	0,951590408	5,561768127	0,922700456	4,029919963	0,997372332	5,568905064	0,871688682	2,972652049	0,972309191	9,890632291	0,635938884	5,727522028	0,994009451	7,729768678	7,329854645	4,350087039	3,739545057
OBSL1	27,63188767	0,778948587	3,432856136	0,944193336	16,87738836	0,73586443	3,793540464	0,998966126	18,36307214	0,501642218	3,506400847	0,956024364	25,47094155	0,617018672	5,662337688	0,980002397	21,91700685	22,25463802	4,584369267	3,6131983
SCG2	3,997153286	0,740391275	3,395503675	0,964872499	4,04056304	0,847056757	5,300963884	0,742770342	3,852254437	0,916262158	2,87618742	0,9664818	5,392458618	0,972203302	5,697147467	0,768411041	4,622356527	4,018858163	4,286667444	4,34823378
MRPL44	6,339100609	0,87536057	3,333619322	0,968518241	11,30254631	0,943667764	4,736207699	0,997928114	10,09988146	0,835366361	2,697979046	0,860615037	7,196230735	0,894019882	4,11354965	0,872080879	8,648056098	8,82082346	3,405764348	4,03491351
NYAP2	17,35845179	0,651200959	3,786888347	0,979327891	17,72730073	0,823451807	4,502505624	0,980627534	9,201121703	0,751771456	4,146897166	0,998865044	10,5560502	0,968620862	4,230905759	0,853053706	9,878585954	17,54287626	4,188901462	4,144696986
AC016717.2	7,468543931	0,828875574	2,727458095	0,966511278	17,34209122	0,916979786	6,244577867	0,786980232	36,03326204	0,528417633	3,54991114	0,787751135	11,48501118	0,901968511	2,503656667	0,915322514	23,75913661	12,40531757	3,026783903	4,486017981
IRS1	6,95930896	0,946612994	3,150366289	0,969535914	5,881802514	0,967473749	3,494487469	0,994608572	4,321896582	0,966981303	2,652442949	0,991315177	6,458478923	0,959489356	3,985430389	0,951528377	5,390187752	6,420555737	3,318936669	3,322426879
RHBDD1	9,334610971	0,745174873	3,306682833	0,967930453	20,31436089	0,88719204	4,621654623	0,985689783	16,80083171	0,950602275	3,192105734	0,863761999	9,631619167	0,811653735	4,325934783	0,904884622	13,21622544	14,82448593	3,759020259	3,964168728
COL4A4	13,40896126	0,796047426	4,203698265	0,97487536	12,74734589	0,89680529	4,52877063	0,982436299	10,82405299	0,983871416	4,246196378	0,907296734	10,61157727	0,516841532	7,983016653	0,935894526	10,71781513	13,07815358	6,114606515	4,366234448
ARMC9	12,15113964	0,916389007	3,378858423	0,990808471	23,26612158	0,52209718	4,706279097	0,985021526	13,53946662	0,835315085	3,561635046	0,944172629	41,46225968	0,850115347	7,385427109	0,920761764	27,50086315	17,70863061	5,473531078	4,04256876
DIS3L2	12,66008292	0,698873243	4,316627547	0,991224413	25,56548415	0,554475721	5,556363881	0,987033297	13,29072633	0,712938811	4,502616468	0,989633873	22,91237656	0,524061618	9,288074369	0,766038867	18,10155145	19,11278353	6,895345418	4,936495714
TIGD1	5,450893443	0,956169603	3,531285153	0,990841412	5,4995505	0,946096377	6,154631169	0,838199343	3,492545561	0,978467471	3,685563248	0,876877353	7,219172842	0,758802277	8,418702785	0,735519837	5,355859201	5,475221971	6,052133016	4,842958161
GIGYF2	4,719041234	0,989069404	2,892477593	0,976335584	5,86690828	0,966695184	3,415159778	0,996251695	4,575940284	0,98231721	2,482286495	0,951293126	5,107521953	0,958025781	3,398446526	0,904759471	4,841731119	5,292974757	2,940366511	3,153818685
NGEF	10,04169316	0,917997514	3,261949614	0,997448969	12,52647831	0,689156552	3,412586782	0,954726043	10,5005109	0,550846406	6,561622343	0,564799357	12,18292928	0,763382255	7,516384396	0,946145823	11,34172009	11,28408574	7,039003369	3,337268198
ATG16L1	8,415476544	0,908045478	3,210664933	0,967431595	9,529192027	0,998795768	3,855678923	0,981915983	7,406407063	0,946856352	2,806765692	0,995358151	14,29809857	0,73984739	4,591469297	0,936368879	10,85225282	8,972334286	3,699117494	3,533171928
DGKD	10,69060255	0,865396912	3,424933657	0,998313346	9,213239009	0,971934023	3,925141792	0,970012261	11,91101186	0,848073267	3,897307246	0,96929933	16,52817585	0,704274346	6,134679362	0,967775473	14,21959385	9,951920782	5,015993304	3,675037724
USP40	9,474299047	0,756173246	3,299382857	0,98894436	13,58969823	0,905370645	3,857954635	0,954342656	13,47991358	0,812524648	3,50710144	0,938269432	15,28680009	0,694668296	6,346446061	0,933894754	14,38335683	11,53199864	4,926773751	3,578668746
HJURP	3,817047633	0,996862996	2,762007221	0,957016603	4,834437541	0,982783441	3,193856701	0,966470061	3,372459777	0,986657103	2,033245621	0,954898024	3,670227909	0,986362356	3,39258761	0,918711392	3,521343843	4,325742587	2,712916615	2,977931961
AC005538.2	3,714183974	0,984574964	2,894854363	0,99480937	5,551330185	0,968491763	3,115760459	0,974602209	4,310538893	0,983865253	2,235381301	0,907863538	4,170815409	0,922177682	3,159186099	0,986468652	4,240677151	4,63275708	2,6972837	3,005307411
SH3BP4	5,552629497	0,940286175	2,749393197	0,985723275	7,932100805	0,999572968	3,436498576	0,99616713	6,641628613	0,953933783	2,477006513	0,976075949	10,39897591	0,970499206	4,436901692	0,907391803	8,520302262	6,742365151	3,456954103	3,092945886
GBX2	5,060678219	0,97667466	3,332976402	0,950920095	4,931578873	0,804359569	4,546881086	0,78514788	3,813278593	0,804072773	3,248428662	0,995933701	3,04424134	0,900966372	3,865845043	0,986724357	3,428759966	4,996128546	3,557136853	3,939928744
ACKR3	10,55313574	0,840879441	5,066648574	0,843957786	8,098972605	0,924043957	8,557346883	0,884024266	8,363386544	0,948695956	3,404218011	0,977072327	14,53922742	0,810074035	8,796089814	0,775519456	11,45130698	9,326054172	6,100153912	6,811997728
AC105760.2	5,979601092	0,707618081	5,481923021	0,950770315	2,328334406	0,880963629	6,16872291	0,848892997	1,260822647	0,915619129	3,531914663	0,969728097	7,399493466	0,770362491	7,373550538	0,696935746	4,330158056	4,153967749	5,4527326	5,825322965
RAB17	6,952579481	0,889476162	3,670450767	0,982131024	5,584760911	0,994006765	3,937289009	0,985967168	6,583698727	0,976592078	3,07445007	0,983866618	9,327308729	0,751949065	6,009269759	0,963813757	7,955503728	6,268670196	4,541859915	3,803869888
SCLY	10,73497164	0,882163931	3,625674173	0,977543832	9,620100617	0,914560922	3,166951119	0,997158988	14,07774209	0,866935494	3,588787633	0,937348586	54,59137031	0,775042334	8,625279666	0,623668125	34,3345562	10,17753613	6,107033649	3,396312646
PER2	7,194192489	0,93008773	3,069414685	0,891490206	5,731294001	0,877745007	3,081557417	0,904370516	4,876220433	0,971536467	2,255918391	0,990261178	3,813353068	0,982657157	2,926043383	0,965481116	4,34478675	6,462743245	2,590980887	3,075486051
TRAF3IP1	10,19879823	0,845245402	3,577110224	0,978504473	15,91038431	0,93869652	3,988202481	0,993381614	14,95143888	0,916727646	3,043772497	0,95291985	20,96696752	0,990934724	5,112824892	0,809293559	17,9592032	13,05459127	4,078298694	3,782656352
ASB1	5,663448527	0,927411332	3,047399049	0,991795786	5,7697418	0,999003716	3,032132968	0,98557089	5,264508317	0,987574963	2,721052898	0,999953587	4,94394371	0,944435844	3,908568656	0,989381132	5,104226014	5,716595164	3,314810777	3,039766009
TWIST2	9,936221935	0,955862528	4,036059046	0,972473774	10,39102843	0,780229097	3,957444648	0,969505834	11,98523836	0,720312971	2,549663666	0,989810453	10,13021583	0,876194204	6,708449095	0,865650676	11,0577271	10,16362518	4,629056381	3,996751847
HDAC4	9,064123578	0,839523439	2,717845051	0,990502801	7,432113051	0,972553261	3,047737198	0,98204892	7,134901582	0,963767828	2,642220095	0,994770289	12,05808861	0,855586455	3,778618692	0,939572128	9,596495094	8,248118314	3,210419393	2,882791125
ANKMY1	5,623715021	0,871358426	4,302188624	0,872210651	6,479820907	0,996446409	4,27679772	0,886554566	5,442274514	0,968948616	4,151033488	0,713834613	10,65130974	0,704116866	7,405492325	0,849913387	8,046792129	6,051767964	5,778262906	4,289493172
CAPN10	13,20501599	0,876651187	3,865403618	0,92295446	8,097119967	0,855670308	4,012726609	0,996970149	12,67853578	0,858203197	4,183904588	0,985727839	11,97911442	0,914094765	5,523864529	0,997055318	12,3288251	10,65106798	4,853884559	3,939065114
SNED1	13,84150087	0,624230333	3,968931892	0,985825602	11,03968524	0,732338032	4,41198177	0,991511734	8,230567555	0,844681957	4,950771588	0,980757876	9,324015244	0,716833794	6,962748675	0,78995265	8,7772914	12,44059305	5,956760132	4,190456831
MTERF4	4,247707763	0,980819409	3,395757103	0,932880009	6,105419271	0,996900671	3,91305429	0,970465559	4,327632046	0,967230994	2,710683357	0,994879453	8,373233864	0,928375572	5,857889684	0,863665275	6,350432955	5,176563517	4,284286521	3,654405697
PASK	9,851016464	0,954975653	3,218973492	0,999624078	12,0230201	0,749593754	4,197952428	0,977139276	11,28933927	0,641543288	3,924299834	0,990875389	11,3636544	0,816872354	5,17648403	0,988510598	11,32649684	10,93701828	4,550391932	3,70846296
FARP2	12,21264828	0,64301508	3,752514909	0,976051551	24,67702324	0,81128303	4,442927722	0,99929352	19,82520047	0,612946268	3,658569977	0,951069269	49,70789743	0,508764025	7,891399901	0,652840915	34,76654895	18,44483576	5,774984939	4,097721315
BOK	5,900057195	0,991300578	3,063604473	0,941958023	8,278333971	0,917951488	3,274763041	0,999458396	4,700907349	0,902624895	2,608452966	0,98283045	7,426702518	0,802395952	4,963123231	0,992616217	6,063804934	7,089195583	3,785788098	3,169183757
THAP4	10,65535909	0,908815357	3,609185638	0,931013333	11,71641093	0,815981825	4,009813573	0,994162686	12,15132082	0,644058077	2,964411852	0,951739139	3,679661063	0,989124125	3,144719686	0,984843733	7,915490941	11,18588501	3,054565769	3,809499606
ATG4B	12,43746751	0,965476342	4,484152696	0,978330784	10,58433223	0,878333925	4,97613089	0,987893978	9,310008076	0,777014908	6,130465308	0,973117223	14,73772499	0,879469786	7,863628683	0,956987848	12,02386653	11,51089987	6,997046996	4,730141793
ING5	4,995705733	0,858096039	3,039377932	0,977899315	4,788760268	0,984415441	3,273834686	0,998353452	3,669755971	0,992412863	3,325971371	0,968669525	4,708404945	0,995411308	5,522951078	0,840020927	4,189080458	4,892233	4,424461225	3,156606309
RASSF1	9,387291438	0,650069579	3,567863321	0,938197832	6,719659534	0,951876891	4,217505168	0,815334385	5,035711382	0,970192482	4,174639364	0,843786472	7,937389832	0,94571854	5,846343587	0,69658559	6,486550607	8,053475486	5,010491476	3,892684245
MKRN2	9,788551128	0,892775543	3,319937178	0,969610571	14,26764452	0,984004449	4,110463855	0,981214436	14,62585693	0,825258754	2,906020709	0,8909654	5,721737964	0,961494283	3,718853341	0,944050228	10,17379745	12,02809782	3,312437025	3,715200517
RBSN	7,884766259	0,876182102	3,088581125	0,970788004	9,897141777	0,93271249	3,597219307	0,997539502	6,617076868	0,979526188	2,705040976	0,914623326	14,45578974	0,726094402	4,996232964	0,898265515	10,5364333	8,890954018	3,85063697	3,342900216
TRANK1	7,488933832	0,943453785	3,222337135	0,97623989	12,16688055	0,99366463	4,163002384	0,999782149	12,54617286	0,79825219	2,983696197	0,905702198	17,96943255	0,714397773	6,259636287	0,852209024	15,2578027	9,82790719	4,621666242	3,69266976
ZNF445	3,340641664	0,990036038	2,942310766	0,99412722	4,525037067	0,971276037	3,317062774	0,977091851	3,048852478	0,992194431	2,502759354	0,979927334	3,485625449	0,990973171	4,430809092	0,957026938	3,267238964	3,932839366	3,466784223	3,12968677
HEMK1	6,776889726	0,83685829	4,025295822	0,89958149	8,03822229	0,943466292	4,102762367	0,975785159	7,253925984	0,968371316	3,938321015	0,975903366	9,10585558	0,919580762	8,246195624	0,745465392	8,179890782	7,407556008	6,09225832	4,064029095
PRICKLE2	2,857825556	0,909348655	3,049709789	0,929203475	2,702149253	0,862764566	3,56559826	0,960960764	1,776139653	0,837233331	1,98388369	0,99878248	3,509951616	0,624991813	3,228771413	0,998665604	2,643045634	2,779987405	2,606327552	3,307654024
TOMM70	7,008307424	0,852263531	3,234741217	0,962575895	17,77353284	0,951072111	4,817556974	0,988139327	13,78877259	0,744969234	2,755204549	0,852970854	5,527580162	0,987393004	3,60213649	0,877151409	9,658176377	12,39092013	3,17867052	4,026149096
KALRN	3,50739388	0,775054196	3,37512425	0,98518618	5,66024568	0,82317068	4,49144794	0,999228242	4,537936555	0,650765551	3,026904342	0,96692841	4,374847895	0,742734034	6,247415266	0,841002392	4,456392225	4,58381978	4,637159804	3,933286095
SKIL	4,673161129	0,923582475	2,977242192	0,990238966	7,455510963	0,969077639	3,915969344	0,932010432	4,863811402	0,996843744	2,331152341	0,963938722	6,924002291	0,946734243	3,81702864	0,836539365	5,893906846	6,064336046	3,07409049	3,446605768
SETMAR	3,697572585	0,971676362	3,045969123	0,986694868	5,124068833	0,987233673	3,314934039	0,975015459	4,24793679	0,987769669	2,170612856	0,981322645	4,282216813	0,920720135	4,317952084	0,991680389	4,265076801	4,410820709	3,24428247	3,180451581
OXTR	4,680490792	0,818540834	4,221216382	0,97785625	6,271687643	0,812437711	3,895833774	0,988075054	11,87997738	0,913753589	3,847471978	0,981398541	7,788969438	0,993908809	7,298698713	0,796789341	9,834473409	5,476089217	5,573085346	4,058525078
SRGAP3	4,013300065	0,989583874	2,789317252	0,979890278	5,238931428	0,932770015	3,121478321	0,995611486	4,852911507	0,985621735	2,468613583	0,983864196	5,871215008	0,994278919	3,497815753	0,900085025	5,362063257	4,626115747	2,983214668	2,955397787
THUMPD3	5,861384881	0,909075374	3,497969932	0,986917621	11,85676796	0,996201849	4,840275249	0,970147601	10,81954982	0,862202566	2,998217121	0,852460049	15,43621628	0,556086905	5,939513628	0,736129443	13,12788305	8,859076423	4,468865375	4,169122591
SETD5	4,718196585	0,972867188	2,845425598	0,98892152	4,700213456	0,980345937	3,179269355	0,990974375	3,400494289	0,998644859	2,314949367	0,993460584	6,18460518	0,952875191	3,78626021	0,93660772	4,792549734	4,70920502	3,050604788	3,012347476
BRPF1	4,287791911	0,987208531	2,696215943	0,97207555	5,107293957	0,993029538	3,299029187	0,981063686	3,430188973	0,970894679	1,971255014	0,977980614	4,039039355	0,977246373	3,094051475	0,984548381	3,734614164	4,697542934	2,532653245	2,997622565
OGG1	16,6711219	0,851048819	3,806969031	0,996325755	13,52549413	0,838421776	4,370258628	0,99192038	7,739265917	0,916060484	3,166522258	0,974736746	9,256687074	0,865919533	5,862810415	0,989580515	8,497976495	15,09830802	4,514666337	4,088613829
TADA3	14,01464008	0,835161496	3,632327267	0,964715774	14,6432557	0,822799471	4,254027678	0,975340634	13,91362205	0,759269015	3,267306912	0,930844372	25,59768929	0,612272256	6,263313478	0,838452473	19,75565567	14,32894789	4,765310195	3,943177472
TTLL3	5,623678462	0,883443746	2,88671437	0,938161782	8,379317714	0,815068927	3,370203291	0,941889449	3,371793832	0,880365213	3,104211898	0,910825878	4,900288637	0,916304424	4,796543067	0,749264737	4,136041235	7,001498088	3,950377483	3,128458831
JAGN1	4,491054588	0,964545371	2,902043967	0,979841955	7,387988005	0,959816047	3,505446147	0,997732716	6,435122685	0,963402454	2,316415075	0,91911707	8,959912266	0,857487256	5,073759665	0,84561708	7,697517476	5,939521297	3,69508737	3,203745057
VHL	8,228954561	0,943421382	3,307463011	0,978324831	11,46554314	0,977917167	4,216160436	0,99004535	8,325015559	0,966974758	2,809805518	0,918076066	14,00034838	0,758856716	4,811333482	0,864017845	11,16268197	9,847248851	3,8105695	3,761811723
TATDN2	9,865559035	0,716689944	3,53799932	0,940920259	10,89008992	0,978938186	3,706801832	0,987030975	9,981201012	0,977123515	3,007657508	0,978142477	13,15371929	0,92805842	4,984146906	0,990832246	11,56746015	10,37782448	3,995902207	3,622400576
LINC00852	4,195650601	0,970242964	2,938993226	0,960293991	4,896904038	0,954563959	2,857477948	0,996980021	5,168278719	0,94317761	2,824220078	0,98782031	5,590438103	0,919032136	5,545381192	0,773291875	5,379358411	4,54627732	4,184800635	2,898235587
HRH1	3,440869423	0,968317025	2,752407948	0,940959207	4,206938157	0,995986455	2,834811886	0,940989203	2,9160997	0,958299875	1,70302157	0,95905858	3,278957585	0,936756378	2,956058624	0,948176425	3,097528642	3,82390379	2,329540097	2,793609917
ATG7	10,04696118	0,860469128	3,571999253	0,97884762	14,96797876	0,913821345	4,970442521	0,98413266	16,72475532	0,830171966	3,71391908	0,902544443	23,55731643	0,572324725	9,125913769	0,860435259	20,14103587	12,50746997	6,419916424	4,271220887
TAMM41	11,52848851	0,719513468	3,937942399	0,941567045	14,91551402	0,729886858	4,88342857	0,966221411	11,41457057	0,968704663	3,577636995	0,922558768	19,98936028	0,716351948	6,72175946	0,850358388	15,70196543	13,22200126	5,149698227	4,410685484
PPARG	8,218826769	0,832679314	2,829543574	0,983982426	16,02086303	0,986722901	3,108816206	0,995188653	13,12753367	0,952196791	2,16174868	0,926064849	25,42137046	0,641815995	4,002421098	0,907292838	19,27445206	12,1198449	3,082084889	2,96917989
TSEN2	6,419377154	0,911985663	3,644324908	0,995803405	8,55917691	0,951878925	3,839413257	0,95691238	9,345870025	0,94727822	3,545437837	0,933494714	21,35483325	0,704011066	6,739906114	0,880620916	15,35035164	7,489277032	5,142671976	3,741869082
IQSEC1	7,70432122	0,944519993	3,240518455	0,96612532	7,077201495	0,926512723	3,645777327	0,997421565	5,936705804	0,88245174	2,966244871	0,998930583	6,702568609	0,936369245	3,888959497	0,992322804	6,319637206	7,390761357	3,427602184	3,443147891
HDAC11	9,986526661	0,850061312	3,598744857	0,984881965	11,11710618	0,700300155	3,787003585	0,995091609	11,24750168	0,886526395	2,689767891	0,975376356	10,83519042	0,973301219	5,913704362	0,99574725	11,04134605	10,55181642	4,301736127	3,692874221
CHCHD4	6,520366232	0,928331913	3,26339224	0,996194805	9,897083072	0,955127605	3,904239694	0,954584618	8,544047092	0,966871878	2,758957701	0,8648608	10,61463534	0,884046032	5,265601869	0,822963771	9,579341217	8,208724652	4,012279785	3,583815967
TMEM43	12,97357697	0,797946851	3,359725702	0,960817883	14,52988608	0,979661648	4,846319455	0,979023142	17,62928829	0,842678398	2,900637835	0,92868323	23,59638945	0,746618832	5,296627389	0,82809432	20,61283887	13,75173152	4,098632612	4,103022579
CCDC174	3,395716682	0,942939041	3,094783355	0,989330832	3,908718506	0,993892587	2,987548284	0,920858871	3,207745939	0,998840799	2,119527112	0,992096456	3,400245558	0,989517056	3,809381359	0,948514095	3,303995749	3,652217594	2,964454235	3,041165819
NR2C2	6,831156541	0,887296994	3,218867997	0,980486762	9,719008674	0,981424264	4,018272051	0,995901211	6,3645979	0,956954107	2,561383463	0,977643663	2,59513479	0,997535099	2,922885187	0,980890924	4,479866345	8,275082608	2,742134325	3,618570024
MRPS25	9,426979169	0,792047862	5,259095808	0,956663475	10,28120318	0,97987407	5,345787872	0,972278451	9,154102631	0,985447542	4,532614631	0,995247883	15,98709031	0,794174071	8,597721913	0,947061492	12,57059647	9,854091173	6,565168272	5,30244184
PLCL2	2,859751755	0,991903459	3,012170378	0,953479947	4,290270738	0,979510595	3,332927576	0,950802159	3,489284672	0,984594999	2,50664012	0,912632544	3,71369201	0,976629745	4,813495913	0,946423166	3,601488341	3,575011246	3,660068016	3,172548977
SGO1	8,155043809	0,890266611	3,384792649	0,955792659	25,47515888	0,82036939	4,043125142	0,99612013	13,18764459	0,995770828	3,046907304	0,835512045	17,04374412	0,588861322	5,025327518	0,710898639	15,11569435	16,81510135	4,036117411	3,713958896
OXSM	3,165532956	0,995660124	3,155353522	0,97878558	4,185596603	0,99845585	3,593357791	0,975748073	2,836983496	0,98511316	2,185882523	0,941380321	2,56016567	0,932152905	4,360351677	0,971889631	2,698574583	3,67556478	3,2731171	3,374355656
TGFBR2	7,922383103	0,84364358	3,246259292	0,980728411	13,10731726	0,934338811	4,284735917	0,996092746	8,294435062	0,962871228	2,68567594	0,938037621	11,31767209	0,817204209	4,790207299	0,863555097	9,806053578	10,51485018	3,737941619	3,765497604
OSBPL10	16,95870667	0,657776652	3,675718811	0,9619641	25,46751442	0,645879128	4,6172051	0,97478428	24,35994014	0,610688725	3,379363662	0,916419644	7,786399812	0,893987159	4,801192941	0,884039251	16,07316997	21,21311055	4,090278301	4,146461956
ZNF860	8,042702225	0,745130213	3,507267701	0,987448941	12,10563184	0,739746524	3,437944998	0,972673343	10,96151945	0,968194394	3,757110407	0,782703608	9,508055983	0,757183167	4,989532696	0,763826137	10,23478772	10,07416703	4,373321552	3,472606349
UBP1	9,580134142	0,758617247	3,202048626	0,988404736	12,59613235	0,974895525	3,804492282	0,985784532	14,21563181	0,83084599	2,696170895	0,923419367	8,140685125	0,876679083	3,260839012	0,955668675	11,17815847	11,08813324	2,978504954	3,503270454
EPM2AIP1	8,126113516	0,860964365	4,835625822	0,975995562	10,70901491	0,779507701	6,296447936	0,919435123	5,375037144	0,931425927	4,022251231	0,935206743	7,718082502	0,861252782	8,837886369	0,541952521	6,546559823	9,417564212	6,4300688	5,566036879
GOLGA4	11,71570603	0,748561336	4,716736587	0,919322878	26,22299902	0,56489628	6,560756995	0,987243625	13,99647734	0,975235501	4,065382648	0,816004122	12,7362763	0,793500332	5,127165326	0,74115078	13,36637682	18,96935252	4,596273987	5,638746791
ACVR2B	7,38378808	0,828970006	3,093559738	0,984837482	8,195598324	0,982530625	3,37774153	0,90624566	5,206070315	0,987034945	1,969003773	0,998122828	9,823374073	0,835909534	3,853932793	0,976410641	7,514722194	7,789693202	2,911468283	3,235650634
EXOG	6,204765218	0,915716788	3,428000351	0,955262925	11,75861267	0,922502821	4,167356134	0,971813931	10,52120085	0,755689188	3,235489615	0,896386773	12,15638471	0,805624902	9,052640698	0,702728246	11,33879278	8,981688945	6,144065157	3,797678243
GORASP1	15,02589457	0,853894219	3,678407311	0,971136261	13,28137079	0,837402234	4,336344245	0,985508255	13,91418526	0,802148337	3,401450208	0,900556482	15,39314336	0,823489698	7,115256483	0,897504253	14,65366431	14,15363268	5,258353345	4,007375778
SLC25A38	7,277267979	0,917126604	3,023506959	0,967299053	8,239239011	0,957670609	3,725851243	0,98851072	8,175950642	0,982392378	2,810072026	0,985900085	7,606789007	0,84490577	5,277188719	0,862859279	7,891369824	7,758253495	4,043630373	3,374679101
EIF1B	10,09678547	0,706424802	3,727660397	0,977311897	16,45795765	0,953047309	5,453676514	0,975044875	25,63898952	0,875826347	3,414634945	0,840891824	20,86334799	0,58966643	6,630431803	0,663324144	23,25116875	13,27737156	5,022533374	4,590668456
ZNF619	3,529749924	0,993158733	3,072538033	0,998306662	3,716245555	0,993539178	3,317375246	0,94480024	3,591580941	0,969412589	2,374835565	0,979054505	3,946065515	0,98252789	4,82110368	0,775847381	3,768823228	3,622997739	3,597969623	3,194956639
ZNF620	5,127385607	0,537115418	2,970909151	0,65295942	5,496625464	0,944359593	3,635031419	0,964254769	7,819908611	0,5786027	1,85863788	0,929611222	7,501425717	0,837485068	5,208113045	0,729917865	7,660667164	5,312005535	3,533375463	3,302970285
ZNF621	6,748377276	0,821048131	4,232374493	0,946171664	8,643803796	0,96125565	4,487407392	0,954135795	6,942991959	0,974226238	4,539077434	0,998484926	6,752465266	0,956653049	8,787278405	0,702029752	6,847728612	7,696090536	6,66317792	4,359890943
TRAK1	13,76444878	0,792413543	3,095110523	0,978622256	13,02586317	0,910755556	3,905627803	0,993075661	12,71940107	0,955276487	3,002118054	0,961697928	12,66007172	0,921435893	4,083366227	0,962399777	12,6897364	13,39515597	3,54274214	3,500369163
SS18L2	6,605756569	0,969643118	3,324327604	0,997769335	4,810469002	0,871335214	3,734925783	0,799591299	8,802937587	0,909321084	2,699803149	0,843713222	8,241842423	0,881600068	5,135803515	0,923085545	8,522390005	5,708112786	3,917803332	3,529626693
NKTR	6,614628316	0,892543599	4,7180625	0,97724345	12,41167991	0,740225457	5,449220286	0,997753894	7,607405713	0,889407443	5,95648671	0,961411115	11,89646076	0,754987578	8,23321925	0,659810658	9,751933235	9,513154114	7,09485298	5,083641393
ZBTB47	8,520270198	0,871278699	2,890316718	0,954678142	8,563631071	0,913099263	3,035336933	0,973383962	4,673901874	0,983269446	2,581935884	0,997642075	6,570890472	0,925434466	3,959583161	0,959052393	5,622396173	8,541950635	3,270759523	2,962826826
POMGNT2	7,167365329	0,997418636	3,023210939	0,980686128	8,122967873	0,976073613	3,480854839	0,999132613	6,985719441	0,909862068	2,556909418	0,983252983	17,16260654	0,688761196	5,355847942	0,973211867	12,07416299	7,645166601	3,95637868	3,252032889
SNRK	5,526621461	0,945354566	2,811468068	0,99318326	7,026362588	0,959067165	3,343898994	0,971401205	3,740126362	0,997934931	1,819935043	0,981289751	3,476889719	0,993288471	3,080703341	0,940349844	3,608508041	6,276492024	2,450319192	3,077683531
ZNF852	6,150992172	0,68943247	3,516888327	0,971752563	9,891876906	0,959754344	4,13736574	0,937202976	4,131984934	0,984271571	3,583165793	0,962036697	4,882424171	0,923077583	4,970778807	0,909040453	4,507204553	8,021434539	4,2769723	3,827127033
ZNF197	3,750559815	0,898639921	2,891772425	0,939693792	4,892259101	0,959637024	3,557295553	0,911446531	3,709660403	0,971485846	2,26258324	0,994684866	5,023034326	0,966530957	3,934389964	0,901518731	4,366347365	4,321409458	3,098486602	3,224533989
ZNF35	3,621631942	0,972556628	2,932150281	0,960306497	4,728025207	0,980924728	3,722657181	0,77289807	4,36967847	0,991129763	2,536271008	0,991636153	6,044957233	0,799527905	4,325676574	0,901122517	5,207317851	4,174828574	3,430973791	3,327403731
AC124045.1	3,814416294	0,980223219	2,539414082	0,976233724	4,825756085	0,918568955	2,691756315	0,950634296	3,493447969	0,998221517	2,024917519	0,983351855	4,279696705	0,995219516	3,259968111	0,924906348	3,886572337	4,32008619	2,642442815	2,615585198
KIAA1143	10,02022591	0,850878102	3,542837786	0,940470976	36,00802761	0,912451334	6,003732605	0,92933685	12,74512957	0,989274311	3,134710642	0,862251771	15,14467253	0,55875404	5,510790718	0,656284794	13,94490105	23,01412676	4,32275068	4,773285195
TMEM42	18,33623316	0,76525308	3,602176054	0,994888597	11,76722996	0,729348423	4,184345207	0,991817135	10,04611967	0,893773567	2,392067275	0,997634703	4,732283172	0,952766521	15,27798985	0,846799283	7,389201421	15,05173156	8,835028562	3,893260631
EXOSC7	10,85039738	0,915032244	3,522242026	0,959640676	11,85462022	0,955354846	4,866891439	0,971777244	11,5837505	0,852520047	2,977142116	0,919949799	12,72605446	0,721678382	5,063810924	0,990898139	12,15490248	11,3525088	4,02047652	4,194566733
LIMD1	6,475068762	0,930217066	3,025501077	0,996381328	9,575771088	0,981475009	3,749185884	0,985231868	6,537704696	0,974035179	2,795305011	0,971826275	4,380460563	0,980791926	4,353392719	0,980858833	5,459082629	8,025419925	3,574348865	3,38734348
FYCO1	9,684819598	0,885860733	3,174283031	0,981485632	10,78814695	0,89953647	3,961069238	0,995277334	7,68814658	0,958141694	3,416415929	0,976571974	16,46106891	0,838383611	5,205197687	0,901606597	12,07460774	10,23648328	4,310806808	3,567676134
CCDC12	5,132856903	0,973194679	3,092860965	0,982086476	5,027676367	0,953349995	3,217415185	0,994441166	3,138185973	0,981720801	1,950415446	0,97880412	4,734487907	0,909749349	4,14929836	0,897769991	3,93633694	5,080266635	3,049856903	3,155138075
SETD2	7,058668579	0,886470053	3,39331616	0,974097952	13,57247152	0,952970345	4,514013381	0,99111509	9,209052017	0,963521489	2,71239499	0,905794121	8,383169607	0,885774262	4,514043482	0,784352326	8,796110812	10,31557005	3,613219236	3,95366477
KLHL18	5,648222818	0,966344752	2,974096411	0,966622454	7,322173909	0,97731844	3,207871469	0,99170265	6,710844801	0,963852688	2,300489553	0,985761661	12,75770182	0,807793949	4,871775173	0,934867852	9,734273311	6,485198364	3,586132363	3,09098394
AC104447.1	6,37930402	0,769042305	2,084035581	0,99743401	6,603501354	0,771037329	3,074650382	0,91489809	6,262165	0,950141665	1,995292282	0,989660326	12,63127522	0,791347046	3,577786277	0,859167719	9,446720108	6,491402687	2,786539279	2,579342982
PTPN23	26,6750831	0,72415497	3,799022049	0,944326587	11,94811189	0,878702718	4,253603953	0,989150904	10,87399849	0,842317894	3,587774238	0,957436433	16,07944131	0,773009891	6,104110723	0,98590383	13,4767199	19,31159749	4,84594248	4,026313001
CDC25A	7,695535781	0,932804831	2,897780599	0,973524693	5,873514717	0,997790939	3,248405057	0,965628548	4,915707767	0,97019254	1,864589844	0,949815613	11,40371206	0,787802074	3,611102614	0,927080697	8,159709915	6,784525249	2,737846229	3,073092828
ZNF589	4,378808819	0,96387741	3,731650139	0,951051956	5,230259562	0,987010839	4,007430987	0,947403256	3,958566609	0,970810423	4,035566103	0,98807339	7,251709471	0,989787122	6,557770052	0,895511684	5,60513804	4,804534191	5,296668077	3,869540563
NME6	7,448228799	0,992915921	3,200058309	0,977084239	8,388740868	0,967091731	3,47583405	0,981565055	6,865010884	0,941492955	2,577717521	0,964212951	5,884401884	0,919508068	4,509143379	0,965821847	6,374706384	7,918484834	3,54343045	3,33794618
PLXNB1	15,33605886	0,626890041	3,13202498	0,988482242	11,06742953	0,936423249	4,047612503	0,983023489	10,1799944	0,822535835	3,613353114	0,969387127	24,92860605	0,641485464	6,806325526	0,941292409	17,55430023	13,20174419	5,20983932	3,589818742
CCDC51	8,888543302	0,970388447	4,180265869	0,972304412	10,11176866	0,930674662	5,077025914	0,989564024	8,673415465	0,927304001	3,168031169	0,916420612	9,519303005	0,877582942	7,071724833	0,933157492	9,096359235	9,500155983	5,119878001	4,628645892
PFKFB4	5,121424793	0,946727323	3,110130082	0,997090472	6,860489177	0,967578256	3,230756715	0,984117232	3,260555575	0,993018954	2,47878188	0,995488595	4,010186022	0,930595461	5,898617575	0,999673763	3,635370798	5,990956985	4,188699728	3,170443399
CELSR3	6,168439274	0,841447133	3,51269563	0,926008052	5,633827884	0,881798093	3,466579048	0,971755725	3,858389239	0,995801383	6,430775271	0,671421232	9,815163156	0,837945914	5,162421653	0,821052133	6,836776197	5,901133579	5,796598462	3,489637339
IP6K2	6,56013485	0,982811692	2,93756276	0,976049538	7,427983198	0,987319044	3,34985232	0,996820212	4,985014734	0,965726534	2,411590322	0,958595078	7,182754339	0,987910598	4,103991018	0,947873621	6,083884537	6,994059024	3,25779067	3,14370754
ARIH2	10,02409035	0,859723069	3,336873053	0,977476994	17,17713883	0,751017048	4,171453435	0,983434022	15,14794777	0,771808694	3,210176918	0,926558008	18,31301999	0,703844802	5,410627858	0,865937682	16,73048388	13,60061459	4,310402388	3,754163244
WDR6	6,570269265	0,971625443	3,324053282	0,981456619	7,43047109	0,93524449	3,800022685	0,997155568	6,584078982	0,868822162	3,694125319	0,923216369	9,364198885	0,825064659	6,102129649	0,996527467	7,974138934	7,000370178	4,898127484	3,562037984
QRICH1	7,766827076	0,924124774	3,156221095	0,950190444	8,758479704	0,882717704	3,782098482	0,985083733	7,546667935	0,90926982	2,943453334	0,891855083	18,79456467	0,55279313	5,232335344	0,769949783	13,1706163	8,26265339	4,087894339	3,469159789
USP19	11,77488114	0,842956223	3,433084353	0,984507516	11,98425411	0,881726111	3,882938398	0,996514012	12,63143937	0,75040741	3,221926868	0,952583142	14,19856354	0,91523644	6,633221689	0,950000668	13,41500145	11,87956762	4,927574278	3,658011375
CCDC71	1,782938988	0,970801757	2,447872694	0,935632805	2,179063395	0,967197865	2,649156253	0,942380668	1,666038498	0,989530003	1,951062947	0,998352679	1,866836459	0,973888911	2,983821942	0,968708751	1,766437478	1,981001191	2,467442444	2,548514473
C3orf62	5,725248656	0,952022917	2,571528453	0,994555709	9,240257777	0,93995675	2,83233858	0,999874708	5,515332967	0,973070822	2,386473307	0,998828193	6,716427163	0,840427948	4,684964104	0,808175553	6,115880065	7,482753217	3,535718706	2,701933517
USP4	9,432566487	0,942505701	3,280825021	0,969127341	11,59655971	0,949927584	4,62062542	0,990365649	12,08966374	0,90994629	3,690487851	0,963421914	17,46187295	0,683682005	8,439808538	0,829409282	14,77576835	10,5145631	6,065148194	3,950725221
TCTA	21,01243565	0,617630558	4,166975688	0,990607603	14,65003388	0,931786969	5,149087911	0,975453311	12,34663479	0,880471806	3,418353254	0,947422868	15,26812098	0,773860045	10,35461304	0,798408282	13,80737788	17,83123476	6,886483147	4,6580318
GMPPB	15,37961225	0,581739643	3,264163262	0,99123474	10,88988832	0,969171997	3,904798266	0,998076816	7,751321013	0,997265677	2,983972654	0,989435359	8,892670202	0,890691142	5,603504286	0,993003518	8,321995607	13,13475028	4,29373847	3,584480764
IP6K1	5,281712549	0,975637432	2,712157994	0,986613891	7,312328128	0,987122778	3,348164562	0,998533462	5,474051065	0,977461696	2,272373371	0,978752683	6,642163575	0,959002354	4,383371662	0,963608114	6,05810732	6,297020338	3,327872516	3,030161278
TRAIP	8,549409437	0,962851089	3,175224723	0,98282318	9,96497494	0,895007603	3,694566891	0,997822601	6,76987119	0,823011005	2,79552852	0,994799899	7,798089082	0,900045974	4,482198239	0,954822012	7,283980136	9,257192188	3,63886338	3,434895807
MST1R	19,23261305	0,629278016	4,560027002	0,918922035	9,767537897	0,935911987	4,52078686	0,990963404	10,31948165	0,840245584	4,736604724	0,974355861	13,22110456	0,822293718	9,249459953	0,983320409	11,7702931	14,50007547	6,993032338	4,540406931
MON1A	8,708432295	0,971887972	3,028258022	0,945073852	8,131087973	0,949216514	3,363623347	0,990732356	7,884344076	0,770153127	2,680461271	0,953990176	6,202051979	0,971120612	3,601929685	0,911767517	7,043198028	8,419760134	3,141195478	3,195940684
RBM5	3,734956097	0,998305916	3,271082914	0,979723003	4,676792106	0,97210659	3,744801258	0,947450864	3,362697778	0,9753081	2,66992565	0,984149206	3,837701706	0,942799934	4,173576518	0,984009939	3,600199742	4,205874102	3,421751084	3,507942086
SEMA3F	24,35522643	0,570010936	3,376846296	0,97299262	11,80000715	0,948627459	3,997028136	0,979544593	14,77037797	0,719290141	3,129767258	0,974323323	24,42709527	0,500620132	6,033638098	0,985833934	19,59873662	18,07761679	4,581702678	3,686937216
IFRD2	11,91937219	0,858381672	2,968793327	0,984098135	10,50013244	0,958819238	3,371953944	0,987573938	11,3184542	0,774941007	2,784229778	0,94736373	11,59973111	0,784600183	5,311563371	0,997731288	11,45909266	11,20975231	4,047896575	3,170373635
HYAL3	10,41370839	0,980804205	3,962830067	0,977752441	10,41619104	0,764159621	3,660956065	0,973894137	6,330884309	0,999758844	3,348921492	0,942419338	10,49672599	0,975956312	6,608546644	0,942028698	8,41380515	10,41494971	4,978734068	3,811893066
NAT6	8,284065795	0,996738222	3,958538368	0,955695447	7,652783145	0,98016405	4,546616985	0,994029311	5,992377037	0,854707861	2,730247781	0,95445572	6,733440818	0,932477133	5,190508196	0,998321368	6,362908928	7,96842447	3,960377988	4,252577677
HYAL1	10,00995241	0,943767914	3,770851593	0,970239677	12,48312918	0,64482074	4,535598654	0,986448168	7,632466806	0,879287382	3,318995918	0,940214804	5,764468183	0,907872106	5,533220698	0,976943277	6,698467494	11,2465408	4,426108308	4,153225124
HYAL2	10,44677437	0,93176557	3,582750949	0,973267025	10,92611081	0,924255577	4,343623622	0,976630068	9,311529982	0,795853909	3,013787407	0,965462473	23,22782197	0,631199817	6,293345386	0,877623822	16,26967598	10,68644259	4,653566397	3,963187285
TUSC2	14,02818678	0,889780979	3,109524563	0,973280698	9,00058274	0,99469903	3,222300906	0,99292901	5,552784491	0,973448747	2,345227501	0,991866509	9,276860072	0,885232687	4,267523139	0,970895509	7,414822281	11,51438476	3,30637532	3,165912735
CYB561D2	11,08678152	0,860581352	3,576894809	0,994949555	10,54313941	0,928537046	4,392444917	0,992947584	10,42634636	0,852386421	2,889658167	0,973272956	13,39549378	0,509477331	7,068098022	0,92233286	11,91092007	10,81496046	4,978878095	3,984669863
TMEM115	2,989664693	0,988474563	2,909954703	0,960066511	4,319984657	0,985685039	3,319515107	0,99889989	3,039269668	0,950162333	2,264943505	0,967016514	4,007286959	0,951854249	4,006010071	0,990175167	3,523278313	3,654824675	3,135476788	3,114734905
DOCK3	7,134482768	0,862588418	3,790072871	0,58105973	4,839682102	0,663135623	3,916659274	0,845575945	3,851415711	0,96350605	5,822142215	0,901918105	3,574163544	0,915093156	4,200703936	0,935005904	3,712789627	5,987082435	5,011423075	3,853366073
RBM15B	6,325509275	0,98037137	3,185478328	0,974876382	6,63367092	0,995771566	3,494867216	0,996087523	4,712010545	0,980899831	2,682241621	0,98025416	5,627723386	0,990307106	3,802283248	0,961339674	5,169866966	6,479590097	3,242262435	3,340172772
DCAF1	7,51459324	0,903338501	2,849640542	0,994825067	11,67884969	0,999259005	3,235840928	0,990143471	11,62482626	0,944812313	2,543973327	0,948906104	17,9172026	0,687655233	4,743138485	0,925978175	14,77101443	9,596721463	3,643555906	3,042740735
RAD54L2	7,096317584	0,908730182	3,007117568	0,972879079	12,04429264	0,940240141	3,603292479	0,998015639	7,955413615	0,962418896	2,49636302	0,957640864	16,38607329	0,76908289	4,991380507	0,880996162	12,17074345	9,570305111	3,743871763	3,305205023
DUSP7	7,691976714	0,946303213	2,759528615	0,971430373	4,965132302	0,981157413	2,944331292	0,940517297	3,494685254	0,998964801	1,913948509	0,997678511	12,26560232	0,737911893	3,145825462	0,988022369	7,880143786	6,328554508	2,529886985	2,851929953
WDR82	6,31222699	0,92231966	3,006226063	0,977556792	9,108261877	0,995784306	3,582143613	0,987610642	7,773980917	0,978214333	2,203652695	0,964662865	3,689526438	0,988706927	3,359541248	0,961316776	5,731753677	7,710244434	2,781596971	3,294184838
GLYCTK	8,802115652	0,886907747	2,784267894	0,99199893	6,337487956	0,948412808	3,841822393	0,788777346	7,668305311	0,755716843	5,342879242	0,797950809	7,446099812	0,967071069	14,55329422	0,763319188	7,557202561	7,569801804	9,94808673	3,313045143
NISCH	10,64937254	0,933978789	3,512176508	0,97852944	9,661338997	0,751101437	3,931864213	0,998290816	7,993372119	0,88258416	4,875221015	0,984587812	19,59140432	0,766808446	5,816213736	0,952171196	13,79238822	10,15535577	5,345717376	3,72202036
GNL3	7,603635117	0,913273902	3,759222883	0,962488948	12,8608121	0,942591023	5,406963011	0,988181304	10,93391644	0,862971548	3,303333486	0,865960701	20,51699278	0,513394989	6,97682498	0,656046172	15,72545461	10,23222361	5,140079233	4,583092947
SFMBT1	5,047968947	0,92680989	2,869084734	0,971597444	8,410577872	0,99636175	3,145256588	0,980354244	6,488821829	0,989149617	2,247057839	0,963109848	6,533026079	0,962324395	3,98205122	0,886893269	6,510923954	6,729273409	3,11455453	3,007170661
PRKCD	11,78008135	0,860159035	3,064325441	0,976058843	11,39629834	0,841307968	3,689782792	0,994329102	15,2856228	0,628695476	2,766900983	0,930364861	20,76164806	0,757542542	5,341470722	0,884039233	18,02363543	11,58818984	4,054185852	3,377054117
DCP1A	4,208107463	0,976597212	2,835552816	0,97511751	7,37134109	0,994027869	3,398644765	0,878139559	5,238414837	0,983489731	2,056384208	0,965022977	5,204174879	0,944790895	3,346277087	0,9548886	5,221294858	5,789724276	2,701330647	3,117098791
CHDH	9,421940682	0,805660393	3,385613459	0,972568971	8,351929855	0,979222769	5,153665457	0,993981103	7,648663611	0,88079757	4,106824168	0,925588076	12,0064474	0,913838217	6,28083545	0,878098923	9,827555506	8,886935269	5,193829809	4,269639458
ACTR8	7,357862881	0,937521057	3,540116962	0,933583156	18,65232218	0,858772485	4,835260881	0,999337221	13,56318986	0,901441673	3,124604112	0,907460518	21,7074147	0,610961603	6,759675249	0,665969919	17,63530228	13,00509253	4,942139681	4,187688921
WNT5A	8,885493084	0,809937673	3,540768761	0,966126992	13,79691008	0,888956826	4,576426512	0,967224536	11,01861112	0,861536719	2,854878136	0,948640578	8,982114674	0,893056842	3,750378842	0,907832114	10,00036289	11,34120158	3,302628489	4,058597636
CCDC66	5,963154207	0,963668297	3,356133449	0,961009748	12,6247101	0,771258235	3,844751334	0,944981922	8,479980601	0,998386881	2,678551351	0,989903027	14,48488051	0,940289175	4,786953167	0,748777267	11,48243056	9,293932151	3,732752259	3,600442391
ARHGEF3	5,824954717	0,949680451	2,718672428	0,989344777	6,523399493	0,972194624	3,220520634	0,990794591	5,378124373	0,972121679	1,801899255	0,96520464	6,205105533	0,951504611	3,52799931	0,907944942	5,791614953	6,174177105	2,664949283	2,969596531
PDE12	9,630320525	0,810375174	3,366807762	0,97235342	19,46268369	0,985192875	4,718602139	0,993458155	10,49111216	0,907280389	2,869578819	0,896972339	11,43526146	0,895337441	4,860079692	0,757075112	10,96318681	14,54650211	3,864829256	4,04270495
RPP14	3,973032286	0,980475894	2,772307647	0,985910271	5,198988123	0,971817241	3,540707756	0,98648842	3,536231591	0,99710169	2,283361806	0,934564223	6,025961906	0,822497364	3,977944246	0,904183294	4,781096748	4,586010205	3,130653026	3,156507701
KCTD6	2,624024571	0,939134526	2,440891813	0,916537687	4,082599871	0,801937359	3,417484204	0,678731288	2,561099584	0,993442247	1,569713231	0,994706369	2,542673931	0,879602885	3,873598089	0,522419913	2,551886757	3,353312221	2,72165566	2,929188009
ATXN7	4,646821059	0,874639736	2,898324542	0,9167327	7,210600692	0,973709851	3,198393256	0,964672514	4,794392733	0,990846941	2,243945069	0,991830384	5,591683117	0,982798037	3,244826234	0,946929	5,193037925	5,928710876	2,744385651	3,048358899
MAGI1	5,389792816	0,981781825	3,052854627	0,978687565	9,642621459	0,904779187	3,752327179	0,985715174	6,677447437	0,889759929	2,770159419	0,935335309	11,02728682	0,811548743	4,38019985	0,851302713	8,852367127	7,516207137	3,575179634	3,402590903
LRIG1	10,2437651	0,8324797	3,654952788	0,968289502	28,02047017	0,67770004	4,531098904	0,992167265	19,88105598	0,722293664	3,791717359	0,911006535	30,62236606	0,689818383	6,874548162	0,830024291	25,25171102	19,13211764	5,33313276	4,093025846
KBTBD8	4,168266136	0,807998444	3,360049529	0,865946753	5,345871232	0,982864102	4,677281109	0,741645735	1,786885409	0,951571506	2,732052814	0,824928378	3,775447714	0,878044192	3,702771009	0,858497628	2,781166562	4,757068684	3,217411912	4,018665319
TMF1	8,988904666	0,831793968	3,871633969	0,966509956	16,49936965	0,965966822	5,170491344	0,950264029	12,44287281	0,863134551	3,150195198	0,855231512	25,18111993	0,586453922	6,495357168	0,619518743	18,81199637	12,74413716	4,822776183	4,521062657
FRMD4B	4,683011609	0,954992309	2,564694826	0,98926164	4,019502129	0,997462385	2,954295264	0,968797259	2,998204493	0,979201956	1,987307742	0,977610305	3,371988859	0,974596869	3,159798849	0,878290908	3,185096676	4,351256869	2,573553296	2,759495045
MITF	5,838750181	0,959547983	2,815279334	0,995161187	16,57724625	0,978017263	3,631515264	0,981243251	11,67410506	0,950113373	2,578622476	0,905725125	15,92473944	0,924537684	4,3289003	0,710963696	13,79942225	11,20799821	3,453761388	3,223397299
FOXP1	6,002427082	0,905145298	3,160083217	0,96573753	10,43839603	0,951998827	3,406201106	0,999738568	6,90689061	0,966580031	2,404531406	0,908039112	7,067430067	0,903848333	3,270996364	0,878567403	6,987160339	8,220411556	2,837763885	3,283142161
SHQ1	6,830025743	0,908298143	3,352192694	0,971369363	18,92528215	0,814674917	4,513995267	0,982974116	13,2975479	0,86541267	2,972926348	0,898725165	14,02764228	0,764156034	5,525980417	0,75733722	13,66259509	12,87765395	4,249453382	3,93309398
EBLN2	2,759930215	0,595141818	1,853377302	0,731592547	2,993318203	0,563954129	3,00141885	0,513496338	2,344367578	0,893683492	1,417199939	0,842545491	2,758962875	0,625542326	2,39351634	0,750187398	2,551665227	2,876624209	1,905358139	2,427398076
ZNF717	3,53532904	0,895208317	2,787293372	0,956967452	4,334818219	0,797926628	3,438505972	0,905262473	3,862353735	0,995869197	2,258137188	0,993340723	4,817972827	0,984670273	4,44164447	0,929804553	4,340163281	3,935073629	3,349890829	3,112899672
ZNF654	3,77405358	0,978251682	2,871819094	0,99417407	4,751009673	0,927036163	3,608479495	0,922855	3,987686408	0,977603738	2,118294754	0,948666435	3,112009371	0,975259317	3,329441839	0,872189707	3,549847889	4,262531627	2,723868296	3,240149294
C3orf38	4,205459978	0,964750114	2,654982935	0,979267145	5,972517343	0,965111728	3,926529788	0,957303186	4,384896368	0,998606308	2,134632402	0,938942105	3,230713372	0,986011483	3,803244595	0,828958707	3,80780487	5,08898866	2,968938498	3,290756362
EPHA3	12,43117392	0,744371503	4,073583728	0,978800113	28,10524024	0,957183942	6,529089814	0,946209319	11,32781015	0,953055308	4,074448877	0,881387701	6,729148224	0,84435121	6,20161711	0,637977034	9,028479187	20,26820708	5,138032993	5,301336771
DHFR2	6,254363596	0,869022765	3,78472287	0,931730255	18,35947695	0,643189811	4,19790872	0,984811403	10,2051917	0,583875589	3,207147846	0,759498724	8,528107879	0,80620537	5,691690901	0,607621062	9,366649787	12,30692027	4,449419373	3,991315795
NSUN3	6,583935996	0,837551818	3,343197619	0,971094573	11,29450119	0,909297217	3,890552719	0,984689716	16,90936011	0,76993978	2,433420844	0,88806834	14,75899308	0,714802459	5,259560636	0,706546589	15,83417659	8,939218594	3,84649074	3,616875169
TRMT10C	4,849867994	0,903626982	3,107149618	0,983866883	7,336903503	0,989046169	3,369167189	0,972944403	7,194802705	0,933586532	2,283687562	0,860312913	8,450315212	0,829963093	4,643589825	0,691425332	7,822558958	6,093385748	3,463638693	3,238158403
ZBTB11	4,152628168	0,958728681	3,212336954	0,990187591	5,896386774	0,957417313	4,031573866	0,959988943	4,272982352	0,977115586	2,450292437	0,966000102	5,220656272	0,98281139	4,620772994	0,832323446	4,746819312	5,024507471	3,535532715	3,62195541
ZBTB11-AS1	7,496101868	0,961760811	4,591657776	0,933345497	6,15856029	0,956113694	4,317682139	0,902758467	3,593819944	0,961768632	2,723110738	0,995742267	3,834731518	0,99572292	4,630317434	0,855821251	3,714275731	6,827331079	3,676714086	4,454669957
CEP97	5,922620141	0,863751149	3,478965542	0,995774105	19,89020853	0,837359488	4,549246257	0,986404146	12,46757718	0,950450576	3,425925688	0,873390701	20,11134008	0,582102646	5,935104169	0,583103635	16,28945863	12,90641433	4,680514928	4,0141059
NXPE3	7,127617803	0,844424952	3,179330999	0,987106067	9,992168635	0,979859432	3,787566626	0,962445432	10,64599594	0,964809009	3,175083754	0,86456781	21,45873018	0,544063821	6,785144614	0,599995022	16,05236306	8,559893219	4,980114184	3,483448812
CBLB	4,803141115	0,973990256	2,90073588	0,987365692	6,140280996	0,952298722	3,183594039	0,980940466	4,614074351	0,989673526	2,385640528	0,966084065	5,952790623	0,978473898	3,871485479	0,88579157	5,283432487	5,471711055	3,128563004	3,042164959
DUBR	5,169762264	0,917153663	3,685055246	0,9890285	5,979347398	0,934608818	4,525802066	0,983188321	5,558758965	0,866822222	3,481484919	0,984355551	5,628506525	0,868804684	6,808556449	0,749334408	5,593632745	5,574554831	5,145020684	4,105428656
PLCXD2	4,217876443	0,875639643	2,651161508	0,957478804	6,174596159	0,746014249	3,187168566	0,865258746	3,323840623	0,921718242	2,644964039	0,845453672	4,44273764	0,997602351	4,058365715	0,85448236	3,883289131	5,196236301	3,351664877	2,919165037
PHLDB2	5,993794509	0,948441717	3,030573798	0,989260114	12,22360808	0,997333574	3,917188543	0,989422105	10,00111344	0,929307781	2,636501118	0,951906641	8,622566255	0,897292295	3,870385597	0,886067829	9,311839847	9,108701294	3,253443357	3,473881171
C3orf52	7,247397979	0,804692479	3,990406142	0,954127305	10,01296354	0,926308628	4,771038395	0,876429132	6,005075288	0,998571518	3,583834305	0,943733854	20,15702035	0,503952671	6,299201042	0,936386856	13,08104782	8,630180758	4,941517674	4,380722269
CCDC80	13,70419192	0,865125314	3,819885484	0,952955173	20,65372592	0,758201953	5,113656476	0,981578774	15,38898518	0,916605528	3,239916176	0,929977277	5,501680668	0,897114616	4,741900354	0,846383929	10,44533292	17,17895892	3,990908265	4,46677098
NEPRO	7,427246664	0,806031355	3,677531642	0,986685884	20,83147074	0,80014434	5,184778507	0,958177115	14,86822255	0,99296568	3,061533911	0,898495376	14,3346072	0,760637053	8,171835267	0,505881755	14,60141488	14,1293587	5,616684589	4,431155074
CFAP44	5,062841444	0,908055564	3,078344465	0,911129659	13,1266121	0,948081726	3,157394199	0,946807694	5,356099072	0,969895063	3,907619929	0,978603162	12,53685914	0,951770529	5,65329808	0,761997704	8,946479107	9,09472677	4,780459005	3,117869332
USF3	6,527756193	0,834170818	2,785662449	0,97289794	12,3950952	0,827597181	3,906500937	0,98910358	10,38073233	0,963023451	2,541372776	0,910539371	22,23756668	0,520574698	4,452434471	0,782478464	16,30914951	9,461425695	3,496903624	3,346081693
NAA50	7,947267086	0,838371888	3,411316808	0,969445597	38,99401999	0,989177892	5,332223627	0,953521528	44,29531528	0,530859869	3,238680848	0,84041574	14,9756828	0,772458712	4,387962324	0,748839108	29,63549904	23,47064354	3,813321586	4,371770217
ZDHHC23	8,621542641	0,723451771	3,846543284	0,992288919	12,67844753	0,962318274	5,227087138	0,981823058	6,720322233	0,987429754	3,891776626	0,931339944	12,948069	0,830629742	9,723445279	0,540995402	9,834195617	10,64999509	6,807610953	4,536815211
CCDC191	10,20220722	0,837854928	3,789267755	0,989647814	12,29088751	0,517771607	4,167810906	0,999958147	8,422568832	0,786403346	4,356423359	0,847586133	17,20471439	0,773747483	7,544314239	0,760211963	12,81364161	11,24654736	5,950368799	3,97853933
QTRT2	5,512377923	0,931106001	3,084605352	0,965646318	11,43621929	0,958992798	3,669626653	0,996924239	8,099050246	0,993483387	2,454916333	0,925945394	14,84349696	0,757983292	5,058887715	0,782182681	11,4712736	8,474298606	3,756902024	3,377116002
ZBTB20	5,88288359	0,904913882	3,160510949	0,975696312	10,85829648	0,96643745	4,054213356	0,917559132	5,352776669	0,978567657	2,402947651	0,996599551	14,39573321	0,645376932	4,595845451	0,753659107	9,874254938	8,370590036	3,499396551	3,607362153
TMEM39A	7,034736089	0,918154455	3,428480469	0,96965435	9,371607648	0,990756805	4,524410803	0,940660679	7,23100992	0,996718708	2,737577698	0,977563227	6,7799174	0,912972072	3,956651372	0,933604298	7,00546366	8,203171868	3,347114535	3,976445636
GSK3B	6,899852681	0,859403029	2,920624246	0,968103919	8,504468957	0,925955512	3,436170341	0,993541478	8,131888623	0,870178654	2,447361849	0,910849171	7,055301659	0,865296121	3,381020313	0,823719802	7,593595141	7,702160819	2,914191081	3,178397293
GTF2E1	4,563381618	0,959888645	2,79312569	0,981262263	7,244645672	0,991342773	3,016495415	0,991582889	5,507735091	0,986064796	2,159922448	0,936865536	7,780105306	0,93548769	3,862202463	0,928655623	6,643920198	5,904013645	3,011062456	2,904810552
POLQ	5,913851302	0,915303927	3,539580872	0,979506874	13,1121727	0,960439389	4,480961678	0,976454468	7,923020959	0,975884197	4,137239057	0,938803588	19,22968485	0,574217382	6,371333315	0,727521144	13,57635291	9,513012	5,254286186	4,010271275
WDR5B	3,316465123	0,927138171	3,337221225	0,974898386	4,065857844	0,978646917	3,535723277	0,90851526	3,278724742	0,938013289	2,893575969	0,997520142	2,489647857	0,968495535	5,583520087	0,830261826	2,8841863	3,691161484	4,238548028	3,436472251
KPNA1	9,260658549	0,763359323	3,555549623	0,958866976	42,96078568	0,898953865	4,853534071	0,979935055	30,52067773	0,614785862	3,14639702	0,867082221	12,92397173	0,762280894	5,557472819	0,787206761	21,72232473	26,11072211	4,35193492	4,204541847
HSPBAP1	4,746008947	0,891362415	3,284994844	0,983966561	6,040112321	0,904444695	4,969412552	0,853271958	4,589087611	0,991865336	2,604867386	0,965009075	5,393755903	0,960757307	5,250162091	0,882242276	4,991421757	5,393060634	3,927514739	4,127203698
SEC22A	5,076270886	0,869237949	3,081471816	0,987121468	9,548727165	0,852580391	3,980380889	0,988072751	6,431839373	0,999703217	2,687307174	0,936946885	8,492716975	0,909373366	3,54049052	0,882911349	7,462278174	7,312499026	3,113898847	3,530926352
UMPS	6,35221434	0,976966292	3,133806887	0,987513284	7,711325123	0,946902551	3,748210388	0,986647647	8,002993823	0,963590147	2,780805951	0,937727329	9,332986094	0,88682742	5,406615403	0,922193516	8,667989959	7,031769731	4,093710677	3,441008638
HEG1	7,640016044	0,90274094	3,094550018	0,964711876	12,09048199	0,965934028	4,326798865	0,991074078	7,5318685	0,971504686	2,688846677	0,971190025	15,10018782	0,818382814	4,4990454	0,884490471	11,31602816	9,865249015	3,593946039	3,710674441
ZNF148	5,152351986	0,933133976	2,77274149	0,987284203	6,495782416	0,986479162	3,240049511	0,97408539	5,208999733	0,972015616	2,098420256	0,912749035	5,235717898	0,949941522	3,387969765	0,884637441	5,222358816	5,824067201	2,743195011	3,0063955
OSBPL11	8,008786771	0,820465707	3,071198916	0,946747795	14,49566676	0,97302957	4,323726685	0,97629419	14,53502041	0,897388839	2,707873374	0,91266654	16,87700484	0,601848292	4,757854586	0,744252971	15,70601263	11,25222677	3,73286398	3,6974628
ZXDC	8,694691493	0,906458679	3,636242465	0,943473328	8,941979127	0,946477998	3,692974706	0,997674619	7,684929261	0,881887464	3,174784711	0,983885769	8,933732686	0,904538151	5,760103228	0,95086743	8,309330974	8,81833531	4,467443969	3,664608586
PLXNA1	10,50662277	0,891611687	3,562804054	0,975057615	8,177975992	0,879108384	3,726472114	0,989581058	5,75349128	0,912745366	3,532338537	0,988403401	19,68528083	0,586981717	6,371686605	0,983157075	12,71938606	9,342299381	4,952012571	3,644638084
TPRA1	8,488795645	0,979817751	3,086216255	0,995162406	9,321576536	0,904797832	3,861225617	0,980857311	8,389513737	0,825252925	2,541746654	0,970488737	12,95404379	0,793714171	5,615886765	0,965940541	10,67177876	8,90518609	4,07881671	3,473720936
GATA2	4,686987284	0,991606542	2,888092395	0,954768516	4,714161579	0,979421559	3,063739391	0,986329844	2,981893233	0,950594144	1,828818663	0,975594367	4,219158189	0,970936904	3,284049779	0,997461862	3,600525711	4,700574432	2,556434221	2,975915893
GATA2-AS1	14,30728265	0,701018902	4,023989396	0,972589469	9,621655959	0,901844298	4,372392265	0,92795078	11,44287363	0,858758608	3,55494541	0,973021951	9,236658151	0,938596715	6,268868949	0,870275139	10,33976589	11,9644693	4,91190718	4,19819083
ISY1	10,41922073	0,953546466	3,330389942	0,947637955	11,00019413	0,920905151	3,719515564	0,891292509	17,96062399	0,809266847	2,51366237	0,918947634	11,44868945	0,627454504	5,798963699	0,95216976	14,70465672	10,70970743	4,156313035	3,524952753
H1FX	18,8702054	0,687654866	3,873037788	0,949941245	10,84916715	0,946004697	4,284524424	0,994427482	10,71382496	0,856963805	2,6857937	0,956183358	13,30202969	0,82723609	4,57384642	0,99666756	12,00792733	14,85968627	3,62982006	4,078781106
MBD4	5,19919448	0,940265441	3,489372113	0,992471105	7,062641055	0,99383771	4,434464244	0,971184938	6,099484046	0,985226426	2,895871779	0,940231282	5,711586421	0,947425147	4,880826903	0,803614769	5,905535234	6,130917768	3,888349341	3,961918178
PLXND1	21,76243696	0,864320592	3,345393699	0,981905995	14,90884488	0,703847841	3,69148166	0,988004147	11,88521329	0,733042887	3,477490442	0,9799804	11,65737822	0,790913082	4,667721428	0,953767619	11,77129575	18,33564092	4,072605935	3,51843768
TMCC1	4,995866951	0,932388392	2,959877506	0,988463268	8,718573151	0,959034221	3,348815294	0,973216966	4,642324163	0,959060472	2,289273522	0,98546684	6,695018627	0,953007065	3,851498663	0,893197447	5,668671395	6,857220051	3,070386093	3,1543464
TMCC1-AS1	7,35107618	0,953408288	2,928246734	0,946125617	9,786066102	0,970617854	3,782113226	0,990515661	5,715134115	0,970790149	2,219591676	0,98493532	6,586127671	0,935832469	5,375768168	0,902157411	6,150630893	8,568571141	3,797679922	3,35517998
ASTE1	3,398832409	0,979131594	3,298035601	0,948301078	3,374057509	0,997647004	3,922075018	0,890428317	2,592573723	0,99590517	2,347615653	0,969703784	4,577161446	0,870919119	4,859157707	0,911234159	3,584867585	3,386444959	3,60338668	3,610055309
NUDT16	11,09829092	0,961757524	4,530044336	0,973018966	8,653605854	0,852118615	5,537395678	0,981440353	6,884808329	0,947304262	3,782943797	0,881985307	12,54277164	0,879333948	8,1896734	0,844755268	9,713789983	9,875948386	5,986308599	5,033720007
CDV3	9,835971748	0,74109387	3,291100909	0,966543942	19,16242334	0,926125043	4,030246396	0,99731882	11,69311415	0,919945751	2,61023963	0,872067366	24,89653206	0,748300869	4,346277546	0,800916954	18,29482311	14,49919754	3,478258588	3,660673653
AMOTL2	5,317494426	0,966959487	2,826135552	0,945339428	5,392894403	0,99880672	3,473635651	0,914228198	3,550595193	0,980642741	1,710223774	0,996132657	4,165300128	0,989407777	2,832414024	0,987427163	3,857947661	5,355194414	2,271318899	3,149885601
MSL2	2,684073182	0,775979544	2,593710517	0,904108358	3,744891486	0,614312316	3,430614967	0,695066304	2,27104203	0,921996258	2,240001811	0,944007598	2,12715816	0,913328712	3,266307184	0,710107873	2,199100095	3,214482334	2,753154498	3,012162742
NCK1-AS1	5,256611034	0,993157969	3,592651675	0,985030327	4,755346361	0,940880681	4,428669302	0,990292203	6,042959422	0,985989687	3,047632478	0,809671708	9,148276133	0,713901721	5,366805238	0,8870726	7,595617778	5,005978697	4,207218858	4,010660489
NCK1	4,699788606	0,980196924	2,981503179	0,994586891	6,414688067	0,98323691	3,893190034	0,961849195	4,756871502	0,937113917	2,061331763	0,921761383	4,913911484	0,942628019	3,63281004	0,875591643	4,835391493	5,557238336	2,847070901	3,437346607
DBR1	3,342858977	0,98730119	3,321385073	0,975773794	5,380899417	0,994669417	4,6592952	0,993133016	4,223143879	0,897382411	2,295685069	0,924865788	3,886927174	0,916399827	4,557024219	0,841789164	4,055035527	4,361879197	3,426354644	3,990340137
FOXL2	6,198168671	0,98262149	2,736155075	0,944567095	6,34143306	0,958448213	2,758454296	0,960418475	3,973004347	0,987299728	2,73268115	0,998268328	1,95369042	0,92345312	3,604278476	0,761972712	2,963347383	6,269800866	3,168479813	2,747304686
SLC25A36	6,796978541	0,837054006	3,611807823	0,998145224	12,54852362	0,888846505	4,785713464	0,936426398	10,08195901	0,961091618	3,075335976	0,918023203	21,31243423	0,580493728	5,948056818	0,642989968	15,69719662	9,672751082	4,511696397	4,198760643
PXYLP1	7,654205466	0,754516392	3,45903596	0,93966309	21,28647645	0,858653681	5,502270305	0,978870951	9,546537498	0,86062633	2,652897338	0,945965997	4,475281636	0,947965236	4,11271442	0,816218699	7,010909567	14,47034096	3,382805879	4,480653132
ZBTB38	7,081480539	0,841795327	3,052506464	0,932189355	11,3224888	0,960417231	3,647124224	0,994410091	10,72225063	0,966691654	2,496114273	0,878386354	10,85236919	0,829735019	3,442118014	0,914074269	10,78730991	9,201984668	2,969116143	3,349815344
RASA2	5,701785796	0,885109755	3,067133817	0,998914023	13,39586591	0,88506772	3,96873233	0,963782667	6,284973461	0,998047201	3,125409886	0,986547152	12,4523124	0,834061946	3,997456945	0,811576246	9,368642929	9,548825854	3,561433415	3,517933074
C3orf58	5,928326096	0,835226874	4,789884027	0,775226317	15,87238346	0,836699573	6,713716787	0,86486047	6,913321965	0,997069035	3,316001606	0,966261521	9,533314672	0,958227374	7,590995974	0,633204553	8,223318319	10,90035478	5,45349879	5,751800407
TM4SF1	9,050280777	0,905085518	3,889545147	0,989822132	14,10310666	0,98711215	6,205159694	0,962149626	10,48925625	0,919676368	2,856822396	0,878044777	13,05591951	0,694518177	5,798070644	0,787128565	11,77258788	11,57669372	4,32744652	5,047352421
TSC22D2	5,081941167	0,92397829	3,358754057	0,899049754	5,739994563	0,979032531	3,663761156	0,922457278	3,335603674	0,993067416	2,894461156	0,938405595	4,074120778	0,988220586	3,416406103	0,950917114	3,704862226	5,410967865	3,15543363	3,511257606
SIAH2	4,81266827	0,935237735	2,849602464	0,964083524	6,305781478	0,84807477	3,537402497	0,899478732	4,087531949	0,969846339	1,82433526	0,98809747	3,753416753	0,983762075	3,199205237	0,999102595	3,920474351	5,559224874	2,511770248	3,193502481
MBNL1-AS1	11,25194816	0,882634318	4,606724852	0,914027445	10,9682736	0,838024285	9,584462199	0,915852798	7,109876035	0,9940638	3,005592816	0,904733338	17,92094015	0,57710806	5,738282274	0,720078995	12,51540809	11,11011088	4,371937545	7,095593526
RAP2B	5,303611094	0,974127693	2,756247925	0,977979732	5,217337708	0,966662112	3,569589168	0,872403351	3,382659116	0,992532192	2,176983516	0,99785419	3,309202932	0,986116948	3,236253968	0,955065157	3,345931024	5,260474401	2,706618742	3,162918546
SLC33A1	9,486508244	0,845541292	3,609548303	0,984710726	28,98815779	0,840527697	4,70914048	0,981977524	12,7464653	0,9511841	3,225575006	0,932049	23,18122758	0,630434253	5,564217227	0,714601901	17,96384644	19,23733302	4,394896117	4,159344391
CCNL1	6,733930456	0,573550157	5,62062221	0,567187162	6,985760735	0,74146526	6,310090173	0,743194246	3,047831442	0,986246059	6,222453138	0,692621264	2,998487178	0,973603065	6,461651053	0,544557545	3,02315931	6,859845596	6,342052096	5,965356192
AC080013.1	3,961700589	0,819097772	3,318029974	0,588119733	4,630865246	0,985017418	3,655776818	0,579875913	3,911990182	0,723669081	3,203663282	0,936781564	1,657557199	0,823728814	3,110868298	0,754662951	2,78477369	4,296282917	3,15726579	3,486903396
IQCJ-SCHIP1	11,63127462	0,86651167	4,066673186	0,940827982	9,520952704	0,89832744	4,525244409	0,941917902	6,209358905	0,87728742	3,801067344	0,953084679	11,62664861	0,710903255	4,329606429	0,819100592	8,918003758	10,57611366	4,065336886	4,295958798
PPM1L	6,846115877	0,896082295	3,394837231	0,978182944	20,45025169	0,794162296	4,795642667	0,989467077	13,18435708	0,926333096	3,058101456	0,924149001	18,37281628	0,774638033	4,992954045	0,803281156	15,77858668	13,64818378	4,025527751	4,095239949
MECOM	4,074964611	0,978416301	2,986080442	0,999913286	7,437466803	0,971925058	3,168886678	0,981558425	4,793725567	0,959613844	2,110836012	0,917237464	4,359547791	0,936622296	3,696681612	0,894420486	4,576636679	5,756215707	2,903758812	3,07748356
ACTRT3	3,466978773	0,928265737	3,365907387	0,72645511	4,274568579	0,984853803	3,581486907	0,93765012	3,727586368	0,997550185	4,509418441	0,895638517	4,663727194	0,817668348	5,437325303	0,748602634	4,195656781	3,870773676	4,973371872	3,473697147
MYNN	4,423470123	0,946753063	3,164160397	0,996010214	6,714286595	0,936951938	3,590863138	0,903616104	4,822681435	0,986978979	2,29694941	0,98046575	4,645639027	0,981801632	4,59874935	0,854685536	4,734160231	5,568878359	3,44784938	3,377511768
PHC3	7,559463696	0,853576873	3,632136143	0,983440687	15,39155533	0,974712116	4,334872163	0,970877782	9,663219406	0,978735519	3,160089294	0,968079116	18,11791236	0,607896425	5,415105928	0,736550847	13,89056588	11,47550952	4,287597611	3,983504153
ZNF639	4,003256522	0,966070329	2,609083428	0,993280262	7,414127928	0,945342357	4,429556038	0,885650426	5,304517598	0,9890435	1,88002216	0,960455034	6,504575697	0,937341844	3,756837348	0,884466635	5,904546647	5,708692225	2,818429754	3,519319733
USP13	6,776017522	0,815828439	3,179978172	0,973586926	14,15281297	0,983323196	3,329879603	0,980029345	19,84860502	0,717949323	3,169159331	0,875708291	7,066715687	0,937469985	3,58325299	0,93793902	13,45766036	10,46441525	3,376206161	3,254928887
B3GNT5	4,516621872	0,915881797	3,304847768	0,991103688	8,825234341	0,927391286	5,057038861	0,856882175	5,636149242	0,981981594	2,981848572	0,957927796	7,315245498	0,934906957	5,326962165	0,627763717	6,47569737	6,670928106	4,154405368	4,180943315
KLHL24	8,334781942	0,764323247	3,319484063	0,992520193	20,18335365	0,656657788	4,658345182	0,94776119	11,93500114	0,826139368	2,807194574	0,888502975	18,10185112	0,635344724	5,132455149	0,698778894	15,01842613	14,25906779	3,969824862	3,988914623
YEATS2	7,641559746	0,89561844	3,219507522	0,981969448	11,28001097	0,953148117	3,787567575	0,993293835	7,545034375	0,995209692	2,58795606	0,999181791	14,9744782	0,884133783	4,476262224	0,932166949	11,25975629	9,460785355	3,532109142	3,503537549
ABCF3	10,49434033	0,999490552	3,331075675	0,965080447	10,60928191	0,940143229	4,060912342	0,984063745	8,750099787	0,850873279	2,676308194	0,936350975	4,167452128	0,901356603	3,537050421	0,9956715	6,458775957	10,55181112	3,106679308	3,695994009
ECE2	12,93602672	0,999059027	3,158721169	0,947718288	10,68445214	0,797273466	4,777618505	0,999497542	6,943537585	0,891182349	3,138983286	0,842063678	9,266372226	0,620034244	6,425587811	0,996205693	8,104954906	11,81023943	4,782285549	3,968169837
FAM131A	9,882835718	0,93587996	3,151664444	0,987176441	9,53834957	0,971859968	3,856657363	0,951713373	9,862704276	0,792003507	2,854510123	0,972553909	12,33918063	0,775182619	5,396838961	0,997772402	11,10094245	9,710592644	4,125674542	3,504160904
CLCN2	11,33004883	0,99717755	4,068408842	0,982427443	7,818477867	0,928412676	4,206559241	0,989163517	5,529020388	0,715592394	4,299895268	0,989522874	11,74848348	0,670106072	8,5183133	0,837645658	8,638751934	9,574263349	6,409104284	4,137484042
MAGEF1	5,599010582	0,989244831	4,242429695	0,953752688	6,929110588	0,90015966	5,014728142	0,990612468	5,980372969	0,884497815	2,765645033	0,92906482	12,88063	0,767775106	5,76842758	0,809861927	9,430501485	6,264060585	4,267036307	4,628578919
TMEM41A	6,505862559	0,891027477	3,199556002	0,975662706	9,098582849	0,916147274	3,632250963	0,939437456	4,856152272	0,996466409	2,183981396	0,982582867	2,866110973	0,998269865	3,938333405	0,918516429	3,861131623	7,802222704	3,061157401	3,415903482
LIPH	4,664187747	0,869187164	3,012327472	0,988036113	8,408570463	0,999648565	4,136377162	0,993584769	3,632418399	0,998233041	2,028583272	0,983922429	22,25260976	0,519405983	5,490137708	0,882919939	12,94251408	6,536379105	3,75936049	3,574352317
TBCCD1	5,834802506	0,9408066	3,458451599	0,97974067	8,297772116	0,92178709	4,065893797	0,995754663	8,568356202	0,985415295	3,023180218	0,957590914	4,251109776	0,960629966	4,733152993	0,923500663	6,409732989	7,066287311	3,878166605	3,762172698
EIF4A2	6,527296313	0,760156006	4,442635307	0,994173871	10,70148991	0,692762544	6,018581286	0,970528522	8,751931785	0,907111317	3,479720282	0,8901323	11,19512219	0,651721908	10,02026059	0,528482651	9,97352699	8,614393112	6,749990438	5,230608296
ST6GAL1	11,45555829	0,54924145	3,460058701	0,959869406	18,42950813	0,842078329	4,797427963	0,965727799	10,50576961	0,974970565	3,12157381	0,922421965	28,14752941	0,514483697	7,193533027	0,759987419	19,32664951	14,94253321	5,157553419	4,128743332
BCL6	7,412117148	0,751086849	3,69104535	0,837910988	6,130907953	0,987620849	4,45043998	0,849892413	4,191812569	0,987747507	2,157069611	0,985971715	3,977179347	0,981703418	4,792505164	0,848747402	4,084495958	6,77151255	3,474787387	4,070742665
LPP-AS2	6,042701461	0,870934166	3,901679723	0,963852439	6,723616129	0,700248149	4,444511515	0,935787426	3,636547884	0,874599378	2,707115677	0,986087054	6,440175675	0,761432399	9,148500876	0,9283947	5,03836178	6,383158795	5,927808277	4,173095619
IL1RAP	7,910413555	0,88004947	3,380313677	0,990788855	27,87637918	0,551309553	5,097294557	0,961216506	19,2160809	0,756339309	3,290965135	0,910532717	25,00871102	0,788168458	4,929373189	0,782988685	22,11239596	17,89339637	4,110169162	4,238804117
MB21D2	3,276860355	0,990355284	2,778443838	0,974244426	3,659229426	0,916641838	3,121298112	0,933719349	2,896249304	0,998144781	1,808918667	0,92489951	2,794945761	0,959743878	2,613746453	0,995908916	2,845597532	3,468044891	2,21133256	2,949870975
TMEM44	7,616550409	0,756231661	3,211555652	0,954596288	5,801433162	0,972093557	3,474573613	0,977073288	6,659033826	0,876309523	2,755862763	0,970159911	6,434957373	0,938706407	4,185702894	0,995488798	6,5469956	6,708991785	3,470782829	3,343064633
FAM43A	10,0214708	0,587810316	3,121974724	0,839450721	6,0899844	0,553879445	3,96156711	0,729202875	2,141212049	0,984750166	2,529747159	0,795525664	2,606556076	0,982027546	4,575540793	0,787442307	2,373884062	8,055727599	3,552643976	3,541770917
LINC00969	4,047559163	0,671442383	3,534860191	0,75595604	4,260156621	0,894859662	3,592048756	0,851331563	3,40126579	0,973313793	4,513455109	0,707013733	3,746022114	0,997003927	4,653600761	0,667068327	3,573643952	4,153857892	4,583527935	3,563454473
TNK2	6,414570225	0,83585347	3,468053146	0,937179699	7,06023441	0,986563327	3,476079613	0,997644944	6,698136905	0,95861137	3,768995886	0,994873487	14,36178744	0,832847304	5,24929136	0,988599635	10,52996217	6,737402318	4,509143623	3,472066379
PCYT1A	9,531446258	0,748131469	3,230597677	0,962550725	12,66426812	0,910055267	3,64171217	0,989407702	18,48890691	0,743078135	2,763297815	0,930573286	14,82013138	0,671623999	4,35901807	0,847408347	16,65451915	11,09785719	3,561157943	3,436154924
UBXN7	7,122310823	0,876741513	3,301688877	0,970160021	16,04010355	0,920849549	4,334311319	0,98409639	13,23901083	0,863210626	2,672404352	0,888480608	9,348208709	0,82743433	4,034718678	0,818705532	11,29360977	11,58120718	3,353561515	3,818000098
RNF168	5,444511257	0,926713466	3,298618385	0,980829555	10,31867193	0,990213261	3,961638936	0,98283769	5,635099519	0,99748856	2,728461278	0,923181909	8,75276309	0,861239842	4,132142336	0,880001682	7,193931305	7,881591595	3,430301807	3,63012866
WDR53	3,503264069	0,965690757	2,754599083	0,947954398	3,603310781	0,909184654	3,108526721	0,954183495	2,731425399	0,997928673	1,979071657	0,978802986	3,131108939	0,934774511	3,591967691	0,943527926	2,931267169	3,553287425	2,785519674	2,931562902
FBXO45	7,573730669	0,848272418	3,080035716	0,979135195	12,05251712	0,941105932	4,056473677	0,923282194	8,412688171	0,995472896	2,324657493	0,917884934	20,14921386	0,524716777	4,674072298	0,759262508	14,28095102	9,813123894	3,499364895	3,568254696
CEP19	5,436525636	0,90220563	3,18663251	0,96515196	8,480557807	0,970218986	4,460525815	0,947040167	10,11846087	0,538926138	2,484196229	0,920950279	11,04482832	0,546054581	3,697212727	0,880561609	10,5816446	6,958541722	3,090704478	3,823579163
SENP5	7,645370405	0,827383735	3,400410053	0,958497541	15,22996287	0,870392799	4,1990434	0,98557484	9,173364355	0,96197569	2,912695997	0,919595176	12,63608904	0,792329995	5,078932102	0,7739924	10,9047267	11,43766664	3,995814049	3,799726726
NCBP2-AS2	6,710800168	0,950316193	3,620817915	0,957106823	6,20266477	0,910542156	3,516180291	0,996445729	4,15395994	0,932163645	2,368809645	0,938647903	6,777296929	0,957251489	4,230098125	0,992919898	5,465628435	6,456732469	3,299453885	3,568499103
MELTF	11,1109585	0,970588272	3,554667758	0,995162974	8,372092761	0,901028926	4,768692867	0,974990888	4,916924302	0,845176238	3,418661475	0,99324255	11,92797971	0,518341046	6,211885485	0,972632996	8,422452005	9,741525629	4,81527348	4,161680313
RUBCN	5,281741067	0,98828655	2,69203903	0,986047702	7,726004365	0,948674382	3,094350119	0,990648614	4,496098212	0,98791365	2,436941509	0,990721882	5,649009352	0,968535043	3,406993889	0,958040151	5,072553782	6,503872716	2,921967699	2,893194574
LRCH3	4,367360436	0,96974038	3,106133282	0,9998659	9,467039997	0,973582682	3,923238215	0,997786677	7,703608003	0,935540285	2,918976177	0,961677091	9,6645151	0,841540957	5,499411479	0,725556066	8,684061551	6,917200217	4,209193828	3,514685749
HAUS3	2,796628758	0,986034459	3,064432133	0,989622816	4,719388314	0,935214426	3,448543713	0,948911669	3,353679385	0,998497505	2,318705197	0,962387299	3,35337924	0,97238713	3,92743085	0,889658769	3,353529312	3,758008536	3,123068024	3,256487923
RNF4	5,634411326	0,973080019	2,831364145	0,980928935	7,042997407	0,976919563	3,312842877	0,996050238	5,014171412	0,962069031	2,228236503	0,959225396	9,040063333	0,958954895	4,386203467	0,913531658	7,027117373	6,338704366	3,307219985	3,072103511
ADGRA3	7,115802556	0,779385707	3,150336773	0,990415615	9,621710179	0,981343657	3,304090287	0,997572855	9,072849647	0,875942259	3,287654924	0,918582893	20,43414332	0,555352091	7,15974521	0,550437358	14,75349649	8,368756367	5,223700067	3,22721353
AC107068.1	6,9226685	0,655297662	3,733890688	0,934685697	9,86574343	0,803131722	5,325195407	0,825759171	19,03605829	0,934161424	4,822325354	0,664407069	11,78437165	0,812410779	5,584599788	0,661057941	15,41021497	8,394205965	5,203462571	4,529543048
BMPR1B	10,95971491	0,826200667	3,587919448	0,740233602	17,35706172	0,951789793	4,399566717	0,927540203	16,14069502	0,815665507	3,117416177	0,779341129	9,192894044	0,56331486	4,147798955	0,752567282	12,66679453	14,15838831	3,632607566	3,993743083
ARSJ	4,642543126	0,873739127	3,840764401	0,68158939	10,20454442	0,978002907	5,089551056	0,969902829	5,870336333	0,991924171	2,178169624	0,993037236	9,583133345	0,948813085	4,081659266	0,953464742	7,726734839	7,423543774	3,129914445	4,465157729
ZNF721	3,706827949	0,867736359	2,986795343	0,939442332	4,574494644	0,930962423	3,236755087	0,913747433	3,25727473	0,956605476	2,588040033	0,968944264	5,333230445	0,925679618	4,609994626	0,710909314	4,295252587	4,140661296	3,599017329	3,111775215
PCGF3	6,352743755	0,931813833	2,896988365	0,94447396	19,28750504	0,750002034	3,775662968	0,996238042	11,56030937	0,928437919	2,881733111	0,928464685	41,41818433	0,517829404	4,125432963	0,883084294	26,48924685	12,8201244	3,503583037	3,336325667
DGKQ	9,839249351	0,518265667	4,462089405	0,960765579	7,458991286	0,994752867	4,209955601	0,975597127	7,170793063	0,986712804	5,025231104	0,902590499	7,945773169	0,829643752	7,294950572	0,928853096	7,558283116	8,649120318	6,160090838	4,336022503
AC092535.1	4,099694667	0,855956398	4,568474554	0,937709292	6,410979578	0,506094589	4,093834548	0,76919925	3,163376085	0,999287448	2,75892017	0,935166026	4,122473228	0,853672243	7,577919356	0,961331868	3,642924657	5,255337122	5,168419763	4,331154551
CTBP1	16,15437055	0,816756874	3,436257981	0,969235749	17,56422798	0,760044662	3,891406823	0,998275682	21,00145562	0,506201063	3,345833927	0,965209809	44,11934093	0,714141686	5,461254927	0,940365078	32,56039827	16,85929926	4,403544427	3,663832402
CTBP1-AS2	4,701102253	0,96726689	3,079975402	0,935626399	6,737584256	0,966868473	4,321765944	0,994032474	5,019370434	0,991597387	2,682673243	0,995931247	7,540812156	0,979732792	4,254001963	0,905572604	6,280091295	5,719343254	3,468337603	3,700870673
MAEA	8,549482986	0,949017191	2,90928647	0,958001814	8,971428274	0,902005617	3,540646427	0,993226909	10,54877313	0,783168357	3,081018276	0,952058621	14,92357053	0,821506217	5,392786099	0,831863006	12,73617183	8,76045563	4,236902188	3,224966449
UVSSA	7,152795998	0,916701965	3,141104187	0,9959062	12,00134992	0,971116279	3,408650025	0,974446643	7,972247407	0,913442106	3,150789868	0,981569335	11,46915683	0,921579796	4,948955995	0,898483912	9,720702119	9,577072961	4,049872932	3,274877106
TMEM129	20,9939414	0,595784182	3,909536869	0,995986182	11,58385374	0,841947067	5,300016512	0,957330654	9,181329155	0,912246173	3,122138794	0,997648738	13,26621409	0,690888214	8,143719745	0,986002476	11,22377162	16,28889757	5,632929269	4,604776691
LETM1	15,26672036	0,843860903	3,268358807	0,978650513	12,2463561	0,92553351	4,004425208	0,983983135	15,66903265	0,660659314	3,363434885	0,947039415	21,33466977	0,627723446	5,6521697	0,95484955	18,50185121	13,75653823	4,507802293	3,636392008
NSD2	9,391166489	0,849589998	3,249192179	0,981559638	16,00289405	0,910180041	3,981488359	0,991830128	12,57808402	0,871726501	3,236113572	0,948880234	27,55322767	0,744311026	5,670506102	0,800308304	20,06565585	12,69703027	4,453309837	3,615340269
NAT8L	5,431742498	0,953377678	3,084360348	0,924378368	4,517623152	0,976592565	2,822119172	0,999373585	3,558820624	0,949933846	2,079702309	0,998168875	3,928523299	0,94634754	3,257081996	0,95514588	3,743671962	4,974682825	2,668392153	2,95323976
MXD4	14,27605114	0,889060134	3,480903286	0,957418893	11,15936243	0,863782439	3,748321364	0,995422381	10,15192609	0,737536717	3,267846553	0,987082275	28,13104484	0,818565294	6,743509932	0,933049629	19,14148546	12,71770679	5,005678242	3,614612325
ZFYVE28	7,804835297	0,907819343	3,155354664	0,976701424	5,138930171	0,959850325	2,932678129	0,998494551	4,616541686	0,986947711	3,172317267	0,989471443	8,035514137	0,905786591	3,876488572	0,986094136	6,326027912	6,471882734	3,524402919	3,044016396
FAM193A	3,645703229	0,995945048	2,792931447	0,995307639	5,035028127	0,989178961	2,771571527	0,991028572	4,101801345	0,988369823	2,429817739	0,999765626	6,218066667	0,987243725	3,657563589	0,97191535	5,159934006	4,340365678	3,043690664	2,782251487
TNIP2	11,69743483	0,884605845	3,882171128	0,948643324	10,31751687	0,876199298	3,750079213	0,978859682	8,751079289	0,981024585	2,677805818	0,99753325	19,14453913	0,858973377	4,459793115	0,99023584	13,94780921	11,00747585	3,568799467	3,816125171
SH3BP2	6,273498424	0,943776096	3,652774731	0,979464836	6,356671208	0,928217431	3,709852225	0,986074763	4,683408434	0,929072376	3,494440026	0,992005278	9,474645326	0,919575309	7,288714468	0,91607486	7,07902688	6,315084816	5,391577247	3,681313478
AL590235.1	5,542395724	0,928420492	2,020097116	0,974077418	5,566058821	0,892112095	2,295033085	0,915165205	3,807563697	0,851511169	2,415060969	0,955838885	7,734352774	0,770209775	3,424479425	0,915972343	5,770958236	5,554227272	2,919770197	2,1575651
LRPAP1	18,99220289	0,799604389	3,877084643	0,975789353	11,9499593	0,803586651	4,838407067	0,979153581	9,900932611	0,971669456	3,571603567	0,936885387	40,24696151	0,53028314	6,706635321	0,965723588	25,07394706	15,4710811	5,139119444	4,357745855
STX18-AS1	5,370903068	0,818204637	3,690471544	0,906319	4,418530056	0,562635603	5,167233795	0,824529633	4,831455787	0,977709011	4,285757707	0,921964489	4,926883201	0,976234884	6,501221916	0,85788993	4,879169494	4,894716562	5,393489811	4,42885267
MSX1	11,45634073	0,774890133	3,860362301	0,891899674	10,42332875	0,926483039	4,96461138	0,996963915	14,73426432	0,632930626	2,866917733	0,953469478	23,62390118	0,780183337	5,061944992	0,953730713	19,17908275	10,93983474	3,964431362	4,41248684
EVC	9,61101642	0,90655367	3,373275114	0,962488536	9,537643332	0,947133188	3,421053953	0,992220982	9,750790356	0,960552619	3,776684214	0,964669958	13,63382808	0,914237264	6,151443295	0,953217099	11,69230922	9,574329876	4,964063754	3,397164534
WFS1	12,13327969	0,898836614	3,290877581	0,939289964	11,67145307	0,77365122	3,854073207	0,985490854	10,08131469	0,715690483	2,677284679	0,966185265	11,90912362	0,926809476	4,514996557	0,930515837	10,99521915	11,90236638	3,596140618	3,572475394
AC093323.1	7,948408792	0,821736976	2,9810348	0,921166346	6,164085095	0,994002301	3,201817289	0,921042003	5,797638013	0,989757684	2,190420006	0,983024616	7,702376887	0,73290741	3,503110204	0,927694902	6,75000745	7,056246944	2,846765105	3,091426045
MRFAP1L1	2,690804575	0,999380988	2,636322066	0,96676632	4,230636349	0,929614628	3,286806612	0,987833079	3,393113615	0,958931422	2,092050001	0,935719765	5,348826689	0,91652421	3,760471246	0,911762791	4,370970152	3,460720462	2,926260623	2,961564339
BLOC1S4	5,841798738	0,979111334	3,838525426	0,933449101	6,327337598	0,98995731	4,357426857	0,947423705	3,605984858	0,989136774	2,723241453	0,987120891	4,342832071	0,963479392	4,836552277	0,96756861	3,974408464	6,084568168	3,779896865	4,097976142
KIAA0232	1,923422228	0,940752118	2,173055315	0,969512212	2,839943674	0,925307136	2,509449209	0,863302799	1,943431121	0,971340905	1,760823001	0,992382454	2,24887604	0,939289005	3,181068784	0,854214511	2,09615358	2,381682951	2,470945892	2,341252262
TBC1D14	5,601110157	0,949011932	2,772841997	0,983261581	9,347403669	0,973585006	3,212220525	0,998965201	6,802464302	0,895901202	2,415334357	0,971630849	8,986613249	0,936336484	4,358145191	0,881938165	7,894538775	7,474256913	3,386739774	2,992531261
TADA2B	5,015906871	0,956545056	2,776206259	0,970796453	5,15159278	0,999550233	2,967518326	0,965299556	3,475887694	0,984636551	1,692323724	0,993445685	5,99909671	0,936273408	3,042620222	0,98228283	4,737492202	5,083749825	2,367471973	2,871862292
GRPEL1	9,092191804	0,871986496	3,499181689	0,969467956	19,47243675	0,988780502	4,64106171	0,997957384	13,59178492	0,931653411	2,754353008	0,93860611	14,90881505	0,825767465	7,828020032	0,753397786	14,25029998	14,28231428	5,29118652	4,070121699
AFAP1	10,0871795	0,858914125	3,259320921	0,981268595	14,67022845	0,924164962	3,970952121	0,995361742	12,65672661	0,92008795	3,096683736	0,965293434	34,65078393	0,686062756	5,400999997	0,871491861	23,65375527	12,37870397	4,248841867	3,615136521
SH3TC1	6,222277235	0,892837814	3,079643918	0,986428516	4,790115573	0,982378858	3,330838675	0,938608597	3,525965673	0,94589868	5,236488263	0,898498827	8,600934834	0,797219232	4,999650721	0,843840759	6,063450253	5,506196404	5,118069492	3,205241296
ACOX3	8,895722075	0,889991164	3,230424255	0,979591287	9,309951526	0,795722807	4,340762464	0,970354976	10,13518788	0,904533866	2,941221827	0,991244837	20,06233279	0,618588373	6,085273224	0,886523736	15,09876033	9,1028368	4,513247525	3,785593359
TRMT44	4,362769611	0,979228356	3,659151992	0,923119192	7,597912997	0,961396975	3,868902687	0,980070197	4,992551735	0,894798816	3,244599452	0,997337086	6,142727953	0,989038318	4,899658833	0,941055421	5,567639844	5,980341304	4,072129143	3,76402734
BOD1L1	8,590800034	0,909186353	3,792337011	0,972803248	13,63744571	0,925762481	5,015969465	0,988435468	10,33297385	0,944209119	3,380832823	0,927457182	19,42523076	0,793543445	5,412750946	0,797501065	14,87910231	11,11412287	4,396791885	4,404153238
CPEB2	9,983226175	0,709164587	3,971239426	0,954376306	15,9980183	0,99437129	4,885070423	0,735657444	6,951498839	0,970409973	3,239610721	0,983422724	15,09467729	0,817197595	4,496974908	0,851134629	11,02308806	12,99062224	3,868292814	4,428154925
FBXL5	3,183174493	0,994917455	2,941630746	0,967916136	6,80671389	0,970354549	3,483381709	0,954557618	4,146492336	0,98901242	2,240372654	0,925282566	5,171781489	0,906004511	4,044104698	0,772112361	4,659136913	4,994944191	3,142238676	3,212506227
DCAF16	6,956290263	0,887136164	3,491514917	0,961955542	11,46002197	0,891278788	4,335309311	0,991428995	9,61730647	0,998987912	2,781964106	0,923181297	14,93147013	0,879029006	6,130526145	0,704211764	12,2743883	9,208156116	4,456245125	3,913412114
LCORL	5,85592261	0,871324147	3,604475914	0,988475561	14,27439236	0,897316729	4,955778251	0,973007597	7,053521837	0,947929867	3,119039355	0,856028492	9,619287719	0,888127874	4,394301761	0,654381908	8,336404778	10,06515749	3,756670558	4,280127083
PPARGC1A	2,756934231	0,958854142	3,111006909	0,911146906	8,735915978	0,864312533	3,514149504	0,961409874	7,731217233	0,910124014	2,35869128	0,967904809	7,280029743	0,924540463	3,826789028	0,925891945	7,505623488	5,746425105	3,092740154	3,312578207
RBPJ	7,287528361	0,779610882	3,292585267	0,95835048	20,82899812	0,939398695	4,183561116	0,9793643	17,63345678	0,921541355	2,80252836	0,88415385	15,83709867	0,71947345	4,204648083	0,726912168	16,73527772	14,05826324	3,503588221	3,738073192
PCDH7	7,914488114	0,954758957	3,390113085	0,997296804	8,132378958	0,965207018	4,55591819	0,989844645	6,038130928	0,965453393	2,740946946	0,985719934	8,243220079	0,965077188	4,519671372	0,936957064	7,140675504	8,023433536	3,630309159	3,973015637
AL136537.2	4,760003236	0,72727584	6,106485868	0,984744314	7,828291182	0,942188732	7,323586016	0,645327433	14,15004716	0,724895498	11,15612294	0,581394849	11,88341604	0,64991558	6,813505894	0,908886619	13,0167316	6,294147209	8,984814419	6,715035942
KLF3	5,283531659	0,96163564	3,106449538	0,9727292	9,382643441	0,957099405	4,095647034	0,920283678	5,227995347	0,973037081	2,197250442	0,985412419	9,264775819	0,909971353	4,457096959	0,811955679	7,246385583	7,33308755	3,327173701	3,601048286
TLR6	3,745567667	0,928194411	3,787759108	0,926428501	5,970481306	0,770499383	3,640584151	0,968028947	5,081333554	0,982219143	2,594202899	0,971840211	4,703018796	0,91898252	4,736397509	0,956754872	4,892176175	4,858024487	3,665300204	3,71417163
FAM114A1	8,391408948	0,861934186	3,320105203	0,975152298	27,02924152	0,744681207	4,475668722	0,96549578	12,45756797	0,906375977	2,973901367	0,91107661	27,61807486	0,79794202	4,904556849	0,760309937	20,03782142	17,71032523	3,939229108	3,897886963
CHRNA9	5,782778056	0,882730793	2,721839038	0,971843138	9,718228162	0,984783702	2,904034864	0,995178376	9,144794319	0,992133664	3,255550675	0,821327309	8,347504155	0,95925993	6,905033892	0,676221874	8,746149237	7,750503109	5,080292284	2,812936951
APBB2	9,264464467	0,750829587	3,593441461	0,964424718	16,11163249	0,914003314	4,605495226	0,98682382	17,30444444	0,782852365	3,326255691	0,879194049	34,96542948	0,594641738	6,068268321	0,70793608	26,13493696	12,68804848	4,697262006	4,099468343
NFXL1	5,394780679	0,922101897	4,183021985	0,976331973	8,947866686	0,988588913	4,591848351	0,975182303	5,794750598	0,941821335	3,304567833	0,988805975	7,541638737	0,949770849	5,561593701	0,800752427	6,668194667	7,171323682	4,433080767	4,387435168
NIPAL1	9,206112806	0,676830651	2,914311257	0,982134564	13,37763448	0,998698167	3,519417109	0,990399144	7,156904536	0,924224067	2,507139046	0,869047175	5,616600909	0,96308574	3,795125709	0,792940676	6,386752722	11,29187364	3,151132377	3,216864183
TEC	4,068063711	0,920416911	3,272567901	0,987536983	6,935722454	0,953449736	3,432051981	0,948012195	4,992539626	0,961070024	2,842994939	0,979255969	4,771289659	0,941248992	5,054896096	0,818582756	4,881914643	5,501893083	3,948945518	3,352309941
FRYL	6,310569488	0,879672894	3,179601694	0,960153737	16,43201963	0,878439683	4,576626401	0,98292437	9,901356202	0,972263632	2,939264433	0,933864027	17,80070951	0,658106039	6,426120059	0,644989955	13,85103285	11,37129456	4,682692246	3,878114047
DANCR	14,91917797	0,642705115	4,520840672	0,862475395	22,90785847	0,719148066	4,375428406	0,991476723	19,51137829	0,850516881	3,530410683	0,948534966	16,26257879	0,879167434	9,764958066	0,590870046	17,88697854	18,91351822	6,647684375	4,448134539
SCFD2	11,28485683	0,760958957	4,00193287	0,93484857	13,29737665	0,84369774	5,234224567	0,965815844	14,01223217	0,687174958	4,011048326	0,974157326	20,50527619	0,74133108	8,513542675	0,756535528	17,25875418	12,29111674	6,262295501	4,618078719
FIP1L1	9,281101412	0,86402663	3,263724595	0,953590194	15,00972384	0,881752446	4,02730321	0,998391856	7,556953179	0,972619306	2,530878253	0,897529088	12,73637029	0,783414899	4,634576319	0,871165889	10,14666173	12,14541263	3,582727286	3,645513902
CHIC2	5,976568794	0,850395703	3,452357968	0,99554542	9,104979566	0,971707308	4,122704889	0,964809139	6,195348905	0,814728364	2,289715585	0,953550064	7,257496541	0,684910243	3,908911728	0,981268284	6,726422723	7,54077418	3,099313657	3,787531428
TMEM165	9,016029886	0,816629694	3,174043773	0,982529443	10,89461761	0,930997304	3,721827099	0,992984888	12,63094474	0,774572278	2,821969849	0,91276111	14,08542881	0,694360758	4,438581696	0,812839545	13,35818677	9,955323746	3,630275772	3,447935436
CLOCK	7,332038858	0,758456068	3,128446184	0,978957717	24,08114698	0,99859662	4,337460087	0,984265735	19,3341244	0,974726135	2,700125134	0,934191264	11,24663235	0,915735015	4,372856637	0,927316787	15,29037837	15,70659292	3,536490886	3,732953136
AASDH	3,631686578	0,931297497	3,23897586	0,997020329	6,400201507	0,998709229	3,779515992	0,977529518	5,082241889	0,989631502	2,847085841	0,959832179	5,681651436	0,947383831	4,081777959	0,944144058	5,381946663	5,015944042	3,4644319	3,509245926
REST	6,632906957	0,902508233	3,086720876	0,984512843	14,49190338	0,979645241	4,073215893	0,978370895	9,836789589	0,970868419	2,783236028	0,909166641	8,131482926	0,959980137	3,906163487	0,895115741	8,984136257	10,56240517	3,344699758	3,579968384
NOA1	7,945744574	0,937489477	3,65572971	0,97678348	11,28827163	0,905146205	4,44434356	0,99622577	8,191226438	0,778638334	3,134678615	0,896436829	8,29843482	0,840728632	5,765857415	0,804607722	8,244830629	9,617008102	4,450268015	4,050036635
CENPC	3,541036463	0,943423449	3,16461709	0,985053688	5,115038632	0,966908902	3,470294944	0,92708345	3,863083968	0,971322818	2,27975738	0,973721315	4,531969818	0,84304762	3,433265126	0,807291865	4,197526893	4,328037547	2,856511253	3,317456017
YTHDC1	7,297922594	0,944790129	3,162488187	0,978702453	11,47326133	0,945860725	4,020640316	0,968192566	10,47766542	0,928547661	2,920979163	0,9156956	17,40457793	0,703677671	4,519429256	0,819686031	13,94112167	9,385591961	3,720204209	3,591564252
UTP3	5,848397948	0,950395515	3,338235179	0,952840899	6,266020969	0,946877598	3,864936704	0,991725837	6,03247112	0,958681468	2,988242476	0,872317405	9,125190028	0,911083757	4,811774825	0,833934806	7,578830574	6,057209459	3,90000865	3,601585942
ANKRD17	5,485373986	0,943871271	3,014323511	0,965308356	12,11621625	0,960328715	4,359827488	0,986983814	8,862017277	0,960855395	2,563806914	0,913844346	9,666846934	0,899356486	4,473956787	0,852530828	9,264432105	8,800795118	3,51888185	3,687075499
G3BP2	8,443054066	0,826071773	3,134248249	0,958146882	18,21601562	0,96984382	4,05821449	0,982393177	15,48251855	0,914043806	2,962111742	0,864473391	13,78769015	0,699832214	4,69569601	0,77052722	14,63510435	13,32953484	3,828903876	3,596231369
SHROOM3	6,567621355	0,929035263	2,732084903	0,988126461	7,869923311	0,984578083	3,337533197	0,993603038	7,255536903	0,976775546	2,489991935	0,967268875	8,9373575	0,956360363	3,819522972	0,929548649	8,096447202	7,218772333	3,154757454	3,03480905
CNOT6L	6,785121292	0,767544339	2,961311597	0,986087899	14,16132263	0,935134025	4,014617926	0,979233269	11,65603403	0,885835078	2,259758748	0,925556506	12,88383164	0,812300703	3,698386834	0,766556506	12,26993283	10,47322196	2,979072791	3,487964761
BMP2K	7,14852471	0,807624858	2,963491942	0,97918398	16,5744613	0,919331754	3,796050863	0,996197835	11,75267541	0,945328053	2,699574011	0,941109296	8,613212007	0,947330842	3,730733595	0,85940695	10,18294371	11,86149301	3,215153803	3,379771403
THAP9-AS1	6,34316568	0,863346457	4,023987463	0,974398078	12,6519548	0,790261556	5,046283791	0,761242628	7,099788509	0,980459062	2,706620542	0,950251789	20,90907586	0,848111838	7,050154513	0,576241184	14,00443218	9,497560241	4,878387528	4,535135627
THAP9	5,869628046	0,832821349	3,413969255	0,991204688	9,069768582	0,879737691	4,64515733	0,852481819	5,747288751	0,927999062	2,653002029	0,963722507	6,400405395	0,994505929	5,278078928	0,822657821	6,073847073	7,469698314	3,965540479	4,029563292
PLAC8	11,9276747	0,866585773	3,018710993	0,966889882	22,06695799	0,781481382	4,30977218	0,988852274	24,59356523	0,743799907	2,835764439	0,91180646	7,47465295	0,955550325	5,808375985	0,724646116	16,03410909	16,99731635	4,322070212	3,664241586
HELQ	4,719950007	0,964118585	3,72668367	0,977290002	9,054581477	0,971463129	4,822410197	0,954001234	4,756878355	0,921722697	2,953952541	0,971445831	8,16197551	0,855839892	6,980099024	0,674670376	6,459426933	6,887265742	4,967025783	4,274546934
ARHGAP24	4,355633251	0,960669417	3,169640635	0,940595821	7,305061013	0,948466064	3,577332016	0,984276064	4,930394102	0,976991049	2,396145876	0,987916279	5,469109195	0,992351035	3,308460208	0,864863764	5,199751648	5,830347132	2,852303042	3,373486325
C4orf36	3,904803123	0,901212768	3,910756879	0,976866538	8,721459872	0,523348764	5,705050369	0,824912473	7,957374986	0,642384423	4,756603826	0,85878618	8,579644848	0,534022788	15,13529138	0,628825353	8,268509917	6,313131497	9,945947602	4,807903624
AFF1	7,973663012	0,905860424	3,298408887	0,973159965	12,28352928	0,869916195	3,940523056	0,993875576	9,290733014	0,940450804	2,7735593	0,893276097	10,44584405	0,897108971	4,137246232	0,794037842	9,868288531	10,12859614	3,455402766	3,619465971
FAM13A-AS1	4,412756421	0,730977056	2,98531614	0,917990847	6,580789144	0,799894365	2,694864909	0,801618976	3,371873591	0,815414248	5,269747388	0,855699104	8,190271277	0,570058773	4,786289202	0,580127984	5,781072434	5,496772783	5,028018295	2,840090524
FAM13A	4,802450409	0,912435865	2,711101126	0,992820608	8,677496451	0,91128943	3,28149803	0,951187904	5,489063447	0,986123668	2,151892032	0,985565333	12,56142838	0,758524347	4,084207722	0,912373402	9,025245913	6,73997343	3,118049877	2,996299578
TIGD2	3,132542794	0,989124419	2,636713496	0,978105424	4,538370503	0,868511803	3,238007324	0,96951167	2,870787279	0,999687721	1,970589024	0,960227559	2,111096682	0,977575878	3,928682834	0,874215223	2,490941981	3,835456648	2,949635929	2,93736041
SMARCAD1	6,711663729	0,842615321	3,265640461	0,989013801	17,8479318	0,917530036	4,935178817	0,959047263	13,57826521	0,863433577	3,284375542	0,816047815	10,08656619	0,794810107	4,531805459	0,803041241	11,8324157	12,27979776	3,9080905	4,100409639
DNAJB14	8,407212366	0,772191901	3,583913061	0,995902497	42,31722757	0,944802631	6,597623537	0,947502628	15,28855821	0,856115097	3,498527116	0,860941536	27,63446217	0,534677159	5,956266771	0,511457944	21,46151019	25,36221997	4,727396944	5,090768299
FLJ20021	7,227474034	0,999146362	4,65674517	0,928121478	6,954159588	0,61201916	4,683702728	0,991481083	4,347299658	0,961031178	2,388525593	0,923252879	6,274782012	0,813483498	5,264075339	0,937194643	5,311040835	7,090816811	3,826300466	4,670223949
NFKB1	9,753203556	0,834314239	2,951828939	0,943599558	13,20197283	0,974473214	3,449173217	0,991128617	14,97675313	0,792632478	2,504896888	0,91635206	7,484231216	0,965491139	3,755296914	0,928015292	11,23049217	11,47758819	3,130096901	3,200501078
TET2	5,212136886	0,978475929	3,263636522	0,98571048	6,229073411	0,953047536	4,144161916	0,979512044	4,119581855	0,995225927	2,375856296	0,993248732	5,264663478	0,987478694	4,546599953	0,838478708	4,692122667	5,720605149	3,461228124	3,703899219
SGMS2	8,470387975	0,737843845	3,206869864	0,976638366	19,87447852	0,965317702	4,422263509	0,969997998	18,5710536	0,973750933	2,755942866	0,877181928	23,14067648	0,519148444	4,367542807	0,710053545	20,85586504	14,17243325	3,561742837	3,814566686
SEC24B	6,259964501	0,899859872	3,1326421	0,964152187	17,59904747	0,843911066	4,25141623	0,996296917	10,74174704	0,929208275	2,597584076	0,901152623	3,352727407	0,973082324	3,366668831	0,896548869	7,047237223	11,92950598	2,982126454	3,692029165
GAR1	7,755756255	0,950934634	3,585938644	0,926015272	12,5236146	0,932186878	3,803051365	0,918545479	12,03486863	0,922733978	2,44265882	0,878821343	11,87461677	0,847307728	3,76116324	0,885661969	11,9547427	10,13968543	3,10191103	3,694495005
ELOVL6	6,182565254	0,857216896	3,420656711	0,981993283	16,00331798	0,979284624	3,615977629	0,973844278	14,34220085	0,845981441	2,731262458	0,939209713	6,52087572	0,898516147	4,019326058	0,85712924	10,43153829	11,09294162	3,375294258	3,51831717
TIFA	4,466683797	0,945481677	3,356057899	0,989711118	7,684274248	0,901428558	5,978003267	0,877067628	4,43112063	0,980145761	2,471505512	0,873672415	4,474194833	0,941849184	6,172045463	0,700827418	4,452657731	6,075479022	4,321775487	4,667030583
ALPK1	5,229098005	0,985669553	3,780394697	0,968472088	8,426564912	0,935498038	3,61751258	0,993835965	5,795146836	0,98948641	2,975977743	0,907339352	13,11817484	0,902947246	6,149247691	0,695800342	9,456660839	6,827831459	4,562612717	3,698953639
ZGRF1	5,86520484	0,870091069	3,82538987	0,985676014	9,722165058	0,849525227	4,938605588	0,934305029	7,085966356	0,888001107	3,87669772	0,959926998	17,47777819	0,510663023	7,046492424	0,589567277	12,28187227	7,793684949	5,461595072	4,381997729
UGT8	6,903875481	0,784453395	3,087787639	0,916452235	24,84816749	0,626894161	4,652849391	0,973040614	12,51480231	0,899390499	3,065072918	0,884281898	26,11869962	0,608767919	6,790507433	0,616307159	19,31675097	15,87602148	4,927790176	3,870318515
METTL14	5,886310772	0,841229206	3,568109808	0,969048551	10,91929019	0,940438092	4,280377161	0,980089774	8,088899916	0,944191643	2,868969514	0,890521934	10,1434959	0,859532832	4,315058789	0,790690473	9,116197909	8,402800483	3,592014151	3,924243484
USP53	6,808676532	0,803810489	3,454800818	0,973052891	8,646634167	0,960957638	4,684449469	0,980289521	11,94467669	0,878416016	3,054072348	0,932048544	13,84758632	0,932130209	4,897880157	0,690454077	12,8961315	7,72765535	3,975976252	4,069625144
CCNA2	11,06556459	0,765168383	3,011253033	0,964854022	39,87083577	0,708278948	3,962371574	0,984651676	19,80370807	0,680266626	2,834653727	0,898747153	25,08875921	0,652146303	3,474095451	0,871187066	22,44623364	25,46820018	3,154374589	3,486812303
BBS12	2,381191379	0,884279424	2,626357744	0,96484438	3,859462632	0,779172347	2,94310389	0,919929628	2,316647325	0,997353834	1,750312207	0,985814125	2,728739441	0,85079037	3,205494989	0,995980839	2,522693383	3,120327006	2,477903598	2,784730817
NUDT6	6,0918146	0,976995177	3,377479137	0,960625074	7,851735952	0,736196815	5,497817106	0,995501122	7,925459891	0,949011226	4,427145806	0,64771365	6,868347089	0,678022598	7,36593506	0,798077047	7,39690349	6,971775276	5,896540433	4,437648121
SPATA5	7,669860853	0,832484193	3,618177567	0,953139241	41,15446027	0,825009753	5,195344966	0,984497448	16,8240196	0,959527075	3,653150235	0,85338373	25,26613213	0,652857285	6,437524133	0,632203801	21,04507586	24,41216056	5,045337184	4,406761267
ANKRD50	4,184116006	0,964350665	3,180348952	0,983605631	5,957466504	0,995557684	3,965262952	0,939159885	4,160926674	0,998705838	2,247367833	0,96439043	3,852186184	0,988309543	4,013963838	0,951413	4,006556429	5,070791255	3,130665835	3,572805952
FAT4	4,816792813	0,939696861	3,475962246	0,973559392	10,22874074	0,879762074	5,321397662	0,983595622	6,623886911	0,977158112	2,91541286	0,937304544	6,46270394	0,953235892	6,348196658	0,824580177	6,543295426	7,522766779	4,631804759	4,398679954
INTU	8,591594461	0,905211515	3,477746721	0,986514853	15,81886701	0,977820371	4,891545193	0,991861761	12,88067594	0,95582994	3,148576248	0,918220453	16,86633837	0,724519292	5,723222808	0,760869072	14,87350715	12,20523074	4,435899528	4,184645957
PLK4	6,637703574	0,862010914	3,026971585	0,9898944	10,34916908	0,984641537	3,638510529	0,986106319	8,687121407	0,983126004	2,502385901	0,984660731	5,48768418	0,975983247	3,618114798	0,875084498	7,087402793	8,493436326	3,060250349	3,332741057
ABHD18	7,134132017	0,858821748	3,594493386	0,9479106	11,95971028	0,869642568	4,178580118	0,964717597	10,83596323	0,90407927	3,641185786	0,857384669	9,332850456	0,852596145	6,061150188	0,683951859	10,08440685	9,546921147	4,851167987	3,886536752
JADE1	4,885748711	0,986130898	2,753488379	0,995250805	6,295245861	0,97098587	3,558101472	0,968949744	5,00256781	0,983182978	2,24574015	0,968510053	5,966252178	0,911548539	4,574988918	0,941631772	5,484409994	5,590497286	3,410364534	3,155794926
PABPC4L	5,754785052	0,934507213	3,754330847	0,986735668	7,655064811	0,931529964	6,368846466	0,644332019	12,21983448	0,725722347	2,491249983	0,957168473	11,1712921	0,978892294	5,147569733	0,734231594	11,69556329	6,704924931	3,819409858	5,061588656
NOCT	4,978696553	0,912420889	3,911233541	0,895576602	7,654829301	0,908455208	4,486657258	0,824520944	3,452035847	0,969068693	2,020012087	0,977328927	3,27361762	0,964193636	4,857613057	0,945960142	3,362826734	6,316762927	3,438812572	4,198945399
ELF2	4,919492824	0,985365579	3,462044697	0,956940473	7,13710093	0,994147555	4,942988526	0,990700144	4,584546527	0,997995319	2,960771726	0,943581352	6,856844788	0,962590442	6,195231708	0,724062925	5,720695658	6,028296877	4,578001717	4,202516611
RAB33B	10,76918002	0,724005726	3,463529411	0,997689892	27,81708697	0,633640404	5,055624788	0,952678616	6,362948624	0,895512522	2,671961168	0,911222258	8,461178726	0,9414761	4,474302412	0,840633092	7,412063675	19,2931335	3,57313179	4,259577099
MAML3	3,843186949	0,996966097	2,47811654	0,975173821	5,535952071	0,964885807	2,933340036	0,982082334	3,09946643	0,990436917	2,129285474	0,994191157	1,894343497	0,890263926	2,777278695	0,966310313	2,496904963	4,68956951	2,453282085	2,705728288
TBC1D9	11,38156641	0,743898578	2,996930257	0,987599765	19,64991694	0,873103799	3,889002092	0,975891162	14,81765467	0,882858931	2,775654343	0,940426023	33,91713944	0,757511963	4,872414432	0,827761253	24,36739705	15,51574168	3,824034387	3,442966175
RNF150	6,605333863	0,930641774	3,131340721	0,973047297	14,52842966	0,835067266	4,740552469	0,949429635	13,26635624	0,863372791	2,91368126	0,858682984	17,52949385	0,770873078	5,044377291	0,712190838	15,39792505	10,56688176	3,979029275	3,935946595
ZNF330	5,513963293	0,982755797	3,151037152	0,979815862	7,481371223	0,912948109	4,071280711	0,969714913	5,713671945	0,972910549	2,361569453	0,924774144	5,960042461	0,920499733	4,404864598	0,976377563	5,836857203	6,497667258	3,383217025	3,611158932
USP38	5,104216744	0,952986082	2,883759703	0,979747857	7,302559102	0,987178032	3,316687134	0,977435331	4,756418276	0,989106479	2,196310031	0,953678872	6,195418592	0,980249917	3,576273342	0,921933862	5,475918434	6,203387923	2,886291686	3,100223419
GAB1	6,142186476	0,906373901	3,220453501	0,98137114	9,051414127	0,983493375	3,956249083	0,9788287	6,979488909	0,994485289	2,705439492	0,948878984	7,661496164	0,872878946	3,52367756	0,877181586	7,320492536	7,596800302	3,114558526	3,588351292
OTUD4	7,859786429	0,829094951	3,240139519	0,994087034	19,42079821	0,958376549	4,629391703	0,938028182	13,03372342	0,861399012	3,139471792	0,922208609	4,280722413	0,955477292	3,51562879	0,763908048	8,657222916	13,64029232	3,327550291	3,934765611
SMAD1	5,166792244	0,982948724	2,845071305	0,830424273	7,474915741	0,986143261	3,426133842	0,987455983	6,737294736	0,93611593	2,25505179	0,889361446	10,10309123	0,949477953	4,157719255	0,858551798	8,420192984	6,320853992	3,206385523	3,135602574
MMAA	9,218991405	0,915480177	3,550624676	0,935673095	10,84099308	0,810731438	4,524663973	0,847326117	12,19201321	0,757068297	3,509020236	0,740437672	13,86978549	0,959224879	5,30991246	0,769607332	13,03089935	10,02999224	4,409466348	4,037644325
LSM6	12,4680477	0,918856555	3,974522714	0,860224987	12,92766455	0,801075247	8,642739692	0,898235593	9,255746829	0,978711224	3,192117588	0,820201893	15,57387184	0,933952064	4,926198484	0,929863047	12,41480934	12,69785613	4,059158036	6,308631203
SLC10A7	4,902723293	0,802662994	3,475559382	0,941791256	7,536939871	0,984978592	4,498950396	0,874404224	9,05374384	0,967134789	3,118127155	0,998257142	9,546517237	0,973875917	5,063227636	0,688982786	9,300130539	6,219831582	4,090677396	3,987254889
PRMT9	4,366602931	0,949916297	3,566625397	0,99056377	5,895693718	0,983437731	3,53820522	0,962795196	5,014134163	0,981884581	2,954504626	0,896615839	7,039114345	0,832552665	5,062969209	0,895562144	6,026624254	5,131148324	4,008736917	3,552415308
DCLK2	7,427619379	0,970748358	5,293033861	0,951499799	9,166110672	0,872928857	5,673249513	0,942100512	6,322031683	0,982597423	7,27273324	0,923467421	22,42725841	0,753775515	7,666598075	0,852080141	14,37464505	8,296865026	7,469665657	5,483141687
FBXW7	5,504877114	0,852325828	3,175422058	0,944426649	6,204917017	0,988258468	3,482779425	0,894283174	2,817334726	0,992121825	2,541677285	0,964421013	4,971094481	0,928352071	3,363671325	0,969987862	3,894214604	5,854897066	2,952674305	3,329100742
FHDC1	3,329511385	0,989291596	2,531652378	0,98618477	4,803225934	0,968014227	2,862517303	0,986912805	3,830306218	0,991956379	2,209537719	0,983818959	4,666590124	0,924306218	3,318301599	0,980626204	4,248448171	4,06636866	2,763919659	2,697084841
TRIM2	4,93336419	0,947180735	3,100951516	0,984250184	7,159394968	0,920831414	4,372094148	0,986126041	5,38399046	0,989548905	2,961737268	0,886523418	10,92043581	0,838538337	5,424348729	0,655041068	8,152213138	6,046379579	4,193042999	3,736522832
TMEM131L	3,324371232	0,992764189	2,374312701	0,98562437	6,368654247	0,95974086	3,265747468	0,993921947	4,788166066	0,947120403	2,171696443	0,955763318	7,560682735	0,912323847	4,613143757	0,776857403	6,1744244	4,84651274	3,3924201	2,820030084
C4orf46	7,981261186	0,819240774	3,33430108	0,988489786	24,70114319	0,952878927	4,968780809	0,955529498	11,06174811	0,964296791	2,370338021	0,90425775	12,96321481	0,570046355	3,842762833	0,762215785	12,01248146	16,34120219	3,106550427	4,151540945
FNIP2	5,103428953	0,881245864	2,800965405	0,99255894	8,108011679	0,938604965	3,388694097	0,99318322	6,27452497	0,995081772	2,129927065	0,982547171	11,17662166	0,640611347	3,880602329	0,894340374	8,725573316	6,605720316	3,005264697	3,094829751
RAPGEF2	6,613978781	0,894785474	2,850071014	0,987100685	7,48471159	0,968049662	3,119895958	0,972271377	3,814867794	0,986082211	1,920636366	0,975989911	3,506784972	0,986278664	2,842829024	0,975503779	3,660826383	7,049345185	2,381732695	2,984983486
NAF1	9,827416677	0,899217376	3,371728648	0,941628479	14,99998344	0,912593685	4,1742818	0,986502154	11,72851068	0,870434351	3,234462443	0,88607589	15,52101724	0,622495363	5,319058445	0,805988893	13,62476396	12,41370006	4,276760444	3,773005224
PALLD	12,42417555	0,774904252	3,039959334	0,977759498	21,12685252	0,75333112	4,209035267	0,993745348	23,80614386	0,703991819	3,195169934	0,895707165	11,73025107	0,8933888	4,52872336	0,793242799	17,76819746	16,77551403	3,861946647	3,624497301
SH3RF1	8,243797054	0,874337848	3,312026639	0,934613047	12,71320255	0,968801522	3,952794702	0,992985598	8,668231251	0,980786509	2,628445804	0,939645627	12,78492708	0,803179284	4,506409677	0,883123399	10,72657916	10,4784998	3,56742774	3,632410671
MFAP3L	7,001709205	0,630346076	3,362796	0,98744115	15,92388254	0,650145066	5,048992692	0,930667194	6,818435358	0,972236087	2,789276077	0,958017261	10,50725414	0,978836172	5,831666172	0,638310006	8,662844749	11,46279587	4,310471124	4,205894346
HMGB2	17,77477099	0,708506888	3,796169925	0,972269588	20,45840108	0,693616535	5,855658755	0,97449092	13,44636681	0,858330063	3,49475139	0,916867879	31,82113561	0,555764712	6,105745518	0,886765191	22,63375121	19,11658603	4,800248454	4,82591434
SAP30	12,37741796	0,96412613	4,310470451	0,931723753	19,90794501	0,764739736	4,656857144	0,977887531	8,296354711	0,928024256	3,220215451	0,820104448	9,904615737	0,843854781	5,133957219	0,929280482	9,100485224	16,14268149	4,177086335	4,483663798
TENM3	11,52377275	0,788946886	3,579619699	0,952918657	14,41708949	0,898022977	4,780239622	0,990100939	13,38855907	0,893318772	3,28819812	0,895194241	10,73760963	0,923404097	4,581083315	0,853776756	12,06308435	12,97043112	3,934640717	4,17992966
DCTD	15,66439056	0,630458606	3,617612423	0,967421764	23,89128872	0,740225778	4,185749317	0,969879641	52,47889663	0,531673215	2,703723992	0,961541053	24,79859127	0,533859034	6,358463964	0,739992603	38,63874395	19,77783964	4,531093978	3,90168087
CDKN2AIP	4,280988844	0,899971784	3,392469561	0,945479899	5,12123712	0,883421093	4,109820515	0,873764824	4,60162077	0,968605325	2,214759864	0,97225559	3,537716385	0,949775412	3,631841151	0,944962672	4,069668577	4,701112982	2,923300508	3,751145038
ING2	5,713374788	0,886084282	3,21181705	0,91945964	7,314568967	0,770634237	3,723410072	0,781095734	2,657702321	0,976318103	1,864727375	0,989195526	4,673180271	0,856727979	3,466666455	0,942775345	3,665441296	6,513971877	2,665696915	3,467613561
STOX2	3,33898921	0,98036709	2,892879761	0,965319632	3,975510959	0,918568889	3,269192315	0,81663873	2,763858045	0,991382241	2,517808687	0,991320081	4,149956896	0,996036906	3,679960048	0,875223273	3,45690747	3,657250084	3,098884367	3,081036038
IRF2	5,24096293	0,989332537	3,092940397	0,96999872	10,19920232	0,963185173	4,177578602	0,961370713	9,572563927	0,795574188	2,506333973	0,945142336	9,721843429	0,992597521	4,08089741	0,782513806	9,647203678	7,720082627	3,293615691	3,6352595
CASP3	5,935889025	0,89909852	3,158038094	0,999008266	14,50122904	0,911840209	5,201200455	0,925870105	13,34133536	0,954242107	2,423945167	0,920191619	15,16281052	0,509555652	5,920140635	0,703320397	14,25207294	10,21855903	4,172042901	4,179619274
TRIML2	8,819653301	0,872793883	4,138879832	0,995696839	7,179294457	0,840354548	4,400177043	0,969376053	5,053359978	0,908096172	2,926136916	0,999131525	10,16232095	0,989298956	5,597761331	0,932965051	7,607840465	7,999473879	4,261949123	4,269528437
ZSWIM6	5,111737738	0,933590193	2,755668219	0,989507355	7,876899812	0,88796113	3,343698553	0,995193756	4,385643884	0,964352424	1,940560815	0,960661291	5,42957142	0,933704171	2,991823548	0,920701299	4,907607652	6,494318775	2,466192182	3,049683386
NR2F1	5,938118147	0,997156666	2,973933545	0,972391511	5,681006177	0,944368841	3,485542639	0,985199141	4,13667019	0,984895897	2,471874071	0,930898392	4,625773946	0,967555885	3,292362244	0,942340325	4,381222068	5,809562162	2,882118157	3,229738092
GRAMD2B	4,128275972	0,975315085	2,552791877	0,950306358	15,97953508	0,946554587	4,650064126	0,956223248	12,75689941	0,968162056	2,558621652	0,908055199	18,43847277	0,541550554	5,198624397	0,838872395	15,59768609	10,05390553	3,878623025	3,601428001
PURA	6,228978655	0,881060091	3,115552613	0,989730258	10,13104039	0,997460701	4,228711911	0,885474017	9,649591828	0,927858718	2,564629372	0,973078195	8,606484846	0,927646498	3,472293922	0,896121095	9,128038337	8,180009522	3,018461647	3,672132262
CCDC127	3,610038262	0,989237912	2,733206741	0,976535521	5,257810869	0,99243244	2,945119415	0,976658253	3,647983628	0,992460799	1,961494739	0,983184682	3,99667145	0,956811998	3,484797901	0,946186459	3,822327539	4,433924566	2,72314632	2,839163078
AHRR	6,345406503	0,911197227	2,85757668	0,977866981	6,064922708	0,986632336	3,109441209	0,979990163	5,799775632	0,982172409	2,796456206	0,999733886	6,399186951	0,98505097	3,709349605	0,979584299	6,099481292	6,205164606	3,252902905	2,983508944
PP7080	8,144072223	0,968654689	3,725000813	0,93856677	7,1811637	0,927983136	3,728767393	0,984809433	4,544806629	0,99586963	2,401781394	0,97248613	6,735213291	0,944409439	5,347302235	0,881512907	5,64000996	7,662617961	3,874541815	3,726884103
SLC9A3-AS1	6,856508587	0,917014844	4,924661251	0,941098811	5,592346888	0,876001364	4,554772349	0,999323398	5,312834411	0,761171556	4,687133012	0,981634496	7,46826421	0,982530803	5,822172213	0,920160486	6,390549311	6,224427738	5,254652613	4,7397168
CEP72	7,774724727	0,867255114	3,495492071	0,989008395	9,019904775	0,937864626	4,250038906	0,995224877	9,732505875	0,887137489	4,339453498	0,981579807	14,39141327	0,874211474	6,247832532	0,953932508	12,06195957	8,397314751	5,293643015	3,872765489
TPPP	4,638927958	0,970182853	2,761987058	0,972673206	7,514749206	0,855692137	3,102178733	0,996287753	5,304641734	0,923394118	2,470133032	0,998103913	2,722588015	0,834887609	3,109239724	0,992457406	4,013614874	6,076838582	2,789686378	2,932082895
AC026740.1	3,934855969	0,968552837	2,062969312	0,991345397	3,2864946	0,970713141	2,511027765	0,987303224	3,200138975	0,997892268	3,606136913	0,864320747	4,92423332	0,995205802	4,838384477	0,821352899	4,062186147	3,610675285	4,222260695	2,286998539
ZDHHC11B	4,029582322	0,944059816	3,737992657	0,850957266	6,443609145	0,835993358	3,929760489	0,979349958	4,561568878	0,812691161	17,98059578	0,615539405	5,251712243	0,854639277	7,604884074	0,533773592	4,90664056	5,236595733	12,79273993	3,833876573
ZDHHC11	4,983733397	0,988795424	2,647679702	0,961470295	5,678361436	0,865912341	2,705532791	0,978740061	4,64756775	0,886854892	3,711580736	0,992777814	7,793165675	0,66946869	4,393349664	0,759791712	6,220366713	5,331047416	4,0524652	2,676606247
BRD9	11,17284104	0,865313837	3,560884736	0,985325088	9,828147387	0,865591548	4,266891125	0,994389204	8,689023261	0,922064997	5,139111619	0,98267988	24,44461343	0,584123227	5,95558989	0,886341894	16,56681835	10,50049421	5,547350755	3,913887931
AC116351.1	7,797549149	0,722128187	3,404311706	0,972303057	5,840965189	0,739075409	4,121669753	0,907560988	2,937008167	0,945809394	2,314948893	0,956489484	3,767298235	0,72111554	5,502605051	0,752180858	3,352153201	6,819257169	3,908776972	3,762990729
SLC12A7	10,62183936	0,898323411	2,978639394	0,980966002	10,70785874	0,87474144	3,534811896	0,986407519	7,759138226	0,785260281	2,975255342	0,974792356	18,15049724	0,755436107	5,227273229	0,989943888	12,95481773	10,66484905	4,101264286	3,256725645
TERT	8,023327824	0,709626904	4,371969916	0,936987703	6,921917429	0,878661861	5,768026783	0,92545248	5,394832893	0,958570799	7,619850172	0,699803846	5,709978502	0,887408036	5,747234532	0,73330771	5,552405697	7,472622627	6,683542352	5,06999835
LPCAT1	2,588709996	0,993103528	2,237115603	0,988269968	2,893094006	0,923408361	2,056299781	0,928302223	2,987810545	0,999601354	2,389385884	0,983125765	4,254234477	0,966466948	3,577002623	0,962407149	3,621022511	2,740902001	2,983194253	2,146707692
MRPL36	6,868586311	0,993502483	3,22543728	0,960959377	8,163440783	0,862611117	3,889812914	0,996195789	8,121076804	0,87305268	2,383713367	0,913571426	11,18909046	0,991187003	5,076551243	0,885257157	9,655083633	7,516013547	3,730132305	3,557625097
ICE1	6,303790989	0,921013154	3,309904892	0,969576015	11,16803333	0,964913461	4,138136788	0,991223107	8,323859003	0,936205119	2,80846672	0,905188277	10,19878583	0,892035542	5,057194841	0,711981016	9,261322416	8,735912162	3,93283078	3,72402084
MED10	7,962451609	0,961526083	3,445449392	0,9881898	7,40612113	0,98435271	4,054160866	0,973626983	6,251401831	0,975199642	2,311609173	0,949863662	12,50966388	0,743830215	5,430705277	0,847206542	9,380532853	7,684286369	3,871157225	3,749805129
PAPD7	6,060172406	0,921772523	2,850015368	0,988526573	5,893291501	0,965482064	3,183696838	0,985137977	5,352905827	0,980560896	2,70795659	0,998031117	5,687098437	0,98658978	3,467167562	0,949552985	5,520002132	5,976731953	3,087562076	3,016856103
FASTKD3	4,092883308	0,970966181	3,067280831	0,980342735	8,814676107	0,982982665	4,18948172	0,985139276	6,194053969	0,945904523	2,517538195	0,926334047	4,865281638	0,956139161	4,312592373	0,873416128	5,529667804	6,453779708	3,415065284	3,628381275
ANKRD33B	6,384621817	0,903186178	2,466524192	0,985590599	5,814554929	0,983238713	2,681574121	0,96955429	3,770980251	0,992941357	1,84847124	0,999931633	5,058837728	0,996384264	2,838147972	0,976358055	4,41490899	6,099588373	2,343309606	2,574049157
TRIO	9,468517656	0,884281269	3,397317411	0,992425615	10,65347124	0,894803136	4,09464786	0,984385232	11,25548824	0,838266676	3,651804382	0,977415919	17,61785259	0,765480769	5,991354765	0,92226124	14,43667041	10,06099445	4,821579573	3,745982636
OTULIN	5,180044518	0,932983936	3,216564085	0,992546809	10,69720408	0,969291407	4,402802163	0,960003572	9,434895461	0,968456368	2,962506982	0,939300272	7,523228493	0,915727106	4,650202176	0,900161508	8,479061977	7,938624298	3,806354579	3,809683124
ZNF622	6,204386465	0,998848198	3,495674628	0,969551998	5,951690975	0,964038904	3,771420889	0,978589368	4,148839307	0,960740969	2,300566803	0,959616062	6,718597221	0,948115068	4,464068636	0,968996429	5,433718264	6,07803872	3,38231772	3,633547758
RETREG1	6,536585755	0,899857966	3,318579134	0,938690613	8,821580926	0,899948771	4,386066331	0,989437422	8,358266969	0,976377802	2,347404233	0,951112249	6,042392478	0,910453607	6,680762067	0,511650346	7,200329724	7,679083341	4,51408315	3,852322732
MYO10	6,380962361	0,954431654	2,938497403	0,97699651	10,45056222	0,970735017	3,835508117	0,994848936	11,06926201	0,954739047	3,010596957	0,935165815	10,02774241	0,938462321	3,922569885	0,92399942	10,54850221	8,41576229	3,466583421	3,38700276
AC026790.1	5,400660488	0,942439241	3,261363468	0,870207993	5,290251603	0,97153109	3,133302457	0,992335202	4,284562143	0,903983926	2,909128782	0,979204931	6,447590413	0,94397049	5,666432755	0,894917699	5,366076278	5,345456046	4,287780769	3,197332962
LINC01021	4,788706912	0,857536487	5,887259176	0,985114695	9,413110716	0,80537451	5,916213623	0,86435976	7,211328925	0,915514912	4,100112982	0,977977439	11,57819302	0,993490501	7,704508261	0,564966674	9,394760972	7,100908814	5,902310621	5,9017364
GOLPH3	8,39236835	0,91183943	3,289274772	0,960871899	14,05323877	0,965141222	4,243087871	0,990857429	10,46766278	0,867823819	2,648083549	0,896842804	16,22006511	0,732307562	4,410090376	0,763983547	13,34386394	11,22280356	3,529086963	3,766181322
MTMR12	6,288731686	0,884749283	2,822243585	0,965778583	10,72265305	0,948185767	3,547289461	0,990376445	7,998769572	0,936026366	2,324412383	0,92271753	3,737216485	0,978783899	2,837126298	0,94531319	5,867993029	8,505692366	2,580769341	3,184766523
NPR3	6,495431646	0,892291318	3,521022073	0,996844024	23,56050896	0,950826559	4,850171655	0,976088632	15,37986239	0,879043347	2,922113816	0,919867407	10,5845896	0,894072972	3,958750413	0,913753165	12,98222599	15,0279703	3,440432114	4,185596864
RAD1	7,660762559	0,870914299	3,558989405	0,974765358	15,73865407	0,981264269	4,842680373	0,948548593	14,34002177	0,964710535	3,080997988	0,848580288	11,81051957	0,843759874	4,896724056	0,845779016	13,07527067	11,69970831	3,988861022	4,200834889
NIPBL	6,905270092	0,886799739	3,318303753	0,959788887	15,5522704	0,961098448	4,391317718	0,987002729	12,57190304	0,900610141	2,83074492	0,879315954	20,95285508	0,674263568	5,055023124	0,722133341	16,76237906	11,22877024	3,942884022	3,854810735
WDR70	9,166122944	0,910001753	3,752859697	0,965082462	12,25182571	0,882494921	4,579171709	0,993377077	13,07482364	0,843101776	3,532898172	0,908628469	29,33628206	0,678929322	7,106422534	0,747846648	21,20555285	10,70897433	5,319660353	4,166015703
EGFLAM	6,254224071	0,942534307	3,105411295	0,984676506	8,337065077	0,979153499	4,103199019	0,991040407	6,774028668	0,935817008	2,393141257	0,96719533	12,08346201	0,85190109	5,679709383	0,792957113	9,428745341	7,295644574	4,03642532	3,604305157
LIFR	7,179468796	0,792403484	3,125302345	0,986926146	19,78416928	0,884586629	4,612534346	0,976594781	17,68199906	0,968362318	3,013224988	0,887795351	15,55001092	0,712716266	4,859307021	0,718682506	16,61600499	13,48181904	3,936266004	3,868918345
LIFR-AS1	6,4032026	0,755622442	4,303608334	0,989203551	5,919760257	0,716785862	6,078573355	0,803385987	5,309943858	0,538524474	3,876583987	0,947412288	2,916600672	0,937403261	7,22167693	0,85407185	4,113272265	6,161481428	5,549130459	5,191090844
RICTOR	6,92859996	0,806276785	3,38003121	0,978216646	20,20408709	0,922674569	4,563723135	0,976181332	12,80469896	0,86251111	3,11145157	0,896366092	11,09591198	0,916693963	4,290953943	0,724947249	11,95030547	13,56634352	3,701202757	3,971877172
DAB2	8,668971623	0,794051299	3,231099173	0,967031177	16,18449279	0,872247198	4,306741954	0,987429479	12,40320088	0,89449378	2,697877455	0,899701042	21,60182118	0,685003527	5,228577746	0,756031542	17,00251103	12,4267322	3,9632276	3,768920564
FBXO4	7,977513436	0,873010534	4,720069453	0,940613312	16,77367796	0,970095778	6,760957744	0,900332079	23,13036622	0,781519661	3,706445858	0,806391668	18,24673876	0,708666586	10,90460007	0,598940517	20,68855249	12,3755957	7,305522963	5,740513599
AC025171.1	5,785832447	0,981615176	3,855584315	0,861625072	6,500730526	0,996389218	4,450411791	0,989609403	3,910828141	0,998143458	3,204004471	0,984781531	5,231341717	0,934958727	4,899298664	0,988120988	4,571084929	6,143281487	4,051651567	4,152998053
ANXA2R	2,684219129	0,864307466	2,455070276	0,97002847	4,762948205	0,739555258	5,17652477	0,782368785	2,79383366	0,864582461	2,943112622	0,881617214	5,00658342	0,775345379	5,415393634	0,86221921	3,90020854	3,723583667	4,179253128	3,815797523
ZNF131	6,355293565	0,932417103	3,313733068	0,99104848	7,866820152	0,984839425	3,87531832	0,918752989	5,472684671	0,983675652	2,350067533	0,981074829	10,9741651	0,754776274	4,311882158	0,893019321	8,223424887	7,111056859	3,330974846	3,594525694
C5orf34	6,119205406	0,908987	3,415100106	0,986148881	9,632144345	0,979289558	3,75778582	0,960475172	7,301943805	0,927169975	3,140577048	0,965702999	9,074857248	0,71174079	5,72154958	0,656049164	8,188400526	7,875674875	4,431063314	3,586442963
MRPS30	7,679384308	0,977227894	3,611834243	0,966926593	12,44291873	0,97896989	4,645374706	0,993490851	9,099488004	0,917532336	2,656142083	0,892530361	12,81606887	0,750674655	5,260777157	0,848680725	10,95777843	10,06115152	3,95845962	4,128604475
ISL1	2,628448734	0,999367417	2,401952417	0,927248515	3,628608026	0,991745838	2,638209423	0,90861126	2,165690155	0,990106417	1,688699873	0,956637228	3,587343836	0,918898342	3,378575806	0,985505173	2,876516995	3,12852838	2,53363784	2,52008092
PELO	5,002149217	0,828994902	2,966274018	0,969373259	5,515065856	0,888629134	3,380595292	0,946958836	3,471407187	0,993743163	1,970515907	0,969499497	3,602442134	0,964831053	3,656098631	0,997578508	3,53692466	5,258607537	2,813307269	3,173434655
AC008966.1	8,616963803	0,893780255	4,229046684	0,965346567	8,960502911	0,769903387	4,809160567	0,980939997	8,892901464	0,708654482	3,131162853	0,918276849	6,166682379	0,96586217	6,363099272	0,79882406	7,529791921	8,788733357	4,747131062	4,519103625
MCIDAS	6,189406412	0,859564037	3,003607905	0,942567759	7,351532314	0,923406508	4,497279649	0,559789095	4,436924689	0,967414969	3,004475302	0,685158991	7,398692592	0,958838782	2,994505516	0,885075547	5,91780864	6,770469363	2,999490409	3,750443777
CCNO	6,039581336	0,991642158	3,34278039	0,900427304	5,637762143	0,914390074	3,89094341	0,979519592	4,074350719	0,939821562	3,177547265	0,93409137	5,819437346	0,932034399	4,349413906	0,999765348	4,946894032	5,838671739	3,763480586	3,6168619
MAP3K1	5,524432245	0,938000911	3,203963321	0,982461821	8,546326998	0,965889628	3,575939742	0,973286469	5,878634952	0,985906159	2,032815581	0,976401876	7,980903542	0,974531517	3,82813124	0,888395629	6,929769247	7,035379622	2,930473411	3,389951531
MIER3	4,159453434	0,958780617	3,046870318	0,997987297	5,591605883	0,992260164	3,757466378	0,94878784	3,336207643	0,970833946	1,905658372	0,98608434	4,564828565	0,953898012	3,654679924	0,885851709	3,950518104	4,875529658	2,780169148	3,402168348
GPBP1	5,457033934	0,94303636	2,954339108	0,988987853	8,868238529	0,96122926	3,774594006	0,961835675	5,642007862	0,995234891	2,193996352	0,89918394	7,078590112	0,888801411	4,181459746	0,836180679	6,360298987	7,162636231	3,187728049	3,364466557
PDE4D	4,614096916	0,954184435	2,968362092	0,971137237	5,615527822	0,983030859	3,593248212	0,970187356	3,986598312	0,991429306	2,08109008	0,967367127	4,226374759	0,986415313	3,498385605	0,894927353	4,106486536	5,114812369	2,789737843	3,280805152
SMIM15	9,033199085	0,809154277	3,738503985	0,935811186	18,21842535	0,951590991	4,891099063	0,964462661	16,14669307	0,896557644	3,236988191	0,778597258	18,99130184	0,646858991	4,405261998	0,717239834	17,56899746	13,62581222	3,821125095	4,314801524
PPWD1	7,308388795	0,876514119	3,405787191	0,965150387	10,85487936	0,836669568	3,567987132	0,977774224	7,80630361	0,982898899	2,896293364	0,902269713	17,29972677	0,510770615	4,098289834	0,769493858	12,55301519	9,081634077	3,497291599	3,486887162
AC008560.1	4,588724624	0,924608653	3,535106453	0,914908381	6,77476961	0,971836845	4,270569394	0,845680467	4,203371957	0,964412885	4,026218718	0,714682947	3,744826754	0,892223537	4,795094412	0,632327356	3,974099356	5,681747117	4,410656565	3,902837923
SREK1	7,224866724	0,921153988	4,221125442	0,967602455	15,95948719	0,889024165	5,165950897	0,970363495	12,97219096	0,874372195	3,353252343	0,906689759	18,36204508	0,697282508	6,399696292	0,740767979	15,66711802	11,59217696	4,876474317	4,693538169
MAST4	5,285862881	0,931825736	2,74425361	0,961419005	4,196846337	0,995930615	2,641945979	0,999493331	3,896688462	0,974773529	1,993587396	0,994924613	3,912590438	0,991709827	2,993345438	0,961223845	3,90463945	4,741354609	2,493466417	2,693099794
AC022107.1	6,266933721	0,932283289	3,448474237	0,994259456	7,070919369	0,92999979	3,648922016	0,980317646	4,061697819	0,980527858	2,304466535	0,992961487	3,598980394	0,935063152	5,188331826	0,910471772	3,830339107	6,668926545	3,74639918	3,548698127
CDK7	5,980065097	0,866197664	3,67844865	0,978962876	24,71304973	0,812584132	5,373129504	0,980204826	15,15342948	0,945425217	2,662136153	0,868567391	20,41856962	0,729588819	4,933243672	0,740934677	17,78599955	15,34655741	3,797689913	4,525789077
MARVELD2	8,257860699	0,919889469	2,721037543	0,978247937	14,40708365	0,925596208	4,421739461	0,950125884	10,95538042	0,928354022	2,249919878	0,994371419	12,03771433	0,588111154	2,872701695	0,857744976	11,49654737	11,33247218	2,561310786	3,571388502
PTCD2	7,801451529	0,787600825	3,66406598	0,968710202	23,92354732	0,793809871	5,140167519	0,968590874	15,17926701	0,925669766	3,187512165	0,895344799	8,402109422	0,932469207	5,232393808	0,809563986	11,79068822	15,86249942	4,209952986	4,40211675
UTP15	5,569398901	0,916866681	3,207394922	0,962354808	12,993293	0,939271878	3,997578899	0,981312126	8,917098853	0,931931329	2,675339153	0,910867765	19,08782981	0,693899992	4,952075565	0,618928467	14,00246433	9,281345949	3,813707359	3,60248691
HMGCR	4,40808671	0,96254141	2,814763353	0,98157336	8,645070608	0,965952113	3,837333449	0,95824414	6,532141578	0,993812571	2,314925268	0,960851671	8,695525715	0,90578698	4,870938846	0,888001656	7,613833647	6,526578659	3,592932057	3,326048401
COL4A3BP	4,989664256	0,941015279	2,825407149	0,991340604	7,090559542	0,99424219	3,31617084	0,979149317	6,794853929	0,983159944	2,461850393	0,957034277	8,366701895	0,880001574	4,274345517	0,894490657	7,580777912	6,040111899	3,368097955	3,070788995
POC5	7,082790239	0,980683685	3,227565034	0,983823456	10,23785528	0,895572494	3,366445191	0,994591753	4,873583783	0,909990761	2,111942824	0,970602597	8,566702512	0,785905417	4,958547068	0,843628779	6,720143148	8,66032276	3,535244946	3,297005113
F2RL1	8,220462066	0,889793343	2,701840532	0,981949205	7,340093355	0,658657102	5,237416308	0,958981937	8,692652921	0,904775748	2,245518082	0,949044551	4,45128359	0,814542707	4,168562148	0,856616216	6,571968256	7,78027771	3,207040115	3,96962842
ZBED3	7,856439846	0,840600685	3,513672297	0,971870485	7,613304309	0,973943233	3,874794284	0,995699212	7,387287651	0,993759662	3,995179057	0,752004776	9,599855837	0,86965233	5,217624626	0,786204902	8,493571744	7,734872078	4,606401841	3,694233291
PDE8B	10,12857164	0,745019686	3,394577737	0,966936738	20,34960193	0,869816495	4,854923719	0,972043597	17,82320659	0,614755344	3,351436401	0,880772645	21,02326843	0,73334805	4,495360453	0,89923241	19,42323751	15,23908678	3,923398427	4,124750728
LHFPL2	5,764488971	0,952882012	2,902554473	0,978796005	5,669662934	0,979666977	3,356812332	0,985477136	4,406160003	0,987184606	2,127248212	0,967752062	5,203790125	0,958453117	3,386099005	0,941534745	4,804975064	5,717075953	2,756673608	3,129683403
JMY	8,05415424	0,869691768	3,273774272	0,984637936	12,94922257	0,998465466	4,344355263	0,984844184	9,435282557	0,910139218	2,587976892	0,935087671	10,29429818	0,878655866	4,561003426	0,804456719	9,864790368	10,50168841	3,574490159	3,809064768
HOMER1	9,61855691	0,766632451	3,674182639	0,967486554	19,86399119	0,866154775	4,729371654	0,970401437	14,91520752	0,823985131	2,847976174	0,951921233	22,66243268	0,576103664	6,447747278	0,586458637	18,7888201	14,74127405	4,647861726	4,201777147
CKMT2-AS1	4,712533644	0,916376802	3,885453801	0,988753832	7,147460928	0,975185251	3,331721291	0,978932718	5,388831064	0,757064211	2,680600551	0,990179454	7,470527655	0,73946181	4,052687234	0,912548079	6,429679359	5,929997286	3,366643892	3,608587546
ZCCHC9	5,049284337	0,956859335	3,451818969	0,991505869	12,83795935	0,868275141	4,772912451	0,904286313	7,789929799	0,970002916	2,709258678	0,954775542	15,73333149	0,693377576	5,395021993	0,845834814	11,76163065	8,943621842	4,052140335	4,11236571
MBLAC2	10,2714008	0,699990091	5,088778798	0,95822065	20,50430784	0,814571205	10,63341028	0,901713271	11,14585005	0,988722702	4,288576045	0,877279862	21,38004717	0,564200935	8,031960569	0,548844738	16,26294861	15,38785432	6,160268307	7,86109454
LYSMD3	6,114746852	0,797611555	3,262714455	0,98465065	10,23406821	0,901453079	4,916193166	0,826962093	8,648664079	0,949491172	2,666702752	0,911612973	9,106936024	0,910090349	3,996803533	0,765078973	8,877800051	8,17440753	3,331753142	4,08945381
SLF1	6,858062939	0,87023502	3,62423408	0,9795434	14,04508766	0,975874946	5,186402732	0,923003445	11,6189705	0,958732672	3,044840172	0,923869273	13,62836942	0,796799176	5,187389092	0,671096388	12,62366996	10,4515753	4,116114632	4,405318406
RFESD	5,319600953	0,852690352	4,016440241	0,970700519	8,814760865	0,819049283	5,360353007	0,893436092	6,465546139	0,987646706	3,490001032	0,711272781	4,338337198	0,940710707	6,496039113	0,798403483	5,401941669	7,067180909	4,993020072	4,688396624
RIOK2	6,151234075	0,936850952	3,464139646	0,958512555	7,938452033	0,995559623	4,323121531	0,935275004	6,299927921	0,968062269	2,342607517	0,902208555	9,811698224	0,714746255	5,555593338	0,775233349	8,055813073	7,044843054	3,949100428	3,893630589
RGMB	3,510121636	0,991625259	2,791634107	0,969960431	4,847713491	0,957572667	3,557575819	0,837173312	2,15976965	0,999337311	2,005421727	0,988914524	2,827383676	0,976249507	3,454211755	0,963409556	2,493576663	4,178917563	2,729816741	3,174604963
CHD1	3,281432311	0,981666977	2,762758759	0,985716826	5,662744748	0,998891373	3,354840963	0,97429633	3,942748902	0,982818309	2,034282921	0,962192464	5,035356135	0,939587537	3,235850577	0,882531642	4,489052518	4,472088529	2,635066749	3,058799861
GIN1	3,723433758	0,970062912	3,318275806	0,953551075	7,202976842	0,969357031	4,872944692	0,973626024	8,224531142	0,982776397	2,386544214	0,925751509	6,860145722	0,913590828	4,2159086	0,761396847	7,542338432	5,4632053	3,301226407	4,095610249
C5orf30	6,428792103	0,856017373	2,958915603	0,994500998	10,43562619	0,977904288	3,90053258	0,916361127	7,208740969	0,951780121	2,377594958	0,907601341	8,517826272	0,897708543	3,754615884	0,839598521	7,86328362	8,432209148	3,066105421	3,429724092
EFNA5	8,783605313	0,84350529	3,025434726	0,958939617	19,99163037	0,88892015	3,950752649	0,98801034	9,178785654	0,968512529	2,920632258	0,86213543	8,766519399	0,974388561	3,885768337	0,842515358	8,972652527	14,38761784	3,403200298	3,488093688
PJA2	11,18706821	0,62345259	3,778814951	0,969138399	38,80142006	0,916692832	5,866137696	0,970858093	34,97291274	0,515582781	3,373850412	0,823000488	26,15871554	0,515428671	6,368682922	0,586239818	30,56581414	24,99424413	4,871266667	4,822476323
WDR36	8,117050085	0,797436768	3,776011966	0,949666837	19,2157471	0,925837158	5,312006143	0,959525358	16,42012731	0,817004175	3,0322702	0,869016122	16,79589315	0,669862209	5,623356645	0,634191236	16,60801023	13,66639859	4,327813423	4,544009055
EPB41L4A-AS1	12,52961289	0,622354487	7,609002224	0,892221766	15,30916054	0,800078098	14,39389857	0,538746691	5,493926542	0,827118852	5,125079727	0,908692044	10,41361931	0,702468386	14,89503729	0,554752623	7,953772928	13,91938672	10,01005851	11,0014504
APC	6,719306696	0,831861792	2,995308177	0,972012519	16,45348631	0,922928984	4,22304997	0,994324207	14,58995013	0,964609427	2,727224651	0,879715233	18,81866489	0,72924032	4,746682182	0,690532077	16,70430751	11,5863965	3,736953416	3,609179073
TNFAIP8	6,089898151	0,862851483	3,325877595	0,989630245	8,137661786	0,972963136	3,876282693	0,939850171	7,90084283	0,986582097	2,645293847	0,901496382	7,307832471	0,938466246	4,002156732	0,825423055	7,604337651	7,113779969	3,32372529	3,601080144
PHAX	5,570471846	0,972413504	3,488839769	0,960492487	8,404861603	0,98522619	4,905908825	0,986233754	5,889748398	0,938175721	2,67515296	0,916581111	8,494691549	0,935131329	4,961227161	0,758019958	7,192219974	6,987666724	3,818190061	4,197374297
LINC01184	11,30788926	0,985495627	3,813627016	0,935006605	17,40941101	0,956877121	5,303647933	0,980364514	9,69734535	0,934714604	3,315771905	0,919176057	33,43475814	0,943740686	6,974170543	0,727080001	21,56605175	14,35865013	5,144971224	4,558637475
RAPGEF6	4,910682436	0,852075558	3,103785428	0,987300705	7,143526474	0,959956251	3,777883294	0,926736263	5,632783094	0,981304329	2,473514859	0,948517459	4,564676666	0,940773266	2,904514574	0,894366275	5,09872988	6,027104455	2,689014716	3,440834361
FNIP1	5,484784263	0,961716602	3,05319303	0,982437693	8,700145908	0,992164379	3,790607075	0,958864902	4,429419529	0,991969037	2,362925993	0,969488499	6,54408236	0,895229445	3,762980428	0,858124269	5,486750944	7,092465086	3,062953211	3,421900053
2021-09-08	15,85076562	0,663268049	3,82265248	0,958424994	23,6330296	0,521455836	4,15071903	0,997026537	15,80118928	0,885514622	4,108273402	0,92173745	18,40999872	0,689355787	6,351579646	0,888791137	17,105594	19,74189761	5,229926524	3,986685755
SHROOM1	5,476512202	0,957026995	3,234268587	0,934179496	5,492414681	0,955873694	3,365823206	0,982168577	4,468285203	0,91538506	2,452374664	0,999645939	5,413145896	0,858223194	3,611147363	0,943620058	4,94071555	5,484463442	3,031761014	3,300045897
JADE2	7,193377185	0,941720609	2,608680933	0,997198336	7,588855176	0,992334435	3,377168339	0,983157494	6,349077583	0,986917167	2,255572433	0,997005606	7,14813519	0,978243711	3,535553589	0,997382882	6,748606386	7,391116181	2,895563011	2,992924636
SEC24A	7,652991303	0,779600617	3,080915972	0,977542051	13,85047624	0,948271364	4,050984338	0,973903348	20,28452261	0,887208911	2,982491393	0,906337726	19,84747083	0,683352211	4,578686036	0,815418795	20,06599672	10,75173377	3,780588715	3,565950155
C5orf24	8,311978553	0,79200069	3,659596566	0,990032205	13,57588771	0,989601621	5,211382493	0,949796801	18,40780806	0,890475934	3,345735049	0,887241647	9,740287935	0,984424146	4,476423688	0,746186621	14,074048	10,94393313	3,911079369	4,435489529
PITX1	9,627503855	0,992061165	3,233043205	0,996704996	8,752641868	0,948595165	3,823956491	0,9888593	6,409127111	0,915516999	2,683289672	0,95890297	10,14968241	0,953818034	4,223190471	0,982080307	8,279404762	9,190072862	3,453240071	3,528499848
KLHL3	4,64785328	0,857048113	3,469262774	0,923201477	4,391224967	0,998886926	3,913744598	0,917183539	5,017974846	0,883948693	4,089841845	0,999185119	6,859288428	0,97477834	5,500217587	0,826663402	5,938631637	4,519539124	4,795029716	3,691503686
HNRNPA0	9,250512913	0,925074019	3,339607426	0,969016734	8,262928829	0,966596107	3,889539754	0,984625234	9,17627719	0,929929441	2,585216025	0,96094268	7,912042811	0,885528149	3,660584707	0,999321093	8,544160001	8,756720871	3,122900366	3,61457359
FAM13B	4,786482909	0,801521162	3,052972534	0,987496821	5,186395175	0,856996173	3,344593464	0,969298005	5,68119173	0,915847001	3,402556984	0,908194119	11,57070245	0,699836278	6,204208613	0,696554183	8,625947089	4,986439042	4,803382798	3,198782999
BRD8	5,287700871	0,984039607	2,947038667	0,966529503	6,282228282	0,979990108	3,353545055	0,990192923	4,63439587	0,967341729	2,350073391	0,988233853	7,998487053	0,903580573	3,949259642	0,954369776	6,316441462	5,784964576	3,149666516	3,150291861
FAM53C	5,038310072	0,984327358	2,744802246	0,986330916	4,229600375	0,957184693	2,756175889	0,959651799	3,947917372	0,958754545	1,727712537	0,959717785	4,367985445	0,940435903	3,130852473	0,982761195	4,157951408	4,633955223	2,429282505	2,750489067
SNHG4	8,416179176	0,669208974	4,146090749	0,954871032	9,794387159	0,971185452	5,175615772	0,831438409	6,389698266	0,923440269	3,250258382	0,973430636	8,033375724	0,861224303	5,252815223	0,804881755	7,211536995	9,105283167	4,251536802	4,660853261
PROB1	7,258758119	0,950493139	3,399046674	0,887336705	4,998562837	0,993719839	5,545578877	0,967261558	3,039639191	0,96040476	5,212328208	0,948365111	3,246228907	0,934142316	4,815592455	0,692049822	3,142934049	6,128660478	5,013960331	4,472312775
TMEM173	17,82381269	0,590713383	4,236847616	0,945316021	12,90462296	0,743363472	6,145965242	0,99153374	9,88348202	0,838307889	3,129326187	0,965936867	32,73967328	0,509049683	5,484356387	0,777106399	21,31157765	15,36421782	4,306841287	5,191406429
CXXC5	4,726828005	0,998690098	3,62298261	0,809943246	7,098056404	0,963339183	3,086862764	0,906949528	5,391432881	0,887675518	1,911287358	0,96449703	6,35305941	0,932559837	3,74809245	0,982894644	5,872246145	5,912442204	2,829689904	3,354922687
ANKHD1	6,798451008	0,908348689	3,467678294	0,957499444	12,56105302	0,909282984	5,240413426	0,970909105	10,02352469	0,916045449	3,223410193	0,79813358	22,95338275	0,606893731	5,485555804	0,631685572	16,48845372	9,679752013	4,354482999	4,35404586
SLC35A4	11,16038208	0,897082356	3,36817227	0,950155479	13,75837499	0,899626434	4,001822488	0,986532457	12,19399426	0,791519794	2,863298809	0,937709233	19,36303275	0,582069874	6,070808097	0,948411353	15,7785135	12,45937854	4,467053453	3,684997379
TMCO6	11,67019552	0,79715804	3,746873973	0,899075633	10,20567807	0,992489591	4,088083773	0,990229111	9,022250892	0,983248817	3,885407985	0,993752034	26,81895473	0,570872765	8,075215611	0,892899452	17,92060281	10,9379368	5,980311798	3,917478873
WDR55	7,294479324	0,97709092	3,606968159	0,966665389	9,550269396	0,954734761	4,135003106	0,988152774	7,700859096	0,93396576	2,903628962	0,950368201	11,71229826	0,761954726	7,123085495	0,909310092	9,706578677	8,42237436	5,013357228	3,870985632
TAF7	6,913898327	0,940719379	3,782552486	0,958047359	10,27952431	0,978052107	4,700602859	0,972553226	9,081873666	0,853054111	2,910616703	0,879408799	13,46348277	0,729250614	7,3304787	0,749337385	11,27267822	8,59671132	5,120547701	4,241577672
FCHSD1	12,59650602	0,990015782	4,288211473	0,98252882	9,917088508	0,92512992	4,406267329	0,981529234	6,013931644	0,947945805	5,318343745	0,95730006	17,20719837	0,75796605	8,106055341	0,975456811	11,61056501	11,25679726	6,712199543	4,347239401
ARAP3	12,42315712	0,653264021	3,477176768	0,964433204	14,66055854	0,701094648	4,086065237	0,976386433	13,31857135	0,598501849	3,682622133	0,961117502	22,22117961	0,573042688	5,901863589	0,963154939	17,76987548	13,54185783	4,792242861	3,781621003
PCDH1	10,18279327	0,996227587	3,13930778	0,970816469	10,71271037	0,830741845	4,09235079	0,996722371	11,42787902	0,725869533	2,766919676	0,957236401	6,278222443	0,957180204	4,324852401	0,985428727	8,853050734	10,44775182	3,545886038	3,615829285
ARHGAP26	9,157537231	0,853815256	3,521689373	0,97137476	13,59259542	0,884468435	4,637989385	0,984324049	11,61808607	0,823989691	3,317625021	0,957527403	17,70996297	0,88662073	5,757579494	0,829802944	14,66402452	11,37506632	4,537602258	4,079839379
NR3C1	5,2017402	0,925781413	2,868648921	0,995451235	9,478961545	0,98880195	4,164100083	0,969918946	7,475546895	0,959554104	2,355839319	0,935539553	3,984453296	0,961101539	3,465304376	0,921011854	5,730000095	7,340350872	2,910571848	3,516374502
SH3RF2	6,110560652	0,973822499	3,341487648	0,979190614	7,248917649	0,827995552	3,530003739	0,997966184	6,327600139	0,854539486	3,099793801	0,964334722	6,409315863	0,783942687	4,494957474	0,965529767	6,368458001	6,679739151	3,797375637	3,435745694
RBM27	6,089063889	0,891980039	2,987889122	0,984851134	15,05479997	0,77168987	5,005936106	0,974746337	13,14099934	0,927376456	2,456073666	0,886864619	12,95358021	0,740790005	3,663713366	0,736231777	13,04728977	10,57193193	3,059893516	3,996912614
TCERG1	11,38586081	0,81054061	3,79845636	0,931449699	19,44955633	0,69829473	4,008044818	0,978413625	18,17117243	0,805625463	3,115217139	0,922741402	7,079066638	0,874405137	4,427788473	0,767095284	12,62511953	15,41770857	3,771502806	3,903250589
FBXO38	6,015321667	0,936115044	3,143616345	0,993113431	9,975809891	0,955489123	3,977780359	0,96711827	8,32366058	0,973460122	2,737494063	0,896171331	14,81300648	0,666108701	5,50810433	0,787384333	11,56833353	7,995565779	4,122799197	3,560698352
SH3TC2	7,591878755	0,916680326	4,152793933	0,993325531	11,10916393	0,772277029	4,338408265	0,908765243	7,471355455	0,84546312	3,804266091	0,896530858	5,594262845	0,932114021	9,818433312	0,891529533	6,53280915	9,35052134	6,811349701	4,245601099
GRPEL2	7,677987214	0,873879468	3,764390285	0,990635143	11,07993301	0,941333006	5,986146582	0,822896386	9,234293201	0,99271974	2,592467442	0,908951494	12,14354108	0,84867503	5,001888593	0,813923626	10,68891714	9,378960114	3,797178018	4,875268434
AC021078.1	4,472391975	0,86354655	3,552513061	0,934203053	9,603083535	0,617799185	4,449608691	0,772319199	5,09140238	0,945977518	2,97967538	0,95720539	5,425124853	0,962345829	5,302262654	0,586335401	5,258263617	7,037737755	4,140969017	4,001060876
ARHGEF37	5,941408305	0,709047989	4,19383477	0,902227784	9,098549093	0,853289779	3,791263106	0,917316646	11,36218428	0,772241056	3,953681989	0,994569207	21,7886994	0,575964823	6,927014632	0,932833064	16,57544184	7,519978699	5,440348311	3,992548938
PPARGC1B	3,065923294	0,998429752	2,351628816	0,987207259	3,920829776	0,989945561	2,727990249	0,974314057	2,565612388	0,993716655	2,14926837	0,994344296	2,749070508	0,996371807	2,976467913	0,886516971	2,657341448	3,493376535	2,562868141	2,539809533
TIGD6	4,01615377	0,912638756	2,912163164	0,913101872	3,666044086	0,843910733	3,100415378	0,868793914	2,583867196	0,953801792	2,470537302	0,971959719	2,784873224	0,963963598	4,446888733	0,811272768	2,68437021	3,841098928	3,458713017	3,006289271
HMGXB3	9,196666439	0,892260585	3,400198104	0,957959158	12,14103255	0,841266507	4,120974315	0,992364406	10,32232623	0,849827063	3,054731307	0,930686555	16,24717608	0,787024538	6,354059736	0,874462934	13,28475116	10,66884949	4,704395521	3,76058621
PDGFRB	16,44306248	0,989575443	3,640643312	0,982791108	13,83874537	0,769567573	3,470022218	0,998845992	11,23587823	0,618132052	3,720795767	0,978112355	16,49378681	0,536893255	6,556935365	0,673214716	13,86483252	15,14090392	5,138865566	3,555332765
ARSI	8,8545415	0,693283529	2,815948077	0,912215081	4,314188652	0,995407525	3,076375164	0,991655995	3,754667578	0,992965029	2,087145467	0,989693005	3,828614751	0,983935766	4,146065753	0,927448004	3,791641165	6,584365076	3,11660561	2,94616162
NDST1	9,207435623	0,895883376	2,925276136	0,964372235	9,208983847	0,945104466	3,367630264	0,994692002	7,77622056	0,92173416	2,576818079	0,991296726	4,909458554	0,977390762	3,888465182	0,994650994	6,342839557	9,208209735	3,232641631	3,1464532
SYNPO	9,262120865	0,976281304	3,478038255	0,961260191	9,728944265	0,942593513	3,980885677	0,991771097	7,543348175	0,977696924	3,265713694	0,945623296	19,22846173	0,862892406	5,55288118	0,87698634	13,38590495	9,495532565	4,409297437	3,729461966
RBM22	7,829286783	0,934504942	3,135527995	0,976952295	10,66819606	0,878567768	3,471439762	0,98909138	8,377429982	0,993990373	2,491839789	0,896810285	19,07417818	0,761856314	4,267362966	0,868773968	13,72580408	9,248741421	3,379601378	3,303483879
ZNF300	5,803662506	0,880459874	4,650241612	0,984085702	12,27866312	0,738749893	5,347844344	0,946684972	8,692255679	0,775567073	4,44791395	0,922847501	10,31650476	0,982616376	7,125064519	0,66243122	9,504380219	9,041162813	5,786489234	4,999042978
TNIP1	19,32977113	0,883267795	3,293855708	0,980264673	13,41030498	0,824733645	3,96520682	0,997894975	10,66921706	0,877489365	3,108022146	0,917756145	36,01101709	0,72709166	5,360302412	0,887410896	23,34011708	16,37003806	4,234162279	3,629531264
SLC36A1	6,986275933	0,926468681	2,903531421	0,980853492	14,65839796	0,693501518	3,993020443	0,994476424	13,47474183	0,806171641	3,177992947	0,923588907	9,551810459	0,974427473	4,846842262	0,950648507	11,51327614	10,82233695	4,012417605	3,448275932
G3BP1	6,852166502	0,860376487	3,087849705	0,982610989	15,64611657	0,989595815	4,189835417	0,980305796	18,65777765	0,851652841	2,934028387	0,905764839	12,41155565	0,858167219	4,220190882	0,85552049	15,53466665	11,24914154	3,577109635	3,638842561
MFAP3	7,232267227	0,889626765	3,590458483	0,956709997	15,73633721	0,977838983	5,434759236	0,927945788	18,34708412	0,985362835	3,087766354	0,882248236	18,03928135	0,543684091	6,630015129	0,623024249	18,19318273	11,48430222	4,858890741	4,512608859
LARP1	12,54178537	0,722095407	2,878680913	0,967548408	18,29348211	0,80950039	3,496436017	0,9922477	17,83862317	0,793673573	2,694178635	0,960297401	36,94586537	0,539760815	4,617874538	0,850718595	27,39224427	15,41763374	3,656026586	3,187558465
CNOT8	10,38004795	0,749589618	3,656028555	0,967938469	23,24824069	0,807991459	4,732901851	0,992029781	13,32704597	0,806822163	2,771410575	0,864325022	13,86296625	0,722837605	6,047617615	0,739737084	13,59500611	16,81414432	4,409514095	4,194465203
GEMIN5	8,367688557	0,902363686	3,289832613	0,952450376	11,17613079	0,989621706	4,283519788	0,994647067	15,55429277	0,715735029	3,103659752	0,880991532	17,13030848	0,739080746	6,374413148	0,715122652	16,34230062	9,771909673	4,73903645	3,786676201
MED7	4,186582122	0,968423565	3,517707936	0,948817149	5,851585013	0,969965865	4,413705175	0,886758478	3,526639019	0,995440173	2,901368422	0,986217537	7,308243052	0,700926192	5,679550484	0,869116379	5,417441036	5,019083567	4,290459453	3,965706555
LSM11	4,742637317	0,933419657	3,373958381	0,990348918	8,280139916	0,914946817	3,857088127	0,972070042	4,523996381	0,977803367	2,414358925	0,955912823	5,077178411	0,976711528	3,791653622	0,908900354	4,800587396	6,511388617	3,103006274	3,615523254
RNF145	2,932736705	0,914220241	2,283416784	0,961242743	3,920273694	0,874894451	2,724487391	0,849936912	2,71484945	0,985879262	2,130512322	0,978435145	2,551811229	0,931235302	3,08579318	0,917317538	2,633330339	3,426505199	2,608152751	2,503952088
PWWP2A	5,285737911	0,946887352	3,394196146	0,976536009	6,067521551	0,970231127	4,338027238	0,957879952	4,340034874	0,986748795	3,015969893	0,931780379	5,640096781	0,957611757	4,94774945	0,891079576	4,990065827	5,676629731	3,981859671	3,866111692
CCNJL	4,365477851	0,977703804	3,025789414	0,993429768	4,630192973	0,799154878	3,011356207	0,923668002	2,388334666	0,97204116	1,829820191	0,992109309	5,724458473	0,940387014	3,396776336	0,950205941	4,056396569	4,497835412	2,613298264	3,018572811
ZBED8	2,931612227	0,874636636	3,559086231	0,711455436	2,815198953	0,979152204	4,284725925	0,791729706	2,747742366	0,944348376	2,125135871	0,98793052	2,619071042	0,989199233	4,923406018	0,850373153	2,683406704	2,87340559	3,524270945	3,921906078
WWC1	10,8853093	0,829601653	3,181337931	0,986786982	9,926769611	0,93973615	3,73585356	0,995376209	11,44807291	0,825640187	3,118627635	0,98699459	20,69561652	0,782577229	5,113949224	0,93572959	16,07184472	10,40603946	4,11628843	3,458595746
TLX3	6,818524884	0,98101164	3,408454654	0,928944351	7,435584442	0,873851708	3,033587866	0,984553814	3,986102486	0,954794449	2,067984048	0,971680289	6,321128395	0,955181168	3,181100018	0,985100319	5,153615441	7,127054663	2,624542033	3,22102126
FBXW11	8,38706068	0,8233272	2,934558644	0,982660384	15,54771889	0,970578157	3,841569681	0,994443682	16,69616851	0,892796496	2,879345108	0,880291651	11,4599432	0,810466609	4,001207982	0,850809382	14,07805586	11,96738978	3,440276545	3,388064162
STK10	11,5402023	0,976989641	3,21549799	0,975501048	11,04761684	0,914452703	3,936714195	0,998272811	8,09912102	0,894953712	2,877571802	0,965791357	18,56436	0,828539295	5,563091662	0,898513741	13,33174051	11,29390957	4,220331732	3,576106093
UBTD2	5,660040033	0,925031127	2,867164223	0,974980836	8,273665494	0,990796923	3,201954228	0,978645877	5,45905988	0,995595851	2,244930659	0,930019123	4,550557972	0,97639403	3,110394968	0,87634285	5,004808926	6,966852763	2,677662814	3,034559225
SH3PXD2B	5,219948695	0,982448378	2,746048841	0,970858941	13,12639421	0,909750012	3,888619943	0,994620982	13,07468693	0,832810879	2,991157676	0,940867577	13,34867838	0,882721439	5,327135969	0,844804581	13,21168266	9,173171452	4,159146822	3,317334392
NEURL1B	5,634306133	0,991718677	2,560802905	0,978526853	6,582373665	0,934774246	2,842250646	0,987030618	6,248753438	0,995977841	2,017874796	0,985179576	4,624476508	0,737012208	3,349281159	0,974273594	5,436614973	6,108339899	2,683577978	2,701526775
CREBRF	8,509391757	0,814714029	3,313648162	0,988019008	8,963504745	0,886293596	4,79327343	0,674743731	4,638584274	0,917572912	4,383118086	0,98781699	8,041938691	0,76660911	5,256414706	0,728992899	6,340261482	8,736448251	4,819766396	4,053460796
THOC3	20,436441	0,821907917	4,116240003	0,965827489	46,0279875	0,70287968	5,649002339	0,957528264	26,86366573	0,551821434	3,599478912	0,89050708	21,20420815	0,572768713	7,938686604	0,87719931	24,03393694	33,23221425	5,769082758	4,882621171
NOP16	5,83675147	0,972651233	3,373232591	0,987135556	5,535497797	0,968751093	3,840476992	0,99134126	4,541710791	0,963916254	2,15025371	0,940159183	8,008830294	0,911699297	3,858261395	0,99646416	6,275270543	5,686124633	3,004257552	3,606854791
UIMC1	9,122146881	0,912003098	3,72660642	0,969216891	13,32955866	0,987903439	4,663591813	0,959739961	12,76118059	0,888316879	2,973036003	0,960560348	13,35506767	0,691258221	6,773658545	0,972158628	13,05812413	11,22585277	4,873347274	4,195099117
ZNF346	7,671584789	0,970816773	4,048593393	0,936491114	7,673019091	0,995294374	4,011657253	0,992528736	4,806506555	0,934315296	2,902866372	0,988504141	5,495141366	0,985403898	5,562334656	0,857377283	5,150823961	7,67230194	4,232600514	4,030125323
NSD1	6,882658838	0,879253609	2,955377752	0,98262428	10,82244925	0,989739967	3,723806217	0,989269166	9,207775904	0,982110956	2,650774023	0,95765204	13,3225976	0,820299173	5,220489423	0,827261634	11,26518675	8,852554042	3,935631723	3,339591985
RAB24	22,00254744	0,783029037	5,790184692	0,901703652	6,730495498	0,956839825	5,121026226	0,991936638	6,744270937	0,860902083	6,861759966	0,876176536	11,4840141	0,628139851	6,865591761	0,897694898	9,114142518	14,36652147	6,863675864	5,455605459
MXD3	8,17730425	0,924088565	3,616942323	0,984510163	8,854200293	0,808222756	3,859290994	0,994893776	7,522444481	0,699429792	3,100387194	0,981335962	10,68107324	0,751683131	5,440835607	0,99111596	9,101758861	8,515752272	4,270611401	3,738116659
PRR7	23,03360832	0,825474894	3,479847909	0,899692664	9,913128278	0,852650084	3,252488764	0,979151467	8,626808156	0,812803933	2,440895767	0,986886423	12,77832238	0,89967827	3,984022847	0,99013801	10,70256527	16,4733683	3,212459307	3,366168337
AC145098.2	3,786788801	0,897037584	2,185762024	0,852457656	7,768776007	0,960478888	2,53815845	0,9761134	3,505104959	0,9025161	2,662791204	0,892084256	4,730295092	0,929179255	4,803143507	0,661397596	4,117700025	5,777782404	3,732967355	2,361960237
DOK3	9,284139508	0,709616687	3,073766777	0,726201078	5,191206911	0,85178044	2,423437236	0,932891627	3,929523675	0,950328845	4,179342099	0,858972218	5,506312837	0,851954742	4,164745094	0,720283722	4,717918256	7,23767321	4,172043596	2,748602006
FAM193B	5,028115214	0,890524049	3,609488233	0,833696365	5,002526247	0,963755306	3,28771535	0,959874989	4,004312663	0,952512609	4,082179334	0,79645836	5,323738101	0,944004411	3,586096623	0,986858854	4,664025382	5,015320731	3,834137978	3,448601791
B4GALT7	60,13004117	0,946970404	3,615743138	0,961712	14,82434602	0,880811778	4,468628862	0,969871418	13,12125292	0,63640625	3,203749434	0,957390707	16,34738189	0,592040482	6,352241661	0,984208479	14,73431741	37,47719359	4,777995548	4,042186
N4BP3	4,310772347	0,914376507	4,107236113	0,842661431	4,086073025	0,993845762	3,978474104	0,847765725	2,497376646	0,994914772	2,47095708	0,911727414	2,688368506	0,997126079	4,636836348	0,755166937	2,592872576	4,198422686	3,553896714	4,042855109
RMND5B	10,15491618	0,884153206	3,497248515	0,985771349	12,42785431	0,908830966	4,433958911	0,981112864	11,68826104	0,873027779	3,150793799	0,95434918	16,91324862	0,674956997	7,226059286	0,968623461	14,30075483	11,29138524	5,188426543	3,965603713
PHYKPL	9,842426772	0,947820489	4,046408421	0,972631818	8,583794754	0,967332829	6,139488215	0,995140244	6,713200122	0,879564423	3,99731004	0,936656344	7,931911136	0,804040504	7,077895484	0,651326378	7,322555629	9,213110763	5,537602762	5,092948318
CLK4	3,627258891	0,830995063	2,871650821	0,939328578	5,321419204	0,967479912	3,739707086	0,71800715	3,457565366	0,961004664	2,048102172	0,990862772	4,456357623	0,89989755	3,49961394	0,795825005	3,956961494	4,474339048	2,773858056	3,305678954
ZNF354A	3,495711006	0,968872427	3,624288435	0,998565767	6,372095596	0,99912253	5,132340718	0,951007382	5,8936084	0,752304574	2,424573304	0,887148627	2,778284377	0,754919023	5,894817741	0,661653921	4,335946389	4,933903301	4,159695522	4,378314577
ZNF354B	3,720473854	0,988269987	4,348719513	0,977672111	4,389197808	0,888783343	5,447396636	0,621133247	3,918180364	0,928078257	2,913837838	0,986907759	3,729800124	0,979057091	5,178173509	0,705081442	3,823990244	4,054835831	4,046005674	4,898058075
RUFY1	12,49788005	0,746110897	3,734332291	0,955096193	22,54458616	0,715295049	4,800287478	0,979021503	21,19578609	0,712737042	3,969262353	0,779711472	28,28572966	0,599048016	6,87916913	0,779934272	24,74075788	17,52123311	5,424215742	4,267309884
MAML1	4,919757589	0,97237465	3,200211052	0,905149708	9,017931317	0,903135849	3,457843769	0,991593948	5,991806629	0,979859637	2,996588411	0,999504821	6,798522656	0,987156584	3,862460236	0,961601528	6,395164643	6,968844453	3,429524324	3,329027411
MGAT4B	13,39912682	0,826863908	3,312892582	0,980799826	10,64683711	0,870113163	3,582817641	0,972988103	13,16930113	0,68552317	2,964379029	0,960351769	31,23671895	0,595396888	5,445980614	0,976168073	22,20301004	12,02298196	4,205179821	3,447855111
MRNIP	8,458310794	0,892209555	5,068077198	0,933099924	7,430535325	0,712024581	5,070808302	0,965392737	6,540252364	0,938865937	6,263635831	0,771444471	13,25544198	0,922549428	8,460436215	0,529326711	9,897847171	7,94442306	7,362036023	5,06944275
MGAT1	7,36399694	0,961657633	3,001455385	0,964242446	6,954726796	0,999060684	3,383377047	0,989818198	4,895903719	0,947631722	2,405641663	0,983772593	6,785364666	0,924264825	4,276269427	0,99631471	5,840634193	7,159361868	3,340955545	3,192416216
HEIH	4,818913132	0,980487784	3,286362275	0,634573682	4,704205402	0,960166251	3,658315171	0,625992181	2,441334369	0,937416194	2,317054932	0,799057182	3,265911418	0,945940885	5,473526819	0,581042671	2,853622893	4,761559267	3,895290876	3,472338723
ZFP62	3,412406721	0,886090013	2,642768675	0,944651954	2,914909285	0,998170752	2,823089057	0,828718272	2,641029803	0,975874256	2,19914634	0,983628931	2,87034652	0,999931261	3,856679824	0,808317215	2,755688161	3,163658003	3,027913082	2,732928866
TRIM41	14,28611067	0,826735357	3,615638127	0,980240116	9,444300021	0,928606254	3,778550018	0,999754206	8,089154982	0,882267161	2,90850309	0,973594764	9,543307118	0,864537675	5,064504704	0,991992221	8,81623105	11,86520535	3,986503897	3,697094072
KIF13A	7,995841295	0,884294528	3,005492613	0,96980222	11,1460598	0,95440018	3,538495292	0,991772771	10,8010147	0,860088723	2,669020454	0,919118308	20,46384221	0,638440669	4,953692096	0,830288156	15,63242846	9,570950547	3,811356275	3,271993952
BTN2A1	9,720343928	0,929445095	3,453639285	0,944048922	7,403205439	0,969334595	4,370841715	0,9175665	5,563049346	0,980962992	3,327687802	0,983470398	20,34466693	0,760543557	6,953485776	0,742492652	12,95385814	8,561774684	5,140586789	3,9122405
ZBED9	2,772659655	0,989029244	2,566134465	0,98113176	4,54555475	0,986521543	2,685895741	0,954074894	3,046452219	0,970787935	2,051879881	0,984153363	2,594439289	0,991445787	3,639170777	0,958956784	2,820445754	3,659107203	2,845525329	2,626015103
RGL2	16,21740504	0,80522312	4,146170418	0,992564656	13,51597277	0,776344971	4,28442396	0,984241326	14,17376161	0,559224798	4,450488828	0,866979967	9,042096148	0,762740292	8,596164051	0,955522303	11,60792888	14,86668891	6,52332644	4,215297189
ZNF451	7,478342515	0,827730158	3,374348316	0,989923339	14,05844257	0,884096552	4,250522801	0,968673072	11,70628381	0,928123585	2,80051013	0,919105032	17,60181804	0,612739384	4,76314942	0,701055746	14,65405092	10,76839255	3,781829775	3,812435559
LATS1	6,776153383	0,850650209	3,240670474	0,984147794	12,50056347	0,956962329	4,127150373	0,977637575	10,94614882	0,969998582	2,695328802	0,915651347	13,9073202	0,760916027	3,920618338	0,760509052	12,42673451	9,638358426	3,30797357	3,683910424
CNKSR3	7,436783291	0,901575794	3,003946867	0,998558184	9,325021798	0,953761698	3,676176033	0,977176839	9,318773528	0,914082524	2,736121341	0,933442795	11,30677672	0,9094897	4,823761161	0,874527303	10,31277513	8,380902545	3,779941251	3,34006145
DUSP22	10,06246733	0,88177377	3,710046748	0,973443686	17,58454143	0,867542286	4,589601908	0,957569656	11,87517082	0,932860205	3,274491567	0,983325029	19,93471286	0,598127971	7,740847436	0,894037835	15,90494184	13,82350438	5,507669501	4,149824328
FOXF2	6,804512612	0,998460642	2,811184645	0,903344234	6,226322322	0,992249522	3,932496866	0,881838186	4,62425854	0,964154839	2,294958931	0,861828978	4,411557012	0,990321843	2,986265588	0,843814738	4,517907776	6,515417467	2,640612259	3,371840756
FOXC1	4,020098725	0,976040673	3,866114279	0,934496032	3,847609258	0,992077954	5,847402584	0,618273251	2,77667749	0,989552691	2,548086124	0,979220403	2,574521635	0,993378769	4,564593312	0,858919168	2,675599562	3,933853992	3,556339718	4,856758432
RIPK1	3,729969255	0,981448704	2,585539817	0,983869569	4,509878597	0,999006407	3,197916531	0,987332199	3,341648244	0,982309591	2,042882612	0,959300715	3,719233989	0,987021	3,284310919	0,954971504	3,530441116	4,119923926	2,663596766	2,891728174
PSMG4	10,53571622	0,913024103	3,492253109	0,941592722	8,656191293	0,894159837	4,307941628	0,998677067	7,695365336	0,997732736	3,087838402	0,986181662	9,727931615	0,971895875	6,893909925	0,731397904	8,711648475	9,595953754	4,990874164	3,900097369
SLC22A23	12,59530926	0,856044322	3,145912402	0,998289661	5,870778332	0,980733028	3,717962794	0,984560663	5,007017627	0,91245997	2,773672927	0,98866184	4,037978636	0,913929342	4,33110716	0,95007148	4,522498131	9,233043796	3,552390044	3,431937598
PXDC1	7,064478971	0,982195967	3,597199488	0,939376026	4,255908169	0,934785771	2,745517708	0,943042488	5,043606393	0,989778862	2,55183673	0,951679942	7,260031065	0,916045355	4,123515034	0,979077274	6,151818729	5,66019357	3,337675882	3,171358598
FAM50B	6,331420357	0,980042542	3,073404121	0,913367689	6,193196641	0,585078546	3,545267809	0,944006692	6,201560468	0,905671339	2,559909397	0,90890296	1,935473233	0,884320609	3,252641026	0,955812113	4,068516851	6,262308499	2,906275212	3,309335965
PRPF4B	6,274813129	0,940094006	3,989172952	0,974787243	10,9667254	0,972199191	4,967551994	0,96482647	10,46606224	0,93765265	4,03394409	0,93879561	16,17695803	0,76240261	5,358906629	0,750383796	13,32151013	8,620769266	4,696425359	4,478362473
CDYL	5,562166543	0,956986157	2,935653037	0,981348643	7,993274108	0,940871372	3,351101385	0,998139861	6,480497004	0,940794997	2,508861676	0,959932823	7,721744001	0,923260121	4,25421638	0,860692012	7,101120503	6,777720326	3,381539028	3,143377211
RREB1	5,81498785	0,952143129	2,675186086	0,98044583	6,686130843	0,958210164	3,098196362	0,985535064	4,761290119	0,982502766	2,093913622	0,989203876	6,955768403	0,99906535	3,264429733	0,952558633	5,858529261	6,250559346	2,679171678	2,886691224
SLC35B3	8,344981025	0,818704643	3,683100127	0,979859379	17,59995839	0,734449048	4,871896305	0,875592089	26,5455767	0,941592691	3,148117362	0,922163982	16,84745163	0,561129426	6,16058751	0,72737827	21,69651416	12,97246971	4,654352436	4,277498216
TFAP2A	6,472938021	0,990929062	3,078199677	0,962767631	7,344993674	0,965347684	3,541569073	0,982551921	4,599262085	0,989680234	2,238137642	0,953455534	6,006027605	0,989734217	3,46058745	0,911139739	5,302644845	6,908965847	2,849362546	3,309884375
GCNT2	4,608288408	0,960110329	2,690820776	0,993362365	7,112428255	0,962871778	3,525905021	0,964685409	5,021815434	0,999730629	2,273896889	0,963846636	5,392920887	0,961377228	3,73052815	0,940022421	5,20736816	5,860358331	3,002212519	3,108362898
SMIM13	7,43737256	0,789899525	3,17341024	0,984526218	8,957766362	0,959103401	3,777927974	0,901578123	10,90689516	0,982840836	2,527305134	0,934083777	19,04570688	0,66897597	3,88494432	0,80503615	14,97630102	8,197569461	3,206124727	3,475669107
NEDD9	2,622910312	0,995890848	2,844524886	0,939733199	3,000091846	0,992073134	3,264699802	0,860351415	1,951282252	0,989634552	1,676458369	0,989669532	1,634487826	0,979165225	3,60532214	0,817480514	1,792885039	2,811501079	2,640890254	3,054612344
TMEM170B	7,050006314	0,747084763	3,127347042	0,994858027	15,84057791	0,950017529	4,598934074	0,906619683	20,16131169	0,658080796	3,120100595	0,851735103	16,78754684	0,638678434	5,269148528	0,619272738	18,47442927	11,44529211	4,194624561	3,863140558
HIVEP1	3,142765663	0,995070232	2,826930559	0,991439951	5,504218215	0,948816856	3,671512792	0,988580142	3,633464657	0,999639477	2,641396333	0,946154473	3,310379019	0,982490759	3,457139297	0,894623581	3,471921838	4,323491939	3,049267815	3,249221675
EDN1	2,56112299	0,846757881	3,247971618	0,852136539	3,237292002	0,646980632	3,605746271	0,554404995	2,080104154	0,923739767	2,247649773	0,688708396	2,227035453	0,902567071	4,351288902	0,512075382	2,153569804	2,899207496	3,299469337	3,426858945
GFOD1	6,503071233	0,898880086	3,205740092	0,954088586	8,03546773	0,930168313	3,538024049	0,964719422	5,243408785	0,953668737	2,679478266	0,998643754	7,959175833	0,956096136	3,974401372	0,969590166	6,601292309	7,269269481	3,326939819	3,37188207
RANBP9	14,02546813	0,598847901	3,561846321	0,967912023	27,20585909	0,673101073	4,959344551	0,975130105	23,95018812	0,541309238	3,316547138	0,909189578	20,11168217	0,811646812	4,909760225	0,78074165	22,03093514	20,61566361	4,113153681	4,260595436
RNF182	8,233055271	0,92635111	3,275517235	0,91484023	10,49676596	0,996982739	5,573500254	0,948071881	10,06096448	0,93783121	2,084894511	0,949031212	12,38925764	0,567776153	4,105112534	0,869670957	11,22511106	9,364910616	3,095003523	4,424508745
CD83	6,07989556	0,934567323	3,001257256	0,959986997	11,19926184	0,958391744	3,677625884	0,972314093	6,663156439	0,993601645	2,102836934	0,972111333	11,56162763	0,77999323	4,291917263	0,929564745	9,112392035	8,639578701	3,197377098	3,33944157
JARID2	5,60581786	0,991325545	2,56746871	0,981981593	6,349060201	0,975299492	3,118679183	0,999876243	4,136731204	0,972965016	1,897981083	0,962824766	8,148681977	0,938280202	3,367539453	0,937561482	6,14270659	5,97743903	2,632760268	2,843073947
DTNBP1	9,177021629	0,963271439	3,815447521	0,910623271	12,38574767	0,998670272	3,798772123	0,978712686	9,206440408	0,931341092	2,877050827	0,920800654	17,18866116	0,710567176	6,278109392	0,952329338	13,19755079	10,78138465	4,57758011	3,807109822
ATXN1	6,176464023	0,944415852	2,89295339	0,988475152	6,471885643	0,986131529	3,122497898	0,992684578	5,60945067	0,994583566	2,228854163	0,996897925	10,47343461	0,997361417	3,608710936	0,899068653	8,041442639	6,324174833	2,918782549	3,007725644
NUP153	2,490673213	0,998511637	2,489504792	0,987714528	5,158124709	0,984776178	2,880544753	0,995771971	4,096795457	0,958077034	1,981565355	0,964050132	3,873403701	0,959863162	3,030622161	0,920381075	3,985099579	3,824398961	2,506093758	2,685024772
RNF144B	4,641014574	0,801547726	2,650218558	0,903644578	6,400068035	0,688728441	3,136732433	0,973071395	3,619350622	0,989421486	1,757379954	0,999737551	3,764170743	0,990243633	3,120406999	0,963389654	3,691760683	5,520541305	2,438893477	2,893475495
E2F3	6,234942313	0,932788024	3,832844078	0,933727521	7,942037981	0,989418097	4,016738002	0,912586028	4,138042625	0,985155599	2,717094926	0,992442576	7,531498134	0,937363817	4,535573672	0,932990031	5,834770379	7,088490147	3,626334299	3,92479104
SOX4	3,472146509	0,991606356	2,939105253	0,942411545	4,53755354	0,975393522	3,585657755	0,889607637	2,799237963	0,985898589	1,964115445	0,995786062	3,248726669	0,950445953	3,113524276	0,868920231	3,023982316	4,004850025	2,538819861	3,262381504
TRIM38	4,944145347	0,936511753	3,400486907	0,967526611	7,974798227	0,938184096	4,143206726	0,980774513	5,377195805	0,98495413	2,882494268	0,976448287	10,77233307	0,954434162	5,127447596	0,888455337	8,074764436	6,459471787	4,004970932	3,771846817
HIST1H4A	2,295252768	0,857888749	2,604572761	0,924631496	2,516316421	0,789754018	2,639497206	0,845829667	1,842707469	0,988326821	1,53415152	0,985111682	1,810416478	0,942721862	2,480849651	0,892525485	1,826561974	2,405784594	2,007500586	2,622034983
HIST1H4B	1,71018352	0,798628896	2,93913334	0,877079215	1,828573028	0,72617118	3,165572089	0,703770653	1,216309285	0,933745192	1,469689395	0,984386674	1,123775726	0,90721199	2,977595625	0,829907102	1,170042506	1,769378274	2,22364251	3,052352715
HIST1H3B	1,705378078	0,879479429	2,579175433	0,919330589	2,072025278	0,733942339	2,845907924	0,865260574	1,342313296	0,949115076	1,734479887	0,984673771	1,418205777	0,909010398	2,884894721	0,977797863	1,380259537	1,888701678	2,309687304	2,712541678
HIST1H2AB	1,414118477	0,958027771	2,633464905	0,9372198	1,982541217	0,829629425	2,784249939	0,822502707	1,317452446	0,943780632	1,816496433	0,97561482	1,345752406	0,921312242	3,262362696	0,907959263	1,331602426	1,698329847	2,539429564	2,708857422
HIST1H1C	1,69591011	0,898612216	3,128427874	0,960365772	2,068502342	0,814794494	4,595554366	0,955044537	1,401085813	0,905295335	2,634131596	0,966131999	1,557532933	0,91061359	6,223597734	0,979835292	1,479309373	1,882206226	4,428864665	3,86199112
HIST1H4C	3,051843497	0,925496272	3,060676658	0,938437376	3,178027404	0,823317392	3,329058493	0,862241952	2,245801204	0,982961911	2,022634429	0,956111859	2,61777511	0,91509858	3,349545733	0,999878677	2,431788157	3,114935451	2,686090081	3,194867576
HIST1H2BC	2,211974548	0,934102923	2,784429962	0,947733288	2,788900939	0,808714048	3,246705557	0,998425539	1,614634633	0,958975405	2,396927882	0,961723146	2,199653913	0,887015612	4,259712847	0,81128731	1,907144273	2,500437743	3,328320364	3,015567759
HIST1H2AC	2,040229763	0,889763402	2,920033695	0,956453522	2,583417528	0,740102997	3,70558484	0,980757914	1,558062158	0,861921261	2,583040096	0,952019294	1,575989532	0,888509133	4,091726041	0,92164893	1,567025845	2,311823645	3,337383069	3,312809267
HIST1H1E	1,451316694	0,876773505	2,22721283	0,84614241	1,813595068	0,778644333	2,402372895	0,748479443	1,184764737	0,938404505	1,565571852	0,995845096	1,224566189	0,930452626	2,338853233	0,912524647	1,204665463	1,632455881	1,952212543	2,314792862
HIST1H2BD	2,16287615	0,891739805	2,946836821	0,94632932	2,838175605	0,809675756	3,910015155	0,973922741	1,570824473	0,944992083	2,529004885	0,967392649	2,15481689	0,886010204	3,734736996	0,911358551	1,862820681	2,500525877	3,131870941	3,428425988
HIST1H3D	1,812570963	0,890432291	2,529077488	0,916232697	2,166621919	0,761052985	2,54355047	0,939913073	1,3152585	0,947369202	1,780619194	0,999945281	1,413423262	0,946546176	2,821688867	0,987767329	1,364340881	1,989596441	2,30115403	2,536313979
HIST1H2BF	1,56512638	0,921036307	2,549574156	0,964108023	1,97734287	0,767731602	3,18028872	0,926216033	1,175411496	0,918687153	2,189237898	0,994265875	1,261152268	0,919271249	3,089480133	0,951042526	1,218281882	1,771234625	2,639359015	2,864931438
HIST1H4E	2,027424799	0,886882628	2,651439299	0,864462221	2,056327254	0,888572988	2,732798605	0,880630041	1,439112908	0,962123504	1,669705317	0,986402555	2,365872968	0,94735513	2,81066706	0,981243341	1,902492938	2,041876026	2,240186189	2,692118952
HIST1H2BG	1,4048248	0,896416818	2,673895412	0,90585703	1,997491554	0,719623152	2,914375862	0,923782646	1,173631117	0,926390914	2,534490565	0,994751194	1,227155738	0,901422491	3,731267726	0,951645524	1,200393428	1,701158177	3,132879146	2,794135637
HIST1H2AE	1,609003847	0,906639481	2,794184034	0,930876602	1,96535919	0,740936343	3,421211234	0,979394428	1,256289672	0,934437326	2,113896342	0,98712744	1,346755989	0,90581504	4,659951402	0,979949182	1,30152283	1,787181519	3,386923872	3,107697634
HIST1H3E	2,497416659	0,952616314	2,60841187	0,899765374	2,598523488	0,848670299	2,714674927	0,77774433	2,159035589	0,875661431	2,913940871	0,877956582	3,11524622	0,768689	3,670664411	0,649825888	2,637140905	2,547970074	3,292302641	2,661543398
HIST1H3F	1,777466819	0,892179753	2,562082531	0,968522319	2,10849624	0,742317147	2,68336552	0,924606824	1,387773487	0,937146186	1,956755079	0,977967983	1,426574271	0,860768773	3,203183923	0,965172698	1,407173879	1,94298153	2,579969501	2,622724026
HIST1H3G	1,388710108	0,959709411	2,088268156	0,90649493	1,775231662	0,853127976	2,535690416	0,915533813	1,290141265	0,940281758	1,865210703	0,995530902	1,204531426	0,946730244	2,342368882	0,964619001	1,247336346	1,581970885	2,103789792	2,311979286
HIST1H2BI	1,496847912	0,962389829	2,182420703	0,916123484	1,76015277	0,918547921	2,696490971	0,83884887	1,23193929	0,980360491	2,096357658	0,962025844	1,471976719	0,946536167	2,564477256	0,972650641	1,351958004	1,628500341	2,330417457	2,439455837
HIST1H4H	1,885225746	0,929525509	3,047448236	0,947764973	2,132994666	0,8093897	3,191248482	0,950186311	1,595216701	0,965588304	2,121207034	0,990694878	1,568543114	0,944694006	3,864292072	0,994974556	1,581879907	2,009110206	2,992749553	3,119348359
BTN2A2	9,186947843	0,869287515	3,067575089	0,98862852	6,287824118	0,898495352	4,219624272	0,973757619	6,355857483	0,95380702	2,849744061	0,990266301	11,06724203	0,579735225	7,088343945	0,88358994	8,711549759	7,737385981	4,969044003	3,643599681
BTN3A1	8,31082674	0,903282447	3,131673553	0,961557671	9,112283822	0,907254406	4,719255588	0,956291899	7,204686507	0,955496535	2,898222404	0,959169336	14,42661357	0,56286664	5,474338535	0,814552227	10,81565004	8,711555281	4,18628047	3,92546457
HCG11	6,058067412	0,897011767	3,001847693	0,988567359	6,839745619	0,978091802	5,400204739	0,928720563	6,00784448	0,997847513	3,975891088	0,956059891	9,408334195	0,646324996	6,842474723	0,911337801	7,708089337	6,448906516	5,409182906	4,201026216
ABT1	5,005565734	0,99991266	3,170862853	0,98531469	4,554970819	0,999822966	3,260490302	0,999532697	3,135518554	0,97455679	1,966103842	0,955858802	5,130109406	0,956419726	4,022663111	0,969124129	4,13281398	4,780268277	2,994383476	3,215676577
ZNF322	2,840688603	0,863265421	2,910364576	0,941860981	4,347882662	0,869659526	3,090554507	0,781252808	4,38424388	0,983213005	1,821946689	0,978688057	4,905893954	0,773674043	3,096056353	0,990952635	4,645068917	3,594285632	2,459001521	3,000459542
HIST1H2BJ	1,521306461	0,903668382	2,72354786	0,958188467	2,027875154	0,699492777	3,457645622	0,985616954	1,181690792	0,893075818	2,215456081	0,986208248	1,410529727	0,795831456	3,949728624	0,942173808	1,29611026	1,774590808	3,082592353	3,090596741
HIST1H2AG	1,610021083	0,941085084	3,300659469	0,976604781	2,050323275	0,821466933	4,456408767	0,966153413	1,352474665	0,931294172	3,200984621	0,964476676	1,519422449	0,889754304	4,687885549	0,875675374	1,435948557	1,830172179	3,944435085	3,878534118
HIST1H4I	1,51662363	0,905048245	2,324020679	0,883018812	1,698263338	0,792750248	3,343537763	0,770315146	1,222414409	0,931163435	2,045275537	0,999441718	1,19751922	0,946457015	2,827851806	0,963970431	1,209966815	1,607443484	2,436563671	2,833779221
HIST1H2BK	2,948785835	0,963821247	2,842671136	0,944460926	3,821721088	0,881784622	2,889572201	0,973791375	2,063705688	0,910244879	2,514087779	0,940445868	4,255928028	0,704280505	4,839647764	0,692561665	3,159816858	3,385253462	3,676867772	2,866121669
HIST1H2AH	1,530832305	0,942649926	2,192315674	0,850063488	1,971018674	0,783287819	2,391356075	0,889375721	1,287790614	0,946892447	1,963707707	0,988083509	1,302168827	0,935582549	2,803168533	0,966605677	1,294979721	1,75092549	2,38343812	2,291835875
ZNF184	2,8467654	0,812123684	2,631574238	0,911899357	3,278555199	0,660845427	3,206630073	0,617854358	2,189913816	0,935019106	1,651606028	0,984057773	2,416262725	0,891999508	3,216789625	0,817001438	2,30308827	3,0626603	2,434197827	2,919102156
HIST1H2BL	1,900339652	0,938900709	2,291247326	0,943810639	2,140359506	0,877019655	2,235473714	0,937391322	1,514652196	0,962006459	1,989198612	0,993838788	1,849717511	0,88041395	2,78811386	0,969893578	1,682184854	2,020349579	2,388656236	2,26336052
HIST1H2AI	1,339329927	0,949249987	2,124014199	0,868199387	1,635178246	0,811548036	2,728670537	0,901107846	1,174906144	0,936320984	2,022285016	0,984244433	1,126376862	0,959477987	2,777166291	0,908592131	1,150641503	1,487254086	2,399725653	2,426342368
HIST1H3H	1,631415063	0,88555332	2,712257657	0,948858396	2,075372847	0,690344701	3,286290129	0,96291911	1,303763113	0,922497984	2,286288006	0,968978231	1,370510266	0,862247705	3,357893307	0,985310737	1,337136689	1,853393955	2,822090656	2,999273893
HIST1H2AJ	1,640544575	0,973812043	2,805639774	0,883381553	2,493750167	0,649547432	1,774265668	0,951486654	1,536717959	0,964755102	1,708935583	0,960505004	2,228009953	0,816610168	2,854063701	0,602497777	1,882363956	2,067147371	2,281499642	2,289952721
HIST1H2BM	1,76127747	0,880492726	1,981525045	0,866219578	1,93173772	0,829571285	2,351755018	0,963678751	1,110436404	0,974370924	2,119779196	0,979880534	1,325984029	0,939004928	2,810950858	0,983457363	1,218210216	1,846507595	2,465365027	2,166640032
HIST1H2BN	2,227948491	0,907998408	3,060719937	0,956995856	2,407644747	0,760233435	3,54235955	0,954399423	1,519663037	0,926451512	2,721387097	0,98064107	1,852743476	0,89688751	4,179793121	0,931101369	1,686203257	2,317796619	3,450590109	3,301539743
HIST1H2AK	1,465795158	0,878627969	2,310651839	0,872296502	1,660290013	0,812275927	3,619278603	0,728342117	1,142183129	0,921751017	1,723923247	0,964807477	1,201048759	0,94518081	2,56918536	0,972776155	1,171615944	1,563042585	2,146554304	2,964965221
HIST1H2AL	1,599007117	0,882545447	2,435751859	0,959282639	1,857797555	0,754665566	2,929754457	0,988271907	1,134188409	0,899241935	1,93054713	0,959937467	1,041954187	0,944640044	3,503954202	0,939614295	1,088071298	1,728402336	2,717250666	2,682753158
HIST1H1B	1,118178084	0,95912752	2,359515913	0,849522838	1,293533683	0,87578635	2,884656161	0,761369618	1,121442328	0,958615005	1,993431207	0,968578086	1,093811915	0,942232146	2,666818908	0,898916675	1,107627121	1,205855884	2,330125057	2,622086037
HIST1H2AM	1,748503991	0,917221949	2,852170881	0,917784232	2,174111884	0,717635867	2,944393085	0,956429166	1,362469548	0,949288939	2,142992948	0,994843438	1,384699123	0,912656905	3,541836455	0,979587195	1,373584335	1,961307938	2,842414701	2,898281983
HIST1H2BO	1,831805799	0,944542094	2,869482599	0,916589987	2,270373819	0,796321428	2,829944117	0,989636472	1,435558208	0,94510217	2,856904511	0,99731089	1,669600102	0,892422061	3,474167505	0,876608313	1,552579155	2,051089809	3,165536008	2,849713358
ZSCAN16-AS1	15,24877624	0,561231465	5,900344289	0,97298643	17,93540928	0,746719577	8,280508234	0,660216289	14,89517575	0,711776859	3,49031138	0,955945252	8,703683466	0,750731516	8,629695382	0,81052802	11,79942961	16,59209276	6,060003381	7,090426262
ZSCAN16	3,526678692	0,918972683	3,37600748	0,93724373	3,896315741	0,947566057	3,177009264	0,986406557	3,873718554	0,845965311	2,870544859	0,981979303	5,816455808	0,96575698	4,028317706	0,9033574	4,845087181	3,711497217	3,449431282	3,276508372
ZKSCAN8	3,571461091	0,874915088	3,442849677	0,853522456	4,764800432	0,877060771	3,775561255	0,76082464	3,787992054	0,973610433	2,357954154	0,978297235	4,021955729	0,966418217	4,230366119	0,840444129	3,904973892	4,168130762	3,294160137	3,609205466
ZSCAN9	4,355259914	0,971651378	3,28244899	0,927942371	3,995236931	0,966649653	3,461297239	0,914693639	3,381455741	0,975092426	2,785891454	0,995698367	3,398086591	0,998242657	4,406914258	0,922784678	3,389771166	4,175248423	3,596402856	3,371873115
ZKSCAN4	2,148263759	0,919342677	2,972051451	0,787536253	2,57127255	0,883135022	2,789248031	0,854967673	2,007770043	0,893687456	2,03000241	0,899473439	1,916605169	0,901439407	3,436005397	0,695327709	1,962187606	2,359768154	2,733003904	2,880649741
ZSCAN26	2,98618474	0,994445526	3,001061435	0,978606143	3,599801079	0,98961488	2,874843661	0,87676397	3,280518832	0,94848439	1,872209484	0,9895122	2,775821634	0,995925506	5,08239647	0,857385256	3,028170233	3,292992909	3,477302977	2,937952548
PGBD1	6,085458016	0,9809703	2,878710483	0,970050683	8,947890412	0,951641652	3,885112344	0,977962333	6,547394665	0,946640736	2,329991368	0,96029174	8,760551555	0,967978501	5,581068897	0,773939575	7,65397311	7,516674214	3,955530132	3,381911414
ZSCAN31	3,651837057	0,999379689	2,716623274	0,920771812	4,687514092	0,962523041	3,206569957	0,956205073	3,708966821	0,868277904	1,849063648	0,817998601	3,670523024	0,944434958	4,616395133	0,538970078	3,689744923	4,169675575	3,232729391	2,961596616
ZKSCAN3	2,874979995	0,925793773	2,395562768	0,969030748	4,105224272	0,868460188	2,538248253	0,927590773	3,284813852	0,985393192	1,738794122	0,994206738	4,674119347	0,753578749	3,249906387	0,865885283	3,9794666	3,490102134	2,494350254	2,46690551
ZSCAN12	3,387910009	0,875629595	3,58284514	0,983013745	3,895797742	0,885960889	4,813636929	0,728207362	3,226128355	0,860236554	3,256650538	0,903112788	3,841623714	0,889428109	6,044597656	0,609222723	3,533876035	3,641853875	4,650624097	4,198241035
TRIM27	3,250843618	0,997596771	2,698000173	0,98409196	3,282478495	0,986110158	2,778665429	0,965612066	2,686567311	0,964275384	2,201374697	0,962377046	3,162766624	0,961621224	3,166532312	0,983095981	2,924666967	3,266661057	2,683953505	2,738332801
ZNF311	3,747155032	0,973907149	2,984567985	0,980275391	4,428084543	0,984461909	2,951769484	0,987005487	5,161457877	0,801456281	1,899245551	0,991614317	4,95835859	0,903619241	4,619518987	0,89301129	5,059908233	4,087619787	3,259382269	2,968168735
ZNRD1	9,059277375	0,948649449	3,159416094	0,970432723	9,254109058	0,850315584	5,12861102	0,988568435	12,35375873	0,938726001	2,520469631	0,892613749	11,31389984	0,533107251	4,643080304	0,966228235	11,83382928	9,156693217	3,581774968	4,144013557
TRIM26	5,100849256	0,992715726	2,856721004	0,980128718	5,199487238	0,942824085	2,931221532	0,999232299	3,827944913	0,958640498	2,072208304	0,95532787	5,051646385	0,936341392	3,354237911	0,930186383	4,439795649	5,150168247	2,713223107	2,893971268
AL662795.2	4,278358368	0,92306029	3,802395329	0,98309554	8,364469181	0,900194581	3,567335901	0,958615225	5,305863939	0,946754051	3,067468973	0,968212336	3,939697607	0,978898098	4,489944618	0,990855546	4,622780773	6,321413775	3,778706796	3,684865615
HCG18	6,631092647	0,925333592	3,636141833	0,972830581	7,774084519	0,993549355	4,012788973	0,969567151	6,202979077	0,98560791	2,821556566	0,952478702	7,555097798	0,957221772	5,562185697	0,869181319	6,879038437	7,202588583	4,191871132	3,824465403
TRIM39	6,823655398	0,933206141	3,195829382	0,960587338	6,699501498	0,946875158	4,304102138	0,903461494	5,077344373	0,994425893	2,23513261	0,992712383	6,425198144	0,906550978	4,033332534	0,976896912	5,751271258	6,761578448	3,134232572	3,74996576
PRR3	4,145552288	0,965228376	3,260566633	0,96521141	4,168773881	0,985350964	3,150109537	0,998676665	3,684025045	0,983015546	2,295485147	0,976709389	4,237565269	0,999226007	3,862201381	0,936854088	3,960795157	4,157163085	3,078843264	3,205338085
PPP1R10	2,000753002	0,965448635	2,519348876	0,957131195	2,838591826	0,96403684	2,714394185	0,939992063	1,752540371	0,998765917	1,845571959	0,988233517	1,840872042	0,99425873	2,754354628	0,937953661	1,796706206	2,419672414	2,299963293	2,61687153
PPP1R18	6,275581969	0,882098756	2,989164789	0,963565914	6,200928613	0,884937586	3,439118507	0,968176722	4,574216992	0,996774989	2,305634158	0,992336529	5,606911219	0,979605775	4,066310251	0,975809575	5,090564105	6,238255291	3,185972205	3,214141648
TUBB	10,2859406	0,87660091	2,546758817	0,967443713	13,58108541	0,867248245	2,752337057	0,988170224	12,68686539	0,868393198	1,824694279	0,968141076	20,65787505	0,713180735	3,131566725	0,963576561	16,67237022	11,933513	2,478130502	2,649547937
GTF2H4	10,9511053	0,983567826	4,313958663	0,974185817	13,57200706	0,964582818	4,140302124	0,997044989	19,36774746	0,565676246	3,706392148	0,988502133	28,36665104	0,618537625	8,121686166	0,948101798	23,86719925	12,26155618	5,914039157	4,227130394
VARS2	15,63983317	0,82311124	3,833133339	0,971494727	12,40470918	0,939358908	5,114757258	0,97539477	12,06702665	0,713687292	4,057399471	0,956296969	14,13818023	0,850842365	7,431410357	0,979429604	13,10260344	14,02227117	5,744404914	4,473945298
CCHCR1	14,76337857	0,646403951	4,414431906	0,995028798	14,4770013	0,885558904	4,950227388	0,999721661	11,79761929	0,711396368	4,886358686	0,977325912	29,58360784	0,522029149	7,140717569	0,948147381	20,69061356	14,62018994	6,013538127	4,682329647
TCF19	11,12598089	0,819063988	3,489437174	0,982673143	15,30417422	0,899553898	4,076296925	0,991667927	11,37773692	0,778532072	3,126563705	0,905379087	13,72469633	0,770479951	5,193062839	0,898859407	12,55121662	13,21507755	4,159813272	3,78286705
MICB	8,612377837	0,931562158	3,629949094	0,96629882	11,52063061	0,958156519	4,989918355	0,963281301	7,856125414	0,969980089	3,044444646	0,929841671	12,32404996	0,882176886	7,018064479	0,682425374	10,09008769	10,06650422	5,031254563	4,309933725
NFKBIL1	4,820525584	0,959464664	3,450101506	0,932115262	4,562182544	0,946671592	4,128606416	0,990941749	4,17300921	0,996573766	2,164139213	0,972874869	4,639629389	0,947271973	4,163415363	0,989617442	4,406319299	4,691354064	3,163777288	3,789353961
PRRC2A	11,56869888	0,924889879	3,079955823	0,958902015	10,44424606	0,861817999	3,585478125	0,993333954	10,92111611	0,826733021	2,883483	0,972549889	20,24516449	0,819568713	4,310463274	0,939144926	15,5831403	11,00647247	3,596973137	3,332716974
C6orf47	3,509566216	0,999746357	3,123399392	0,984542785	4,108697477	0,952320767	3,504102801	0,988499558	2,37492521	0,952632753	2,334377233	0,952625909	3,031254836	0,872652285	3,920435268	0,952555784	2,703090023	3,809131846	3,12740625	3,313751096
GPANK1	4,574985018	0,999293754	3,086498162	0,965434383	4,791780628	0,943318423	3,427482547	0,96586838	3,106909734	0,998275022	2,138481071	0,983372246	3,819060285	0,988896803	4,238735392	0,982968664	3,462985009	4,683382823	3,188608231	3,256990354
MSH5	7,525555272	0,987541536	3,573312454	0,895924219	7,20910484	0,639983091	3,450659878	0,985482487	8,39201975	0,842741171	4,463444976	0,993805296	6,743693188	0,648623657	7,898395401	0,792359313	7,567856469	7,367330056	6,180920189	3,511986166
HSPA1L	2,598281335	0,93849296	2,336977734	0,998767006	3,093444738	0,998956452	2,416731156	0,903554321	2,32251909	0,995782033	2,487606424	0,982089694	2,736385892	0,976345571	3,322710079	0,969663651	2,529452491	2,845863036	2,905158251	2,376854445
HSPA1A	4,650614346	0,970604438	3,416072146	0,916621425	5,649378917	0,978284907	3,553335302	0,832397042	3,761215008	0,989001488	2,132255036	0,974523733	3,743226446	0,944881405	2,771589908	0,957919884	3,752220727	5,149996631	2,451922472	3,484703724
HSPA1B	4,764122317	0,994038407	3,622901495	0,830157377	6,757837566	0,980549842	3,418174635	0,882628685	3,279450588	0,99152238	2,008657203	0,99359514	3,739014822	0,952918839	2,765166788	0,942492143	3,509232705	5,760979942	2,386911995	3,520538065
C6orf48	11,56789625	0,748919409	4,927158987	0,95637998	8,950824731	0,934303865	5,44315568	0,971055965	6,607602447	0,953262368	3,163814704	0,97932176	6,137458636	0,94248789	5,953487503	0,948684221	6,372530542	10,25936049	4,558651103	5,185157333
ZBTB12	8,041427965	0,976207306	3,54987382	0,920561705	5,785032078	0,873924955	3,87139808	0,922976237	5,920174397	0,886105799	2,383778628	0,973924498	6,553385441	0,917602817	5,375531137	0,982469537	6,236779919	6,913230022	3,879654883	3,71063595
FKBPL	2,578358727	0,925457109	3,453321321	0,965504701	2,919039684	0,862576576	3,572360166	0,696103021	1,974209993	0,983301756	2,024225121	0,977099935	2,095704226	0,987089743	3,573106051	0,884021644	2,034957109	2,748699206	2,798665586	3,512840744
BRD2	6,891088471	0,79903222	3,911113247	0,922112889	8,805758961	0,842661997	5,72641882	0,927659778	5,389990092	0,991562495	2,665802788	0,959704454	5,97793738	0,96978764	6,317226151	0,855160083	5,683963736	7,848423716	4,491514469	4,818766033
RXRB	7,979118975	0,986285666	3,613943372	0,993272906	8,806496827	0,968153269	4,262025025	0,963329872	6,486400462	0,955389203	2,946974049	0,935551444	6,870047526	0,94222917	6,02059814	0,97439299	6,678223994	8,392807901	4,483786095	3,937984199
SLC39A7	16,40077627	0,905173841	3,662688163	0,977195214	12,94095702	0,896367657	4,687025796	0,976130962	11,48142656	0,878167118	2,950861933	0,925363686	18,38413602	0,566033463	7,137633074	0,959696586	14,93278129	14,67086664	5,044247503	4,17485698
RING1	10,35890763	0,846059664	3,789814253	0,950955566	10,83464922	0,702923107	4,214286349	0,970153475	9,191077316	0,812507156	3,310735565	0,95118458	16,66381225	0,875144246	5,665742618	0,833129485	12,92744478	10,59677843	4,488239091	4,002050301
B3GALT4	3,734317935	0,984665339	3,28510265	0,953688934	4,893168595	0,817588228	3,097116728	0,830838101	1,797587442	0,962330813	3,982394175	0,651464198	1,811239275	0,753493923	3,532389524	0,541629634	1,804413358	4,313743265	3,757391849	3,191109689
WDR46	14,61723307	0,914272753	3,932894977	0,953908221	12,28533738	0,82637544	4,406036409	0,964849697	13,75313875	0,700353238	3,254638959	0,927865892	28,79615844	0,518569864	6,856420165	0,904594078	21,27464859	13,45128522	5,055529562	4,169465693
ZBTB22	9,244281145	0,827534428	3,374907194	0,975026438	6,505992424	0,970934173	3,511715225	0,99093953	4,684490043	0,975773481	2,171557035	0,977370132	4,192809995	0,918185663	3,409110409	0,995379358	4,438650019	7,875136784	2,790333722	3,44331121
DAXX	7,194877063	0,995469571	3,118096233	0,934189098	8,070452376	0,953952995	3,753657446	0,998023085	7,484955074	0,961941365	2,56618424	0,906971074	6,257872013	0,934971779	3,93207404	0,937882923	6,871413543	7,63266472	3,24912914	3,43587684
KIFC1	3,92407376	0,993662087	3,067711492	0,974319013	5,696233795	0,95308337	3,162542539	0,999590468	5,720279314	0,901302271	3,004127252	0,996340445	6,737832901	0,918691235	3,912646315	0,968084329	6,229056107	4,810153777	3,458386783	3,115127015
PHF1	19,42748157	0,631985563	3,751507716	0,997186368	12,23183149	0,916176504	4,829968852	0,991169585	15,55130238	0,68744504	4,131392028	0,992727687	18,40819469	0,822901132	10,0677892	0,995621982	16,97974853	15,82965653	7,099590616	4,290738284
SYNGAP1	8,41680588	0,795777619	3,4281377	0,923871843	11,31641152	0,92296457	4,445468428	0,96719999	6,523338911	0,874488605	5,051332927	0,923483775	9,077824038	0,858775132	4,991536835	0,896740387	7,800581475	9,866608698	5,021434881	3,936803064
UQCC2	32,2364691	0,630464427	4,249583688	0,963871104	14,62026582	0,753460393	5,050782406	0,96232951	25,02979549	0,547933791	3,238065099	0,942437957	47,91494515	0,547235201	6,690446542	0,909615636	36,47237032	23,42836746	4,96425582	4,650183047
UHRF1BP1	8,088502495	0,859311971	3,126063758	0,985880976	16,6997504	0,978491415	4,308201308	0,995795137	11,11992608	0,936134969	2,935902037	0,938827168	16,10188377	0,720028899	5,097639123	0,796289435	13,61090492	12,39412645	4,01677058	3,717132533
ANKS1A	9,182924652	0,867145601	2,992424565	0,972453049	12,2006221	0,917385407	3,752120681	0,9922571	7,932430357	0,998399667	2,867939506	0,967218938	15,68940412	0,910705548	5,277179448	0,902642735	11,81091724	10,69177338	4,072559477	3,372272623
PPARD	9,687885881	0,997839743	3,394041771	0,967826238	10,46251438	0,883358113	3,539045	0,998245403	5,19510008	0,866922728	2,633311876	0,968571998	15,17712693	0,765732682	4,549647907	0,957782451	10,18611351	10,07520013	3,591479892	3,466543385
FANCE	10,22557634	0,889727369	3,641762041	0,990371072	7,81080535	0,927662324	4,068096951	0,995468684	9,067063135	0,777546354	2,922788034	0,913027878	9,797933947	0,817144922	4,95600198	0,942421514	9,432498541	9,018190844	3,939395007	3,854929496
MAPK14	5,622510874	0,970599111	3,393080273	0,999491035	14,73961725	0,980202327	4,190211225	0,97417276	11,24338511	0,923230818	3,010007042	0,960199435	6,497847099	0,871608454	4,0849719	0,94484662	8,870616106	10,18106406	3,547489471	3,791645749
MAPK13	5,631061713	0,919508091	3,808888321	0,895891645	5,422548722	0,607966671	3,085322379	0,972079774	3,579093685	0,795658828	4,260067228	0,847843746	6,581996858	0,894100165	6,081882621	0,573232624	5,080545271	5,526805218	5,170974924	3,44710535
BRPF3	8,405394057	0,95380947	3,114403318	0,981092423	10,9386933	0,968118398	3,529725596	0,999134425	7,945994267	0,989765946	2,627038891	0,984410881	19,27045643	0,998072686	4,360530552	0,915867458	13,60822535	9,672043676	3,493784722	3,322064457
KCTD20	7,03425968	0,866926003	3,071662128	0,967750054	9,703452793	0,989465245	3,660189651	0,989136175	9,161839671	0,921388602	2,517639654	0,918211052	10,14176198	0,833519191	4,375240417	0,830353463	9,651800828	8,368856237	3,446440035	3,365925889
STK38	4,119368495	0,951087553	2,588301161	0,991872726	9,021387022	0,955933215	3,626114501	0,995770773	6,029029532	0,96075747	2,538601439	0,924823599	12,45273973	0,750563002	4,46246565	0,804942128	9,240884633	6,570377759	3,500533545	3,107207831
TBC1D22B	10,69857927	0,7550738	3,507283002	0,962548651	12,84378818	0,96625628	3,888999681	0,978175148	9,971164904	0,951480249	2,600678341	0,977726892	14,28726162	0,736918496	4,484909097	0,878597786	12,12921326	11,77118373	3,542793719	3,698141342
RNF8	5,769628948	0,956753246	3,117954621	0,995838621	12,40753243	0,879949461	4,480865603	0,973352622	7,276620983	0,983891818	2,769475541	0,924072065	8,634899878	0,842127787	4,682039448	0,927644153	7,95576043	9,088580689	3,725757494	3,799410112
CMTR1	12,584314	0,792392625	3,524896249	0,978547665	10,25608544	0,904364465	4,566649856	0,98130829	11,81591155	0,911277329	3,4538068	0,929037717	14,11178335	0,575883439	7,670255085	0,922257117	12,96384745	11,42019972	5,562030943	4,045773053
SAYSD1	5,295630544	0,939708621	3,208471424	0,958575616	11,05832095	0,888448976	3,541422398	0,98583576	10,20273106	0,981356329	2,653198207	0,855293679	11,25502201	0,51290106	4,996632278	0,887007179	10,72887654	8,176975746	3,824915243	3,374946911
NFYA	4,734788225	0,967144222	2,729721191	0,983858666	4,582319744	0,932714251	3,066879426	0,952643011	3,49455328	0,979861114	2,068771679	0,991366106	4,912606361	0,963592842	3,685183663	0,940397446	4,20357982	4,658553985	2,876977671	2,898300308
FOXP4	15,48155871	0,977133123	3,610325765	0,906629564	14,92514841	0,784021828	3,961404816	0,998099852	10,06841135	0,949000617	3,475511992	0,937060578	14,32274085	0,81386337	4,163502278	0,96370471	12,1955761	15,20335356	3,819507135	3,78586529
TFEB	7,372818132	0,965149453	3,068247818	0,932072109	5,335831417	0,983573225	2,881963933	0,999881928	3,889557654	0,981498551	2,00674151	0,98085284	8,736827629	0,966197958	4,111982483	0,991992708	6,313192641	6,354324775	3,059361997	2,975105876
USP49	3,797770888	0,929696233	4,902487347	0,786182481	6,673041598	0,966412868	5,273361609	0,941132108	5,843371168	0,955244642	5,592483629	0,779009807	4,956886951	0,999857598	5,759745679	0,657574988	5,40012906	5,235406243	5,676114654	5,087924478
MED20	7,20253808	0,921559812	3,328332429	0,970205031	10,71131854	0,974970586	3,849035514	0,981436126	8,739956103	0,956373224	2,780047642	0,970993582	12,01089789	0,835470365	5,883157074	0,972971572	10,375427	8,95692831	4,331602358	3,588683971
BYSL	7,274304792	0,989174219	3,183190234	0,972753902	8,636290148	0,949851711	3,874435368	0,984676322	7,040751101	0,911836686	2,459444072	0,919772747	8,759528334	0,802039332	4,659642312	0,96954954	7,900139717	7,95529747	3,559543192	3,528812801
TAF8	6,607151511	0,954254995	2,916020989	0,993433342	10,79340171	0,99620681	3,189195982	0,991884659	7,377071081	0,994771043	2,474372124	0,990261299	13,24260303	0,91736768	4,479709051	0,913549082	10,30983706	8,70027661	3,477040587	3,052608486
TRERF1	8,787367182	0,94835107	2,904107055	0,968402853	9,293869421	0,963365079	3,409698935	0,996367729	6,538293009	0,974612929	2,552579672	0,955527523	16,70752535	0,942703586	4,342832873	0,891761876	11,62290918	9,040618301	3,447706273	3,156902995
UBR2	6,968115665	0,897085173	3,295709595	0,965309871	14,04773349	0,957997911	4,309519651	0,983038118	10,07789219	0,933348566	2,78738336	0,918298018	15,94181546	0,643073917	5,696910768	0,776524304	13,00985382	10,50792458	4,242147064	3,802614623
TBCC	2,794972404	0,943461163	2,768885998	0,968355225	3,366708487	0,931783558	3,017055167	0,884985996	1,686407013	0,996534841	1,841154596	0,999728313	1,86790028	0,951310474	3,28410867	0,87194154	1,777153647	3,080840445	2,562631633	2,892970582
BICRAL	4,153309185	0,965556143	2,812017638	0,975485725	5,664159117	0,941154335	3,268327803	0,999281331	4,846273042	0,980738566	2,193804206	0,907089087	4,764689578	0,960680202	3,6225293	0,88255085	4,80548131	4,908734151	2,908166753	3,04017272
RPL7L1	8,271973352	0,809528829	3,182480873	0,970874435	11,56297767	0,991309136	4,09227521	0,988173941	11,04416553	0,974655664	2,71078378	0,893937581	11,74483849	0,737470213	4,758303185	0,880633472	11,39450201	9,917475513	3,734543482	3,637378041
CUL7	11,16562874	0,826591488	3,618679329	0,996527141	10,812401	0,917179571	4,771087113	0,997689771	13,33534398	0,776062145	4,360446625	0,947693685	14,46159044	0,830775719	7,429351797	0,99776093	13,89846721	10,98901487	5,894899211	4,194883221
SRF	14,42801191	0,906151927	3,207439371	0,965656346	10,14799361	0,892789276	3,209673615	0,995462983	7,511516593	0,956774947	2,506723917	0,990463288	13,70461926	0,865865928	3,676907386	0,997680049	10,60806793	12,28800276	3,091815652	3,208556493
CUL9	13,66545217	0,705690695	3,988718712	0,96343564	12,67584051	0,892441999	4,763418666	0,992193792	10,91425	0,837771547	5,871834284	0,927906142	34,03856878	0,721407853	8,356345952	0,902071181	22,47640939	13,17064634	7,114090118	4,376068689
TJAP1	7,451257631	0,992749359	3,60036838	0,955449407	7,287793933	0,98160471	3,414080292	0,998673584	5,28934624	0,890854613	3,179610778	0,98569594	7,168691853	0,864598932	4,239067084	0,954508177	6,229019047	7,369525782	3,709338931	3,507224336
POLR1C	5,454185359	0,969072754	3,075109678	0,988782664	6,004144982	0,999405024	3,404599728	0,974732203	4,747814707	0,944648401	2,085429669	0,946054935	6,802488865	0,884204226	4,812739695	0,988190204	5,775151786	5,729165171	3,449084682	3,239854703
POLH	5,446919081	0,975429565	3,068204873	0,974377061	7,716141493	0,950694809	3,078498267	0,993724849	7,415723022	0,955256672	2,775618365	0,944093126	7,809053123	0,932638561	5,105634254	0,870918744	7,612388072	6,581530287	3,940626309	3,07335157
GTPBP2	7,394318675	0,980678028	3,112914574	0,991253183	6,660751017	0,95636979	3,808242145	0,990553634	4,467053816	0,806160303	2,67752103	0,956724758	8,506593255	0,7829694	6,02132211	0,984439599	6,486823536	7,027534846	4,34942157	3,460578359
MAD2L1BP	2,99834894	0,967136451	2,685022203	0,996617784	3,54027001	0,974492195	2,817140953	0,933521723	2,154372935	0,979068671	1,618400515	0,98324491	2,558476164	0,957410173	3,457873667	0,999564965	2,35642455	3,269309475	2,538137091	2,751081578
MRPS18A	11,39704653	0,934149123	3,647874776	0,943525551	10,78202183	0,791528068	4,409469095	0,99805093	7,60556503	0,933594818	3,023805964	0,910631401	22,74948235	0,71621608	6,120460771	0,815730999	15,17752369	11,08953418	4,572133367	4,028671935
C6orf223	10,71194411	0,852482615	3,704579923	0,960300605	11,00937584	0,980802862	4,852921405	0,998421486	9,988184163	0,943356992	3,490379218	0,894417073	11,3879433	0,883414361	6,236235682	0,975576658	10,68806373	10,86065997	4,86330745	4,278750664
MRPL14	7,852340525	0,964503414	3,557374285	0,95346403	9,766398607	0,839487024	4,375657074	0,964829542	9,804786392	0,785468205	3,023240915	0,865970477	16,08040489	0,707425519	7,488038473	0,939974433	12,94259564	8,809369566	5,255639694	3,96651568
NFKBIE	8,111968388	0,653557256	3,602244456	0,932473951	5,830106978	0,876522305	3,867962221	0,881403728	2,699388756	0,994562942	2,271861453	0,98388937	3,113908757	0,999333609	4,407700617	0,877712282	2,906648756	6,971037683	3,339781035	3,735103339
TNFRSF21	9,931107994	0,789226559	3,217653981	0,965471849	13,63982233	0,822707389	4,472310499	0,998226144	9,150320384	0,84240228	2,858263973	0,927371129	22,94541898	0,908458354	5,067887598	0,893412186	16,04786968	11,78546516	3,963075786	3,84498224
EFHC1	6,05343788	0,880435653	3,782193922	0,995811323	17,49103813	0,709671305	4,235660658	0,975848582	10,39374477	0,985928879	4,473371772	0,956631317	11,52379013	0,640629644	8,03737162	0,655557049	10,95876745	11,772238	6,255371696	4,00892729
PAQR8	2,919099035	0,94642363	2,616963345	0,925841126	5,815557056	0,671133307	2,678033944	0,990306067	4,262825338	0,794691684	2,486679202	0,904211272	2,860589948	0,769660511	4,892802002	0,888215157	3,561707643	4,367328046	3,689740602	2,647498644
TRAM2	7,300017852	0,940879471	2,766609155	0,980751213	9,487758772	0,976086713	3,270270164	0,995429028	5,969985371	0,946411547	2,206549387	0,954356714	8,074360862	0,88621231	3,396035715	0,95729638	7,022173116	8,393888312	2,801292551	3,018439659
ICK	10,21469607	0,614442305	3,057915818	0,962122554	26,81739413	0,634120424	4,476351304	0,975986383	23,85823756	0,672104663	2,942286555	0,910467982	26,64224577	0,620651457	4,094625399	0,793293665	25,25024166	18,5160451	3,518455977	3,767133561
FBXO9	7,033526391	0,917976774	3,496679444	0,98733623	7,158616377	0,93955311	4,241335977	0,985697349	5,900967488	0,994091015	3,438119377	0,920366155	11,93598	0,806181179	7,545814691	0,749414941	8,918473742	7,096071384	5,491967034	3,86900771
GCLC	8,075809547	0,850232259	3,173163515	0,956751332	14,84733622	0,953904018	4,149315543	0,989002643	11,1489479	0,75948566	2,484088896	0,88935046	17,28243409	0,556305579	4,475097949	0,730169145	14,215691	11,46157288	3,479593422	3,661239529
LRRC1	9,589757222	0,883040234	3,433967152	0,953281763	18,18672625	0,986273494	4,183953454	0,992299736	17,26867817	0,96371255	2,738873362	0,902057233	14,54881882	0,840063638	5,403943144	0,789258514	15,9087485	13,88824173	4,071408253	3,808960303
FAM83B	3,550253725	0,947236801	3,344884646	0,822933204	5,641458526	0,954312559	3,396432469	0,995578097	4,189264736	0,984659095	2,012542954	0,990951266	2,958323334	0,996564488	3,820739416	0,891894631	3,573794035	4,595856125	2,916641185	3,370658557
KIAA1586	3,668696213	0,9720381	2,911608079	0,996625902	5,843485532	0,96037949	3,592367367	0,96230371	4,108015992	0,993352492	2,270657203	0,911058225	5,78656664	0,946874412	3,755659707	0,712600728	4,947291316	4,756090872	3,013158455	3,251987723
BAG2	7,083626834	0,881864016	3,502761988	0,953796536	12,9489467	0,987574994	4,947103834	0,994731515	9,343197261	0,907995104	2,621237418	0,858547259	11,5559825	0,762460661	4,736440907	0,843689187	10,44958988	10,01628676	3,678839163	4,224932911
RAB23	8,990988073	0,7645765	3,423726822	0,972058491	23,02883446	0,989634239	4,671096747	0,968097275	12,20328741	0,940160006	2,575137787	0,902819945	10,45516888	0,936404921	3,615745856	0,841029382	11,32922815	16,00991127	3,095441821	4,047411785
PHF3	6,214737715	0,901247193	3,476684185	0,972285969	10,75997451	0,967248369	4,414912963	0,979814283	7,983473203	0,988445253	2,663919577	0,903884907	5,804381613	0,939872059	3,741517934	0,81254945	6,893927408	8,487356112	3,202718756	3,945798574
AL136164.3	1,979682856	0,8451709	3,77550447	0,819874062	2,743002669	0,708201138	3,667008465	0,576536266	1,886228332	0,84755362	2,576770264	0,937751981	2,856759359	0,860788697	5,015404717	0,510248336	2,371493845	2,361342763	3,79608749	3,721256468
MB21D1	4,913221426	0,959023077	3,52218766	0,974560269	7,769564011	0,924569582	5,478164557	0,785727949	5,019032594	0,971934311	2,808160866	0,971204717	4,999408489	0,981493354	6,571871925	0,901158727	5,009220542	6,341392718	4,690016395	4,500176108
MTO1	8,825169208	0,853042347	3,10597727	0,979310488	12,0143934	0,978845298	3,779676352	0,983229188	13,74167351	0,964386308	3,049317375	0,911228649	25,81453462	0,576769106	7,563260371	0,577163242	19,77810407	10,4197813	5,306288873	3,442826811
PHIP	7,785878928	0,836848066	3,779389214	0,972162991	19,74716306	0,920819547	5,274718389	0,969751446	13,19924323	0,9283999	3,419457816	0,863287025	15,87075925	0,724829517	5,282403344	0,667532005	14,53500124	13,766521	4,35093058	4,527053802
LCA5	4,677237611	0,952967266	3,507968891	0,976022711	8,203897261	0,720185371	4,492988906	0,945532766	10,11947226	0,84071617	2,412531476	0,952819112	8,807221075	0,674524365	4,051851693	0,828888321	9,46334667	6,440567436	3,232191585	4,000478898
TPBG	11,01298036	0,864767168	3,718616382	0,956769079	12,1469836	0,971539575	4,590484113	0,999653273	6,7416912	0,867427436	3,149534517	0,933906659	10,16657227	0,978069825	6,003975251	0,850906114	8,454131735	11,57998198	4,576754884	4,154550247
DOPEY1	3,854051286	0,965351981	2,874255318	0,987855006	8,801602847	0,990030051	3,619048721	0,991357459	4,775415865	0,947990167	2,356292	0,915951734	4,04932816	0,902849496	3,773808287	0,868929183	4,412372012	6,327827067	3,065050144	3,24665202
RWDD2A	2,957771636	0,960190004	2,400562987	0,990335101	5,042625512	0,931127574	2,789315552	0,978154449	3,305309898	0,977159773	2,144563394	0,989122371	3,502090669	0,90123579	4,20292317	0,967251862	3,403700283	4,000198574	3,173743282	2,594939269
CEP162	6,080397786	0,782873737	3,91486677	0,975402749	17,92365639	0,916438593	5,996986947	0,956669922	13,60545777	0,977806061	4,490587513	0,846091412	12,28485732	0,824948545	7,335448086	0,571357127	12,94515755	12,00202709	5,913017799	4,955926858
ZNF292	3,494156938	0,979244723	3,209617234	0,965931113	4,114976078	0,921496697	3,61834169	0,83994459	3,258927749	0,99492508	2,175020736	0,990076273	3,484767831	0,997190851	4,025239831	0,818787476	3,37184779	3,804566508	3,100130284	3,413979462
AKIRIN2	5,984265615	0,973809913	3,103912492	0,930155401	5,390308119	0,923582808	3,50119734	0,926031094	4,054778543	0,997953724	2,28849067	0,983250965	6,285631772	0,966366016	3,594752906	0,950126126	5,170205158	5,687286867	2,941621788	3,302554916
PNRC1	7,531263507	0,970655406	3,780308488	0,960688382	8,718600001	0,999976936	5,135534117	0,908539636	4,708288003	0,986764599	2,210750664	0,939695351	5,020175484	0,968584091	4,546660227	0,883723859	4,864231743	8,124931754	3,378705445	4,457921303
LYRM2	5,866232104	0,880162269	3,369448924	0,950476579	15,10891264	0,955402664	4,951527885	0,991575844	20,45371341	0,70689584	3,085368685	0,85915714	10,34978104	0,753593313	6,230289549	0,577708086	15,40174722	10,48757237	4,657829117	4,160488405
MDN1	10,1218317	0,91603033	3,805591333	0,969325809	10,82409774	0,993442873	4,717744929	0,966037575	8,348671939	0,924057383	3,916511806	0,990133345	15,48800685	0,669081117	6,684146027	0,867835361	11,91833939	10,47296472	5,300328917	4,261668131
CASP8AP2	4,598586345	0,937232359	3,543123157	0,965085341	7,544674688	0,997923754	4,408260741	0,94346491	5,862916419	0,986109771	2,777344249	0,911683726	7,726638655	0,968400305	4,627892394	0,743291296	6,794777537	6,071630517	3,702618321	3,975691949
BACH2	4,010911974	0,985469751	2,531375333	0,971696787	4,450123178	0,897685307	2,329885607	0,991510829	3,386972576	0,953102745	1,800903836	0,995475894	2,207295494	0,921992892	2,435738633	0,992301675	2,797134035	4,230517576	2,118321235	2,43063047
POU3F2	2,500674366	0,931708833	3,299381813	0,858082557	5,568256394	0,621381404	3,361206855	0,82031416	2,592372155	0,995677006	2,486306263	0,906706323	6,876872093	0,627043641	3,161483005	0,852992828	4,734622124	4,03446538	2,823894634	3,330294334
FAXC	8,802421257	0,879309372	3,316558396	0,902034782	8,910361565	0,846950373	4,437526197	0,915774661	7,615922764	0,986163299	2,710549311	0,852290393	17,12631902	0,643134312	5,679375409	0,999998325	12,37112089	8,856391411	4,19496236	3,877042296
RTN4IP1	8,382662255	0,807276903	3,42571343	0,9745928	10,9928943	0,970082241	4,108302101	0,950053937	14,06425182	0,914049578	2,804451153	0,881534565	10,48251	0,69942148	5,534527935	0,934043709	12,27338091	9,687778279	4,169489544	3,767007765
C6orf203	6,578923541	0,898575299	3,586509541	0,91955034	10,25437098	0,943542273	3,945352488	0,991131673	7,640158799	0,976640332	3,029662139	0,887067636	18,36885109	0,668895726	5,655844281	0,605250017	13,00450495	8,416647261	4,34275321	3,765931014
BEND3	5,164635135	0,958292297	2,415995021	0,970558413	6,069620797	0,969369276	2,850413134	0,996427637	4,780541715	0,972622953	2,124800771	0,969211419	7,121769947	0,972289046	3,67269666	0,962291854	5,951155831	5,617127966	2,898748716	2,633204077
FOXO3	5,324690174	0,941292719	2,8468288	0,98898071	7,513708557	0,965462436	3,445010826	0,968798807	4,297292632	0,959059849	2,13956696	0,92879791	2,788801521	0,998168438	3,018845251	0,948170423	3,543047076	6,419199365	2,579206106	3,145919813
SESN1	5,931594356	0,897659052	3,01000478	0,956760907	11,03149941	0,84080208	4,090589797	0,941914888	7,054736272	0,997001805	2,657603568	0,945072756	14,25116188	0,955880433	5,405624336	0,773542045	10,65294908	8,481546885	4,031613952	3,550297289
ZBTB24	2,442526898	0,996733388	2,590148361	0,992965507	3,689871775	0,955188738	2,886110625	0,990171148	2,40759262	0,997297957	1,874434609	0,966261658	2,469364181	0,989298008	3,139431711	0,92708048	2,438478401	3,066199336	2,50693316	2,738129493
AMD1	2,426208669	0,998289523	2,310772782	0,994132379	3,518125849	0,979448589	2,634495147	0,960646358	2,355338161	0,999310805	1,704392056	0,972740598	2,408774198	0,967816539	2,764386657	0,967839906	2,382056179	2,972167259	2,234389357	2,472633964
MFSD4B	5,851542576	0,919126897	3,615575468	0,986151148	9,935399654	0,953594807	4,168492755	0,960276525	6,989540151	0,972845656	3,066343714	0,954348861	7,641935302	0,819835351	6,403724326	0,836151184	7,315737726	7,893471115	4,73503402	3,892034111
AL080317.1	4,106406193	0,522013006	2,473283485	0,992376504	9,458184908	0,888142752	3,773593635	0,902449521	8,144267783	0,961488462	2,270499552	0,944591859	8,266921784	0,915429745	4,733897787	0,903557927	8,205594784	6,78229555	3,50219867	3,12343856
REV3L	4,990131669	0,916488041	3,340714944	0,984877668	6,637314873	0,985649941	3,502841187	0,987465431	5,905590621	0,98793085	2,832346605	0,940623783	14,18135122	0,792816051	5,419187049	0,647980435	10,04347092	5,813723271	4,125766827	3,421778066
TRAF3IP2	3,953354777	0,986120735	3,057324479	0,858282115	5,519253016	0,992500756	3,143335987	0,99718752	3,953120283	0,983057953	2,346120319	0,945234136	3,71785261	0,985693819	3,210690111	0,970890379	3,835486447	4,736303897	2,778405215	3,100330233
FYN	10,65393614	0,801480215	3,054973413	0,97203496	16,54321767	0,842830937	3,758346284	0,989955607	12,14136304	0,814999059	2,71629535	0,908589348	18,76578694	0,670265023	4,53365367	0,821555033	15,45357499	13,59857691	3,62497451	3,406659848
DSE	7,919834666	0,980733054	3,245391527	0,975034126	15,98902438	0,741849477	4,535326455	0,985524649	12,04418838	0,935868773	2,574140695	0,97603993	7,856608738	0,670009062	5,27353489	0,756557377	9,950398561	11,95442952	3,923837792	3,890358991
ZUFSP	6,520544825	0,92472892	3,391236313	0,988253931	7,970130158	0,954611256	3,642602886	0,981311375	6,77211028	0,912446457	2,663459411	0,954838666	7,816864894	0,822302046	3,956442459	0,873392272	7,294487587	7,245337491	3,309950935	3,5169196
DCBLD1	5,961466718	0,971967844	3,192536913	0,996388093	12,09989619	0,934865518	4,603518717	0,988261661	6,919402544	0,965759904	2,744708006	0,973364843	26,5363977	0,589310241	7,455568083	0,702959228	16,72790012	9,030681456	5,100138044	3,898027815
GOPC	6,733549033	0,888535239	3,426283986	0,963177512	10,6960968	0,986311389	4,229588973	0,97992185	9,982284273	0,833087186	2,84540188	0,903720461	9,062760625	0,820402333	4,458565502	0,757256908	9,522522449	8,714822918	3,651983691	3,82793648
CEP85L	5,364984194	0,816115033	3,491815335	0,957378207	6,451130049	0,844987228	3,970382795	0,932378703	3,620786899	0,999294834	2,700878385	0,995095709	8,384517441	0,924151703	3,620214164	0,92104487	6,00265217	5,908057121	3,160546275	3,731099065
MCM9	5,238742478	0,929782747	3,728983705	0,993134124	8,392610126	0,959555385	4,049933266	0,982598161	7,822463397	0,985842126	3,193187929	0,954951248	4,512921874	0,983431517	4,22476868	0,888866196	6,167692635	6,815676302	3,708978304	3,889458485
ASF1A	7,4853894	0,850061698	3,266246719	0,948828446	10,45093947	0,99156002	4,1516532	0,985687771	15,98679058	0,975369829	2,810613021	0,850722612	25,06289402	0,726328458	4,796410591	0,65192683	20,5248423	8,968164434	3,803511806	3,708949959
HSF2	6,245546557	0,930524725	3,329240572	0,976877084	10,54265472	0,996086355	4,312929943	0,975734455	8,982160452	0,917681057	2,548873027	0,863369034	11,97782525	0,707658887	4,912970483	0,740986293	10,47999285	8,394100639	3,730921755	3,821085257
RNF217	7,103768929	0,790152291	3,163651994	0,996578877	7,457423644	0,959069785	4,39214967	0,916025853	6,545692587	0,987260158	2,520880683	0,980413036	15,61304778	0,71820105	4,381599523	0,78730735	11,07937018	7,280596286	3,451240103	3,777900832
HEY2	4,513582821	0,95132255	2,990428929	0,967072213	11,86169434	0,539816631	3,242380957	0,973844596	4,537040846	0,909590705	1,802972351	0,992351718	5,434746237	0,772433292	3,940120431	0,993512756	4,985893541	8,187638582	2,871546391	3,116404943
RNF146	5,455076893	0,966744187	3,486417487	0,934189429	7,415594699	0,937012675	4,369382253	0,880960243	3,88802344	0,997477147	2,958767831	0,792376747	4,835383748	0,921649733	4,304030551	0,893983789	4,361703594	6,435335796	3,631399191	3,92789987
MED23	6,981975111	0,876391259	3,332367066	0,98918963	11,15731822	0,992266863	4,311646575	0,974350942	11,34844824	0,968318137	3,561541495	0,914752125	9,758395126	0,89418737	5,537392939	0,7946335	10,55342168	9,069646664	4,549467217	3,822006821
TBPL1	8,398937339	0,890681064	3,403803	0,970113733	17,45792701	0,985035152	3,937962077	0,982124592	9,606155855	0,9267118	2,250395684	0,914931968	10,64528929	0,761056361	4,22447573	0,706238476	10,12572257	12,92843217	3,237435707	3,670882539
SGK1	1,6845747	0,872247027	2,293693615	0,886903588	2,461149678	0,957943662	2,631695688	0,808127927	1,39215814	0,995605706	1,351217867	0,932213042	1,359426718	0,990145107	2,620364235	0,827897289	1,375792429	2,072862189	1,985791051	2,462694652
MYB	5,909584963	0,996037385	2,939770417	0,992486818	6,181214221	0,759398375	2,933259461	0,993452683	5,159722046	0,870683691	2,012514306	0,996307974	3,434385575	0,585978304	5,284109876	0,99068466	4,29705381	6,045399592	3,648312091	2,936514939
PDE7B	3,095726068	0,886360639	2,304623827	0,986485887	2,879160059	0,898619958	2,277453126	0,958595221	2,327504329	0,986749187	1,79758093	0,981436211	3,9444835	0,953494538	2,8709317	0,978068886	3,135993915	2,987443063	2,334256315	2,291038477
MTFR2	6,193355556	0,988127142	2,825838374	0,970821161	9,660170152	0,976810728	4,062289223	0,979310827	7,388719314	0,856153306	2,307926534	0,905089798	9,39765147	0,781139932	3,738125925	0,898476129	8,393185392	7,926762854	3,023026229	3,444063798
IFNGR1	6,400789292	0,908682662	3,289603186	0,991334165	12,5097244	0,929767919	4,940018484	0,944872154	14,0937603	0,870050844	2,747019051	0,901421547	6,314506414	0,911634742	4,354837797	0,833108164	10,20413335	9,455256848	3,550928424	4,114810835
NHSL1	6,500146726	0,963215267	3,173090512	0,998842326	7,536058395	0,941946454	3,231534433	0,974706575	6,044775336	0,977892046	2,225599533	0,984385368	6,483050042	0,944729282	3,968582305	0,898712445	6,263912689	7,01810256	3,097090919	3,202312473
CITED2	3,575338736	0,90310973	2,764087669	0,932707726	3,558032655	0,985153127	2,74113218	0,944243477	2,0348156	0,985204252	1,346900073	0,970805472	1,617809275	0,981805407	2,535043798	0,971282662	1,826312437	3,566685696	1,940971935	2,752609925
HIVEP2	6,910291382	0,950542342	3,117654296	0,97952242	4,984696652	0,991411623	3,384464786	0,947515049	6,348825334	0,941149357	2,316796772	0,953578363	6,411074868	0,94430636	3,97015989	0,882673263	6,379950101	5,947494017	3,143478331	3,251059541
ADAT2	5,855674678	0,893845923	4,189358539	0,955077391	8,468400239	0,924056537	6,360432018	0,813685887	5,946961832	0,987200994	3,426502165	0,98813541	5,232798863	0,952207447	7,837971033	0,75692532	5,589880348	7,162037459	5,632236599	5,274895278
PHACTR2	10,65031285	0,653970534	3,691327705	0,951792079	26,95762409	0,854475143	5,206820642	0,98861823	32,6995865	0,646031852	3,292688216	0,865463248	21,69154077	0,912546941	3,998053918	0,793681778	27,19556364	18,80396847	3,645371067	4,449074174
LTV1	9,506770334	0,867797768	4,087678149	0,930693771	18,53766734	0,681493808	5,138503664	0,985116257	7,820852358	0,941521834	2,718388242	0,882281048	16,26771803	0,697767834	5,280997325	0,737236241	12,04428519	14,02221884	3,999692783	4,613090906
STX11	7,416519981	0,939622243	3,10219546	0,972048647	4,563745058	0,913982534	3,732452793	0,966746834	3,375710959	0,937444558	1,700447312	0,976377706	3,207821235	0,902833654	2,979954534	0,722564606	3,291766097	5,99013252	2,340200923	3,417324126
FBXO30	3,469540837	0,96648057	3,123675373	0,966851865	5,384640946	0,95810356	4,095240012	0,798513847	4,209140786	0,994313588	2,409923301	0,952014656	3,828429338	0,980391784	3,755283537	0,95886112	4,018785062	4,427090892	3,082603419	3,609457693
SHPRH	7,792885501	0,867066102	3,693894038	0,966084472	20,33513537	0,636592691	4,850760108	0,93102236	17,85190923	0,871110078	4,327201874	0,960706277	15,50415521	0,801152342	6,73895497	0,782253225	16,67803222	14,06401043	5,533078422	4,272327073
SASH1	8,952708489	0,812214832	2,907781277	0,998255418	13,49580572	0,953834285	3,61189388	0,994671088	9,024448894	0,785908632	2,653833483	0,943312882	19,48022573	0,898646646	5,164825791	0,76087104	14,25233731	11,2242571	3,909329637	3,259837578
TAB2	8,839326513	0,777280063	3,455275362	0,962046956	20,74912788	0,991503685	4,410477446	0,988539686	14,12317983	0,900334701	3,115368794	0,886714488	9,711643775	0,977322925	5,082093849	0,750041551	11,9174118	14,7942272	4,098731321	3,932876404
SUMO4	1,555859241	0,781771696	2,035555741	0,888899504	3,642009465	0,572713373	1,662934262	0,853987793	3,533167804	0,748943078	1,796793643	0,715444113	2,66632154	0,895994841	11,05533083	0,53538235	3,099744672	2,598934353	6,426062234	1,849245002
KATNA1	6,851145687	0,940691611	2,991772902	0,996173103	7,319959556	0,999538403	3,765805806	0,980151978	9,378684529	0,971248076	2,474770919	0,938796155	8,534516245	0,683782126	4,4144148	0,960966745	8,956600387	7,085552622	3,44459286	3,378789354
PLEKHG1	4,025489559	0,953537099	2,104912948	0,983419144	5,51227199	0,937013175	2,991322689	0,986762182	4,02152055	0,972001928	2,081297826	0,986149367	6,265664301	0,961752174	3,220709125	0,945237703	5,143592425	4,768880774	2,651003476	2,548117819
SYNE1	9,721568306	0,853750572	4,069733155	0,968617538	16,14219054	0,728771463	5,572576438	0,987041313	13,03245195	0,722632032	3,372948057	0,9478089	14,92651141	0,573043946	7,449295793	0,80032689	13,97948168	12,93187942	5,411121925	4,821154796
SCAF8	3,349577399	0,996740865	2,725295778	0,995815741	5,11910059	0,978137814	3,275434659	0,994704832	4,230067985	0,975738184	2,3401926	0,945767855	2,629472495	0,96863796	3,524926416	0,88552037	3,42977024	4,234338995	2,932559508	3,000365218
AL596202.1	4,090612151	0,993461296	2,645792265	0,982044436	10,22400429	0,604196721	3,031885772	0,979630665	6,503992439	0,943773662	2,478806271	0,949161341	9,843961917	0,704968992	4,553466073	0,944310926	8,173977178	7,157308222	3,516136172	2,838839018
TFB1M	6,575188663	0,93629517	3,301500325	0,992953979	9,742947317	0,967864059	3,76679328	0,986285136	7,745476097	0,889146099	2,504013886	0,922738161	11,15775657	0,743224376	7,278691904	0,816161252	9,451616336	8,15906799	4,891352895	3,534146802
ARID1B	8,121810986	0,9551828	3,195473787	0,964479329	9,630175929	0,906510964	4,044764822	0,99479953	9,079760193	0,930811825	2,865756603	0,972163294	12,72321486	0,915233684	4,589088908	0,837946879	10,90148753	8,875993458	3,727422756	3,620119305
ZDHHC14	8,099788106	0,831833199	3,370701351	0,995823838	7,605010914	0,990595481	3,335001432	0,944965039	9,127789844	0,86893938	3,341419959	0,967266823	12,12983392	0,935668489	5,015342093	0,891386897	10,62881188	7,85239951	4,178381026	3,352851391
SYNJ2	5,648637658	0,937603036	2,917187053	0,987680102	8,360551071	0,945979776	3,451263896	0,996228113	6,719086862	0,956662249	2,617839632	0,958374786	8,854247098	0,960019283	4,038008314	0,903136483	7,78666698	7,004594364	3,327923973	3,184225475
TULP4	10,16018485	0,835221708	3,226230641	0,968399047	24,22603656	0,644984472	3,949626393	0,989750401	13,01051322	0,801775667	3,029014871	0,94459309	9,891723006	0,924351855	4,672753309	0,843323255	11,45111811	17,19311071	3,85088409	3,587928517
RSPH3	12,52321397	0,674003407	3,860491494	0,956433212	25,4696779	0,547362728	5,144863697	0,990241244	15,43044175	0,602887641	3,39050548	0,842643393	41,96935575	0,623347008	6,340639714	0,607799531	28,69989875	18,99644594	4,865572597	4,502677596
WTAP	4,732447007	0,987665045	3,010493172	0,985942857	6,424275599	0,884449081	4,11437631	0,992231438	3,987513731	0,982019898	2,036784453	0,936719865	4,611066243	0,94963217	3,785612547	0,905566739	4,299289987	5,578361303	2,9111985	3,562434741
MAP3K4	6,833739596	0,93994974	3,37953566	0,975532028	10,21419824	0,963657571	4,643576665	0,982107048	7,968864903	0,913194161	2,712316791	0,972918171	12,41838178	0,909941458	4,678151988	0,783009996	10,19362334	8,52396892	3,69523439	4,011556162
PDE10A	8,813480908	0,765797539	3,620395151	0,986835405	12,94108456	0,934088494	3,841169898	0,967952073	9,85833383	0,963485798	3,761173556	0,928425975	11,27690212	0,851222917	5,69574672	0,749966421	10,56761798	10,87728273	4,728460138	3,730782525
LINC00473	4,762922209	0,92241666	4,217430009	0,937531399	5,829776028	0,977734521	4,147930254	0,927809162	3,911378807	0,988136096	3,618263228	0,988480689	4,913390973	0,996542558	5,57352481	0,833359914	4,41238489	5,296349118	4,595894019	4,182680132
WDR27	6,897146078	0,653897129	4,277006134	0,806453917	5,623548866	0,875678249	4,200630214	0,846813529	7,31279731	0,796992947	14,76358456	0,752459099	11,67837892	0,768941919	6,516187586	0,725400801	9,495588116	6,260347472	10,63988607	4,238818174
C6orf120	10,69658279	0,837657604	4,041179048	0,980810601	14,61560266	0,951252827	4,904993574	0,977322702	7,171532213	0,994043053	3,008996145	0,957915999	11,00702364	0,820626067	6,309134267	0,784764516	9,089277928	12,65609273	4,659065206	4,473086311
FAM120B	5,125122956	0,910765752	3,081923732	0,940659846	9,35528685	0,942832921	3,779649089	0,993353858	7,647428457	0,940239994	2,805498574	0,906121909	11,16745471	0,939457284	5,053992048	0,760413854	9,407441583	7,240204903	3,929745311	3,43078641
TBP	7,437061601	0,973651455	3,841907285	0,965292287	11,77245063	0,929114968	4,305584705	0,984631554	7,882134893	0,998697127	2,718721814	0,93662345	8,884855399	0,957904659	3,804212849	0,888270223	8,383495146	9,604756114	3,261467331	4,073745995
EGFR	11,02771871	0,768258225	3,586183989	0,949071397	17,7301987	0,793718685	4,760349449	0,995849555	14,25484292	0,831782431	2,929243062	0,922776515	23,83670985	0,643080359	5,497322243	0,729576762	19,04577638	14,37895871	4,213282652	4,173266719
AUTS2	8,080232433	0,953554927	3,282698405	0,972221691	4,41372498	0,950461171	2,795669499	0,960784534	4,014924707	0,995943383	2,118678302	0,999420246	4,586685282	0,925116083	4,159640882	0,794729366	4,300804995	6,246978707	3,139159592	3,039183952
RBM48	3,685164933	0,891607573	3,361369486	0,980047604	5,035132088	0,937129968	3,91333904	0,886131479	4,137730847	0,993079182	2,863069001	0,992778297	6,256843871	0,965137903	5,83161736	0,649677136	5,197287359	4,360148511	4,347343181	3,637354263
PRKAG2	4,627701073	0,989808994	2,577946666	0,972991817	14,4633071	0,906802863	3,942702493	0,981063871	5,816158876	0,98956102	2,869318432	0,985102914	14,28471227	0,625580758	3,94523782	0,879430195	10,05043557	9,545504086	3,407278126	3,260324579
FAM20C	8,12133279	0,990340374	3,277558662	0,924585052	6,276668239	0,961054627	3,708190972	0,977371475	5,125709255	0,940240637	3,225928282	0,949801162	9,141724226	0,912561681	4,82643173	0,991249701	7,133716741	7,199000514	4,026180006	3,492874817
PDGFA	7,81893121	0,861373118	3,213076398	0,890160126	6,352095588	0,979423222	3,434276246	0,880908023	4,73521141	0,988351964	2,107528462	0,962041237	7,653205672	0,957630642	4,035255729	0,959111637	6,194208541	7,085513399	3,071392096	3,323676322
PRKAR1B	21,05586012	0,782775393	3,626724934	0,963814797	15,79976379	0,830665153	3,819867083	0,980152462	12,80803833	0,767173353	2,824964614	0,963806184	14,44099671	0,864672095	5,964687134	0,912973725	13,62451752	18,42781196	4,394825874	3,723296009
GET4	6,716962015	0,88689146	2,987175036	0,994773249	6,234991824	0,98734926	3,321185542	0,98662969	4,969372764	0,994634312	2,345977392	0,994686425	7,600098569	0,748402331	4,726972881	0,970015562	6,284735667	6,475976919	3,536475137	3,154180289
COX19	7,081140136	0,775415396	3,052979543	0,989520971	5,595844782	0,882532772	3,483801141	0,944581021	4,6386379	0,853433068	2,973497266	0,947113653	9,007233755	0,67493307	7,807342062	0,814487746	6,822935827	6,338492459	5,390419664	3,268390342
AC073957.2	3,37595974	0,945147984	2,814140781	0,986726396	2,010958442	0,946219528	3,710245148	0,94363946	2,528483821	0,978454457	1,739124089	0,986098138	3,149832048	0,987846022	3,072571726	0,994356329	2,839157935	2,693459091	2,405847907	3,262192964
GPER1	3,036211077	0,9579814	3,142753314	0,902260633	3,827585211	0,978859049	4,972446316	0,998133584	2,447847541	0,996983303	2,683557931	0,946251651	2,712008329	0,989613764	4,261749149	0,859934614	2,579927935	3,431898144	3,47265354	4,057599815
AC091729.3	8,852110554	0,839506911	4,102280913	0,893385458	8,130257707	0,86630687	4,086347897	0,942399361	6,541763477	0,889073263	3,73099498	0,907158864	13,53255228	0,693569482	6,528321903	0,93748635	10,03715788	8,49118413	5,129658441	4,094314405
AC102953.2	4,353497781	0,831233825	2,796780814	0,945723084	3,827193825	0,887044522	2,84897133	0,972754287	3,606538568	0,966855912	2,459935483	0,954163776	4,085701281	0,944686816	4,194430663	0,712766855	3,846119925	4,090345803	3,327183073	2,822876072
MAFK	6,778043042	0,68316401	3,371185361	0,917230671	5,015526646	0,959559496	3,462554199	0,90093783	3,215989027	0,999537647	2,453455267	0,98259892	2,695439633	0,988093761	3,234943663	0,804475358	2,95571433	5,896784844	2,844199465	3,41686978
TMEM184A	9,486070532	0,950857869	5,709150522	0,839882125	6,851860696	0,86750793	4,997100449	0,988385726	6,031029171	0,888231405	5,23092321	0,940211188	9,650616224	0,961317196	5,713895966	0,948426826	7,840822697	8,168965614	5,472409588	5,353125486
PSMG3	6,719712107	0,909451483	3,315462799	0,993254209	9,148888882	0,99358408	3,848666592	0,997105478	6,798504342	0,957755022	2,293922851	0,958646259	9,435128511	0,981460051	4,334301572	0,979624024	8,116816427	7,934300494	3,314112212	3,582064695
ELFN1	8,968592022	0,818863464	2,771065996	0,956255013	6,754299125	0,839182157	3,107661775	0,964387869	4,581067317	0,904719635	2,431445483	0,9982443	6,092265131	0,831303372	2,900563074	0,957936738	5,336666224	7,861445574	2,666004279	2,939363885
MRM2	4,869035059	0,992128106	2,994432703	0,94593315	6,006621122	0,967869553	3,405536316	0,977614306	4,603251951	0,967935996	2,252338319	0,966822188	6,297984657	0,926415249	3,848135549	0,954063525	5,450618304	5,43782809	3,050236934	3,19998451
SNX8	9,073399735	0,90469556	3,049030388	0,986756925	8,161569074	0,969665417	3,458488572	0,999456418	6,039460547	0,984891122	2,463093696	0,998715261	17,48445883	0,796729244	4,569434841	0,985585652	11,76195969	8,617484405	3,516264268	3,25375948
CHST12	8,169805214	0,939898922	3,168894442	0,943321205	7,480887562	0,917690113	3,40041628	0,998312159	6,613125511	0,963684241	2,802567591	0,976571019	8,733116722	0,960145975	4,44557407	0,989712528	7,673121117	7,825346388	3,624070831	3,284655361
LFNG	5,282400312	0,830877157	4,352372566	0,887421748	4,790405664	0,98608659	3,360895419	0,971993572	5,230475181	0,990374213	3,097816921	0,992086222	5,193018208	0,936413476	4,897112279	0,95351225	5,211746694	5,036402988	3,9974646	3,856633993
BRAT1	11,72681613	0,958400595	3,55871745	0,972991044	11,28193187	0,856749038	4,104504121	0,988485258	12,11883858	0,662496801	3,494390687	0,977697513	13,16478028	0,812722458	6,595820925	0,995659095	12,64180943	11,504374	5,045105806	3,831610786
IQCE	12,80407445	0,885098982	3,396921783	0,980309362	11,47180011	0,838833626	3,705711023	0,995911162	12,50561043	0,777717838	3,424808708	0,957597732	15,81191025	0,798087437	4,883889477	0,892630448	14,15876034	12,13793728	4,154349092	3,551316403
GNA12	10,72954058	0,854601394	2,973709282	0,982632548	11,20107592	0,985140687	3,403645878	0,989940212	9,994406839	0,858070398	2,601967591	0,983941515	14,13022798	0,868370777	4,789452783	0,952941687	12,06231741	10,96530825	3,695710187	3,18867758
FOXK1	5,431076665	0,971810142	2,476035561	0,979672256	8,800566908	0,968614711	3,174110991	0,988907983	7,262595168	0,988225689	2,44083909	0,988488992	8,340774299	0,956710383	3,915589619	0,972177867	7,801684734	7,115821787	3,178214354	2,825073276
AP5Z1	9,232517351	0,910102056	4,433173118	0,951023044	8,141800883	0,92114592	4,546968479	0,977956074	6,372206828	0,984663781	4,066209652	0,971595402	12,47531029	0,880759602	7,441402729	0,963090692	9,423758557	8,687159117	5,75380619	4,490070798
RBAK-RBAKDN	5,629659954	0,881545007	3,251533302	0,920401459	10,44080453	0,603068198	2,796335322	0,969734019	5,793725734	0,937136561	2,398366514	0,976089808	8,846650244	0,765820002	5,643925428	0,752981288	7,320187989	8,035232242	4,021145971	3,023934312
RBAK	3,209336654	0,870232386	3,279670836	0,872418766	5,569678778	0,840353523	3,775897872	0,851637226	3,987622513	0,958170672	2,355650105	0,992070938	4,638238226	0,964190844	4,417812205	0,789924481	4,31293037	4,389507716	3,386731155	3,527784354
TNRC18	9,49649043	0,943781252	3,413447406	0,968770234	7,271589869	0,947278609	3,407627486	0,997935555	6,864374876	0,914446079	3,330147853	0,982194115	9,32150542	0,956725296	4,125406337	0,989812782	8,092940148	8,384040149	3,727777095	3,410537446
FBXL18	4,688025002	0,997518341	2,876162044	0,960476763	4,38409304	0,972000508	2,927838941	0,9964426	2,806258372	0,977228595	2,496318755	0,995835545	4,985585463	0,987118708	3,923190153	0,978639795	3,895921917	4,536059021	3,209754454	2,902000493
[truncated: 3,203 more rows]
