# Supplementary material for: Control of immediate early gene expression by CPEB4-repressor complex-mediated mRNA degradation
Source: Genome Biol. 2022 Sep 12;23:193. doi: 10.1186/s13059-022-02760-5 (PMC9465963; doi:10.1186/s13059-022-02760-5)
Supplement: Supplementary file 10 — Additional file 10. Excel spreadsheet listing ribosome densities determined from CPEB4 KO (CKO) and parental HeLa cells by Ribo-Seq analysis. [file 13059_2022_2760_MOESM10_ESM.xlsx]

## Sheet: Tabelle1
Additional file 10: Ribosome densities determined from CPEB4 KO (CKO) and parental HeLa cells by Ribo-Seq analysis
Gene name	RD_HeLa_rep1	RD_HeLa_rep2	RD_HeLa_mean	RD_CKO_rep1	RD_CKO_rep2	RD_CKO_mean
AAAS	1.02666	1.33302	1.17984	1.01117	1.23011	1.12064
AACS	1.0877	1.06189	1.07479	1.03503	1.05321	1.04412
AAED1	0.898775	0.722567	0.810671	0.61931	0.521282	0.570296
AAGAB	1.13128	1.03874	1.08501	0.916228	0.953725	0.934977
AAMP	0.91633	0.91677	0.91655	1.08598	0.831356	0.958671
AAR2	1.26864	1.61485	1.44174	1.44718	1.29743	1.3723
AARS	1.64154	1.8036	1.72257	1.7575	1.58695	1.67223
AARS2	0.523775	0.596406	0.56009	0.622295	0.550371	0.586333
AASDH	0.931506	0.63766	0.784583	0.654932	0.893412	0.774172
AASDHPPT	2.23115	1.81599	2.02357	1.54049	1.84015	1.69032
AATF	1.22573	1.08813	1.15693	1.49082	1.50387	1.49734
ABCA2	0.375963	0.421292	0.398627	0.426812	0.452207	0.439509
ABCA5	0.446438	0.31883	0.382634	0.343738	0.30381	0.323774
ABCA7	0.522479	0.496841	0.50966	0.589907	0.583144	0.586526
ABCB10	0.468119	0.458712	0.463415	0.421587	0.557913	0.48975
ABCB6	0.508807	0.610146	0.559477	0.697946	0.396899	0.547422
ABCB7	1.44403	1.32483	1.38443	1.37054	1.23787	1.30421
ABCB8	0.61989	0.796054	0.707972	0.732398	0.584259	0.658328
ABCC1	1.79631	1.6103	1.70331	1.51797	1.94146	1.72971
ABCC10	0.240924	0.533798	0.387361	0.437109	0.564573	0.500841
ABCC2	0.394411	0.47052	0.432466	0.374684	0.379534	0.377109
ABCC3	0.626645	1.27358	0.950113	0.769286	0.93388	0.851583
ABCC4	1.04707	1.00693	1.027	0.884413	0.8819	0.883156
ABCC5	1.11449	1.01705	1.06577	0.930844	1.07	1.00042
ABCD1	0.566176	0.711456	0.638816	0.685044	0.723446	0.704245
ABCD3	1.5869	1.38687	1.48688	1.23516	1.39646	1.31581
ABCE1	1.74371	1.48704	1.61537	1.40928	1.51855	1.46392
ABCF1	1.21488	1.10867	1.16178	1.51248	1.22529	1.36888
ABCF2	1.42816	1.27944	1.3538	1.44154	1.46855	1.45505
ABCF3	1.25347	1.26196	1.25771	1.48237	1.21267	1.34752
ABCG2	1.32913	1.22326	1.27619	1.09273	1.20629	1.14951
ABHD10	1.32503	1.76319	1.54411	1.28765	1.31969	1.30367
ABHD12	0.692281	0.492737	0.592509	0.532657	0.50213	0.517393
ABHD13	0.622284	0.572734	0.597509	0.453972	0.439568	0.44677
ABHD14B	1.38201	1.57153	1.47677	1.22924	1.32559	1.27742
ABHD17B	1.64792	2.08267	1.8653	1.42669	1.56398	1.49533
ABHD18	0.959354	0.95308	0.956217	0.796389	1.44115	1.11877
ABHD2	2.29766	1.92832	2.11299	1.78703	2.18142	1.98423
ABHD3	2.39271	1.83485	2.11378	1.65155	1.36413	1.50784
ABHD5	0.863044	0.792577	0.82781	0.868788	0.850273	0.85953
ABHD6	0.562449	0.644745	0.603597	0.528293	0.638002	0.583148
ABI1	1.15688	1.27316	1.21502	1.53448	1.04815	1.29131
ABI2	0.672523	0.707771	0.690147	0.712177	0.826224	0.769201
ABL1	0.412799	0.412402	0.412601	0.465169	0.404619	0.434894
ABL2	0.786018	0.948494	0.867256	0.979361	0.965521	0.972441
ABLIM1	0.82804	0.763189	0.795614	0.730116	0.830764	0.78044
ABR	0.972005	0.756077	0.864041	0.703175	0.874826	0.789001
ABRAXAS2	1.23161	1.10494	1.16828	1.17017	1.29737	1.23377
ABT1	1.10975	1.00866	1.05921	1.12877	0.813059	0.970913
ABTB2	0.680983	0.944068	0.812525	0.918697	1.11036	1.01453
AC069544.2	0.196791	0.255457	0.226124	0.274649	0.16762	0.221134
ACAA2	1.54024	1.34332	1.44178	1.52939	1.40869	1.46904
ACACA	1.29551	1.44844	1.37198	1.18397	1.51965	1.35181
ACACB	0.476839	0.376799	0.426819	0.465057	0.284224	0.374641
ACAD10	1.34415	0.774926	1.05954	0.934477	1.09426	1.01437
ACAD8	0.950672	0.702506	0.826589	0.786403	0.741716	0.76406
ACAD9	1.46722	1.06868	1.26795	1.153	1.16544	1.15922
ACADM	1.83463	1.49769	1.66616	1.45831	1.70109	1.5797
ACADSB	2.17799	2.43392	2.30596	1.85703	2.8213	2.33917
ACADVL	0.732231	0.685005	0.708618	0.771835	0.699291	0.735563
ACAP2	1.14081	0.949483	1.04515	0.98214	0.951018	0.966579
ACAP3	0.24398	0.271295	0.257638	0.432463	0.298681	0.365572
ACAT1	2.29775	1.92517	2.11146	1.62526	1.67306	1.64916
ACAT2	1.26787	1.32492	1.2964	1.25609	1.18206	1.21908
ACBD3	1.28357	1.07642	1.17999	1.72162	1.34508	1.53335
ACBD5	1.14989	1.05561	1.10275	1.321	1.40461	1.3628
ACBD6	1.50901	1.24458	1.37679	1.28807	1.11343	1.20075
ACD	1.23486	1.00794	1.1214	1.01359	0.793798	0.903692
ACIN1	1.21918	1.10071	1.15994	1.42203	1.40271	1.41237
ACLY	1.21326	1.47887	1.34607	1.37287	1.5574	1.46513
ACO1	1.51848	1.80543	1.66196	1.41633	1.35304	1.38468
ACO2	0.949992	1.09513	1.02256	1.15229	1.13412	1.1432
ACOT13	2.72171	2.12845	2.42508	2.25651	2.14406	2.20028
ACOT7	2.09925	2.76319	2.43122	3.0923	3.25551	3.1739
ACOT8	0.560853	0.932082	0.746467	0.707442	0.750563	0.729002
ACOT9	1.4156	1.59106	1.50333	1.65562	1.59156	1.62359
ACOX1	1.53761	1.85181	1.69471	1.61173	2.01977	1.81575
ACP1	1.3839	1.34235	1.36312	1.26104	1.22882	1.24493
ACP2	1.2553	1.72138	1.48834	1.3672	1.39784	1.38252
ACSF2	1.17582	1.35487	1.26535	1.51057	0.931165	1.22087
ACSF3	0.642029	0.746809	0.694419	0.594117	0.520211	0.557164
ACSL3	1.26699	1.0304	1.1487	1.01856	1.06454	1.04155
ACSL4	1.84355	1.82344	1.8335	1.64742	1.99778	1.8226
ACSL5	0.60286	0.713634	0.658247	0.842056	0.704002	0.773029
ACSS2	1.00855	1.34854	1.17855	0.933198	0.839431	0.886314
ACTB	3.5328	4.7938	4.1633	4.3832	4.68773	4.53547
ACTG1	1.42915	1.86451	1.64683	1.86778	1.83661	1.8522
ACTL6A	1.37797	1.54261	1.46029	1.41634	1.59228	1.50431
ACTL8	1.26894	1.24902	1.25898	1.07947	0.998733	1.0391
ACTN1	1.65827	1.96236	1.81031	1.87974	2.27118	2.07546
ACTN4	1.46505	1.72844	1.59674	1.81354	1.93218	1.87286
ACTR10	1.62636	1.5761	1.60123	1.35803	1.6666	1.51231
ACTR1A	1.91469	2.05973	1.98721	1.67726	1.84035	1.75881
ACTR1B	0.460412	0.578191	0.519302	0.539141	0.428225	0.483683
ACTR2	3.53477	3.55993	3.54735	3.47989	4.00996	3.74493
ACTR3	1.61126	1.59344	1.60235	1.51375	1.46638	1.49007
ACTR5	1.2428	1.2086	1.2257	1.13444	1.27772	1.20608
ACTR6	1.78575	1.50995	1.64785	1.52646	1.24065	1.38356
ACTR8	1.22335	1.32871	1.27603	1.13522	1.0781	1.10666
ACVR1B	1.01411	1.14181	1.07796	1.0873	0.810039	0.94867
ADA	1.14031	1.0863	1.11331	1.46509	1.66044	1.56277
ADAL	0.726313	0.711731	0.719022	0.778981	0.801824	0.790402
ADAM10	1.7141	1.6956	1.70485	1.57015	1.82725	1.6987
ADAM15	0.279131	0.365198	0.322165	0.401504	0.333309	0.367407
ADAM17	1.04249	1.08248	1.06249	1.06951	1.00415	1.03683
ADAM9	0.749768	0.76206	0.755914	0.735947	0.678882	0.707415
ADAMTS1	1.19662	1.45964	1.32813	1.36746	1.98054	1.674
ADAMTSL4	0.613078	0.410542	0.51181	0.59689	0.594287	0.595588
ADAR	1.07505	1.1159	1.09548	1.14458	1.26462	1.2046
ADARB1	0.392858	0.440274	0.416566	0.422531	0.36357	0.393051
ADARB2	0.853	0.726684	0.789842	0.935618	0.887964	0.911791
ADAT1	0.549657	0.63205	0.590853	0.632158	0.581967	0.607062
ADCK2	0.277202	0.235227	0.256214	0.301979	0.246441	0.27421
ADCY3	0.406386	0.444778	0.425582	0.344086	0.342356	0.343221
ADCY6	0.483207	0.51206	0.497633	0.499553	0.503361	0.501457
ADCY9	0.42441	0.448452	0.436431	0.399791	0.480895	0.440343
ADD1	1.33121	1.27369	1.30245	1.27232	1.23315	1.25273
ADD3	1.00901	1.12304	1.06602	0.986135	1.38829	1.18721
ADGRA3	0.225301	0.257296	0.241299	0.279967	0.24911	0.264539
ADGRD1	0.685767	0.937167	0.811467	1.17795	0.927282	1.05262
ADGRE5	1.68945	2.16337	1.92641	1.72249	1.71265	1.71757
ADGRG1	1.39274	1.33592	1.36433	1.30603	1.12257	1.2143
ADGRG2	1.34239	1.45548	1.39894	0.951889	1.10183	1.02686
ADGRG6	1.16156	1.13495	1.14826	0.884792	1.04747	0.966131
ADGRL1	0.217605	0.307021	0.262313	0.204301	0.18522	0.19476
ADH5	1.70555	1.6513	1.67842	1.51896	1.88145	1.7002
ADI1	1.48982	1.16703	1.32843	1.45281	1.25471	1.35376
ADIPOR1	0.272901	0.324204	0.298552	0.242694	0.255802	0.249248
ADIPOR2	1.155	1.22817	1.19159	1.21037	1.17589	1.19313
ADK	2.57515	2.08104	2.3281	1.97481	2.40061	2.18771
ADM	0.813756	0.96688	0.890318	1.09467	0.994785	1.04473
ADNP	2.59518	2.35043	2.4728	1.90923	2.23179	2.07051
ADNP2	0.566197	0.449835	0.508016	0.416566	0.572002	0.494284
ADPGK	0.723205	0.788988	0.756097	0.796126	0.692551	0.744338
ADPRHL2	0.69347	0.602878	0.648174	0.865722	0.89886	0.882291
ADRM1	1.12654	1.17176	1.14915	1.46275	1.24887	1.35581
ADSL	1.26146	0.953415	1.10744	0.826813	0.725465	0.776139
ADSS	2.30776	1.73885	2.0233	1.62358	1.8464	1.73499
AEBP2	2.43962	2.28671	2.36317	2.27313	2.21248	2.2428
AEN	0.697377	0.753598	0.725487	0.74004	0.726351	0.733196
AES	0.589424	0.722302	0.655863	0.615002	0.634176	0.624589
AFAP1	0.597265	0.547296	0.572281	0.758834	0.669589	0.714212
AFDN	0.601474	0.676306	0.63889	0.681384	0.633053	0.657219
AFF1	1.35395	1.51861	1.43628	1.45442	1.35874	1.40658
AFF4	1.53807	1.51006	1.52407	1.43875	1.67912	1.55894
AFG3L2	0.858063	0.708438	0.783251	0.72804	0.692824	0.710432
AFMID	1.83753	1.4444	1.64096	1.80013	1.47086	1.63549
AFTPH	0.629441	0.576973	0.603207	0.574585	0.541582	0.558084
AGA	2.43528	1.69076	2.06302	1.54705	2.19812	1.87259
AGAP1	0.278206	0.224109	0.251158	0.288763	0.21581	0.252286
AGAP3	0.265667	0.302785	0.284226	0.277344	0.225132	0.251238
AGBL5	0.164957	0.202557	0.183757	0.156768	0.17573	0.166249
AGFG1	1.01427	0.947304	0.980788	0.751648	0.966022	0.858835
AGFG2	1.14475	0.95744	1.05109	0.872565	0.838233	0.855399
AGGF1	0.326325	0.203352	0.264839	0.271625	0.229646	0.250635
AGK	1.28292	1.65074	1.46683	1.70006	2.85258	2.27632
AGL	1.95394	2.03524	1.99459	2.03029	2.01209	2.02119
AGMAT	0.959354	1.02078	0.990068	1.10227	0.958784	1.03053
AGO1	0.481044	0.602059	0.541551	0.497579	0.377144	0.437361
AGO2	0.509128	0.571342	0.540235	0.504194	0.596516	0.550355
AGO3	0.664168	0.733766	0.698967	0.70227	0.918953	0.810612
AGPAT1	0.502384	0.468583	0.485483	0.562377	0.469858	0.516118
AGPAT2	0.391025	0.408492	0.399759	0.37804	0.376195	0.377118
AGPAT3	0.306387	0.344957	0.325672	0.412192	0.475867	0.444029
AGPAT5	1.0371	0.963154	1.00013	0.91351	0.871171	0.892341
AGPS	1.49306	1.23534	1.3642	1.3795	1.3309	1.3552
AGRN	0.468677	0.498621	0.483649	0.608152	0.48375	0.545951
AGTPBP1	0.412206	0.342929	0.377568	0.324348	0.304285	0.314316
AGTRAP	0.885558	0.763514	0.824536	0.732901	0.726351	0.729626
AHCTF1	0.947858	0.83506	0.891459	0.794803	0.947392	0.871097
AHCY	1.48857	1.9736	1.73109	1.75222	1.57582	1.66402
AHCYL1	2.40102	2.59169	2.49635	2.4311	2.79555	2.61333
AHI1	0.687472	0.647623	0.667548	0.705068	0.848111	0.776589
AHNAK	0.453619	0.424063	0.438841	0.49494	0.493563	0.494251
AHNAK2	0.622086	0.425048	0.523567	0.462885	0.587684	0.525284
AHRR	0.287806	0.292659	0.290233	0.29991	0.366202	0.333056
AHSA1	1.2554	1.40817	1.33178	1.6196	1.13065	1.37512
AIDA	0.928756	0.777598	0.853177	1.01898	0.944955	0.981966
AIFM1	2.79027	2.54399	2.66713	3.10833	3.03493	3.07163
AIFM2	2.30446	2.15386	2.22916	2.61689	2.72722	2.67206
AIMP1	1.87057	1.49169	1.68113	1.59013	1.46767	1.5289
AIMP2	1.71511	1.83202	1.77357	1.64359	1.72476	1.68417
AIP	1.17875	1.18016	1.17946	1.37304	1.47485	1.42395
AJUBA	0.629212	0.662939	0.646076	0.535345	0.617399	0.576372
AK2	1.40201	1.53925	1.47063	1.59169	1.46605	1.52887
AK3	0.929165	0.715918	0.822541	0.854699	0.766631	0.810665
AK6	1.86532	1.63011	1.74772	1.47984	1.2455	1.36267
AKAP1	0.404375	0.488482	0.446428	0.494021	0.500015	0.497018
AKAP10	0.599454	0.67534	0.637397	0.390955	0.574695	0.482825
AKAP11	1.14199	0.939727	1.04086	0.851412	1.14593	0.998669
AKAP13	0.906057	0.893115	0.899586	0.900156	0.883078	0.891617
AKAP17A	0.311446	0.399294	0.35537	0.683447	0.396259	0.539853
AKAP8	0.84251	0.914522	0.878516	0.890611	0.870019	0.880315
AKAP8L	0.857174	0.932694	0.894934	1.0885	0.782643	0.935573
AKAP9	0.570435	0.374918	0.472676	0.381615	0.502859	0.442237
AKIP1	1.35344	1.44691	1.40018	1.42047	1.29668	1.35857
AKIRIN1	1.06697	1.06911	1.06804	0.821589	1.25915	1.04037
AKNA	0.345368	0.376799	0.361083	0.608152	0.445715	0.526934
AKR1A1	1.00216	1.24547	1.12381	1.11394	1.01649	1.06522
AKR1B1	2.46367	2.5696	2.51663	2.46188	2.28904	2.37546
AKR7A2	0.794397	1.37842	1.08641	1.03744	0.875733	0.956584
AKT1	0.147593	0.201393	0.174493	0.232203	0.157627	0.194915
AKT1S1	0.704207	0.797412	0.750809	1.20414	1.05207	1.12811
AKT2	0.450489	0.460062	0.455275	0.488023	0.37244	0.430232
ALAS1	1.37706	1.46127	1.41917	1.58052	1.30345	1.44198
ALDH16A1	0.583663	0.514959	0.549311	0.826813	0.644103	0.735458
ALDH18A1	1.23986	1.3174	1.27863	1.34927	1.35522	1.35224
ALDH1A3	1.02839	0.783742	0.906066	1.04646	0.822593	0.934526
ALDH1B1	0.773513	1.11993	0.946722	1.03877	1.1907	1.11473
ALDH1L2	1.84659	1.74835	1.79747	1.87513	2.58422	2.22968
ALDH3A1	0.953678	0.571276	0.762477	1.57106	1.04867	1.30986
ALDH3A2	1.31321	1.19473	1.25397	1.1499	1.2025	1.1762
ALDH3B1	0.560853	0.6981	0.629477	0.940234	0.502967	0.721601
ALDH7A1	3.42875	4.06874	3.74874	4.34552	4.90287	4.62419
ALDH9A1	2.03954	1.87304	1.95629	1.86508	1.84342	1.85425
ALDOA	1.9469	2.18499	2.06594	2.33721	2.03158	2.18439
ALDOC	1.35825	1.73907	1.54866	1.67242	1.24544	1.45893
ALG1	1.20071	0.927505	1.06411	0.960239	1.04216	1.0012
ALG10	1.67048	1.43957	1.55502	1.55746	1.89829	1.72788
ALG10B	1.98021	1.30534	1.64277	1.20071	1.52923	1.36497
ALG11	2.59156	1.39637	1.99397	1.32207	1.09824	1.21016
ALG12	0.426736	0.486071	0.456403	0.527956	0.375539	0.451747
ALG13	1.56226	1.56815	1.5652	1.36511	1.24365	1.30438
ALG14	0.673589	0.860643	0.767116	0.733976	0.820777	0.777376
ALG2	0.700264	0.636372	0.668318	0.717531	0.656155	0.686843
ALG3	0.864983	1.22935	1.04717	0.901423	0.912632	0.907027
ALG5	0.98348	0.964533	0.974007	1.25873	0.838233	1.04848
ALG6	1.98338	1.70687	1.84512	1.26308	1.56548	1.41428
ALG8	1.43115	1.51565	1.4734	1.10336	1.2507	1.17703
ALKBH1	1.19304	1.49611	1.34458	1.19335	0.960963	1.07716
ALKBH2	1.01121	0.941997	0.976604	1.32362	0.956741	1.14018
ALKBH3	0.839435	0.759579	0.799507	0.720772	1.4527	1.08674
ALKBH5	0.190962	0.206147	0.198554	0.230229	0.199877	0.215053
ALKBH7	0.588066	0.723281	0.655673	0.829298	0.623698	0.726498
ALKBH8	0.798032	0.619483	0.708757	0.635382	0.454412	0.544897
ALMS1	0.434028	0.329145	0.381587	0.277227	0.361144	0.319186
ALPK1	0.762564	0.470999	0.616781	0.760189	0.644637	0.702413
ALPK2	0.730765	0.700927	0.715846	0.723207	0.599769	0.661488
ALPP	1.99712	1.35261	1.67486	1.62412	1.53986	1.58199
ALS2	0.399125	0.462652	0.430888	0.468936	0.550211	0.509574
ALYREF	1.36434	1.37794	1.37114	1.70466	1.51095	1.6078
AMBRA1	0.748082	0.881045	0.814563	0.866791	0.697649	0.78222
AMD1	0.402562	0.411878	0.40722	0.341316	0.335984	0.33865
AMDHD2	0.62097	0.726194	0.673582	0.673311	0.653716	0.663513
AMER1	0.483031	0.582326	0.532679	0.500378	0.447279	0.473829
AMFR	0.414006	0.421895	0.41795	0.405896	0.42651	0.416203
AMIGO2	0.711609	0.65444	0.683025	0.568054	0.567701	0.567877
AMMECR1	1.14385	1.58515	1.3645	1.36938	1.57103	1.4702
AMMECR1L	1.31478	1.30392	1.30935	1.29961	1.1397	1.21966
AMOTL1	0.772832	0.816398	0.794615	1.03362	0.836806	0.935212
AMOTL2	0.664168	0.795176	0.729672	0.931125	0.656829	0.793977
AMPD2	0.673567	0.849988	0.761778	0.693979	0.676677	0.685328
AMZ2	0.491249	0.430894	0.461071	0.382323	0.546366	0.464344
ANAPC1	0.579235	0.566107	0.572671	0.532409	0.546186	0.539298
ANAPC10	1.35294	1.85385	1.60339	0.976243	1.82286	1.39955
ANAPC11	0.881341	1.19619	1.03876	1.37042	1.45241	1.41142
ANAPC13	1.70733	2.03915	1.87324	1.88379	2.24715	2.06547
ANAPC15	0.517139	0.73023	0.623685	1.13024	0.61241	0.871327
ANAPC16	1.10695	0.851627	0.979287	0.871228	0.68343	0.777329
ANAPC2	1.5361	1.37767	1.45689	1.75374	1.57203	1.66289
ANAPC4	1.20124	0.861598	1.03142	1.06206	1.38559	1.22383
ANAPC5	0.412938	0.379845	0.396392	0.365281	0.355617	0.360449
ANAPC7	0.89632	0.957003	0.926661	0.731104	0.868985	0.800045
ANGEL1	0.664168	0.608675	0.636422	1.01865	0.860153	0.939403
ANGEL2	0.774863	0.634015	0.704439	0.611192	0.66406	0.637626
ANGPT1	1.22456	1.29931	1.26193	1.81359	1.73719	1.77539
ANKEF1	1.02587	0.982369	1.00412	1.00845	0.781617	0.895035
ANKFY1	1.25356	1.5806	1.41708	1.66786	1.49249	1.58018
ANKH	0.353281	0.368478	0.36088	0.375972	0.449646	0.412809
ANKIB1	0.304717	0.25431	0.279513	0.277204	0.288229	0.282717
ANKLE2	0.489003	0.43909	0.464046	0.428934	0.465298	0.447116
ANKMY2	1.40958	1.76443	1.58701	1.75148	1.24709	1.49928
ANKRD10	0.58835	0.72201	0.65518	0.658339	0.837294	0.747816
ANKRD11	0.71587	0.561788	0.638829	0.684529	0.68522	0.684874
ANKRD12	0.664168	0.482303	0.573235	0.448383	0.694573	0.571478
ANKRD13A	0.727112	0.5511	0.639106	0.626305	0.730805	0.678555
ANKRD13B	0.468146	0.592113	0.530129	0.676999	0.667927	0.672463
ANKRD13C	0.326101	0.341373	0.333737	0.387568	0.337835	0.362701
ANKRD16	0.845305	0.814372	0.829838	0.962907	0.549716	0.756311
ANKRD17	1.04959	1.21077	1.13018	1.03639	1.19972	1.11805
ANKRD26	0.530499	0.445308	0.487904	0.393201	0.503022	0.448112
ANKRD27	0.400469	0.316178	0.358324	0.352178	0.400401	0.37629
ANKRD28	0.52596	0.657233	0.591596	0.549066	0.417652	0.483359
ANKRD40	0.602024	0.463241	0.532632	0.465236	0.574152	0.519694
ANKRD49	0.986764	0.690798	0.838781	1.11494	0.638859	0.876902
ANKRD50	0.797394	1.00221	0.899801	0.698506	0.931545	0.815025
ANKRD52	1.97886	2.60842	2.29364	1.9574	1.7482	1.8528
ANKRD54	0.599764	0.74218	0.670972	1.04087	0.924219	0.982547
ANKS1A	0.981814	1.33628	1.15905	1.07321	0.94227	1.00774
ANKS3	0.524343	0.354415	0.439379	0.438872	0.308001	0.373437
ANKS6	0.204138	0.226936	0.215537	0.266066	0.205156	0.235611
ANKZF1	0.923728	1.11245	1.01809	1.5429	1.11979	1.33135
ANLN	1.70457	1.55571	1.63014	1.47183	1.69518	1.5835
ANO10	1.85059	1.78048	1.81553	1.32147	3.30629	2.31388
ANO4	0.601903	0.473414	0.537658	0.533466	0.433932	0.483699
ANO6	0.872649	0.819878	0.846263	0.787406	0.903948	0.845677
ANP32A	2.50632	2.27624	2.39128	3.15301	2.69086	2.92193
ANP32B	18.2181	12.1541	15.1861	16.5519	17.7688	17.1603
ANP32E	2.60221	2.45345	2.52783	3.21773	2.72285	2.97029
ANTXR1	2.40581	2.25462	2.33021	1.90312	2.09816	2.00064
ANXA1	2.65823	2.37551	2.51687	2.29741	2.25805	2.27773
ANXA11	1.06928	1.10641	1.08784	1.34474	1.1043	1.22452
ANXA2	2.07189	2.14922	2.11056	2.10303	2.14002	2.12153
ANXA3	1.69995	2.18116	1.94056	1.63068	1.99258	1.81163
ANXA4	1.9954	2.12001	2.05771	2.01568	2.42964	2.22266
ANXA5	2.44552	2.24876	2.34714	2.30525	2.29646	2.30085
ANXA6	1.31427	1.55528	1.43478	1.6037	1.59303	1.59836
ANXA7	1.51425	1.49898	1.50662	1.54255	1.42078	1.48166
AOX1	0.559985	0.630729	0.595357	0.751246	0.69635	0.723798
AP1AR	0.392653	0.305655	0.349154	0.273048	0.345715	0.309381
AP1B1	1.23262	1.57831	1.40546	1.3833	1.31719	1.35025
AP1G1	2.04931	2.13654	2.09293	1.68898	1.89869	1.79383
AP1M1	1.62352	1.82747	1.7255	1.47881	1.37597	1.42739
AP1M2	0.68723	0.813759	0.750494	1.23842	1.17465	1.20653
AP1S1	1.10695	1.06178	1.08436	1.107	1.01834	1.06267
AP1S2	1.21547	1.40376	1.30962	1.27036	1.18136	1.22586
AP1S3	1.76281	1.9755	1.86916	2.03984	1.97568	2.00776
AP2A1	0.935874	1.1067	1.02129	1.01052	1.08361	1.04706
AP2A2	1.09862	1.17101	1.13482	1.30483	1.2213	1.26307
AP2B1	3.07787	3.22097	3.14942	2.49658	3.14175	2.81916
AP2M1	0.786773	0.885305	0.836039	0.938122	0.926098	0.93211
AP2S1	1.53128	1.4398	1.48554	1.54586	1.21974	1.3828
AP3B1	1.61636	1.41487	1.51561	1.32717	1.54134	1.43426
AP3D1	0.641623	0.66785	0.654737	0.643509	0.59258	0.618045
AP3M1	2.20352	2.45009	2.32681	2.02077	2.64444	2.3326
AP3S1	0.79617	0.540625	0.668397	0.605375	0.724413	0.664894
AP4B1	1.17231	1.35051	1.26141	1.28241	1.34096	1.31168
AP4E1	0.551245	0.547503	0.549374	0.391863	0.474106	0.432985
AP4M1	0.936648	0.744626	0.840637	1.06797	0.653716	0.860845
AP5B1	0.432237	0.508923	0.47058	0.520437	0.349487	0.434962
AP5M1	0.684037	0.518501	0.601269	0.458317	0.460116	0.459216
AP5Z1	0.676468	0.847798	0.762133	0.675724	0.490287	0.583006
APAF1	0.92351	0.876914	0.900212	0.63044	0.86192	0.74618
APBA3	0.608821	0.732665	0.670743	0.663438	0.403766	0.533602
APBB2	0.61989	0.559372	0.589631	0.586998	0.624299	0.605649
APC	0.433219	0.438761	0.43599	0.358947	0.545078	0.452012
APEH	0.85977	1.05066	0.955216	1.06867	0.935763	1.00222
APEX1	1.83577	2.20376	2.01977	2.23621	2.30718	2.2717
APEX2	0.93827	1.22194	1.0801	1.17264	1.00836	1.0905
APH1A	0.418097	0.525354	0.471726	0.464181	0.415473	0.439827
API5	1.58655	1.51389	1.55022	1.53297	1.58752	1.56025
APIP	1.51047	1.18244	1.34646	1.56257	1.69698	1.62977
APLP2	1.71834	1.62371	1.67103	1.50127	1.59452	1.5479
APMAP	1.3182	1.22512	1.27166	1.20665	0.84066	1.02365
APOL2	1.07384	1.62024	1.34704	1.20483	1.41638	1.31061
APOO	2.1836	1.78612	1.98486	2.01843	2.13625	2.07734
APOOL	2.78627	3.34409	3.06518	2.41389	2.92356	2.66873
APP	1.97305	1.96932	1.97118	2.26207	2.14454	2.20331
APPBP2	1.35937	1.0794	1.21939	1.11247	1.01108	1.06178
APPL1	0.974632	0.913119	0.943875	0.804387	0.968645	0.886516
APPL2	1.63694	1.66734	1.65214	1.85274	1.44954	1.65114
APRT	0.792902	0.660369	0.726636	0.841863	0.62558	0.733721
APTX	0.814221	1.02127	0.917745	0.885356	0.906141	0.895748
AQP3	1.35715	1.63801	1.49758	1.45052	1.31843	1.38448
AQR	1.37333	1.29396	1.33364	1.16637	1.31658	1.24147
ARAF	0.517685	0.530073	0.523879	0.462841	0.451238	0.457039
ARAP1	0.562449	0.604565	0.583507	0.573728	0.383558	0.478643
ARAP2	0.361603	0.231462	0.296532	0.215003	0.340866	0.277935
ARAP3	0.73461	0.886175	0.810393	0.627769	0.546642	0.587206
ARCN1	2.53267	1.91374	2.22321	1.87158	1.9952	1.93339
AREL1	0.349731	0.262809	0.30627	0.306631	0.266934	0.286783
ARF1	1.40492	1.92946	1.66719	1.9441	1.67787	1.81099
ARF4	2.79153	2.33773	2.56463	2.07756	2.58966	2.33361
ARF5	1.01531	1.20959	1.11245	0.957959	1.08374	1.02085
ARF6	1.03923	1.44314	1.24118	1.10387	1.19491	1.14939
ARFGAP1	1.25547	1.12715	1.19131	1.4475	1.27741	1.36246
ARFGAP2	1.13565	1.25766	1.19665	0.917893	0.946927	0.93241
ARFGAP3	2.00464	1.42573	1.71518	1.66469	1.73296	1.69883
ARFGEF1	0.922456	0.733569	0.828012	0.589231	0.669237	0.629234
ARFGEF2	0.379587	0.405988	0.392787	0.388983	0.422145	0.405564
ARFIP1	2.08936	2.03471	2.06204	1.99821	2.81098	2.4046
ARFIP2	0.801663	0.90875	0.855207	0.828865	0.855599	0.842232
ARFRP1	0.898581	0.680669	0.789625	0.599075	0.961717	0.780396
ARGLU1	1.36214	0.726684	1.04441	1.24731	1.07153	1.15942
ARHGAP1	2.82272	3.63846	3.23059	3.17897	3.54437	3.36167
ARHGAP10	0.628072	0.474247	0.55116	0.608152	0.675716	0.641934
ARHGAP11A	0.630908	0.488638	0.559773	0.473007	0.556509	0.514758
ARHGAP12	0.632083	0.665734	0.648909	0.549641	0.530897	0.540269
ARHGAP17	1.9352	1.97313	1.95417	1.88331	2.59444	2.23887
ARHGAP18	0.808429	0.662398	0.735413	0.777697	0.649959	0.713828
ARHGAP21	0.280206	0.248662	0.264434	0.251388	0.247346	0.249367
ARHGAP23	0.159265	0.162129	0.160697	0.158488	0.139021	0.148754
ARHGAP29	0.614042	0.526804	0.570423	0.431313	0.714313	0.572813
ARHGAP32	0.437379	0.456125	0.446752	0.406593	0.461292	0.433942
ARHGAP35	0.484822	0.51235	0.498586	0.480227	0.509217	0.494722
ARHGAP4	0.245651	0.297934	0.271793	0.262134	0.435811	0.348973
ARHGAP42	1.00025	0.853633	0.926943	0.845993	0.890479	0.868236
ARHGAP5	0.467028	0.335481	0.401254	0.323233	0.380326	0.351779
ARHGDIA	4.71141	4.22975	4.47058	5.46247	5.02107	5.24177
ARHGEF1	0.72134	0.770962	0.746151	0.785024	0.693507	0.739266
ARHGEF10L	0.110695	0.199482	0.155088	0.273668	0.298018	0.285843
ARHGEF11	0.299527	0.310911	0.305219	0.229992	0.285619	0.257805
ARHGEF12	0.254756	0.265909	0.260333	0.25945	0.286797	0.273124
ARHGEF2	0.763343	1.08436	0.923853	0.822236	0.664745	0.743491
ARHGEF28	0.63692	0.647321	0.642121	0.450989	0.588344	0.519667
ARHGEF4	0.528624	0.50403	0.516327	0.460458	0.469335	0.464896
ARHGEF40	0.255449	0.474037	0.364743	0.321288	0.204286	0.262787
ARHGEF5	0.757833	0.756818	0.757326	0.723207	0.926098	0.824653
ARHGEF7	2.40463	1.7918	2.09821	2.19053	2.45563	2.32308
ARHGEF9	0.249063	0.185669	0.217366	0.183279	0.220001	0.20164
ARID2	1.09521	1.20747	1.15134	0.859998	1.12844	0.994218
ARID4B	1.06469	0.926765	0.995728	1.16335	1.18072	1.17203
ARID5B	1.62352	1.25669	1.4401	1.47301	1.71235	1.59268
ARIH1	1.00986	1.16737	1.08861	1.43574	1.22862	1.33218
ARIH2	0.442779	0.462547	0.452663	0.58165	0.496573	0.539111
ARL1	2.22682	2.07358	2.1502	1.95061	2.12979	2.0402
ARL13B	1.25581	1.23316	1.24449	1.05366	1.00286	1.02826
ARL14EP	1.77355	1.59626	1.6849	1.50249	1.75018	1.62633
ARL16	0.558745	0.62061	0.589677	0.895641	0.634859	0.76525
ARL2	4.00204	2.07239	3.03722	2.27622	2.26466	2.27044
ARL2BP	1.18918	1.23947	1.21432	1.13004	1.06595	1.09799
ARL3	2.20955	1.6414	1.92548	2.10289	1.52836	1.81562
ARL4A	1.0222	0.820828	0.921516	0.804858	0.703727	0.754293
ARL4D	0.693045	1.03945	0.866245	1.49274	1.29257	1.39266
ARL5A	0.17291	0.201483	0.187196	0.218236	0.169	0.193618
ARL5B	1.67518	2.26079	1.96799	1.58613	2.70825	2.14719
ARL6IP1	2.54117	3.08033	2.81075	2.37141	2.78413	2.57777
ARL6IP5	1.92621	1.68249	1.80435	2.04421	2.44538	2.24479
ARL6IP6	1.04791	1.08569	1.0668	1.26414	1.57437	1.41925
ARL8A	0.974114	1.30664	1.14038	1.57923	0.855394	1.21731
ARL8B	2.10012	2.57838	2.33925	3.0241	2.94172	2.98291
ARMC1	1.43211	1.45473	1.44342	1.15316	1.38796	1.27056
ARMC10	0.535024	0.556033	0.545529	0.443786	0.539104	0.491445
ARMC5	0.6163	0.544265	0.580283	0.399099	0.466075	0.432587
ARMC6	0.956592	0.887713	0.922152	0.925259	0.773953	0.849606
ARMC8	0.956402	0.864126	0.910264	0.705791	0.852481	0.779136
ARMT1	2.14771	1.50193	1.82482	1.18367	1.46502	1.32435
ARNT	1.09786	1.37745	1.23766	1.28313	1.51683	1.39998
ARNTL	0.808749	0.554116	0.681433	0.539997	0.501182	0.520589
ARPC1A	0.600914	0.344034	0.472474	0.167242	0.11402	0.140631
ARPC2	1.37578	1.38961	1.38269	1.24741	1.22604	1.23672
ARPC3	2.90142	1.95539	2.42841	2.22473	2.14726	2.186
ARPC4	2.18123	2.83418	2.50771	2.86972	2.55526	2.71249
ARPC5	1.33239	1.23005	1.28122	1.69159	1.39823	1.54491
ARPC5L	2.13296	1.38652	1.75974	1.67834	1.55258	1.61546
ARPP19	2.28217	1.80973	2.04595	1.66338	2.08194	1.87266
ARRB1	1.26796	1.62831	1.44813	1.35057	1.25001	1.30029
ARRB2	0.84128	1.06015	0.950713	1.14613	0.78688	0.966506
ARRDC1	0.487057	0.653118	0.570087	0.646764	0.50749	0.577127
ARRDC3	0.951975	0.932082	0.942028	0.798766	0.640097	0.719432
ARSB	0.696832	0.747801	0.722317	0.685661	0.909902	0.797782
ARV1	1.41731	1.37218	1.39474	1.26903	1.36279	1.31591
ASAH1	1.83261	1.60561	1.71911	1.25266	1.60116	1.42691
ASAP1	0.757619	0.748316	0.752967	0.662613	0.88996	0.776286
ASAP2	0.833743	1.02731	0.930527	0.995567	0.97166	0.983613
ASB13	0.421003	0.706498	0.56375	0.576559	0.507049	0.541804
ASB7	1.10003	1.06099	1.08051	0.929439	1.34012	1.13478
ASB8	1.11925	1.80208	1.46066	1.28609	1.144	1.21505
ASB9	1.10695	1.09115	1.09905	1.19603	0.91637	1.0562
ASCC1	2.2478	2.72625	2.48703	2.32027	2.31135	2.31581
ASCC2	1.02994	1.1126	1.07127	1.12466	1.29868	1.21167
ASCC3	0.974417	0.928197	0.951307	0.967614	0.915025	0.94132
ASF1A	2.34446	2.20152	2.27299	1.73243	1.86458	1.7985
ASF1B	1.15192	1.30639	1.22915	1.32448	1.27542	1.29995
ASH1L	0.664616	0.530175	0.597395	0.546272	0.558083	0.552177
ASL	0.597081	0.723454	0.660267	1.42682	1.13143	1.27912
ASMTL	1.21764	1.48683	1.35224	1.87184	1.68288	1.77736
ASNA1	0.970599	1.13324	1.05192	1.0007	0.998265	0.999482
ASNSD1	0.330156	0.32889	0.329523	0.297069	0.306105	0.301587
ASPH	0.923461	0.897616	0.910538	0.910377	0.891237	0.900807
ASPHD1	0.713366	0.983864	0.848615	0.837898	0.715975	0.776936
ASPM	0.543001	0.414663	0.478832	0.375032	0.495862	0.435447
ASPSCR1	0.945596	0.680882	0.813239	0.997086	0.943431	0.970258
ASS1	1.18774	1.30973	1.24873	1.46041	1.32635	1.39338
ASXL1	0.629002	0.690013	0.659507	0.605496	0.646724	0.62611
ASXL2	0.860959	1.0048	0.932878	0.896499	1.03378	0.965141
ATAD1	1.60273	1.6014	1.60206	1.27176	1.43843	1.3551
ATAD2	0.9818	0.791324	0.886562	0.832929	0.873942	0.853436
ATAD2B	0.804562	0.807426	0.805994	0.719319	0.929503	0.824411
ATAD3A	0.420155	0.713115	0.566635	0.572676	0.630836	0.601756
ATAD5	0.825355	0.499607	0.662481	0.50213	0.556045	0.529088
ATE1	1.04807	0.82836	0.938213	1.1277	0.918992	1.02335
ATF1	1.49288	1.35171	1.4223	1.54234	1.39105	1.46669
ATF2	0.687143	0.563667	0.625405	0.7611	0.802288	0.781694
ATF4	0.116201	0.0986213	0.107411	0.135084	0.114158	0.124621
ATF6	1.17644	1.1294	1.15292	1.27288	1.1715	1.22219
ATF6B	1.74756	1.91211	1.82984	1.67766	2.34637	2.01202
ATF7IP	2.37078	2.127	2.24889	2.00137	2.42193	2.21165
ATG10	0.803562	0.666644	0.735103	0.608152	0.735431	0.671791
ATG101	0.5948	0.819296	0.707048	1.04831	0.697297	0.872801
ATG12	1.64729	1.89655	1.77192	1.2937	1.83962	1.56666
ATG13	0.740577	0.572263	0.65642	0.66078	0.684479	0.67263
ATG14	1.07397	0.938572	1.00627	0.928231	0.874826	0.901529
ATG16L1	0.972377	1.03343	1.0029	1.06827	0.817145	0.942706
ATG2A	0.387432	0.542223	0.464827	0.442292	0.696087	0.569189
ATG2B	0.606495	0.716536	0.661516	0.497579	0.849034	0.673306
ATG3	0.77512	0.849497	0.812308	0.882545	0.832126	0.857336
ATG4A	0.475822	0.70188	0.588851	0.947313	0.688737	0.818025
ATG4B	1.21407	1.22119	1.21763	1.13184	0.973904	1.05287
ATG4C	1.0713	0.805855	0.938577	0.884584	0.942325	0.913454
ATG4D	0.188029	0.148967	0.168498	0.277047	0.175535	0.226291
ATG5	0.946975	0.771288	0.859132	0.745886	0.775618	0.760752
ATG7	1.20462	1.3281	1.26636	1.20745	0.971323	1.08938
ATG9A	0.513892	0.724291	0.619092	0.775393	0.648015	0.711704
ATIC	5.45384	5.34537	5.39961	6.30633	5.6671	5.98671
ATL2	1.47285	1.35218	1.41252	1.06926	1.2155	1.14238
ATL3	1.82957	2.28636	2.05797	1.97448	1.9319	1.95319
ATM	0.600584	0.511001	0.555793	0.425884	0.523333	0.474609
ATMIN	0.0822572	0.0798421	0.0810497	0.0602983	0.0828819	0.0715901
ATOX1	2.03678	2.24441	2.1406	2.76611	2.1596	2.46285
ATP10D	0.454205	0.620769	0.537487	0.386044	0.478614	0.432329
ATP11A	0.70659	0.89331	0.79995	0.686308	1.04213	0.864216
ATP11B	0.323569	0.232903	0.278236	0.210147	0.248696	0.229421
ATP11C	0.55985	0.584957	0.572404	0.462051	0.599914	0.530982
ATP13A1	0.730315	0.830842	0.780578	0.782621	1.02894	0.905779
ATP13A2	0.35805	0.452159	0.405104	0.411769	0.319595	0.365682
ATP13A3	0.34142	0.323029	0.332224	0.272415	0.336247	0.304331
ATP1A1	1.84722	2.05656	1.95189	1.88083	1.81738	1.8491
ATP1B1	2.44394	2.26729	2.35561	2.41062	2.21526	2.31294
ATP1B3	2.89458	2.89764	2.89611	2.39562	2.9366	2.66611
ATP2A2	2.59073	2.90887	2.7498	2.44378	2.5964	2.52009
ATP2B1	1.04271	0.899029	0.970871	0.823361	0.798063	0.810712
ATP2B4	1.07859	1.58391	1.33125	1.50451	1.64379	1.57415
ATP2C1	1.11262	1.06318	1.0879	0.956882	0.934445	0.945663
ATP5A1	1.58667	1.64865	1.61766	1.42979	1.44447	1.43713
ATP5B	1.33865	1.46175	1.4002	1.33981	1.24802	1.29392
ATP5C1	1.92532	1.86053	1.89292	1.72346	1.82953	1.77649
ATP5D	2.27322	2.4588	2.36601	2.3593	2.22538	2.29234
ATP5E	1.54476	1.11044	1.3276	1.03418	1.29732	1.16575
ATP5F1	1.8822	2.03183	1.95701	1.71659	1.73541	1.726
ATP5G1	1.78523	2.09724	1.94123	1.86966	1.78947	1.82956
ATP5G2	1.89238	2.14001	2.0162	2.27705	1.96227	2.11966
ATP5G3	2.16611	2.23071	2.19841	2.02582	2.12887	2.07734
ATP5H	1.76538	1.64047	1.70293	1.56845	1.42245	1.49545
ATP5I	1.61347	1.46108	1.53728	1.86292	1.54236	1.70264
ATP5J	3.23885	3.12316	3.181	3.12764	2.96667	3.04715
ATP5J2	2.12421	2.51785	2.32103	2.57749	2.28237	2.42993
ATP5L	1.25305	1.48077	1.36691	1.40747	1.34441	1.37594
ATP5O	1.81969	1.68628	1.75299	1.93405	1.76382	1.84894
ATP6AP1	2.46625	2.71058	2.58842	2.98168	2.19135	2.58652
ATP6AP2	2.74182	2.56488	2.65335	2.48022	2.49357	2.48689
ATP6V0A1	2.31381	1.8266	2.07021	2.12679	1.98417	2.05548
ATP6V0A2	0.825841	0.987889	0.906865	0.807931	0.903277	0.855604
ATP6V0B	0.795965	0.877643	0.836804	0.699303	0.711959	0.705631
ATP6V0D1	1.41012	1.71055	1.56034	1.31815	1.42441	1.37128
ATP6V0E1	2.13509	1.76237	1.94873	1.8937	1.83767	1.86568
ATP6V1A	1.57855	1.9189	1.74873	1.70104	1.91757	1.8093
ATP6V1B2	2.045	2.05643	2.05071	1.69306	1.57905	1.63606
ATP6V1C1	1.7473	1.56138	1.65434	1.24241	1.63204	1.43722
ATP6V1D	1.85967	1.71975	1.78971	1.47694	1.54791	1.51242
ATP6V1E1	3.1284	2.32911	2.72876	2.32345	2.54572	2.43459
ATP6V1F	1.42362	1.52873	1.47617	1.50307	1.20937	1.35622
ATP6V1G1	1.56414	1.14506	1.3546	1.84514	1.55518	1.70016
ATP6V1H	2.05576	1.86886	1.96231	2.01917	1.50377	1.76147
ATP7A	1.16555	1.25044	1.20799	1.09388	1.31932	1.2066
ATP8B2	0.175052	0.270522	0.222787	0.180683	0.196669	0.188676
ATP9A	0.462905	0.622416	0.542661	0.658235	0.577756	0.617995
ATP9B	0.964625	0.798455	0.88154	0.917965	0.931545	0.924755
ATPAF1	1.32834	1.10919	1.21876	1.15652	1.03657	1.09655
ATPIF1	2.29179	1.68506	1.98842	1.92	2.12458	2.02229
ATR	0.790237	0.708492	0.749365	0.639358	0.670453	0.654906
ATRAID	1.1782	1.16979	1.17399	0.842056	1.03463	0.938344
ATRN	1.46951	1.20058	1.33505	1.02485	0.828819	0.926833
ATRX	0.704717	0.569873	0.637295	0.59906	0.67119	0.635125
ATXN10	2.79491	2.36349	2.5792	2.43538	2.38714	2.41126
ATXN1L	0.179618	0.171706	0.175662	0.210514	0.163429	0.186972
ATXN2	2.90239	2.68469	2.79354	3.04076	2.29543	2.6681
ATXN2L	3.85639	4.15369	4.00504	3.09252	3.51613	3.30432
ATXN3	1.72854	1.5072	1.61787	1.26698	2.21991	1.74345
ATXN7	0.489611	0.452159	0.470885	0.366273	0.400665	0.383469
ATXN7L3	0.143346	0.174302	0.158824	0.160484	0.133982	0.147233
ATXN7L3B	2.19464	2.14661	2.17063	2.51554	1.6016	2.05857
AUH	1.11657	0.95076	1.03367	1.2677	1.21026	1.23898
AUNIP	1.00511	0.939185	0.972147	1.09467	1.20821	1.15144
AUP1	0.519986	0.673097	0.596541	0.587289	0.556437	0.571863
AURKA	1.60641	1.57611	1.59126	1.41545	1.55923	1.48734
AURKAIP1	0.8604	0.807426	0.833913	0.967181	0.741858	0.854519
AURKB	1.46837	1.43152	1.44995	1.51301	1.58455	1.54878
AVEN	0.815361	0.837737	0.826549	1.01748	0.794163	0.905824
AVL9	0.881217	0.926441	0.903829	0.762114	0.586769	0.674442
AVPI1	1.09155	1.17635	1.13395	1.38027	1.32922	1.35474
AXIN1	0.170992	0.203642	0.187317	0.245677	0.21581	0.230744
AXL	0.631863	0.594602	0.613232	0.716382	0.601849	0.659116
AZI2	0.466905	0.361876	0.41439	0.436807	0.428406	0.432607
AZIN1	0.504866	0.558306	0.531586	0.508005	0.508827	0.508416
B2M	2.2522	2.2105	2.23135	2.4053	2.07165	2.23848
B3GALNT2	0.265792	0.319924	0.292858	0.293698	0.296917	0.295307
B3GAT3	0.520265	0.459916	0.490091	0.452005	0.406672	0.429338
B3GLCT	0.842983	0.892724	0.867853	0.968241	1.28857	1.12841
B3GNT2	0.784351	0.638575	0.711463	0.778172	0.671875	0.725024
B4GALNT4	0.0847506	0.0722361	0.0784934	0.0503565	0.0550157	0.0526861
B4GALT1	2.2132	2.09432	2.15376	1.98732	2.18383	2.08557
B4GALT3	0.243874	0.361727	0.302801	0.209153	0.303511	0.256332
B4GALT4	0.71379	0.656707	0.685248	0.760189	0.844383	0.802286
B4GALT5	0.888102	1.00212	0.945114	0.796888	0.800595	0.798742
B4GALT7	0.344384	0.296498	0.320441	0.289596	0.435811	0.362703
B4GAT1	0.912556	0.838681	0.875619	0.656418	0.747104	0.701761
BABAM1	0.334784	0.393926	0.364355	0.407403	0.330335	0.368869
BABAM2	1.82406	1.93298	1.87852	2.10319	2.34712	2.22515
BACE1	0.622658	0.753598	0.688128	0.67726	0.490287	0.583773
BACE2	0.832234	0.895376	0.863805	0.79321	0.913717	0.853464
BACH1	0.488462	0.388119	0.438291	0.438667	0.436889	0.437778
BAG1	0.369818	0.341234	0.355526	0.387226	0.341107	0.364167
BAG2	2.09322	1.7164	1.90481	1.59705	1.90963	1.75334
BAG3	2.49157	2.26079	2.37618	2.57928	2.79872	2.689
BAG4	0.894656	0.768278	0.831467	1.02964	0.845568	0.937605
BAG5	0.78277	0.829855	0.806312	0.794521	0.595226	0.694873
BAG6	1.05341	1.29898	1.17619	1.07556	0.992662	1.03411
BAHD1	0.786428	1.37308	1.07975	1.03831	1.01235	1.02533
BAIAP2	2.1545	1.44207	1.79828	1.52372	1.43584	1.47978
BAIAP2L1	1.66905	1.19265	1.43085	1.32267	1.62379	1.47323
BAMBI	0.83021	0.76809	0.79915	0.65969	0.686402	0.673046
BANF1	3.29673	3.15953	3.22813	4.26491	3.73926	4.00208
BANP	0.785306	0.641577	0.713441	0.623168	0.5634	0.593284
BAP1	0.293159	0.317564	0.305361	0.271406	0.301955	0.286681
BARD1	0.660284	0.560449	0.610367	0.624156	0.593089	0.608622
BASP1	2.02667	1.4699	1.74828	2.52055	1.88422	2.20239
BAX	0.778512	0.822107	0.80031	0.91024	0.888201	0.899221
BAZ1A	1.22889	0.907377	1.06813	1.12216	1.2614	1.19178
BAZ1B	1.05997	0.94234	1.00116	1.19605	1.11676	1.15641
BAZ2A	1.09679	1.11976	1.10828	1.06863	1.22403	1.14633
BAZ2B	0.438521	0.350423	0.394472	0.392604	0.578539	0.485571
BBIP1	1.14285	1.10887	1.12586	1.28388	1.46226	1.37307
BBS10	1.18395	0.667472	0.925712	0.425706	1.15762	0.791664
BBS2	1.43453	1.26146	1.34799	1.21298	1.01221	1.11259
BBS4	1.34505	1.03749	1.19127	1.00416	1.06972	1.03694
BBS7	1.37517	1.07878	1.22697	1.2471	1.51304	1.38007
BBS9	0.800909	0.453697	0.627303	0.460721	0.537954	0.499337
BBX	1.15606	0.807857	0.981959	1.05248	1.35182	1.20215
BCAP29	1.62017	1.16659	1.39338	1.04692	1.57618	1.31155
BCAP31	1.58583	1.70124	1.64354	1.87868	1.74899	1.81383
BCAR1	0.41276	0.563641	0.488201	0.533684	0.484344	0.509014
BCAR3	0.749789	0.596293	0.673041	0.665345	0.636048	0.650696
BCAS2	2.10821	1.69985	1.90403	2.24387	1.67746	1.96066
BCAS3	1.47593	1.45696	1.46644	1.32892	1.70858	1.51875
BCAT2	0.933861	1.20452	1.06919	1.51442	1.05559	1.285
BCCIP	1.63782	1.30852	1.47317	1.52143	1.45614	1.48879
BCKDHB	1.78907	1.60741	1.69824	1.45189	1.43077	1.44133
BCKDK	0.943818	1.0953	1.01956	1.16254	0.899778	1.03116
BCL10	2.61496	2.00959	2.31228	1.91046	2.00317	1.95681
BCL2L1	0.647138	0.734758	0.690948	0.840479	0.639627	0.740053
BCL2L12	0.711809	1.10441	0.90811	1.01359	0.968003	0.990794
BCL2L13	0.713046	0.7217	0.717373	0.562864	0.659769	0.611316
BCL6	1.37051	1.256	1.31325	0.704903	1.11676	0.910834
BCL7B	0.546765	0.715918	0.631341	0.469935	0.400119	0.435027
BCL7C	0.15177	0.129619	0.140694	0.210089	0.150858	0.180473
BCL9	0.83021	1.5553	1.19275	0.865722	1.16915	1.01743
BCLAF1	1.42523	1.03017	1.2277	1.23734	1.36114	1.29924
BCLAF3	1.05852	1.2246	1.14156	2.38583	1.99617	2.191
BCOR	1.08371	1.08228	1.083	0.969079	1.06266	1.01587
BCR	0.195215	0.233509	0.214362	0.268037	0.18522	0.226628
BCS1L	0.673298	0.879197	0.776248	0.716582	0.698036	0.707309
BDH2	2.72249	2.23772	2.48011	2.24199	1.83347	2.03773
BDNF	0.692232	0.738724	0.715478	0.741059	0.638463	0.689761
BDP1	0.316321	0.251376	0.283848	0.334483	0.307225	0.320854
BECN1	0.337484	0.382656	0.36007	0.619772	0.366944	0.493358
BET1	3.40284	2.13368	2.76826	1.78299	2.96687	2.37493
BEX3	1.635	1.7113	1.67315	2.69555	2.02919	2.36237
BFAR	1.14338	1.04111	1.09224	1.00345	1.16812	1.08578
BICC1	0.964386	0.816398	0.890392	0.894897	0.726549	0.810723
BICD2	0.38108	0.630642	0.505861	0.713264	0.541984	0.627624
BICRAL	0.571923	0.485271	0.528597	0.413543	0.63681	0.525176
BID	1.61645	1.46753	1.54199	1.51769	1.93964	1.72867
BIN1	0.52012	0.578191	0.549156	0.692475	0.55063	0.621553
BIRC2	0.586125	0.58824	0.587182	0.481333	0.554238	0.517785
BIRC5	1.53772	1.08484	1.31128	1.33951	1.14825	1.24388
BIRC6	0.654784	0.660004	0.657394	0.54085	0.607022	0.573936
BLM	0.893757	0.713701	0.803729	0.654521	0.715002	0.684761
BLMH	3.63466	3.96985	3.80225	4.01814	3.74284	3.88049
BLOC1S1	0.713366	0.813092	0.763229	0.849117	0.653716	0.751417
BLOC1S2	1.02568	1.02879	1.02723	1.00496	0.960504	0.982732
BLOC1S6	0.802083	0.76998	0.786032	0.795853	0.742859	0.769356
BLVRA	1.94244	1.5523	1.74737	2.1774	1.86309	2.02025
BLVRB	0.936001	1.41357	1.17478	1.44621	0.974577	1.2104
BLZF1	2.45373	1.65706	2.0554	1.75887	1.67855	1.71871
BMP1	0.983953	1.06508	1.02452	0.852605	0.947888	0.900246
BMP2	0.505045	0.478393	0.491719	0.42829	0.449	0.438645
BMP2K	0.753299	0.762902	0.7581	0.585902	0.755307	0.670605
BMP6	0.309945	0.345399	0.327672	0.369049	0.335937	0.352493
BMPR1A	0.541521	0.673723	0.607622	0.504194	0.540927	0.522561
BMPR2	1.32834	1.26856	1.29845	0.966527	1.51444	1.24048
BMS1	1.10389	0.848159	0.976024	1.06291	1.05005	1.05648
BNIP1	1.16844	1.28112	1.22478	1.62174	1.37747	1.49961
BNIP2	0.851047	0.736974	0.794011	0.726461	0.76207	0.744266
BNIP3	1.12726	0.949847	1.03855	1.03675	0.756747	0.896751
BNIP3L	2.96662	2.31731	2.64197	2.40365	2.34001	2.37183
BOD1	0.755535	0.490789	0.623162	0.434394	0.727419	0.580907
BOD1L1	1.04701	0.860623	0.953816	1.00629	1.16348	1.08489
BOLA3	0.613531	0.630414	0.621972	0.516602	0.520857	0.518729
BOP1	0.800109	0.934435	0.867272	1.1538	0.858487	1.00614
BORA	0.956853	1.05768	1.00727	0.770105	0.752492	0.761298
BPGM	0.478201	0.383185	0.430693	0.304076	0.382891	0.343483
BPHL	0.855021	0.822107	0.838564	0.961272	0.567195	0.764233
BPNT1	1.27885	1.65155	1.4652	1.83538	1.4748	1.65509
BPTF	1.0776	0.883627	0.980613	0.867681	1.06597	0.966825
BRAF	1.28538	1.28856	1.28697	1.11313	1.23072	1.17193
BRAP	1.06557	0.929972	0.997769	1.10715	1.10315	1.10515
BRAT1	0.514325	0.535188	0.524757	0.646161	0.511472	0.578817
BRCA1	0.658851	0.615269	0.63706	0.536323	0.626683	0.581503
BRCA2	0.599997	0.439038	0.519518	0.356339	0.458615	0.407477
BRCC3	2.11476	2.64032	2.37754	2.16788	2.06354	2.11571
BRD1	0.446438	0.494207	0.470323	0.649192	0.43639	0.542791
BRD2	0.682141	0.61258	0.647361	0.657067	0.623253	0.64016
BRD3	2.01464	1.40358	1.70911	1.52634	2.12458	1.82546
BRD4	2.74146	2.88034	2.8109	3.09403	2.65922	2.87663
BRD7	0.366128	0.309912	0.33802	0.381182	0.391062	0.386122
BRD8	1.04556	0.938645	0.992103	1.15038	0.985416	1.0679
BRD9	0.59798	0.473042	0.535511	0.598723	0.461587	0.530155
BRF1	0.921266	0.800698	0.860982	0.810869	0.890688	0.850778
BRI3	0.4923	0.941997	0.717149	0.681549	0.750995	0.716272
BRI3BP	0.433618	0.505159	0.469388	0.679234	0.514159	0.596696
BRIP1	1.12827	0.812843	0.970555	0.7091	0.837574	0.773337
BRIX1	2.06289	1.57413	1.81851	1.6372	1.72717	1.68218
BRK1	1.40213	1.04604	1.22409	1.52251	1.93886	1.73068
BRMS1	0.649927	0.692146	0.671036	1.00538	0.632941	0.819162
BRMS1L	2.65667	1.67014	2.1634	2.02717	1.60587	1.81652
BROX	1.42453	1.35934	1.39193	1.1556	1.4279	1.29175
BRPF1	0.380696	0.422015	0.401355	0.492454	0.424255	0.458355
BRPF3	0.835745	1.21964	1.02769	1.02993	0.853463	0.941698
BRWD1	0.325461	0.316696	0.321079	0.288318	0.357446	0.322882
BRWD3	0.469063	0.44705	0.458056	0.434672	0.529315	0.481994
BSDC1	0.396974	0.441764	0.419369	0.608152	0.422581	0.515366
BSG	1.69021	1.87207	1.78114	1.89082	1.8091	1.84996
BST2	1.70015	1.7366	1.71838	2.06647	1.96947	2.01797
BTAF1	0.846527	0.764171	0.805349	0.595458	0.776943	0.6862
BTBD1	0.636627	0.524993	0.58081	0.462603	0.527692	0.495147
BTBD10	0.953255	0.954901	0.954078	1.08327	0.788723	0.935996
BTBD2	0.36759	0.439989	0.403789	0.42605	0.428761	0.427405
BTBD3	0.757713	0.801678	0.779695	0.679635	0.791714	0.735675
BTBD7	0.371289	0.431276	0.401282	0.380675	0.407031	0.393853
BTD	1.82031	1.81846	1.81939	2.43261	2.38918	2.41089
BTF3	3.30878	3.05536	3.18207	3.59545	3.06563	3.33054
BTF3L4	2.91302	2.83535	2.87418	2.44129	2.60784	2.52456
BTG1	1.21045	1.50243	1.35644	1.17542	1.2688	1.22211
BTG3	1.84587	2.08791	1.96689	1.63817	2.75408	2.19613
BTN3A1	0.261126	0.441393	0.35126	0.452215	0.544763	0.498489
BTRC	1.31206	1.37512	1.34359	1.24063	1.50467	1.37265
BUB1	1.31977	1.22813	1.27395	1.13377	1.15318	1.14347
BUB1B	1.46243	1.28869	1.37556	1.36099	1.3187	1.33985
BUB3	1.76872	1.65443	1.71158	1.58388	1.63787	1.61088
BUD13	0.781781	0.710121	0.745951	0.908378	0.714114	0.811246
BUD23	1.10054	1.19418	1.14736	1.38156	1.0703	1.22593
BUD31	1.42786	1.22619	1.32703	1.49655	1.24809	1.37232
BYSL	2.77909	3.42813	3.10361	3.91498	3.08629	3.50063
BZW1	1.3212	0.919287	1.12025	1.10212	1.0269	1.06451
BZW2	1.73791	1.22499	1.48145	1.48395	1.3295	1.40672
C10orf76	2.04868	2.36023	2.20445	1.85242	1.6799	1.76616
C10orf88	0.992898	0.803838	0.898368	1.16342	0.747812	0.955616
C11orf24	0.432716	0.557238	0.494977	0.540579	0.411841	0.47621
C11orf49	1.5332	1.59482	1.56401	1.91802	1.68611	1.80206
C11orf57	0.530859	0.310109	0.420484	0.561816	0.764031	0.662923
C11orf58	1.92886	2.12388	2.02637	2.44631	2.43265	2.43948
C11orf80	0.402526	0.343306	0.372916	0.491697	0.453969	0.472833
C11orf84	0.367412	0.343552	0.355482	0.638061	0.469199	0.55363
C12orf10	0.879122	1.41991	1.14952	1.2163	0.996139	1.10622
C12orf29	1.49551	1.33279	1.41415	1.13384	1.35464	1.24424
C12orf4	1.02691	0.88093	0.953918	0.994507	1.60761	1.30106
C12orf43	1.2693	1.35468	1.31199	2.14754	1.36764	1.75759
C12orf45	1.41898	1.36537	1.39218	1.34554	1.56191	1.45372
C12orf49	0.185349	0.243811	0.21458	0.152038	0.221797	0.186917
C12orf57	1.01948	0.90362	0.961552	1.18457	0.960504	1.07254
C12orf65	2.60133	1.18599	1.89366	2.48892	2.14343	2.31618
C12orf66	0.553474	0.430627	0.49205	0.353576	0.457601	0.405589
C14orf119	1.79981	2.32029	2.06005	2.48503	2.24056	2.3628
C14orf166	1.99842	1.53197	1.7652	1.42572	1.61604	1.52088
C14orf2	3.1583	2.2879	2.7231	2.12307	3.17779	2.65043
C14orf80	0.396656	0.347814	0.372235	0.364891	0.318687	0.341789
C15orf39	1.13857	1.89418	1.51638	1.13581	1.78912	1.46247
C15orf40	1.06478	0.565198	0.814988	0.691623	0.645545	0.668584
C16orf58	1.12431	0.87777	1.00104	1.29679	1.20727	1.25203
C16orf59	0.391689	0.617532	0.50461	0.456114	0.316644	0.386379
C16orf62	1.88181	1.71873	1.80027	1.47019	1.90667	1.68843
C16orf70	1.10261	1.37966	1.24113	1.3278	0.989653	1.15873
C16orf72	1.32949	1.25171	1.2906	1.15982	1.02169	1.09076
C16orf87	2.60458	2.23796	2.42127	2.46984	1.59343	2.03164
C16orf91	0.607534	0.900131	0.753832	0.906022	0.540573	0.723297
C17orf53	1.34217	0.951913	1.14704	0.795275	0.886288	0.840782
C17orf62	0.778217	0.917844	0.84803	0.757321	0.791341	0.774331
C17orf75	0.940254	0.615813	0.778034	0.793241	0.74905	0.771145
C17orf80	1.12557	0.935121	1.03035	0.771885	1.04705	0.909469
C18orf21	1.20124	1.29706	1.24915	0.895334	1.25296	1.07415
C18orf25	1.12761	1.77095	1.44928	1.78815	2.00784	1.89799
C18orf8	0.862254	0.851566	0.85691	0.72218	0.768403	0.745292
C19orf24	0.393783	0.325498	0.35964	0.426532	0.385692	0.406112
C19orf33	0.753666	0.565198	0.659432	1.12508	0.686956	0.906018
C19orf47	0.334922	0.621209	0.478066	0.497579	0.542287	0.519933
C19orf53	2.14444	1.47947	1.81196	2.02609	1.63503	1.83056
C19orf60	0.623386	0.602139	0.612763	0.809151	0.595546	0.702349
C19orf70	0.793079	1.32298	1.05803	1.01359	1.10655	1.06007
C1D	2.30343	1.75691	2.03017	1.8483	1.87463	1.86147
C1GALT1	0.869279	0.535266	0.702272	0.706771	0.608319	0.657545
C1GALT1C1	2.51277	1.92167	2.21722	1.82445	2.21677	2.02061
C1orf109	1.17903	0.843817	1.01142	0.83492	1.17372	1.00432
C1orf112	1.20572	1.01465	1.11018	0.9936	1.18381	1.08871
C1orf123	1.39078	1.04476	1.21777	1.88527	1.05947	1.47237
C1orf131	1.97788	1.256	1.61694	1.79751	1.6717	1.73461
C1orf174	1.09311	0.953347	1.02323	1.04969	0.980574	1.01513
C1orf198	0.961154	1.04508	1.00312	1.18155	1.30115	1.24135
C1orf27	1.62951	1.2646	1.44705	1.23267	1.30743	1.27005
C1orf35	0.905684	0.612774	0.759229	1.70782	1.41344	1.56063
C1orf43	0.409551	0.390443	0.399997	0.39811	0.410444	0.404277
C1orf52	1.35164	0.871931	1.11179	1.82445	1.50661	1.66553
C1QBP	1.47676	1.43474	1.45575	1.46847	1.37418	1.42133
C1S	1.80039	1.52563	1.66301	1.78391	1.95124	1.86758
C20orf24	0.499622	0.430179	0.4649	0.595866	0.54946	0.572663
C20orf27	0.823905	0.849394	0.83665	0.849482	0.642043	0.745762
C2CD2	0.323109	0.438738	0.380924	0.399099	0.711397	0.555248
C2CD3	0.729163	0.609528	0.669346	0.52505	0.774775	0.649912
C2CD5	0.700069	0.692824	0.696447	0.576477	0.728805	0.652641
C2orf42	0.5258	0.587806	0.556803	0.497579	0.66333	0.580454
C2orf49	1.52351	1.34016	1.43183	1.39627	1.30429	1.35028
C2orf68	0.599596	0.438317	0.518957	0.625527	0.542287	0.583907
C2orf69	0.733748	0.941997	0.837873	0.533684	0.784459	0.659072
C3	2.13974	1.95056	2.04515	2.16677	1.88829	2.02753
C3orf38	1.40014	1.16116	1.28065	1.0841	1.42058	1.25234
C3orf52	0.774863	0.856361	0.815612	0.837898	0.636513	0.737205
C3orf58	0.91536	0.890616	0.902988	0.899379	0.803894	0.851637
C4BPA	1.45424	1.43739	1.44581	1.31404	1.28288	1.29846
C4BPB	0.868435	0.843885	0.85616	0.917045	0.815621	0.866333
C4orf3	2.23465	2.11007	2.17236	2.21796	1.65608	1.93702
C4orf32	1.05882	0.722198	0.890508	0.679699	0.817145	0.748422
C5orf15	1.95868	1.93667	1.94767	1.45021	2.37789	1.91405
C5orf22	1.74722	1.47165	1.60943	1.37205	2.17067	1.77136
C5orf24	0.864219	0.768521	0.81637	0.948984	0.72416	0.836572
C5orf30	1.36859	1.413	1.39079	0.783099	1.144	0.963551
C5orf34	1.45484	1.36447	1.40966	1.09935	1.30488	1.20211
C5orf42	0.569138	0.469765	0.519451	0.45985	0.506476	0.483163
C5orf51	1.90004	1.60455	1.7523	1.45189	1.33316	1.39253
C6orf106	0.977669	0.886099	0.931884	0.759489	0.722201	0.740845
C6orf203	1.54973	1.3188	1.43426	1.2163	1.84933	1.53282
C6orf47	0.342147	0.415778	0.378963	0.833393	0.381334	0.607364
C6orf62	0.0603068	0.0393098	0.0498083	0.0498318	0.0605814	0.0552066
C6orf89	1.55276	1.64505	1.5989	1.84598	1.11785	1.48192
C7orf26	0.867847	0.941997	0.904922	0.633491	0.584904	0.609198
C7orf50	0.84866	0.637477	0.743068	1.11587	0.896306	1.00609
C8orf33	1.16281	1.0419	1.10235	1.19603	1.17762	1.18682
C8orf4	0.6251	0.477279	0.551189	0.733643	0.831356	0.7825
C8orf59	2.84854	1.79669	2.32262	2.07903	2.5565	2.31776
C9orf3	0.336512	0.395639	0.366075	0.553852	0.647179	0.600516
C9orf40	2.33465	1.9451	2.13987	1.70709	2.17905	1.94307
C9orf64	1.70962	1.38433	1.54697	1.59102	1.8615	1.72626
C9orf78	0.93294	0.912576	0.922758	1.31498	1.06438	1.18968
C9orf85	1.46596	1.01736	1.24166	1.5342	1.53107	1.53264
CA5B	0.608821	0.62061	0.614715	0.496657	0.575028	0.535843
CAAP1	1.27802	0.901177	1.0896	1.32892	0.89886	1.11389
CAB39	1.98253	1.65021	1.81637	1.32716	2.13041	1.72879
CABIN1	0.589866	0.63766	0.613763	0.563214	0.497316	0.530265
CABLES1	0.248834	0.272854	0.260844	0.238714	0.371217	0.304966
CACNA2D3	0.877043	0.808739	0.842891	0.684171	0.59924	0.641705
CACTIN	0.325722	0.316799	0.321261	0.386537	0.476946	0.431741
CACUL1	0.510705	0.478028	0.494367	0.391691	0.491746	0.441719
CACYBP	2.48211	1.86664	2.17437	2.04179	2.25942	2.1506
CAD	1.58135	1.85793	1.71964	1.73907	1.57178	1.65543
CADM1	1.78257	1.86892	1.82574	1.54934	1.43427	1.49181
CALCOCO1	2.00553	1.14116	1.57335	1.36034	1.7627	1.56152
CALCOCO2	1.98636	1.7247	1.85553	2.14942	1.95043	2.04993
CALD1	1.74231	1.47902	1.61067	2.0951	1.97584	2.03547
CALM1	2.94099	2.34873	2.64486	2.68339	2.56935	2.62637
CALM2	2.61723	2.23557	2.4264	2.46771	2.12533	2.29652
CALM3	1.42322	1.7746	1.59891	1.70176	1.45213	1.57695
CALR	2.14037	2.71687	2.42862	2.79987	2.50929	2.65458
CALU	1.82537	2.08035	1.95286	2.09739	2.04075	2.06907
CAMK1D	1.46428	1.40597	1.43512	1.26737	1.46106	1.36421
CAMK2D	1.85851	1.60516	1.73183	2.48329	1.83404	2.15866
CAMK2G	0.985654	1.1304	1.05803	1.14924	1.29015	1.2197
CAMKK2	0.758377	0.844943	0.80166	0.616839	0.377703	0.497271
CAMLG	1.11166	1.05139	1.08152	1.11303	0.881349	0.997191
CAMSAP1	0.310379	0.28832	0.29935	0.300685	0.255912	0.278298
CAMSAP2	0.716233	0.530286	0.62326	0.639006	0.754971	0.696988
CAMTA1	2.20006	1.87562	2.03784	2.00561	1.47086	1.73823
CAMTA2	0.523955	0.470999	0.497477	0.48012	0.827359	0.65374
CAND1	1.52081	1.49926	1.51003	1.23002	1.42072	1.32537
CANT1	0.641167	0.490789	0.565978	0.578486	0.592134	0.58531
CANX	1.67993	1.73878	1.70935	1.93997	1.71119	1.82558
CAP1	1.99286	1.80731	1.90009	2.05818	2.08266	2.07042
CAP2	2.64339	2.30789	2.47564	1.64017	2.43101	2.03559
CAPG	1.17938	1.32069	1.25003	1.24245	1.05468	1.14856
CAPN1	1.0527	1.2722	1.16245	1.12695	1.19496	1.16096
CAPN15	0.13816	0.117305	0.127733	0.202717	0.194299	0.198508
CAPN2	1.02495	1.08588	1.05542	1.20308	1.19233	1.19771
CAPN7	1.05882	1.00252	1.03067	0.888837	0.870293	0.879565
CAPNS1	1.64054	1.99564	1.81809	1.68559	1.71081	1.6982
CAPRIN1	1.95109	2.06123	2.00616	2.01711	2.2427	2.1299
CAPRIN2	0.405881	0.27911	0.342495	0.29991	0.275786	0.287848
CAPZA1	1.88832	1.82924	1.85878	1.62064	1.8434	1.73202
CAPZA2	1.30659	1.21128	1.25893	1.17484	1.34035	1.25759
CAPZB	6.58329	5.9969	6.2901	6.80508	10.3332	8.56913
CARD10	0.24425	0.310694	0.277472	0.326393	0.352768	0.33958
CARD14	0.565773	0.504641	0.535207	0.508306	0.459644	0.483975
CARD19	0.687071	1.0362	0.861634	0.591715	1.05486	0.823288
CARHSP1	0.935598	1.39987	1.16773	1.25791	1.50892	1.38342
CARM1	1.19868	1.77527	1.48697	1.32392	1.25854	1.29123
CARMIL1	0.804165	0.823796	0.81398	0.75465	0.855599	0.805124
CARNMT1	0.699285	0.748704	0.723995	0.684971	0.868508	0.77674
CARS	1.10053	1.25004	1.17528	1.26811	1.16571	1.21691
CARS2	0.626761	0.674213	0.650487	0.551549	0.659319	0.605434
CASC3	0.9835	0.839837	0.911668	1.29807	1.03549	1.16678
CASC4	0.400481	0.363578	0.382029	0.322726	0.360981	0.341853
CASK	1.45212	1.35648	1.4043	1.10468	1.31016	1.20742
CASKIN2	0.723773	0.737495	0.730634	0.798583	0.935177	0.86688
CASP1	2.12023	2.26079	2.19051	1.62174	1.50932	1.56553
CASP2	1.84977	2.02634	1.93805	1.41306	1.84035	1.62671
CASP3	2.53994	2.03022	2.28508	2.91153	2.38692	2.64922
CASP4	1.00782	0.919569	0.963693	0.877854	0.766426	0.82214
CASP6	2.08876	2.21165	2.1502	1.80756	1.09372	1.45064
CASP7	1.90194	1.53949	1.72071	1.4335	1.64736	1.54043
CASP8	1.34374	1.74226	1.543	1.26588	1.62278	1.44433
CASP8AP2	0.448341	0.394742	0.421542	0.37376	0.373906	0.373833
CASP9	1.26986	1.099	1.18443	1.16829	1.03715	1.10272
CAST	1.91646	1.54955	1.733	1.75148	1.66945	1.71047
CASTOR2	0.95736	1.15669	1.05702	0.757697	1.54236	1.15003
CAT	1.74335	1.74972	1.74654	1.66671	1.58278	1.62474
CAV1	3.11932	3.52098	3.32015	3.18755	3.16607	3.17681
CAV2	0.750013	1.12524	0.937624	0.819569	0.798419	0.808994
CAVIN1	1.04641	0.999224	1.02282	1.30735	1.17268	1.24002
CAVIN3	1.23346	1.0833	1.15838	1.34434	0.781617	1.06298
CBFB	0.880638	1.00654	0.94359	1.268	0.945653	1.10682
CBL	1.76723	1.68304	1.72513	1.29849	1.0192	1.15884
CBLB	1.64461	1.83442	1.73951	1.55883	1.59227	1.57555
CBLL1	1.95728	1.83124	1.89426	1.77378	1.94583	1.8598
CBR1	1.11107	1.30708	1.20908	1.26334	1.18381	1.22358
CBR4	1.69732	1.84974	1.77353	1.66705	1.81922	1.74314
CBX1	1.87309	1.6328	1.75294	2.07516	1.74691	1.91103
CBX2	0.479987	0.569793	0.52489	0.690101	0.611755	0.650928
CBX3	3.55131	2.13062	2.84097	2.9269	2.7033	2.8151
CBX4	0.645497	0.574099	0.609798	0.900722	0.717667	0.809194
CBX5	3.96841	3.11661	3.54251	4.17804	5.06978	4.62391
CBX6	0.860452	1.38293	1.12169	1.09959	1.40902	1.25431
CBX8	0.834468	0.828958	0.831713	0.904431	0.87681	0.89062
CC2D1A	1.18193	1.18359	1.18276	1.27036	1.25296	1.26166
CC2D1B	0.423937	0.644205	0.534071	0.645494	0.616713	0.631104
CC2D2A	0.747189	0.890616	0.818902	0.702864	0.595725	0.649294
CCAR1	1.44114	1.126	1.28357	1.30708	1.41654	1.36181
CCAR2	1.01023	1.0972	1.05372	1.0744	1.02069	1.04754
CCDC112	1.03651	0.835511	0.936008	1.3999	1.47086	1.43538
CCDC113	1.93347	0.753598	1.34353	1.2163	1.24906	1.23268
CCDC117	1.01352	0.824248	0.918882	0.936882	0.968557	0.95272
CCDC12	1.42922	1.54906	1.48914	1.91477	1.08146	1.49812
CCDC124	1.39106	1.44402	1.41754	2.29439	2.16799	2.23119
CCDC125	1.36985	1.07751	1.22368	0.96532	0.975302	0.970311
CCDC127	1.88181	1.51327	1.69754	1.36585	1.25985	1.31285
CCDC137	1.15463	0.93398	1.04431	1.20058	0.956462	1.07852
CCDC138	1.21563	1.15355	1.18459	0.869096	0.933226	0.901161
CCDC14	0.594713	0.535013	0.564863	0.468982	0.671875	0.570428
CCDC167	0.83696	1.05107	0.944015	1.48659	2.16816	1.82738
CCDC171	0.730585	0.549498	0.640042	0.846124	0.641145	0.743634
CCDC174	1.64382	0.896522	1.27017	1.53086	1.06813	1.29949
CCDC18	0.545088	0.330088	0.437588	0.416259	0.460752	0.438505
CCDC186	0.992682	0.582643	0.787662	0.612623	0.990003	0.801313
CCDC22	1.02141	1.0048	1.0131	1.32577	1.26657	1.29617
CCDC25	1.58879	1.53656	1.56268	1.47119	1.61858	1.54488
CCDC32	1.99921	3.08685	2.54303	1.76788	2.44122	2.10455
CCDC34	1.00855	0.507676	0.758114	1.15095	0.893937	1.02244
CCDC43	1.07484	1.02862	1.05173	1.8135	1.11599	1.46474
CCDC47	1.83338	1.96953	1.90146	2.28992	2.46321	2.37657
CCDC50	1.55137	1.47802	1.5147	1.55091	1.16443	1.35767
CCDC51	0.952326	0.865976	0.909151	1.00328	0.768859	0.886069
CCDC57	0.187972	0.340913	0.264443	0.249777	0.189789	0.219783
CCDC58	1.70691	1.5055	1.60621	1.51831	1.56749	1.5429
CCDC59	1.76859	1.10265	1.43562	1.45544	1.65913	1.55729
CCDC6	2.00404	1.5072	1.75562	1.89446	2.23303	2.06375
CCDC66	0.907082	0.727063	0.817072	0.602673	1.05775	0.830211
CCDC71	0.951975	0.469549	0.710762	0.579192	0.622287	0.60074
CCDC77	1.57119	1.20208	1.38664	1.38457	1.31651	1.35054
CCDC80	0.823115	0.571478	0.697296	0.771049	0.742859	0.756954
CCDC82	1.31289	1.0217	1.1673	0.999605	1.11847	1.05904
CCDC84	0.933987	0.509009	0.721498	0.723491	0.531144	0.627317
CCDC85B	0.295186	0.264249	0.279717	0.46945	0.441471	0.45546
CCDC85C	0.278787	0.428181	0.353484	0.340933	0.381334	0.361134
CCDC86	1.91813	1.94338	1.93076	2.63777	2.13397	2.38587
CCDC88A	0.505485	0.372228	0.438856	0.387876	0.508847	0.448362
CCDC88C	0.357862	0.360934	0.359398	0.754558	0.342423	0.548491
CCDC90B	0.593553	0.466289	0.529921	0.407347	0.486882	0.447115
CCDC91	1.29357	0.977411	1.13549	1.07262	1.3548	1.21371
CCDC93	1.9925	1.42562	1.70906	1.58904	1.64942	1.61923
CCDC97	2.04359	2.01698	2.03029	2.02063	3.07791	2.54927
CCHCR1	0.425301	0.376799	0.40105	0.53798	0.562196	0.550088
CCM2	0.206295	0.166235	0.186265	0.224548	0.222445	0.223497
CCNA2	1.42417	1.34934	1.38675	1.29449	1.37883	1.33666
CCNB1	1.93214	1.95868	1.94541	1.60938	1.63792	1.62365
CCNB1IP1	0.1859	0.167736	0.176818	0.157468	0.131651	0.144559
CCNB2	1.79449	1.64102	1.71776	1.35248	1.50513	1.42881
CCNC	0.47367	0.439137	0.456404	0.373143	0.416408	0.394776
CCND3	0.954605	1.82908	1.39184	1.41556	1.144	1.27978
CCNDBP1	1.53497	1.09802	1.31649	1.17317	1.29334	1.23326
CCNE1	1.09509	1.01572	1.0554	0.959249	0.97003	0.96464
CCNE2	1.33229	1.07447	1.20338	1.4245	1.36097	1.39273
CCNF	0.635014	0.704108	0.669561	0.770062	0.775639	0.772851
CCNG1	0.715895	0.692034	0.703965	0.548585	0.683313	0.615949
CCNH	1.66224	1.61903	1.64063	1.40213	1.44627	1.4242
CCNI	0.851556	0.98719	0.919373	1.02768	0.931456	0.979567
CCNL1	0.783019	0.59713	0.690075	0.496308	0.750665	0.623487
CCNL2	0.5444	0.446901	0.495651	0.637817	0.442979	0.540398
CCNT1	0.884314	1.00199	0.943152	0.859014	1.01259	0.9358
CCNT2	0.797002	0.869536	0.833269	0.64016	0.650002	0.645081
CCNY	0.239165	0.197265	0.218215	0.23678	0.276969	0.256875
CCP110	0.598714	0.426455	0.512584	0.478363	0.687007	0.582685
CCS	1.23978	0.962931	1.10136	0.924897	1.73486	1.32988
CCSAP	1.45979	0.815256	1.13752	1.0986	0.822097	0.960347
CCSER2	0.651145	0.739106	0.695125	0.537127	0.537658	0.537392
CCT2	1.72713	1.59052	1.65882	1.60543	1.56181	1.58362
CCT3	1.59658	1.65215	1.62437	1.57559	1.50926	1.54243
CCT4	2.07767	1.81108	1.94437	1.6501	1.89903	1.77456
CCT5	1.39769	1.46448	1.43108	1.5198	1.40751	1.46365
CCT6A	2.07744	1.75553	1.91649	1.82607	2.0134	1.91974
CCT7	1.38565	1.52174	1.45369	1.38923	1.48333	1.43628
CCT8	2.0043	1.75937	1.88184	1.63146	1.74795	1.68971
CD109	4.18278	4.06714	4.12496	3.44464	3.80053	3.62258
CD151	1.21687	1.55679	1.38683	1.41567	1.46694	1.44131
CD164	2.324	2.07961	2.2018	1.52932	1.82924	1.67928
CD24	0.878693	0.958333	0.918513	0.992112	0.8834	0.937756
CD276	0.887085	0.786049	0.836567	1.04325	0.967394	1.00532
CD2AP	1.12424	0.924429	1.02434	1.04737	1.1392	1.09328
CD2BP2	0.550311	0.788703	0.669507	0.885862	0.649047	0.767455
CD320	1.2752	1.08	1.1776	1.31075	0.91942	1.11509
CD3EAP	1.14822	0.7149	0.931561	1.47078	1.30743	1.38911
CD44	6.78172	7.94602	7.36387	6.51959	6.85401	6.6868
CD46	2.19452	2.10637	2.15045	1.75778	2.23583	1.9968
CD47	1.1896	1.48535	1.33748	1.22251	1.09679	1.15965
CD55	1.79011	1.55635	1.67323	1.52534	1.64172	1.58353
CD58	2.59119	1.682	2.1366	1.48716	2.62031	2.05374
CD59	2.38024	2.3363	2.35827	1.88719	1.89125	1.88922
CD63	1.0826	1.33881	1.21071	1.3381	1.2633	1.3007
CD70	0.764011	0.919022	0.841516	0.835441	0.723757	0.779599
CD81	2.73988	3.1009	2.92039	2.48789	2.83841	2.66315
CD83	0.957543	1.41237	1.18496	1.53945	1.43948	1.48947
CD9	2.30724	2.50955	2.4084	2.58352	2.26088	2.4222
CD99	2.603	1.87801	2.24051	1.85033	1.40004	1.62519
CD99L2	2.01855	1.11353	1.56604	2.06578	1.37448	1.72013
CDAN1	0.61756	0.462736	0.540148	0.698248	0.366611	0.53243
CDC123	1.01363	1.16684	1.09023	1.05083	1.03278	1.04181
CDC14B	0.147593	0.143542	0.145568	0.144798	0.140082	0.14244
CDC16	1.92823	1.69762	1.81293	1.30986	1.90224	1.60605
CDC20	1.8942	1.82087	1.85753	1.76881	1.64857	1.70869
CDC23	1.58491	1.2259	1.40541	1.316	1.30368	1.30984
CDC25A	1.11992	1.18643	1.15317	1.12942	1.11363	1.12153
CDC25B	1.44313	1.7209	1.58202	1.53146	1.55748	1.54447
CDC25C	2.51435	1.58256	2.04845	1.84979	1.25636	1.55308
CDC26	1.41231	0.854078	1.13319	1.05547	1.0798	1.06763
CDC27	1.2394	1.28806	1.26373	0.967851	0.977694	0.972773
CDC34	0.453321	0.486699	0.47001	0.724157	0.41554	0.569849
CDC37	0.972205	1.03469	1.00345	1.28547	0.955152	1.12031
CDC37L1	1.24043	1.26788	1.25415	0.860592	0.868417	0.864504
CDC40	2.06512	1.40288	1.734	1.52167	1.44386	1.48277
CDC42	2.11284	2.20856	2.1607	2.04372	2.20424	2.12398
CDC42BPA	0.388046	0.290673	0.33936	0.29229	0.295093	0.293691
CDC42BPB	0.629343	0.594582	0.611962	0.521273	0.503392	0.512332
CDC42EP1	0.494505	0.47919	0.486848	0.625331	0.427074	0.526202
CDC42EP3	1.46575	1.53775	1.50175	1.27815	1.68236	1.48025
CDC42EP4	0.642463	0.573289	0.607876	0.736401	0.702234	0.719318
CDC42SE1	1.66523	1.65924	1.66224	1.77254	1.86058	1.81656
CDC42SE2	1.37517	1.9114	1.64328	1.3478	1.07396	1.21088
CDC45	0.909772	0.936401	0.923087	0.840355	0.772302	0.806328
CDC5L	1.86548	1.38397	1.62472	1.65164	1.72916	1.6904
CDC6	1.40893	1.2857	1.34731	1.31629	1.34057	1.32843
CDC7	1.50454	1.47066	1.4876	1.06208	1.22935	1.14572
CDC73	2.17172	2.05392	2.11282	2.08918	2.46471	2.27695
CDCA2	1.2492	1.07815	1.16367	1.01529	1.1507	1.083
CDCA3	1.3436	1.36525	1.35443	1.23755	1.30743	1.27249
CDCA4	0.833025	1.30953	1.07128	1.06089	0.870437	0.965662
CDCA5	1.36859	1.20441	1.2865	1.28739	1.74324	1.51531
CDCA7	2.06062	1.47535	1.76799	1.66252	1.71041	1.68646
CDCA7L	1.32592	1.09398	1.20995	1.21428	1.34924	1.28176
CDCA8	3.08996	2.08809	2.58903	2.36081	2.62127	2.49104
CDH10	1.17572	0.956882	1.0663	0.965407	1.15916	1.06228
CDH24	0.10218	0.153795	0.127988	0.207324	0.326858	0.267091
CDIP1	1.56898	1.53546	1.55222	1.69066	1.16655	1.4286
CDIPT	0.514356	0.880179	0.697267	0.571516	0.681338	0.626427
CDK1	2.43528	1.82599	2.13064	1.57673	1.85438	1.71555
CDK10	0.485827	0.525948	0.505888	0.924897	0.514321	0.719609
CDK11B	1.70241	1.06653	1.38447	2.09052	1.62122	1.85587
CDK12	0.851131	0.769766	0.810449	0.704566	0.724044	0.714305
CDK13	0.556439	0.476623	0.516531	0.495132	0.505795	0.500464
CDK14	0.562698	0.851286	0.706992	0.912227	0.771748	0.841988
CDK16	0.128273	0.164709	0.146491	0.169269	0.138771	0.15402
CDK17	1.27152	0.919161	1.09534	0.83834	0.873324	0.855832
CDK18	1.34679	1.33592	1.34135	1.5059	1.29835	1.40213
CDK2	1.41497	1.41401	1.41449	1.45679	1.52619	1.49149
CDK2AP1	0.59234	0.720429	0.656384	0.78945	0.545791	0.66762
CDK4	0.939011	0.944772	0.941891	0.86837	0.796303	0.832337
CDK5	0.938091	0.924645	0.931368	1.10613	1.02936	1.06774
CDK5RAP1	1.33226	1.35102	1.34164	1.50928	1.37747	1.44338
CDK5RAP2	0.901881	0.894291	0.898086	1.04443	1.03205	1.03824
CDK6	1.54744	1.83644	1.69194	1.48712	1.72025	1.60369
CDK7	1.18571	1.2181	1.20191	1.23701	1.34303	1.29002
CDK8	0.863139	0.829804	0.846471	0.835373	0.831356	0.833365
CDK9	2.8495	2.86553	2.85751	3.04887	3.17597	3.11242
CDKAL1	1.73916	1.85436	1.79676	1.53399	1.36353	1.44876
CDKL5	0.803327	0.66597	0.734649	0.781909	0.629202	0.705555
CDKN1B	1.03261	0.945423	0.989017	1.0597	1.01865	1.03918
CDKN2A	0.979513	0.877403	0.928458	1.33607	1.07459	1.20533
CDKN2AIP	1.24239	1.0895	1.16594	0.904267	1.20011	1.05219
CDKN2AIPNL	0.83021	0.80942	0.819815	0.854308	0.892574	0.873441
CDKN2C	0.286103	0.22862	0.257361	0.255526	0.270158	0.262842
CDKN3	1.33952	1.13744	1.23848	1.07964	1.30471	1.19217
CDON	0.567912	0.701626	0.634769	0.737153	0.507797	0.622475
CDR2	0.941341	1.00648	0.973912	1.01032	0.908959	0.959638
CDR2L	0.241068	0.274036	0.257552	0.231922	0.308001	0.269962
CDS2	0.653006	0.907594	0.7803	0.730657	1.03257	0.881616
CDT1	1.00303	1.32487	1.16395	1.18887	1.0931	1.14098
CDV3	1.21167	0.953829	1.08275	1.48112	1.12993	1.30552
CDYL	1.00943	0.936715	0.973073	1.29876	1.18053	1.23965
CDYL2	0.446553	0.488687	0.46762	0.485095	0.416744	0.450919
CEBPA	0.365468	0.342151	0.35381	0.501224	0.401763	0.451493
CEBPB	0.538184	0.541045	0.539614	0.659033	0.66605	0.662542
CEBPG	1.12355	1.46904	1.2963	1.14405	1.23315	1.1886
CEBPZ	0.884529	0.761423	0.822976	0.758734	0.813877	0.786305
CEBPZOS	3.48467	2.7259	3.10529	3.54921	4.27337	3.91129
CELF1	1.20957	1.31087	1.26022	1.33452	1.3815	1.35801
CELSR1	0.30496	0.450136	0.377548	0.426496	0.427299	0.426897
CELSR2	0.614265	0.796094	0.705179	0.717199	0.656463	0.686831
CENPA	1.71208	0.753598	1.23284	1.13144	0.922893	1.02717
CENPB	0.092432	0.140396	0.116414	0.133078	0.116844	0.124961
CENPC	1.20913	0.998008	1.10357	0.939871	1.35069	1.14528
CENPE	1.00947	0.658295	0.83388	0.738538	0.9038	0.821169
CENPF	0.642899	0.449903	0.546401	0.553261	0.612138	0.582699
CENPH	1.55915	0.922372	1.24076	1.20539	1.21071	1.20805
CENPI	1.18305	1.20825	1.19565	0.918433	0.917245	0.917839
CENPJ	1.01249	0.681137	0.846812	0.750753	0.887644	0.819198
CENPK	1.74052	1.28355	1.51203	1.28422	1.55031	1.41726
CENPL	0.576004	0.718273	0.647139	0.554604	0.439215	0.49691
CENPM	1.28292	1.06189	1.17241	1.09822	1.40082	1.24952
CENPN	0.659336	0.541971	0.600654	0.578998	0.618813	0.598906
CENPO	1.01658	0.870961	0.943773	0.869722	1.36191	1.11582
CENPQ	2.50467	1.89404	2.19936	1.88418	1.48528	1.68473
CENPT	0.673205	0.799973	0.736589	1.36496	1.0296	1.19728
CENPU	0.84985	0.784149	0.816999	0.749036	0.822982	0.786009
CENPV	0.430068	0.464354	0.447211	0.425052	0.450078	0.437565
CENPW	2.28201	2.68736	2.48469	2.03468	2.71391	2.3743
CENPX	0.6692	0.753598	0.711399	0.884584	0.683097	0.78384
CEP104	0.40274	0.432621	0.417681	0.372923	0.421284	0.397103
CEP120	0.48996	0.32297	0.406465	0.487978	0.50663	0.497304
CEP128	0.405881	0.52238	0.46413	0.359029	0.551573	0.455301
CEP131	0.383929	0.464719	0.424324	0.608152	0.440001	0.524076
CEP135	0.698607	0.577758	0.638183	0.646161	0.566894	0.606528
CEP152	0.66732	0.636485	0.651902	0.58758	0.735431	0.661505
CEP162	0.90432	0.66819	0.786255	0.627156	0.752764	0.68996
CEP164	0.408103	0.411053	0.409578	0.48266	0.572002	0.527331
CEP170	0.96261	0.760692	0.861651	0.859541	1.03546	0.947499
CEP170B	0.248684	0.277423	0.263054	0.280685	0.242001	0.261343
CEP192	0.391756	0.39274	0.392248	0.280451	0.346548	0.3135
CEP250	0.214542	0.201447	0.207994	0.27335	0.35682	0.315085
CEP290	0.560756	0.288935	0.424846	0.392604	0.409351	0.400977
CEP295	0.280956	0.225121	0.253039	0.241019	0.283234	0.262126
CEP350	0.321681	0.250356	0.286018	0.242994	0.288851	0.265922
CEP44	1.12887	1.04029	1.08458	0.909906	1.22183	1.06587
CEP55	1.13842	0.722255	0.930336	0.901742	0.824012	0.862877
CEP57	1.2899	0.952327	1.12111	1.14228	1.10147	1.12187
CEP57L1	1.30374	0.978509	1.14112	0.903013	0.959257	0.931135
CEP63	0.759715	0.618578	0.689147	0.711982	0.64661	0.679296
CEP70	0.620561	0.518823	0.569692	0.445056	0.562451	0.503753
CEP72	0.515737	0.527518	0.521628	0.522845	0.436801	0.479823
CEP76	1.45698	1.88938	1.67318	1.53514	1.32704	1.43109
CEP78	0.964714	0.70878	0.836747	0.709896	0.763608	0.736752
CEP83	0.739642	0.608101	0.673872	0.54391	1.08421	0.814061
CEP85	0.809455	0.694985	0.75222	0.632641	0.660432	0.646537
CEP89	0.623916	1.10685	0.865381	0.704175	1.18246	0.943316
CEP95	0.985982	0.689914	0.837948	0.636959	0.935763	0.786361
CEP97	1.22085	1.56596	1.39341	1.14746	1.40719	1.27732
CEPT1	1.5795	1.58295	1.58123	1.2163	1.3056	1.26095
CERCAM	0.512839	0.618442	0.56564	0.641938	0.570334	0.606136
CERK	0.208154	0.244123	0.226139	0.261297	0.243118	0.252207
CERS2	0.870006	1.04906	0.959532	0.895598	0.863839	0.879719
CERS5	1.2614	1.34115	1.30128	1.00217	1.30743	1.1548
CETN2	2.67268	1.91091	2.29179	2.27724	2.09031	2.18377
CETN3	3.33468	2.36614	2.85041	2.26857	1.93583	2.1022
CFAP20	2.44275	2.12663	2.28469	2.41389	2.21947	2.31668
CFAP36	0.83636	0.699769	0.768065	0.914447	0.593925	0.754186
CFAP97	0.992091	0.695007	0.843549	0.670557	0.893023	0.78179
CFD	0.40915	0.703099	0.556125	0.772517	0.66539	0.718953
CFDP1	1.26481	1.10141	1.18311	1.90834	1.20655	1.55744
CFH	1.49973	1.61317	1.55645	2.23403	1.62172	1.92787
CFL1	2.45409	2.44997	2.45203	3.02367	2.50629	2.76498
CFL2	3.37004	3.1724	3.27122	2.75381	3.66998	3.2119
CGGBP1	1.18074	1.1397	1.16022	0.896553	1.00345	0.950004
CGRRF1	0.61989	0.393926	0.506908	0.380095	0.295729	0.337912
CHAC2	1.51878	1.21256	1.36567	1.52768	1.37232	1.45
CHAF1A	0.756617	0.754491	0.755554	0.833833	0.711253	0.772543
CHAF1B	1.55146	1.74238	1.64692	2.27221	2.6842	2.47821
CHAMP1	6.3465	5.98168	6.16409	5.09327	6.51673	5.805
CHCHD1	2.13719	1.66143	1.89931	2.26644	1.87691	2.07168
CHCHD10	2.82225	2.39847	2.61036	2.67719	2.62314	2.65016
CHCHD2	2.10627	2.25303	2.17965	2.50825	2.16553	2.33689
CHCHD3	1.67903	1.37629	1.52766	1.94174	1.58692	1.76433
CHCHD4	1.10695	1.35047	1.22871	1.62925	1.43751	1.53338
CHCHD6	0.792082	0.838185	0.815134	0.924897	0.574478	0.749687
CHCHD7	1.62994	1.66178	1.64586	1.83551	2.16875	2.00213
CHD1	0.94355	0.767217	0.855384	0.811438	0.902023	0.85673
CHD1L	0.627917	0.575735	0.601826	0.640825	0.57627	0.608548
CHD2	0.662785	0.560161	0.611473	0.595045	0.571278	0.583162
CHD3	0.263747	0.245899	0.254823	0.345515	0.27496	0.310237
CHD4	1.0376	0.991465	1.01453	1.15708	1.0871	1.12209
CHD6	0.38055	0.394324	0.387437	0.456114	0.382807	0.41946
CHD7	0.56525	0.504608	0.534929	0.503298	0.559222	0.53126
CHD8	0.770832	0.762699	0.766766	0.799494	0.814105	0.806799
CHD9	0.578072	0.578373	0.578223	0.454527	0.589399	0.521963
CHEK1	1.46508	1.28987	1.37747	1.29821	1.28782	1.29301
CHEK2	1.47814	1.05562	1.26688	1.04983	1.05874	1.05428
CHERP	6.92268	6.22974	6.57621	5.82088	8.61504	7.21796
CHID1	1.15614	1.54252	1.34933	1.30476	1.20404	1.2544
CHKA	2.33689	1.67775	2.00732	1.71388	2.38682	2.05035
CHM	1.37999	1.60038	1.49019	1.25943	1.29524	1.27734
CHML	0.443259	0.366353	0.404806	0.244487	0.372646	0.308567
CHMP1A	1.25311	1.65144	1.45227	1.7849	1.64814	1.71652
CHMP1B	1.67558	1.48854	1.58206	1.74881	1.61343	1.68112
CHMP2A	1.51427	1.85104	1.68265	2.20026	1.82347	2.01186
CHMP2B	2.4085	1.70349	2.056	1.74756	2.52205	2.13481
CHMP4B	2.06052	2.37383	2.21718	2.71702	3.28325	3.00013
CHMP5	1.67155	1.76824	1.71989	2.21685	1.69423	1.95554
CHMP7	0.624089	0.623591	0.62384	0.812229	0.968688	0.890459
CHORDC1	2.83071	2.42622	2.62846	2.57346	2.97047	2.77197
CHP1	1.92653	2.25185	2.08919	2.16161	1.91164	2.03663
CHPF	0.320689	0.559816	0.440252	0.334055	0.326858	0.330457
CHPF2	0.359484	0.457356	0.40842	0.506207	0.456405	0.481306
CHPT1	0.527077	0.384187	0.455632	0.283437	0.441672	0.362555
CHRAC1	1.82549	1.57088	1.69819	1.81152	1.78889	1.8002
CHRNA5	1.79817	1.18815	1.49316	1.46089	1.87399	1.66744
CHST12	0.909278	0.435674	0.672476	0.729782	0.728621	0.729201
CHSY1	0.216358	0.240278	0.228318	0.229798	0.243905	0.236852
CHTF18	0.395675	0.41922	0.407447	0.503897	0.570101	0.536999
CHTF8	2.63896	2.90275	2.77085	2.19679	2.19339	2.19509
CHTOP	2.14924	2.71423	2.43174	3.38668	3.41867	3.40267
CHUK	0.502418	0.474669	0.488544	0.481992	0.513483	0.497738
CIAO1	0.90692	0.979907	0.943413	1.00232	1.00632	1.00432
CIAPIN1	2.03249	1.78204	1.90726	2.07693	1.7081	1.89251
CIB1	2.6815	2.76843	2.72496	2.68339	3.04414	2.86376
CIC	0.354223	0.439599	0.396911	0.346179	0.386893	0.366536
CINP	1.19265	0.962239	1.07744	1.75094	1.54307	1.64701
CIR1	2.40475	1.20412	1.80443	2.5216	2.24909	2.38535
CIRBP	1.17785	1.32253	1.25019	1.35208	1.6464	1.49924
CISD1	2.06062	2.05422	2.05742	1.98271	2.62477	2.30374
CISD2	1.22584	1.30458	1.26521	1.03671	1.34406	1.19039
CISD3	0.774863	0.868068	0.821466	0.673311	0.909074	0.791192
CIT	1.00786	1.09658	1.05222	1.17003	0.879248	1.02464
CITED2	3.19433	3.49996	3.34715	2.89396	2.91884	2.9064
CITED4	0.499912	0.490122	0.495017	0.745936	0.675669	0.710803
CIZ1	0.556749	0.646177	0.601463	0.742151	0.594419	0.668285
CKAP2	1.94778	1.63204	1.78991	1.52866	1.87363	1.70114
CKAP2L	1.91447	1.67129	1.79288	1.61041	2.14439	1.8774
CKAP4	1.13503	0.975676	1.05535	1.19632	1.08361	1.13996
CKAP5	1.54395	1.40921	1.47658	1.35633	1.47863	1.41748
CKB	1.10665	1.21876	1.1627	1.30435	1.38998	1.34717
CKLF	1.10695	1.00885	1.0579	0.849117	0.777526	0.813322
CKS1B	1.82267	2.1199	1.97129	1.81083	1.71698	1.7639
CKS2	2.23406	2.51103	2.37254	2.12886	2.23759	2.18323
CLASP1	1.16948	1.2853	1.22739	1.2665	1.15717	1.21183
CLASP2	0.804199	0.724928	0.764564	0.722455	0.717321	0.719888
CLASRP	0.711852	0.944809	0.828331	0.806154	0.949931	0.878043
CLCC1	1.27456	1.21544	1.245	1.14543	1.05438	1.0999
CLCN3	0.536869	0.597896	0.567383	0.582887	0.59924	0.591063
CLCN7	0.594529	0.716365	0.655447	0.608152	0.667223	0.637687
CLDN12	2.1073	1.79475	1.95103	1.29115	1.36686	1.32901
CLDND1	0.872785	0.844393	0.858589	0.826873	0.893159	0.860016
CLEC16A	0.907036	0.928963	0.918	0.855098	0.823431	0.839264
CLIC1	1.70031	1.69446	1.69739	1.54285	1.53007	1.53646
CLIC4	2.52422	2.38828	2.45625	1.91236	2.31685	2.1146
CLINT1	1.50719	1.51574	1.51147	1.49134	1.5914	1.54137
CLIP1	0.760927	0.498905	0.629916	0.690937	0.706449	0.698693
CLK1	0.891623	0.849988	0.870806	0.744868	0.910533	0.8277
CLK2	0.954368	0.861255	0.907811	0.879255	0.639807	0.759531
CLK3	1.21664	1.22205	1.21935	1.11272	1.09218	1.10245
CLK4	1.2978	0.850213	1.07401	1.17436	0.765536	0.969949
CLN5	1.25454	1.31537	1.28496	1.13948	1.97325	1.55637
CLN6	0.92634	1.52432	1.22533	1.06725	1.79772	1.43248
CLNS1A	1.58309	1.58159	1.58234	1.86403	1.57529	1.71966
CLOCK	0.703785	0.742063	0.722924	0.594637	0.58266	0.588649
CLP1	1.48413	1.40084	1.44249	1.17606	1.06839	1.12222
CLPB	0.999267	1.08679	1.04303	1.14627	0.914488	1.03038
CLPP	0.744545	0.891692	0.818119	0.867972	0.998511	0.933242
CLPTM1	2.19044	2.29516	2.2428	2.20361	2.09146	2.14754
CLPTM1L	0.353662	0.342662	0.348162	0.358697	0.312632	0.335665
CLPX	1.83968	1.6014	1.72054	1.37618	1.43799	1.40708
CLSPN	1.50795	1.38347	1.44571	1.45118	1.73517	1.59317
CLSTN1	1.75125	2.15685	1.95405	1.90651	1.84742	1.87696
CLTA	1.75065	1.73597	1.74331	1.99314	1.87967	1.9364
CLTB	0.585715	0.695743	0.640729	0.622461	0.601295	0.611878
CLTC	2.47028	2.47611	2.47319	2.16503	2.52271	2.34387
CLTCL1	0.982872	1.01225	0.99756	0.911168	0.81024	0.860704
CLU	2.24702	2.33089	2.28895	2.19361	2.04266	2.11813
CLUAP1	2.1625	1.22796	1.69523	1.74016	2.01018	1.87517
CLUH	0.716062	0.771062	0.743562	0.893348	0.730891	0.81212
CMAS	0.949328	0.795812	0.87257	0.813665	0.846511	0.830088
CMBL	9.1339	11.2449	10.1894	9.7351	9.80287	9.76899
CMC1	3.8216	2.03471	2.92816	2.76836	2.74058	2.75447
CMC2	1.67361	1.47423	1.57392	1.4585	1.61308	1.53579
CMIP	2.76737	2.6968	2.73209	1.71428	3.1285	2.42139
CMPK1	1.78893	1.62131	1.70512	1.6662	1.41605	1.54112
CMSS1	1.29749	0.944972	1.12123	1.1737	1.11365	1.14368
CMTM6	1.21908	1.1304	1.17474	1.02109	1.01689	1.01899
CMTR1	1.12971	1.37141	1.25056	1.26535	1.23575	1.25055
CMTR2	0.984285	0.795464	0.889875	0.65734	0.888067	0.772704
CNBP	2.15333	2.67697	2.41515	2.38811	2.18147	2.28479
CNDP2	1.90149	1.75934	1.83041	1.83374	1.56293	1.69834
CNIH1	3.4827	4.22852	3.85561	3.18819	3.24679	3.21749
CNIH4	0.941103	1.00326	0.97218	0.933225	0.878216	0.90572
CNKSR3	0.86808	0.888169	0.878124	1.19496	1.1907	1.19283
CNN2	1.77376	2.39214	2.08295	1.9643	1.96955	1.96693
CNNM2	1.41531	1.24344	1.32937	0.998287	1.85609	1.42719
CNNM3	1.35206	1.17321	1.26264	1.2163	1.35943	1.28787
CNNM4	0.649409	1.16364	0.906526	0.788345	1.05748	0.922913
CNOT1	0.839119	0.937264	0.888191	0.736724	0.95211	0.844417
CNOT10	1.32442	1.19834	1.26138	1.11667	1.15791	1.13729
CNOT11	1.30786	1.17083	1.23934	1.02391	1.26459	1.14425
CNOT2	1.41716	1.1814	1.29928	1.03968	1.02112	1.0304
CNOT3	2.67194	2.89362	2.78278	2.93383	2.32432	2.62908
CNOT4	2.33746	2.88251	2.60999	2.15459	2.97014	2.56237
CNOT6	0.931848	1.03709	0.984471	0.748123	1.43511	1.09162
CNOT6L	0.984331	1.07167	1.028	1.04809	1.04939	1.04874
CNOT7	0.563649	0.563923	0.563786	0.513094	0.528001	0.520548
CNOT8	1.37736	1.38376	1.38056	1.44831	1.03972	1.24402
CNOT9	1.10532	1.42882	1.26707	0.920915	1.07074	0.995829
CNP	1.09522	1.65883	1.37703	1.73479	1.50858	1.62168
CNPPD1	1.07532	1.3043	1.18981	1.88737	1.08379	1.48558
CNPY2	1.9603	2.8115	2.3859	2.06403	1.7833	1.92366
CNPY3	0.604166	0.719601	0.661883	0.852187	0.50663	0.679408
CNST	0.405881	0.457542	0.431711	0.488816	0.443773	0.466294
CNTLN	0.709748	0.721867	0.715808	0.62949	0.63354	0.631515
CNTRL	0.247824	0.275965	0.261895	0.311147	0.249035	0.280091
CNTROB	0.188284	0.205752	0.197018	0.160579	0.182	0.17129
COA1	0.720394	0.719343	0.719869	0.883941	0.668919	0.77643
COA3	1.8067	1.31331	1.56	2.21058	2.14566	2.17812
COA4	0.832846	1.20913	1.02099	1.53881	0.947888	1.24335
COA5	2.44199	1.39533	1.91866	1.8735	1.46559	1.66954
COA6	2.15501	1.45205	1.80353	2.1042	1.84471	1.97445
COA7	1.29144	1.55846	1.42495	1.63612	1.34515	1.49064
COASY	0.927329	0.992132	0.95973	0.817392	0.88667	0.852031
COBL	1.02808	1.03003	1.02906	1.097	0.962597	1.0298
COBLL1	1.1829	1.01428	1.09859	0.800694	1.17584	0.988267
COG1	1.22245	1.27798	1.25022	1.4306	1.23225	1.33143
COG2	1.30493	1.17285	1.23889	1.15134	1.28163	1.21648
COG3	1.09289	1.10104	1.09696	0.707763	1.0117	0.859733
COG4	0.936733	1.06813	1.00243	0.982238	1.05412	1.01818
COG5	1.25379	1.3923	1.32304	1.14176	1.34344	1.2426
COG6	1.4506	1.35229	1.40144	1.11578	1.32411	1.21995
COG7	1.77112	1.95842	1.86477	1.52685	2.45639	1.99162
COG8	0.797765	0.858012	0.827889	1.18734	1.12819	1.15777
COIL	0.979589	0.823187	0.901388	0.974425	1.04977	1.0121
COL12A1	1.90641	1.86676	1.88658	1.50215	1.79554	1.64884
COL1A1	0.923609	1.0676	0.995603	1.31492	1.07624	1.19558
COL4A1	1.04591	0.753598	0.899752	1.24754	0.904757	1.07615
COL4A2	0.689013	0.66674	0.677876	0.989343	0.676726	0.833035
COL4A3BP	3.03386	2.10621	2.57003	2.67876	1.85456	2.26666
COL4A5	1.29065	0.769564	1.03011	0.950127	0.882098	0.916112
COL4A6	0.421354	0.251199	0.336277	0.407662	0.424915	0.416289
COL5A1	0.94672	0.953627	0.950173	1.25583	1.14914	1.20248
COL5A2	1.09569	0.964852	1.03027	1.18122	1.12505	1.15313
COLGALT1	0.581031	0.65505	0.61804	0.716328	0.649272	0.6828
COMMD1	2.05495	1.58373	1.81934	1.24246	2.49035	1.8664
COMMD10	2.01421	1.71596	1.86509	1.39215	1.87153	1.63184
COMMD2	1.76488	1.64877	1.70682	1.28006	1.78158	1.53082
COMMD3	1.38368	2.0404	1.71204	1.47287	1.60365	1.53826
COMMD4	1.24639	1.35992	1.30316	1.52664	1.4322	1.47942
COMMD5	0.714979	0.84899	0.781984	0.999106	0.919288	0.959197
COMMD6	0.913993	1.00579	0.95989	0.688317	0.759154	0.723736
COMMD8	1.3951	1.65522	1.52516	1.29923	1.20211	1.25067
COMMD9	1.68301	1.35487	1.51894	1.43581	1.7081	1.57196
COMT	0.820706	0.993549	0.907128	0.937952	0.880531	0.909241
COMTD1	0.794731	0.631536	0.713134	0.837455	0.755155	0.796305
COPA	1.36309	1.49013	1.42661	1.31941	1.28029	1.29985
COPB1	1.68595	1.52681	1.60638	1.41966	1.55353	1.4866
COPB2	1.48213	1.36181	1.42197	1.46058	1.52403	1.4923
COPE	0.872356	1.0461	0.959226	1.21222	1.18427	1.19824
COPG1	1.26878	1.60878	1.43878	1.43327	1.45919	1.44623
COPG2	2.21389	2.45244	2.33317	2.67368	2.10242	2.38805
COPRS	0.87879	1.01682	0.947806	0.932256	0.9178	0.925028
COPS2	3.22845	2.59039	2.90942	2.6996	2.84803	2.77382
COPS3	0.991457	1.13164	1.06155	0.95298	0.997082	0.975031
COPS4	1.70686	1.55296	1.62991	1.33868	1.54786	1.44327
COPS5	1.6857	1.5857	1.6357	1.40179	1.62705	1.51442
COPS6	2.76786	3.56759	3.16772	3.20928	3.85924	3.53426
COPS7A	0.862365	0.79865	0.830507	0.857928	0.613693	0.73581
COPS7B	1.68889	2.5052	2.09704	1.35335	1.44907	1.40121
COPS8	2.14836	1.49235	1.82035	1.83386	1.48057	1.65721
COPS9	2.66077	1.2005	1.93064	1.40375	1.62428	1.51402
COPZ1	1.74486	1.91232	1.82859	1.85568	1.78197	1.81882
COQ10A	1.34064	0.909515	1.12508	0.785529	1.02358	0.904555
COQ10B	1.61238	1.93894	1.77566	1.35386	1.79772	1.57579
COQ2	0.856523	0.751916	0.804219	0.793689	0.94286	0.868275
COQ3	1.3502	1.21139	1.2808	1.09029	1.11864	1.10447
COQ4	0.7717	0.52641	0.649055	0.587536	0.804574	0.696055
COQ5	1.11522	1.51065	1.31294	1.46369	0.978581	1.22113
COQ6	1.23413	1.32235	1.27824	1.39322	1.62612	1.50967
COQ7	1.35517	1.19593	1.27555	1.13846	1.15325	1.14586
COQ8A	0.945258	0.850568	0.897913	0.799953	0.805874	0.802914
COQ8B	0.793948	0.617309	0.705629	0.488906	0.451064	0.469985
COQ9	0.753006	1.03514	0.894072	0.896408	0.793345	0.844877
CORO1B	1.27058	1.28856	1.27957	1.27593	1.48411	1.38002
CORO1C	3.84026	3.25537	3.54781	3.392	4.12356	3.75778
COTL1	2.03678	2.04412	2.04045	2.346	1.90055	2.12328
COX10	0.835745	0.737766	0.786756	0.791646	0.581696	0.686671
COX11	0.850602	0.83123	0.840916	0.84381	0.762187	0.802998
COX14	0.838117	0.895404	0.866761	0.955667	0.980574	0.96812
COX15	1.48586	1.56102	1.52344	1.67513	1.90414	1.78963
COX16	1.54973	2.86367	2.2067	1.5964	2.81601	2.2062
COX17	2.27115	1.81184	2.0415	2.6331	1.94481	2.28895
COX18	1.20913	0.894897	1.05201	0.679103	0.703455	0.691279
COX20	1.08271	1.07623	1.07947	1.11641	1.27679	1.1966
COX4I1	1.55241	1.49701	1.52471	1.88762	1.70447	1.79605
COX5A	2.91457	2.87505	2.89481	3.03092	3.09211	3.06152
COX5B	1.35147	1.54596	1.44872	1.44334	1.45506	1.4492
COX6A1	3.09436	2.81212	2.95324	3.0531	2.35227	2.70268
COX6B1	2.97829	2.66135	2.81982	3.20381	2.70603	2.95492
COX6C	2.21953	1.68446	1.952	2.29761	1.95359	2.1256
COX7A2	1.57472	1.57846	1.57659	1.42316	1.52628	1.47472
COX7A2L	1.3308	1.97313	1.65196	1.65438	1.52158	1.58798
COX7B	2.58626	2.88318	2.73472	2.27859	2.71842	2.49851
COX7C	2.27849	2.33052	2.30451	2.10693	1.82919	1.96806
COX8A	0.595133	0.66585	0.630492	1.09048	0.750392	0.920436
CPA4	1.48461	1.68015	1.58238	1.44406	1.59132	1.51769
CPD	1.24615	1.12752	1.18684	1.09839	1.4716	1.28499
CPEB4	1.08323	0.753598	0.918412	0.628423	0.369492	0.498957
CPM	2.55736	1.88145	2.2194	1.77021	2.36362	2.06691
CPNE1	1.48355	1.40977	1.44666	1.34879	1.46807	1.40843
CPNE2	0.426007	0.500436	0.463222	0.337334	0.450338	0.393836
CPNE3	2.07091	2.16007	2.11549	2.05034	2.56881	2.30957
CPNE8	1.94142	1.57534	1.75838	1.51939	1.53766	1.52853
CPOX	1.6708	1.37892	1.52486	1.15838	0.924117	1.04125
CPS1	1.18521	1.28704	1.23613	1.15919	1.21819	1.18869
CPSF1	0.550399	0.744936	0.647667	0.757474	0.646287	0.701881
CPSF2	1.24377	1.09077	1.16727	1.20464	1.114	1.15932
CPSF3	1.23713	1.33329	1.28521	1.31964	1.20821	1.26392
CPSF4	0.746164	1.01078	0.878471	1.0773	0.82705	0.952173
CPSF6	1.0664	1.07612	1.07126	0.967694	1.00178	0.984738
CPSF7	1.95181	2.57095	2.26138	2.13199	1.86776	1.99987
CPT1A	2.8541	3.21433	3.03421	3.14035	4.07739	3.60887
CPT2	1.29914	1.50327	1.40121	1.28911	1.18857	1.23884
CRBN	1.59017	1.39382	1.492	1.27123	1.20343	1.23733
CREB1	1.39242	1.51521	1.45382	1.31404	1.34375	1.3289
CREB3	0.361603	0.478636	0.42012	0.504408	0.409512	0.45696
CREB3L2	5.35654	3.63737	4.49695	4.24973	3.99006	4.1199
CREBBP	1.12372	1.27969	1.20171	1.09764	1.43215	1.2649
CREBL2	0.531791	0.387339	0.459565	0.45177	0.409491	0.43063
CREBZF	0.211171	0.204099	0.207635	0.256244	0.199304	0.227774
CREG1	1.82964	1.58132	1.70548	1.6018	1.3661	1.48395
CRELD2	0.715365	0.58703	0.651197	0.711228	0.580039	0.645634
CREM	0.984392	0.845382	0.914887	1.23002	1.4251	1.32756
CRIM1	0.659814	0.725242	0.692528	0.622258	0.713398	0.667828
CRIP1	2.69767	2.3509	2.52428	4.44418	3.82424	4.13421
CRIP2	1.11802	1.1304	1.12421	1.25974	1.44652	1.35313
CRIPT	2.55024	1.60265	2.07644	1.63863	2.04716	1.8429
CRK	0.510899	0.686992	0.598945	0.792982	0.605002	0.698992
CRKL	1.1456	1.25107	1.19834	1.13033	1.21591	1.17312
CRLF3	0.597571	0.694985	0.646278	0.507907	0.57527	0.541588
CRLS1	0.353372	0.388483	0.370927	0.299537	0.324556	0.312047
CRNKL1	1.42484	1.44156	1.4332	1.60415	1.7202	1.66218
CROCC	0.193716	0.272578	0.233147	0.374247	0.502859	0.438553
CRTAP	1.1442	1.11928	1.13174	1.11749	1.13682	1.12715
CRTC2	2.40033	1.11669	1.75851	1.24831	0.862542	1.05543
CRTC3	0.684924	0.771446	0.728185	0.75908	0.627279	0.693179
CRY1	0.952721	0.916306	0.934514	0.79785	1.2121	1.00497
CRYBB2	0.374659	0.484456	0.429557	0.769133	0.740878	0.755006
CRYBG1	0.90846	0.801215	0.854838	0.807809	0.821099	0.814454
CRYBG3	0.346102	0.34739	0.346746	0.317988	0.32554	0.321764
CRYZ	2.52548	2.18038	2.35293	2.05592	2.61486	2.33539
CRYZL1	2.45148	2.5412	2.49634	2.21146	1.52722	1.86934
CS	2.4891	2.74105	2.61508	2.15733	2.91242	2.53488
CSAG1	1.01612	1.29482	1.15547	1.41488	1.47086	1.44287
CSDE1	0.787897	0.852655	0.820276	0.806191	0.888059	0.847125
CSE1L	1.59268	1.39365	1.49316	1.27782	1.50346	1.39064
CSF2RA	0.956894	1.08899	1.02294	0.770842	1.04343	0.907137
CSGALNACT1	0.381897	0.302917	0.342407	0.408991	0.295429	0.35221
CSK	1.51235	1.63038	1.57136	1.36486	1.96115	1.663
CSMD1	1.11366	1.20168	1.15767	0.764797	1.18246	0.973627
CSNK1A1	0.979165	0.948158	0.963662	0.840655	0.954949	0.897802
CSNK1D	3.09599	4.13319	3.61459	2.91697	4.20498	3.56098
CSNK1G1	0.893062	0.873737	0.8834	1.08036	1.55886	1.31961
CSNK1G2	0.145916	0.145497	0.145706	0.149294	0.12684	0.138067
CSNK1G3	0.745623	0.634946	0.690285	0.722466	0.799153	0.760809
CSNK2A1	1.38271	1.94349	1.6631	1.41645	1.75686	1.58666
CSNK2A2	3.57292	4.5668	4.06986	4.69783	4.16744	4.43264
CSNK2B	1.1948	2.92429	2.05954	1.63095	2.8213	2.22613
CSPG4	0.829894	1.099	0.964445	0.81929	1.02071	0.920002
CSPP1	0.790027	0.572821	0.681424	0.834591	0.619396	0.726993
CSRNP1	0.735329	0.761448	0.748389	0.861548	0.762669	0.812108
CSRNP2	0.442779	0.349093	0.395936	0.494123	0.473381	0.483752
CSRP1	1.68439	1.67594	1.68016	2.00021	1.65927	1.82974
CSRP2	1.58752	1.69175	1.63964	1.85538	1.88624	1.87081
CST3	1.6337	1.59283	1.61327	1.61371	1.26998	1.44184
CSTB	6.46314	5.51497	5.98905	5.31072	9.28574	7.29823
CSTF1	1.27403	1.82989	1.55196	1.17422	1.40042	1.28732
CSTF2	1.59785	1.49356	1.54571	1.45077	1.66794	1.55935
CSTF2T	0.870157	0.983704	0.92693	0.938064	0.854557	0.89631
CSTF3	2.81557	2.29668	2.55613	2.12714	2.12458	2.12586
CTAG2	0.6163	0.773596	0.694948	0.597552	0.634732	0.616142
CTAGE5	1.02212	0.507229	0.764673	0.722373	0.706314	0.714343
CTBP1	0.21968	0.27226	0.24597	0.232172	0.250943	0.241557
CTBP2	0.653473	0.934843	0.794158	0.786891	0.695374	0.741133
CTBS	0.922456	0.839234	0.880845	0.552865	1.06857	0.81072
CTCF	1.44033	1.34757	1.39395	1.72167	1.92116	1.82141
CTDP1	0.770186	0.670267	0.720227	1.02497	0.972602	0.998788
CTDSP2	0.571121	0.52393	0.547525	0.483757	0.764031	0.623894
CTDSPL	0.29074	0.333831	0.312285	0.290127	0.265237	0.277682
CTDSPL2	1.23533	0.882735	1.05903	0.977855	1.45894	1.2184
CTH	2.15563	2.25683	2.20623	1.58373	1.95696	1.77034
CTNNA1	1.5842	1.5695	1.57685	1.61375	1.42154	1.51765
CTNNAL1	0.895441	0.743589	0.819515	0.699676	0.770254	0.734965
CTNNB1	1.57111	1.78212	1.67661	1.59647	1.61382	1.60514
CTNNBL1	1.63072	1.78979	1.71026	2.17499	1.61835	1.89667
CTNND1	1.72137	1.66411	1.69274	1.32173	1.5454	1.43356
CTNS	1.64658	1.47705	1.56182	1.40744	0.903666	1.15555
CTPS1	2.95863	2.87964	2.91913	3.30697	3.24455	3.27576
CTPS2	1.77432	1.34898	1.56165	1.48437	1.2596	1.37198
CTR9	1.96246	1.63749	1.79998	1.87502	2.05285	1.96394
CTSA	1.77211	2.00298	1.88755	1.49063	1.61413	1.55238
CTSB	1.24468	1.25255	1.24861	1.3525	1.38662	1.36956
CTSC	2.30469	2.23574	2.27022	2.01668	2.30428	2.16048
CTSD	2.85961	3.40335	3.13148	1.76814	1.33835	1.55325
CTSL	1.6987	1.85765	1.77817	1.90378	1.50663	1.70521
CTSV	3.34298	1.62618	2.48458	2.34573	2.22263	2.28418
CTSZ	1.3245	1.28098	1.30274	1.23539	1.25985	1.24762
CTTN	1.03513	1.1855	1.11032	1.39967	1.23629	1.31798
CTTNBP2NL	1.31698	1.7746	1.54579	1.24733	1.52677	1.38705
CTU2	0.442779	0.641736	0.542257	0.670208	0.544763	0.607486
CUEDC2	0.996252	0.981145	0.988699	1.47147	1.08081	1.27614
CUL1	1.35946	1.23694	1.2982	1.18464	1.22252	1.20358
CUL2	1.83787	1.5848	1.71134	1.27458	1.65499	1.46478
CUL3	1.83425	1.38341	1.60883	1.55537	1.90152	1.72845
CUL4A	0.990855	0.965301	0.978078	0.885287	0.919363	0.902325
CUL4B	1.88287	1.68815	1.78551	1.38437	1.64341	1.51389
CUL5	0.906769	0.639521	0.773145	0.717362	0.747487	0.732424
CUL7	0.804781	0.879197	0.841989	0.790597	0.711219	0.750908
CUL9	0.296225	0.411504	0.353865	0.405434	0.398607	0.402021
CUTA	1.85309	1.98063	1.91686	2.10765	1.79423	1.95094
CUTC	1.27736	1.1714	1.22438	1.02328	0.971348	0.997315
CUX1	0.831706	0.661095	0.746401	0.719968	0.835431	0.777699
CWC15	1.34132	0.852245	1.09678	1.30073	1.28378	1.29226
CWC22	1.22491	1.05344	1.13918	1.17242	1.75217	1.46229
CWC25	1.17903	1.00068	1.08985	1.78251	1.06929	1.4259
CWC27	2.08861	1.56708	1.82785	1.97249	2.01488	1.99368
CWF19L1	1.28908	1.01131	1.1502	1.20637	0.994193	1.10028
CWF19L2	1.06429	0.995826	1.03006	1.25036	1.12967	1.19001
CXADR	1.63451	1.37614	1.50532	1.40074	1.83962	1.62018
CXCR4	1.49695	1.59115	1.54405	1.69225	1.66944	1.68084
CXorf38	1.57513	1.23863	1.40688	1.11599	1.42546	1.27073
CXorf56	1.82307	2.37786	2.10047	1.70688	1.62468	1.66578
CXXC1	0.626169	0.579994	0.603081	0.786403	0.69643	0.741417
CYB561	0.706338	0.53569	0.621014	0.7452	0.772061	0.758631
CYB561A3	0.543634	0.66368	0.603657	0.580255	0.679138	0.629697
CYB5B	1.85071	1.90486	1.87778	1.93399	2.00916	1.97157
CYB5D2	0.708446	0.720833	0.714639	0.495531	0.479392	0.487461
CYB5R1	1.4068	1.47705	1.44193	1.7231	1.188	1.45555
CYB5R3	3.48082	4.04505	3.76294	3.53257	3.18616	3.35936
CYB5R4	0.530728	0.645268	0.587998	0.392604	0.370119	0.381361
CYBA	0.889465	1.02349	0.956478	1.00493	1.0557	1.03032
CYBRD1	0.575613	0.809191	0.692402	0.770727	0.749851	0.760289
CYC1	0.790642	0.875106	0.832874	0.860037	0.836663	0.84835
CYCS	2.69922	2.17738	2.4383	2.85975	2.59382	2.72678
CYFIP1	0.88482	1.04369	0.964257	0.986428	1.09858	1.0425
CYHR1	0.282163	0.441764	0.361964	0.48266	0.33464	0.40865
CYLD	0.474889	0.414988	0.444938	0.501056	0.492589	0.496822
CYP1B1	1.44229	1.61778	1.53003	1.43236	1.248	1.34018
CYP20A1	1.31252	1.1304	1.22146	0.912227	1.1354	1.02381
CYP51A1	1.61298	1.29084	1.45191	1.35004	1.52534	1.43769
CYR61	7.06276	6.73834	6.90055	6.84171	8.34909	7.5954
CYSTM1	2.37314	2.37334	2.37324	2.70744	2.80221	2.75483
CYTH1	1.10695	0.92854	1.01774	1.42916	1.496	1.46258
CYTH2	0.051718	0.0288092	0.0402636	0.0838497	0.0273582	0.055604
CYTH3	0.717037	0.864126	0.790581	1.00263	1.05139	1.02701
D2HGDH	0.779291	0.999966	0.889629	0.73847	0.817145	0.777807
DAAM1	1.27773	1.53232	1.40502	1.343	1.06229	1.20264
DAB2	1.90714	1.66868	1.78791	1.71855	2.06397	1.89126
DAB2IP	0.66712	0.917616	0.792368	0.7439	0.653716	0.698808
DAD1	2.53102	2.5523	2.54166	2.31634	2.36008	2.33821
DAG1	1.29638	1.55259	1.42448	1.36989	1.3805	1.3752
DAGLA	0.336897	0.210306	0.273602	0.320969	0.220274	0.270621
DAGLB	1.77112	1.93941	1.85526	1.7231	1.42477	1.57393
DALRD3	0.539035	0.657801	0.598418	0.570142	0.647663	0.608903
DAP	4.55596	5.06674	4.81135	7.12595	8.65212	7.88904
DAP3	1.17847	1.01221	1.09534	1.03161	0.912098	0.971855
DAPK3	0.83021	0.966378	0.898294	1.05257	0.843558	0.948064
DARS	1.84346	1.73349	1.78848	1.58453	1.92654	1.75553
DARS2	2.40761	1.89789	2.15275	1.92741	2.18307	2.05524
DAXX	0.353281	0.438039	0.39566	0.476058	0.340794	0.408426
DAZAP1	1.02034	0.90283	0.961583	0.958884	0.915803	0.937344
DAZAP2	1.342	2.35251	1.84726	1.88527	1.6945	1.78989
DBF4	0.677435	0.366909	0.522172	0.462724	0.522825	0.492774
DBF4B	0.481281	0.475957	0.478619	0.417018	0.44943	0.433224
DBI	3.2441	2.12432	2.68421	3.371	3.44022	3.40561
DBN1	0.45428	0.500921	0.4776	0.677655	0.357987	0.517821
DBNL	0.715258	0.633295	0.674276	0.952771	0.757516	0.855143
DBR1	1.64221	1.5112	1.5767	1.33529	1.64172	1.4885
DBT	2.42251	1.98467	2.20359	2.06772	2.20448	2.1361
DCAF1	1.60168	1.65769	1.62968	1.54774	1.7031	1.62542
DCAF10	1.11997	1.35412	1.23705	1.00725	1.232	1.11963
DCAF11	0.299882	0.352292	0.326087	0.408602	0.433932	0.421267
DCAF12	0.770629	0.995579	0.883104	0.784345	0.983747	0.884046
DCAF13	1.64194	1.49322	1.56758	1.43377	1.58654	1.51016
DCAF15	0.877151	1.05747	0.967309	0.968078	0.89886	0.933469
DCAF17	0.49053	0.472711	0.48162	0.552014	0.703455	0.627735
DCAF6	0.464008	0.449218	0.456613	0.449755	0.47165	0.460703
DCAF7	2.02977	2.54174	2.28575	2.28277	2.47398	2.37837
DCAKD	1.16678	1.82747	1.49713	1.76917	1.79772	1.78344
DCBLD1	0.77005	0.638127	0.704089	0.77907	0.876087	0.827578
DCBLD2	0.516575	0.524169	0.520372	0.524604	0.440378	0.482491
DCK	1.67853	1.53253	1.60553	1.43322	1.33078	1.382
DCLK2	0.524775	0.535451	0.530113	0.708227	0.6829	0.695563
DCLRE1A	0.428496	0.463323	0.445909	0.36668	0.567079	0.466879
DCLRE1B	0.751143	0.74355	0.747346	0.69892	0.614097	0.656509
DCLRE1C	0.834954	0.607492	0.721223	0.668967	0.420954	0.54496
DCP1A	1.94823	1.70257	1.8254	1.10014	1.86167	1.4809
DCP2	0.475265	0.354415	0.41484	0.43729	0.409491	0.42339
DCPS	0.898486	1.07102	0.984754	1.00922	0.936574	0.972896
DCTD	0.854486	1.10463	0.979559	0.997544	0.873324	0.935434
DCTN1	0.767258	0.794075	0.780667	0.889172	0.802112	0.845642
DCTN2	2.2035	2.32828	2.26589	2.46414	1.97004	2.21709
DCTN3	1.72628	2.50153	2.1139	1.61456	2.09447	1.85452
DCTN4	1.98078	2.10564	2.04321	1.75871	2.01485	1.88678
DCTN5	1.49233	1.54712	1.51973	1.46881	1.44035	1.45458
DCTN6	2.35763	2.32742	2.34253	2.38245	2.08859	2.23552
DCTPP1	1.7057	1.68418	1.69494	2.26824	1.7627	2.01547
DCUN1D1	2.32345	2.26659	2.29502	2.01833	2.55377	2.28605
DCUN1D2	0.873591	0.624073	0.748832	0.727939	0.576808	0.652374
DCUN1D3	0.351619	0.546358	0.448988	0.325795	0.232241	0.279018
DCUN1D4	1.55711	1.81173	1.68442	1.33194	1.41213	1.37203
DCUN1D5	1.00687	1.05742	1.03214	1.07771	1.00042	1.03906
DCXR	0.620889	0.757738	0.689314	0.820297	0.789907	0.805102
DDA1	2.09371	1.98781	2.04076	2.17197	2.62508	2.39852
DDAH1	1.94709	1.55297	1.75003	1.9328	1.48015	1.70648
DDAH2	0.687071	0.687658	0.687364	0.72761	0.858002	0.792806
DDB1	1.38163	1.54815	1.46489	1.38615	1.42845	1.4073
DDB2	0.885558	0.937402	0.91148	1.42165	1.07343	1.24754
DDHD1	0.687299	0.748057	0.717678	0.608152	0.837574	0.722863
DDHD2	0.401106	0.41224	0.406673	0.395851	0.38312	0.389486
DDI2	1.43165	2.03814	1.7349	2.3004	2.68145	2.49092
DDIAS	0.482597	0.432279	0.457438	0.321599	0.440126	0.380862
DDIT4	1.71851	1.52159	1.62005	1.55008	1.46937	1.50973
DDOST	1.14161	1.23881	1.19021	1.37912	1.17224	1.27568
DDR1	0.286565	0.436204	0.361384	0.41397	0.338843	0.376406
DDR2	1.25771	1.39243	1.32507	1.15156	1.38559	1.26858
DDRGK1	0.758259	0.675547	0.716903	1.07947	1.09407	1.08677
DDT	1.50837	1.17196	1.34016	2.17616	1.29404	1.7351
DDX1	2.40547	2.27004	2.33775	2.32224	2.57588	2.44906
DDX10	1.67675	1.10939	1.39307	1.45873	1.39543	1.42708
DDX11	0.602097	0.728478	0.665287	0.740883	0.55899	0.649936
DDX17	1.22833	1.18294	1.20563	1.18222	1.20933	1.19577
DDX18	1.7649	1.3217	1.5433	1.42827	1.39946	1.41386
DDX19B	1.73791	1.89219	1.81505	2.00414	2.10006	2.0521
DDX20	1.50613	1.51128	1.5087	1.45743	1.23155	1.34449
DDX21	1.81079	1.55248	1.68164	1.82246	1.77059	1.79653
DDX23	0.712113	0.668218	0.690165	0.928061	0.777844	0.852952
DDX24	1.64996	1.33163	1.4908	1.60933	1.34576	1.47754
DDX27	1.40573	1.19861	1.30217	1.55052	1.4593	1.50491
DDX28	1.43321	1.71653	1.57487	1.81538	1.82915	1.82226
DDX31	1.31769	1.36626	1.34197	1.1963	1.40656	1.30143
DDX39A	1.50352	1.302	1.40276	1.67218	1.33324	1.50271
DDX3X	1.72681	1.68944	1.70812	1.77721	1.76953	1.77337
DDX41	0.68717	0.656707	0.671938	0.861838	0.799759	0.830798
DDX42	1.53511	1.62624	1.58068	1.60641	1.84393	1.72517
DDX46	1.75974	1.45721	1.60847	1.96366	2.04305	2.00336
DDX47	1.60973	1.45045	1.53009	1.40635	1.52949	1.46792
DDX49	0.594189	0.846405	0.720297	0.855535	0.662409	0.758972
DDX5	2.81844	2.60527	2.71185	2.68625	2.84263	2.76444
DDX50	1.04198	0.728258	0.885121	0.786253	0.874257	0.830255
DDX51	0.468608	0.594636	0.531622	0.766271	0.469199	0.617735
DDX52	1.80958	1.47381	1.64169	1.30578	1.45609	1.38094
DDX54	0.611035	0.615171	0.613103	0.875521	0.661384	0.768453
DDX55	0.966778	0.663734	0.815256	0.852317	0.895717	0.874017
DDX56	0.987965	0.962365	0.975165	0.853809	0.945406	0.899607
DDX59	0.859752	0.78608	0.822916	0.80276	0.829839	0.816299
DDX6	2.77627	3.12011	2.94819	2.47466	3.14079	2.80772
DDX60	1.05817	1.0639	1.06103	1.10046	1.24615	1.17331
DDX60L	1.28105	0.90379	1.09242	0.813786	1.00122	0.907502
DEAF1	0.222633	0.238383	0.230508	0.311492	0.288404	0.299948
DECR1	2.66449	2.07889	2.37169	2.26338	2.49229	2.37784
DECR2	1.47593	0.894194	1.18506	1.07875	0.955038	1.01689
DEDD	0.791142	0.632484	0.711813	0.699374	0.778064	0.738719
DEDD2	0.42433	0.331126	0.377728	0.387006	0.501961	0.444483
DEF8	0.466083	0.782337	0.62421	0.927955	0.743602	0.835779
DEGS1	2.86481	2.41989	2.64235	2.04633	2.42374	2.23503
DEK	1.61478	0.904048	1.25941	1.1209	1.15496	1.13793
DENND1A	0.83021	0.888169	0.85919	0.638559	0.864978	0.751769
DENND1B	0.390541	0.454375	0.422458	0.355125	0.376597	0.365861
DENND3	0.442779	0.422015	0.432397	0.510254	0.504977	0.507616
DENND4A	0.812342	0.718858	0.7656	0.608152	0.697424	0.652788
DENND4B	0.196483	0.347814	0.272149	0.19648	0.210972	0.203726
DENND4C	0.893062	0.953256	0.923159	0.680514	0.849386	0.76495
DENND5A	0.0864746	0.113264	0.0998693	0.10495	0.121602	0.113276
DENND5B	0.715852	0.619932	0.667892	0.680968	0.775527	0.728247
DENND6A	0.664168	0.554732	0.60945	0.443652	0.566022	0.504837
DENR	1.60882	1.4069	1.50786	1.28436	1.3411	1.31273
DEPDC1	0.788062	0.558185	0.673123	0.567341	0.664206	0.615774
DEPDC1B	0.5258	0.661944	0.593872	0.617366	0.730805	0.674086
DEPDC5	0.703009	0.883122	0.793066	0.758555	0.606503	0.682529
DEPDC7	1.77112	2.01483	1.89297	1.43999	1.7112	1.57559
DERA	0.904444	0.948807	0.926625	0.821265	0.843505	0.832385
DERL1	1.67326	2.26926	1.97126	1.96388	1.78781	1.87585
DERL2	1.70867	1.07216	1.39042	1.08251	1.05027	1.06639
DESI1	0.978774	1.03271	1.00574	0.780735	1.07818	0.929456
DESI2	0.814494	0.626887	0.720691	0.713321	0.595508	0.654415
DEXI	0.177837	0.301439	0.239638	0.282662	0.252148	0.267405
DFFA	0.817631	0.961365	0.889498	0.934311	0.837789	0.88605
DFNA5	1.46063	1.71383	1.58723	1.55687	1.81765	1.68726
DGAT1	0.41695	0.589988	0.503469	0.626864	0.616002	0.621433
DGAT2	0.402526	0.933806	0.668166	0.842056	0.499901	0.670978
DGCR2	0.515303	0.708122	0.611713	0.483111	0.439442	0.461277
DGCR8	0.478559	0.499335	0.488947	0.384674	0.467305	0.42599
DGKD	0.340823	0.37938	0.360101	0.369358	0.339499	0.354428
DGKE	0.935549	0.847798	0.891673	0.618287	0.841659	0.729973
DGKH	0.530087	0.657992	0.59404	0.49714	0.615709	0.556425
DGKZ	0.227998	0.234497	0.231248	0.160579	0.269905	0.215242
DGUOK	1.07898	1.02573	1.05236	0.975026	1.05466	1.01484
DHCR24	0.799393	1.09512	0.947255	0.950606	0.93412	0.942363
DHCR7	2.16408	2.36208	2.26308	1.80974	2.35426	2.082
DHDDS	1.30674	2.1409	1.72382	1.33257	1.37658	1.35457
DHFR	2.97219	2.17669	2.57444	2.01303	2.41209	2.21256
DHODH	0.795362	0.944382	0.869872	0.736937	1.12584	0.93139
DHPS	1.66042	1.47535	1.56789	1.40658	1.16604	1.28631
DHRS13	0.501816	0.620269	0.561043	0.790597	1.00392	0.897259
DHRS7	1.32207	1.24415	1.28311	1.34872	1.716	1.53236
DHRS7B	1.24532	1.76342	1.50437	1.2818	1.40958	1.34569
DHRSX	0.724171	0.753598	0.738884	0.695725	0.634859	0.665292
DHTKD1	0.83789	1.03061	0.934248	0.727089	0.906141	0.816615
DHX15	1.68812	1.74065	1.71438	1.69012	1.6416	1.66586
DHX16	0.715446	0.773936	0.744691	0.897108	0.827537	0.862322
DHX29	1.31931	0.863528	1.09142	0.937064	0.995431	0.966247
DHX30	0.646511	0.674844	0.660678	0.708927	0.739039	0.723983
DHX32	0.85199	0.798426	0.825208	0.687199	0.845607	0.766403
DHX33	1.68476	1.95935	1.82206	1.65751	1.89429	1.7759
DHX34	0.391417	0.372894	0.382155	0.511331	0.48853	0.499931
DHX35	0.934081	0.906011	0.920046	0.998162	0.768116	0.883139
DHX36	2.73239	2.20866	2.47052	2.16939	2.78502	2.47721
DHX37	0.670625	0.746087	0.708356	0.798657	0.80107	0.799863
DHX38	0.572428	0.540957	0.556693	0.609657	0.596646	0.603151
DHX40	0.952645	0.891757	0.922201	0.847016	0.97788	0.912448
DHX57	2.07198	1.72869	1.90034	1.70547	1.55931	1.63239
DHX8	1.01766	1.19477	1.10622	1.30513	1.03808	1.17161
DHX9	1.74525	1.76273	1.75399	1.67477	1.77319	1.72398
DIABLO	1.30725	1.52227	1.41476	1.58373	1.50113	1.54243
DIAPH1	1.96857	1.72001	1.84429	1.87958	1.86659	1.87309
DIAPH3	2.49827	1.758	2.12814	1.86679	2.27324	2.07002
DICER1	0.361735	0.427039	0.394387	0.366242	0.425849	0.396046
DIDO1	0.585435	0.590246	0.58784	0.619948	0.566672	0.59331
DIEXF	1.60649	1.36209	1.48429	1.36477	1.567	1.46588
DIMT1	1.54318	1.31109	1.42714	1.25507	1.53623	1.39565
DIP2A	0.780945	0.825369	0.803157	0.846907	0.91637	0.881639
DIP2B	0.684798	0.759725	0.722261	0.671242	0.733828	0.702535
DIRC2	1.35469	0.950969	1.15283	0.784003	0.679138	0.73157
DIS3	1.43903	1.30781	1.37342	1.22315	1.25089	1.23702
DIS3L	0.670443	0.68337	0.676906	0.639386	0.706247	0.672816
DIS3L2	1.81772	1.21603	1.51688	1.62174	1.27825	1.44999
DISP1	0.778553	0.780092	0.779322	0.508241	0.708785	0.608513
DIXDC1	0.433358	0.526097	0.479727	0.563849	0.662318	0.613083
DKC1	1.39016	1.40758	1.39887	1.34395	1.45909	1.40152
DKK1	1.78361	1.69442	1.73902	1.70367	1.6433	1.67349
DLAT	1.14308	1.1279	1.13549	1.00173	1.06939	1.03556
DLD	2.49316	2.14633	2.31975	2.21319	2.28876	2.25098
DLG1	0.74759	0.680669	0.71413	0.672671	0.951216	0.811943
DLG3	1.28059	1.1304	1.20549	1.27645	0.959257	1.11785
DLG5	0.223581	0.260211	0.241896	0.299249	0.25981	0.27953
DLGAP5	1.76976	1.40264	1.5862	1.49091	1.50481	1.49786
DLST	2.98584	2.49502	2.74043	2.25016	2.96833	2.60924
DMAC1	1.03113	1.21548	1.1233	1.4675	1.05902	1.26326
DMAC2	1.5786	2.13699	1.8578	2.07222	1.82496	1.94859
DMAP1	1.39447	1.36076	1.37761	1.85075	1.34562	1.59818
DMD	1.59488	2.05718	1.82603	1.74871	2.00869	1.8787
DMPK	0.279918	0.287085	0.283501	0.282356	0.286835	0.284595
DMTF1	0.511614	0.424562	0.468088	0.54287	0.569667	0.556268
DMWD	0.479677	0.43886	0.459269	0.335931	0.45664	0.396286
DMXL1	0.552364	0.555177	0.553771	0.399597	0.509277	0.454437
DMXL2	0.603499	0.54259	0.573045	0.46847	0.618118	0.543294
DNA2	0.883098	0.778847	0.830973	0.731259	0.808066	0.769662
DNAAF2	0.943421	0.657745	0.800583	0.634786	0.762669	0.698727
DNAAF5	0.866399	1.02044	0.943418	0.961985	0.890495	0.92624
DNAH5	0.606415	0.460532	0.533473	0.405434	0.480073	0.442754
DNAJA1	1.76689	1.64677	1.70683	1.87118	1.75312	1.81215
DNAJA2	1.57219	1.52142	1.54681	1.47715	1.57651	1.52683
DNAJA3	0.868609	1.05489	0.96175	0.969657	0.97353	0.971593
DNAJB1	1.58047	1.62361	1.60204	1.4139	1.4181	1.416
DNAJB11	1.55873	1.25867	1.4087	1.24597	1.19197	1.21897
DNAJB12	1.19867	1.32822	1.26344	1.22859	1.12314	1.17586
DNAJB14	1.42249	1.16085	1.29167	1.65394	1.58284	1.61839
DNAJB4	1.93075	1.53933	1.73504	1.81861	1.38408	1.60135
DNAJB6	2.4418	1.8988	2.1703	2.05678	2.1717	2.11424
DNAJC1	1.21836	0.885178	1.05177	1.09058	1.25901	1.17479
DNAJC10	0.810218	0.624299	0.717258	0.596168	0.648066	0.622117
DNAJC11	1.23376	1.33829	1.28602	1.59799	1.33267	1.46533
DNAJC12	1.79282	1.97471	1.88376	1.83169	1.41979	1.62574
DNAJC13	0.782731	0.675384	0.729057	0.63705	0.765305	0.701177
DNAJC14	0.259259	0.306287	0.282773	0.360612	0.213715	0.287164
DNAJC15	2.33403	1.93662	2.13532	1.41578	2.03286	1.72432
DNAJC16	1.70786	1.30888	1.50837	1.1064	1.59658	1.35149
DNAJC17	0.967122	0.863299	0.915211	1.16699	0.926098	1.04655
DNAJC18	1.05999	1.49504	1.27751	2.14069	1.25936	1.70003
DNAJC19	1.55308	1.3973	1.47519	1.14941	2.30686	1.72813
DNAJC2	1.46009	1.05085	1.25547	1.26698	1.61318	1.44008
DNAJC21	0.833425	0.752535	0.79298	0.834036	0.751494	0.792765
DNAJC24	1.43252	1.00243	1.21747	1.0666	0.999431	1.03302
DNAJC25	0.945937	0.556763	0.75135	0.767429	0.896042	0.831736
DNAJC3	1.5327	1.5442	1.53845	1.17009	1.42078	1.29543
DNAJC5	1.04765	1.54208	1.29487	1.24481	0.962415	1.10361
DNAJC6	0.972038	1.03096	1.0015	0.785283	1.37506	1.08017
DNAJC7	2.08063	2.02628	2.05346	2.17971	2.11346	2.14659
DNAJC8	2.3696	1.54515	1.95738	2.17662	1.84236	2.00949
DNAJC9	0.894106	1.00609	0.950099	0.945683	0.820981	0.883332
DNASE1L1	0.38585	0.426215	0.406033	0.574365	0.511375	0.54287
DNASE2	1.49539	1.38616	1.44077	1.52208	1.46678	1.49443
DNER	2.23811	1.74698	1.99254	1.86383	1.33856	1.6012
DNM1L	1.12192	1.09885	1.11039	1.15785	1.3455	1.25167
DNM2	1.26942	1.28899	1.2792	1.37873	1.30307	1.3409
DNMBP	0.858481	0.932577	0.895529	0.925905	1.12317	1.02454
DNMT1	1.17489	1.04351	1.1092	1.35576	1.23901	1.29739
DNMT3B	1.00144	1.08798	1.04471	1.03353	1.33715	1.18534
DNPEP	0.817911	0.935647	0.876779	0.919467	0.900955	0.910211
DNPH1	0.623116	0.692181	0.657649	0.877804	0.911762	0.894783
DNTTIP1	1.6458	1.6328	1.6393	1.80603	1.8413	1.82366
DNTTIP2	1.68829	1.26023	1.47426	1.41924	1.57295	1.4961
DOCK1	0.643109	0.668593	0.655851	0.572378	0.724454	0.648416
DOCK10	0.745344	0.789674	0.767509	0.797929	0.939717	0.868823
DOCK11	0.669797	0.60171	0.635753	0.588294	0.517525	0.552909
DOCK4	0.708446	0.839234	0.77384	0.760189	0.614097	0.687143
DOCK5	0.64612	0.617157	0.631639	0.66878	0.795355	0.732067
DOCK7	1.28191	1.25157	1.26674	0.990464	1.39242	1.19144
DOCK9	0.523194	0.468565	0.49588	0.381939	0.451064	0.416501
DOHH	0.592752	0.850213	0.721483	0.832207	0.531144	0.681676
DOK4	0.334997	0.519145	0.427071	0.498684	0.400864	0.449774
DOLK	0.723565	0.846145	0.784855	0.615948	0.440258	0.528103
DONSON	0.776952	0.616036	0.696494	0.66669	0.661592	0.664141
DOPEY1	0.715258	0.707647	0.711452	0.58788	0.464751	0.526316
DOT1L	0.536297	0.668955	0.602626	0.538649	0.485126	0.511887
DPAGT1	2.60373	2.70667	2.6552	2.31755	1.8522	2.08487
DPCD	1.04919	1.53336	1.29128	1.72584	1.32689	1.52636
DPF2	1.66156	1.63464	1.6481	1.7457	1.4964	1.62105
DPH1	1.07005	1.23608	1.15307	0.983976	0.843294	0.913635
DPH2	0.244752	0.293066	0.268909	0.266993	0.302344	0.284669
DPH5	2.45333	2.19126	2.32229	2.18587	2.68184	2.43386
DPH6	1.59072	1.69229	1.64151	1.55258	1.47864	1.51561
DPH7	0.449591	0.426782	0.438187	0.409571	0.583675	0.496623
DPM1	1.98618	1.55725	1.77171	1.85787	1.61998	1.73892
DPM3	2.32459	2.23024	2.27742	1.75291	2.64001	2.19646
DPP3	1.41243	1.19135	1.30189	1.31029	1.07288	1.19159
DPP7	0.451294	0.428181	0.439737	0.392843	0.36294	0.377892
DPP8	0.815434	0.85652	0.835977	0.800394	1.00654	0.903467
DPP9	0.6767	0.726684	0.701692	0.804266	0.827605	0.815935
DPY19L1	0.733473	0.693719	0.713596	0.572124	0.643729	0.607926
DPY19L3	0.560454	0.590318	0.575386	0.56502	0.505852	0.535436
DPY19L4	0.728443	0.731035	0.729739	0.517625	0.683915	0.60077
DPY30	2.75261	2.22924	2.49092	2.14403	1.91391	2.02897
DPYD	2.19566	1.52952	1.86259	1.56092	1.83325	1.69708
DPYSL2	1.56265	1.711	1.63683	1.81877	2.02613	1.92245
DR1	0.630309	0.668881	0.649595	0.636438	0.713997	0.675217
DRAM2	0.87042	1.07611	0.973266	0.608152	1.11065	0.859401
DRAP1	0.598704	0.628561	0.613633	0.812876	0.583273	0.698074
DRG1	1.32275	1.47102	1.39689	1.35354	1.27227	1.31291
DRG2	1.71336	1.60653	1.65995	1.81241	1.38434	1.59838
DROSHA	1.20231	1.44255	1.32243	1.08046	1.13073	1.1056
DSC2	1.62695	1.72553	1.67624	1.55646	1.42938	1.49292
DSCC1	1.45886	1.15409	1.30648	1.16231	1.08152	1.12191
DSCR3	1.65004	1.03257	1.34131	0.973043	1.00781	0.990427
DSEL	0.578528	0.540346	0.559437	0.4406	0.506018	0.473309
DSG2	2.4197	2.05306	2.23638	1.98361	2.92886	2.45623
DSN1	1.86286	1.40996	1.63641	1.56476	1.27442	1.41959
DSP	1.37651	1.35823	1.36737	1.41191	1.51728	1.4646
DST	0.182151	0.143095	0.162623	0.1396	0.147581	0.14359
DSTN	3.7843	2.73407	3.25918	2.88543	3.95162	3.41853
DSTYK	0.756414	0.675254	0.715834	0.841276	0.820777	0.831027
DTD1	0.98658	1.05244	1.01951	1.65341	1.16307	1.40824
DTD2	0.512691	0.502399	0.507545	0.59433	0.477716	0.536023
DTL	1.77905	1.79895	1.789	1.46183	1.84468	1.65326
DTWD1	1.74312	1.1787	1.46091	1.05674	1.21575	1.13625
DTX2	1.09311	1.09763	1.09537	1.25208	0.953336	1.10271
DTX3L	2.13924	2.09333	2.11628	1.8483	2.32267	2.08549
DTX4	0.309945	0.420038	0.364992	0.308902	0.403465	0.356184
DTYMK	0.896911	0.727453	0.812182	0.854198	0.696861	0.775529
DUS1L	0.175245	0.193982	0.184613	0.232328	0.195207	0.213767
DUS2	1.37725	1.5072	1.44222	1.56567	1.08517	1.32542
DUS3L	0.426143	0.536602	0.481372	0.510958	0.568201	0.53958
DUS4L	1.05513	0.934751	0.994942	1.03302	0.827359	0.930192
DUSP1	0.74509	1.29628	1.02069	0.970831	0.920432	0.945632
DUSP11	1.64923	1.60443	1.62683	1.42507	1.05221	1.23864
DUSP12	0.907026	0.758347	0.832687	0.753411	0.914094	0.833753
DUSP14	1.01773	1.39252	1.20512	1.0225	1.26286	1.14268
DUSP16	0.610966	0.521877	0.566421	0.429602	0.457459	0.44353
DUSP2	0.549133	0.468583	0.508858	0.599505	0.52643	0.562967
DUSP23	0.553474	0.486192	0.519833	0.598795	0.632628	0.615712
DUSP3	1.20641	1.13757	1.17199	1.04906	1.27679	1.16293
DUSP7	0.514405	0.560603	0.537504	0.469935	0.846859	0.658397
DUSP9	0.664168	0.657551	0.66086	0.666833	0.653716	0.660274
DUT	1.8631	1.63859	1.75084	1.66833	1.84328	1.75581
DVL1	0.0902346	0.108591	0.099413	0.131559	0.103894	0.117727
DVL2	0.665998	0.832211	0.749104	0.905936	0.688581	0.797259
DVL3	0.433923	0.587897	0.51091	0.591352	0.519228	0.55529
DYM	1.16902	0.857713	1.01337	0.69245	0.837075	0.764763
DYNC1H1	0.756675	0.798949	0.777812	0.827086	0.919059	0.873072
DYNC1I2	2.26127	2.23769	2.24948	2.21528	2.27642	2.24585
DYNC1LI1	1.78782	1.25398	1.5209	1.45665	1.57316	1.51491
DYNC1LI2	1.18538	1.14652	1.16595	1.17259	1.02286	1.09773
DYNC2H1	1.01152	0.957273	0.984397	0.808712	0.973256	0.890984
DYNC2LI1	2.54598	1.64227	2.09413	2.47822	1.628	2.05311
DYNLL1	2.74562	3.15514	2.95038	3.44655	4.37521	3.91088
DYNLL2	1.86822	1.75646	1.81234	1.80845	2.3403	2.07438
DYNLRB1	3.1947	3.0826	3.13865	2.85831	2.92161	2.88996
DYNLT1	1.84196	2.0467	1.94433	2.41114	1.98116	2.19615
DYNLT3	1.54973	1.7702	1.65996	1.63192	1.76425	1.69809
DYRK1A	0.479272	0.595384	0.537328	0.566497	0.621938	0.594218
DYRK2	0.204545	0.188399	0.196472	0.189424	0.271223	0.230323
DYRK3	1.00264	1.14462	1.07363	0.97752	1.08546	1.03149
DZIP3	1.33457	0.601084	0.967828	0.597094	0.988884	0.792989
E2F1	0.128715	0.209972	0.169343	0.170782	0.131147	0.150965
E2F2	0.89721	0.923527	0.910368	1.06427	0.824574	0.944419
E2F4	0.334465	0.375255	0.35486	0.308157	0.289715	0.298936
E2F6	1.47159	0.661944	1.06677	0.637817	1.06229	0.850053
E2F7	0.927846	0.882052	0.904949	0.909488	1.12357	1.01653
E4F1	0.377004	0.460532	0.418768	0.628423	0.556869	0.592646
EAF1	1.43052	1.65305	1.54178	1.71465	1.79772	1.75618
EAPP	1.51919	1.56261	1.5409	1.40419	1.50543	1.45481
EARS2	0.660539	0.817038	0.738789	0.851986	0.902846	0.877416
EBAG9	0.809739	0.677391	0.743565	0.931973	0.723757	0.827865
EBNA1BP2	1.8018	1.50338	1.65259	1.80354	1.6961	1.74982
EBP	1.8439	2.15253	1.99822	1.78609	2.082	1.93404
EBPL	1.73891	1.39846	1.56868	1.36689	1.27656	1.32173
ECD	2.06734	1.91123	1.98929	1.97953	2.01368	1.99661
ECE1	1.82606	1.80369	1.81488	1.95646	1.81539	1.88592
ECE2	0.646457	1.10597	0.876216	1.0066	0.838578	0.922587
ECEL1	0.351605	0.352442	0.352023	0.367809	0.344585	0.356197
ECH1	2.31963	2.648	2.48382	2.54011	2.75174	2.64592
ECHDC1	1.52625	1.41683	1.47154	1.28363	1.41169	1.34766
ECHS1	1.64891	1.42044	1.53467	1.63445	1.46319	1.54882
ECI1	0.961677	0.839348	0.900512	0.926049	0.997336	0.961693
ECI2	1.14834	0.981023	1.06468	1.16853	1.24593	1.20723
ECSIT	0.483922	0.500778	0.49235	0.612375	0.513972	0.563174
ECT2	1.33885	1.16226	1.25055	1.00645	1.11729	1.06187
EDC3	2.85961	2.76998	2.8148	2.70467	2.84469	2.77468
EDC4	0.866158	1.01078	0.938468	0.812959	1.11992	0.966439
EDEM1	0.366144	0.3635	0.364822	0.542567	0.499716	0.521141
EDEM2	0.359936	0.382812	0.371374	0.401909	0.333783	0.367846
EDEM3	0.751782	0.668024	0.709903	0.632944	0.612653	0.622799
EDF1	0.973715	1.10851	1.04111	1.56021	1.073	1.31661
EDIL3	1.63009	1.84353	1.73681	1.90632	1.92698	1.91665
EDRF1	1.08654	0.893802	0.990169	0.923595	1.12153	1.02256
EEA1	1.53899	1.07709	1.30804	1.20327	1.73546	1.46937
EED	1.85162	1.50098	1.6763	1.61252	1.86501	1.73877
EEF1A1	1.11745	1.28337	1.20041	1.20329	1.17333	1.18831
EEF1B2	1.27589	1.52306	1.39947	1.37704	1.30403	1.34053
EEF1D	0.93842	1.03547	0.986946	1.22801	1.02793	1.12797
EEF1E1	1.38486	2.008	1.69643	1.41414	1.8269	1.62052
EEF1G	0.444066	0.6767	0.560383	0.85765	0.626973	0.742311
EEF2	0.890232	1.07428	0.982257	1.14266	1.08836	1.11551
EEF2K	0.978605	1.19034	1.08447	1.01574	0.689726	0.852734
EEF2KMT	0.599227	1.02274	0.810984	0.728515	0.742859	0.735687
EFCAB14	0.309412	0.256908	0.28316	0.239309	0.294454	0.266881
EFCAB2	0.863419	0.749216	0.806318	1.0037	0.927145	0.965421
EFCAB7	1.46773	1.78979	1.62876	1.28702	1.25543	1.27123
EFEMP1	1.6746	2.05502	1.86481	1.77456	1.62722	1.70089
EFHD2	0.964167	0.931007	0.947587	1.04623	0.936254	0.991241
EFL1	1.10138	1.14154	1.12146	1.17202	1.3625	1.26726
EFNA1	1.32834	1.57812	1.45323	1.57533	1.64871	1.61202
EFNA4	0.744674	1.07902	0.911844	0.786147	0.847788	0.816968
EFR3A	0.777307	0.883491	0.830399	0.709739	0.739903	0.724821
EFR3B	0.879408	1.17998	1.02969	0.988246	1.24615	1.1172
EFTUD2	1.87164	2.56491	2.21828	2.0826	2.3559	2.21925
EGFL7	0.542404	0.48882	0.515612	0.79432	0.845985	0.820153
EGFLAM	1.1395	1.0794	1.10945	0.895016	0.953336	0.924176
EGFR	2.00856	2.46649	2.23753	1.88277	2.5843	2.23354
EGLN1	0.513091	0.551837	0.532464	0.524843	0.531807	0.528325
EHBP1	1.30303	1.02154	1.16229	1.03048	1.2217	1.12609
EHBP1L1	0.287977	0.273291	0.280634	0.408529	0.375954	0.392242
EHD1	0.912746	1.1932	1.05297	1.54413	1.26385	1.40399
EHD2	3.31641	4.41393	3.86517	3.11923	4.17008	3.64465
EHD4	0.910859	1.1304	1.02063	1.10927	0.890952	1.00011
EHMT1	0.6205	0.615973	0.618236	0.715592	0.720519	0.718055
EHMT2	0.533638	0.617508	0.575573	0.639374	0.561643	0.600509
EI24	0.226437	0.282351	0.254394	0.198916	0.255643	0.22728
EID1	1.42866	1.44358	1.43612	1.61768	1.41193	1.51481
EID2	1.68414	2.17287	1.92851	1.73999	1.34829	1.54414
EIF1	11.223	9.84483	10.5339	9.04009	11.8419	10.441
EIF1AD	1.29291	1.35751	1.32521	2.36376	1.38461	1.87418
EIF1AX	4.08356	3.09255	3.58806	3.73643	3.62964	3.68303
EIF2A	1.26997	1.07624	1.17311	1.00104	1.25767	1.12936
EIF2AK1	0.765562	0.588109	0.676836	0.634896	0.589855	0.612376
EIF2AK2	3.0738	2.84231	2.95805	2.91913	3.42542	3.17227
EIF2AK3	0.360197	0.313609	0.336903	0.403485	0.402035	0.40276
EIF2AK4	0.343505	0.373441	0.358473	0.353519	0.351109	0.352314
EIF2B1	1.30831	1.19298	1.25064	1.24831	1.17124	1.20978
EIF2B2	1.40508	1.80774	1.60641	1.54919	1.89234	1.72076
EIF2B3	1.358	1.871	1.6145	1.4029	1.35118	1.37704
EIF2B4	1.60976	1.6127	1.61123	1.28125	1.63429	1.45777
EIF2B5	0.823145	0.934385	0.878765	0.956115	0.966623	0.961369
EIF2D	0.566208	0.573139	0.569673	0.613748	0.525815	0.569782
EIF2S1	2.09919	1.95464	2.02692	2.13796	2.21593	2.17694
EIF2S2	1.64834	1.27074	1.45954	1.38926	1.36508	1.37717
EIF2S3	1.81414	1.97891	1.89652	1.76408	1.93787	1.85098
EIF3A	1.52528	1.20225	1.36376	1.54213	1.61663	1.57938
EIF3B	1.05517	0.928047	0.99161	1.11528	1.00762	1.06145
EIF3D	1.45519	1.44918	1.45218	1.64671	1.48626	1.56649
EIF3E	1.39617	1.19594	1.29606	1.10941	1.21042	1.15991
EIF3F	1.30919	1.51503	1.41211	1.35507	1.39801	1.37654
EIF3G	0.935479	1.18912	1.0623	1.39845	1.2663	1.33237
EIF3H	1.59324	1.80373	1.69849	1.55754	1.75442	1.65598
EIF3I	1.53866	1.69869	1.61868	1.65516	1.6466	1.65088
EIF3J	3.787	2.51408	3.15054	3.40483	3.66916	3.53699
EIF3K	1.69439	1.74531	1.71985	1.6012	1.70024	1.65072
EIF3L	0.805858	1.0573	0.931577	0.89365	0.989001	0.941326
EIF3M	1.72005	1.59559	1.65782	1.66431	1.68005	1.67218
EIF4A2	0.808132	0.824525	0.816328	0.755619	0.67742	0.716519
EIF4A3	1.77315	1.93516	1.85416	1.86061	1.8689	1.86475
EIF4B	0.687785	0.741587	0.714686	0.868032	0.716278	0.792155
EIF4E	1.6796	1.5471	1.61335	1.80344	1.81755	1.8105
EIF4E2	0.911604	0.891963	0.901783	1.15661	1.23519	1.1959
EIF4EBP1	1.29276	1.25327	1.27301	1.39818	1.46289	1.43053
EIF4ENIF1	1.37203	1.153	1.26252	1.70675	1.78912	1.74793
EIF4G1	0.886904	0.902931	0.894917	0.978536	0.927103	0.95282
EIF4G2	0.427454	0.401588	0.414521	0.37908	0.392832	0.385956
EIF4G3	1.0544	0.784879	0.919637	0.944662	1.02478	0.984721
EIF4H	1.68474	1.71752	1.70113	1.91948	1.91312	1.9163
EIF5	0.966697	0.948214	0.957456	0.878607	0.973662	0.926134
EIF5A	2.49287	2.12721	2.31004	3.16154	3.19297	3.17726
EIF5B	4.46282	3.01316	3.73799	4.3141	5.53908	4.92659
EIF6	1.49256	1.35866	1.42561	1.31766	1.48572	1.40169
[truncated: 5,936 more rows]
