# Supplementary material for: Control of immediate early gene expression by CPEB4-repressor complex-mediated mRNA degradation
Source: Genome Biol. 2022 Sep 12;23:193. doi: 10.1186/s13059-022-02760-5 (PMC9465963; doi:10.1186/s13059-022-02760-5)
Supplement: Supplementary file 11 — Additional file 11. Excel spreadsheet listing IEG mRNA half-lives and CPEB4 PAR-CLIP data. [file 13059_2022_2760_MOESM11_ESM.xlsx]

## Sheet: Tabelle1
Additional file 11: IEG mRNA half-lives and CPEB4 PAR-CLIP data
Gene name	condHeLa_S140_DMSO_rep1_hl	condHeLa_S140_DMSO_rep1_R2	condHeLa_S140_RMD_rep1_hl	condHeLa_S140_RMD_rep1_R2	condHeLa_S181_DMSO_rep1_hl	condHeLa_S181_DMSO_rep1_R2	condHeLa_S181_RMD_rep1_hl	condHeLa_S181_RMD_rep1_R2	condHeLa_untr_DMSO_rep1_hl	condHeLa_untr_DMSO_rep1_R2	condHeLa_untr_RMD_rep1_hl	condHeLa_untr_RMD_rep1_R2	condHeLa_C2_DMSO_rep1_hl	condHeLa_C2_DMSO_rep1_R2	condHeLa_C2_RMD_rep1_hl	condHeLa_C2_RMD_rep1_R2	Conditions	Transcript regions	Peaks coordinates	Original omniCLIP peak names	Original omniCLIP scores	CLIP Coverage sum per gene	CLIP T-to-C conversions sum per gene	CLIP T deletions sum per gene	CLIP diagnostic events sum per gene	CLIP target group
ISG15	24.6047	0.566187	4.84319	0.953842	19.4621	0.805537	5.71656	0.982034	14.6569	0.278107	4.06217	0.875432	20.0067	0.840236	7.28353	0.978233	NA	NA	NA	NA	NA	NA	NA	NA	NA	NA
KLHL21	4.08336	0.888877	3.46533	0.896627	3.91118	0.969989	3.72048	0.828707	2.42615	0.982025	2.12414	0.921428	2.62604	0.975054	3.42091	0.869076	rmd;ctrl	3'UTR	chr1:6650787-6650816:-;chr1:6650785-6650832:-;chr1:6650856-6650905:-;chr1:6652332-6652365:-	ENSG00000162413_17;ENSG00000162413_83;ENSG00000162413_84;ENSG00000162413_85	7.41975936861909;54.7523652547796;13.5722917912431;34.6393716570177	13870	266	672	938	100-999
ERRFI1	11.5801	0.896804	3.7386	0.990327	13.4178	0.698091	4.35819	0.922321	10.5102	0.965234	2.32475	0.942978	4.7812	0.930443	4.30647	0.981191	rmd;ctrl	3'UTR_intron	chr1:8071794-8071877:-;chr1:8073006-8073030:-;chr1:8073192-8073204:-;chr1:8071843-8071887:-;chr1:8074708-8074739:-	ENSG00000116285_42;ENSG00000116285_43;ENSG00000116285_44;ENSG00000116285_102;ENSG00000116285_103	12.8193619768;4.37231016986377;4.58179942711527;4.53264683988955;2.09354041973213	2878	61	55	116	100-999
EPHA2	15.3019	0.93014	3.29855	0.963211	11.962	0.921941	3.91892	0.997831	11.1493	0.756407	2.70526	0.993569	13.9851	0.971145	4.78859	0.984115	rmd;ctrl	3'UTR	chr1:16450875-16450927:-;chr1:16450951-16450955:-;chr1:16450967-16450974:-;chr1:16451109-16451126:-;chr1:16450834-16450957:-;chr1:16451093-16451133:-	ENSG00000142627_180;ENSG00000142627_181;ENSG00000142627_182;ENSG00000142627_183;ENSG00000142627_276;ENSG00000142627_277	17.6807465137932;0.039096541232553;0.150381759351049;3.11094627902782;76.1195026052076;26.515452094334	10494	236	80	316	100-999
ID3	2.34552	0.968044	2.35547	0.946145	2.84831	0.916403	2.2322	0.949695	1.98574	0.998618	1.27609	0.972068	1.31953	0.975757	2.41016	0.826713	ctrl	3'UTR_non-coding	chr1:23884416-23884478:-;chr1:23884484-23884520:-	ENSG00000117318_356;ENSG00000117318_357	60.3319728663951;24.3090550862431	228065	6145	3469	9614	5000-more
CLIC4	11.9695	0.585227	3.51334	0.96111	-671.684	0.0756798	5.70535	0.955761	-69.2187	0.160722	3.62813	0.767071	-33.7575	0.282517	6.94545	0.401102	NA	NA	NA	NA	NA	NA	NA	NA	NA	NA
ZC3H12A	7.39541	0.219438	2.75113	0.655765	6.42155	0.284404	2.92296	0.720907	2.42865	0.783852	3.68358	0.487711	2.03005	0.81946	3.90825	0.413589	rmd;ctrl	3'UTR	chr1:37949525-37949554:+;chr1:37949253-37949300:+;chr1:37949512-37949555:+	ENSG00000163874_326;ENSG00000163874_568;ENSG00000163874_569	1.54569323378787;7.08280002840003;11.2518769692546	1495	42	11	53	10-99
SLC2A1	16.7393	0.951756	3.51947	0.974007	14.7248	0.805594	4.63222	0.984401	9.28441	0.922792	2.70038	0.944563	36.0044	0.586176	5.72412	0.918728	rmd	3'UTR	chr1:43392433-43392441:-	ENSG00000117394_429	0.806396	152	4	3	7	1-9
JUN	-4.57916	0.653689	-6.44055	0.235877	-2.81413	0.809369	-5.24396	0.251583	22.5553	0.0259289	8.58497	0.110221	3.69254	0.592502	208.211	0.000170718	rmd;ctrl	3'UTR	chr1:59247062-59247118:-;chr1:59247187-59247302:-;chr1:59247047-59247121:-;chr1:59247187-59247263:-;chr1:59247514-59247538:-	ENSG00000177606_517;ENSG00000177606_518;ENSG00000177606_1052;ENSG00000177606_1053;ENSG00000177606_1054	76.0947650112258;22.5582082795838;17.1868857634051;8.39843957628887;0.750718957117524	7138	181	58	239	100-999
PDE4B	3.05152	0.991581	3.19667	0.797584	5.17931	0.99747	2.87876	0.79623	3.22833	0.989423	2.09407	0.988578	3.16325	0.993146	2.19912	0.988277	rmd;ctrl	intron;3'UTR	chr1:66280430-66280457:+;chr1:66450148-66450170:+;chr1:66555977-66555992:+;chr1:66839377-66839408:+;chr1:66839922-66839953:+;chr1:66280430-66280457:+;chr1:66450147-66450170:+;chr1:66839364-66839408:+;chr1:66839451-66839544:+;chr1:66839892-66839958:+;chr1:66840222-66840251:+	ENSG00000184588_570;ENSG00000184588_571;ENSG00000184588_572;ENSG00000184588_573;ENSG00000184588_574;ENSG00000184588_1218;ENSG00000184588_1219;ENSG00000184588_1220;ENSG00000184588_1221;ENSG00000184588_1222;ENSG00000184588_1223;ENSG00000184588_1224	5.50935904252203;1.17924148338915;0.853907041169399;1.32203197285962;0.854978214693948;3.46312039968484;5.39047551801378;3.61013724665019;0.220862523882198;10.4785117129104;31.8769688667724;4.50306772951946	3654	58	89	147	100-999
GADD45A	25.6359	0.242018	7.41866	0.550846	8.19845	0.762869	24.9098	0.0400397	7.18834	0.675133	3.59143	0.595279	5.30104	0.840444	7.912	0.396104	ctrl	3'UTR	chr1:68153955-68154003:+	ENSG00000116717_1234	7.60042	544	13	8	21	10-99
BCL10	6.18889	0.897342	2.89712	0.974053	8.17133	0.874749	3.44888	0.981742	5.06812	0.949232	1.96331	0.937703	4.38184	0.944154	3.34634	0.839669	rmd;ctrl	3'UTR	chr1:85731936-85732031:-;chr1:85733226-85733263:-;chr1:85731939-85731982:-;chr1:85733136-85733166:-;chr1:85733224-85733266:-	ENSG00000142867_637;ENSG00000142867_638;ENSG00000142867_1430;ENSG00000142867_1431;ENSG00000142867_1432;ENSG00000142867_1433	21.4102216407121;32.6146940146826;14.7110740805799;1.33977136038412;0.468654339456173;10.4851450348133	6876	135	236	371	100-999
CYR61	2.90462	0.954223	2.47746	0.824994	4.22257	0.97377	2.69309	0.825043	2.06718	0.991573	1.20761	0.975187	2.51452	0.987877	2.52663	0.967176	rmd;ctrl	3'UTR	chr1:86048829-86048867:+;chr1:86049272-86049387:+;chr1:86049263-86049403:+	ENSG00000142871_639;ENSG00000142871_640;ENSG00000142871_1443	69.3919454997913;103.081860230275;91.0198517885585	370144	5756	11915	17671	5000-more
GBP1	11.7308	0.0835857	4.1538	0.495935	8.19639	0.661796	6.56216	0.982656	NA	NA	NA	NA	NA	NA	3.96265	0.986985	NA	NA	NA	NA	NA	NA	NA	NA	NA	NA
F3	12.1111	0.761406	3.89004	0.989004	10.0587	0.85342	4.17219	0.987025	5.26628	0.970943	5.43094	0.950882	14.1755	0.916164	3.99331	0.764064	rmd;ctrl	3'UTR	chr1:94994870-94994901:-;chr1:94994946-94994993:-;chr1:94994863-94994923:-;chr1:94994937-94994994:-;chr1:94995040-94995052:-;chr1:94995060-94995087:-;chr1:94995163-94995174:-	ENSG00000117525_697;ENSG00000117525_698;ENSG00000117525_1538;ENSG00000117525_1539;ENSG00000117525_1540;ENSG00000117525_1541;ENSG00000117525_1542	5.59370747536894;34.0120814652573;10.4147521324829;26.9350221435117;0.392771419211494;1.73868453496722;0.537467260824554	7122	148	118	266	100-999
VCAM1	NA	NA	NA	NA	NA	NA	NA	NA	NA	NA	NA	NA	NA	NA	5.41539	0.567767	NA	NA	NA	NA	NA	NA	NA	NA	NA	NA
CSF1	NA	NA	1.98775	0.972258	NA	NA	2.64785	0.892866	3.58727	0.663526	2.46517	0.692057	NA	NA	2.76441	0.629404	rmd	3'UTR	chr1:110473500-110473540:+;chr1:110473558-110473609:+	ENSG00000184371_745;ENSG00000184371_746	2.26264228192996;4.3842298264004	251	4	5	9	1-9
SLC16A1	6.67322	0.912002	3.46813	0.993283	21.3405	0.934141	5.26242	0.974499	19.3911	0.843371	3.05675	0.864633	7.96453	0.885908	4.49654	0.835067	ctrl	3'UTR	chr1:113455319-113455329:-	ENSG00000155380_1689	1.51791	3243	7	2	9	1-9
MCL1	4.01218	0.955183	3.60089	0.969561	5.02812	0.967118	4.12524	0.917625	2.76109	0.989816	2.20108	0.98354	3.3828	0.974735	3.93154	0.95776	rmd;ctrl	3'UTR	chr1:150547136-150547169:-;chr1:150547130-150547175:-	ENSG00000143384_824;ENSG00000143384_1787	36.5019022377059;38.2794496044852	31873	393	1699	2092	1000-4999
S100A9	21.4068	0.0853178	7.74764	0.8915	14.6289	0.446345	6.18688	0.950161	-3.12964	0.452602	5.50899	0.990261	NA	NA	5.68983	0.859186	NA	NA	NA	NA	NA	NA	NA	NA	NA	NA
RGS4	NA	NA	6.15681	0.6526	NA	NA	67.7582	0.00522074	NA	NA	-46.9225	0.145446	NA	NA	-43.6207	0.0190532	rmd	3'UTR_non-coding	chr1:163045495-163045541:+	ENSG00000117152_967	1.75948	62	1	2	3	1-9
SELE	NA	NA	2.69895	0.99081	NA	NA	15.7227	0.174882	NA	NA	NA	NA	NA	NA	NA	NA	NA	NA	NA	NA	NA	NA	NA	NA	NA	NA
IER5	6.4609	0.290513	4.2447	0.585259	6.41604	0.260852	5.58213	0.284338	1.98492	0.849157	2.75049	0.603101	1.59367	0.958445	4.2017	0.486513	rmd;ctrl	3'UTR	chr1:181059816-181059958:+;chr1:181059809-181059974:+	ENSG00000162783_1070;ENSG00000162783_2296	105.323599279188;143.861115921878	71530	1653	1269	2922	1000-4999
PTGS2	-57.6668	0.100884	3.42564	0.962724	182.128	0.014004	6.61948	0.959235	25.4454	0.835864	3.67606	0.893767	1447.91	0.000523809	6.3826	0.599673	rmd;ctrl	3'UTR	chr1:186640992-186641029:-;chr1:186641051-186641056:-;chr1:186641123-186641216:-;chr1:186641254-186641273:-;chr1:186640958-186641069:-;chr1:186641100-186641214:-;chr1:186641234-186641309:-	ENSG00000073756_1105;ENSG00000073756_1106;ENSG00000073756_1107;ENSG00000073756_1108;ENSG00000073756_2359;ENSG00000073756_2360;ENSG00000073756_2361	3.10407427022533;0.382499144523282;11.1244412345244;0.903858078380885;13.8362882480872;14.3072297202875;21.3025334996527	5106	105	71	176	100-999
RGS1	NA	NA	NA	NA	NA	NA	NA	NA	NA	NA	NA	NA	NA	NA	NA	NA	NA	NA	NA	NA	NA	NA	NA	NA	NA	NA
RGS2	4.4201	0.832237	4.51603	0.774055	5.38109	0.83137	7.05607	0.413595	3.09802	0.880647	2.57048	0.830504	2.54286	0.97898	7.93013	0.405864	rmd;ctrl	3'UTR	chr1:192781347-192781403:+;chr1:192781338-192781403:+	ENSG00000116741_1114;ENSG00000116741_2370	15.9534717669597;12.8988518815137	2453	76	39	115	100-999
BTG2	5.71972	0.838692	3.83343	0.906936	5.43556	0.596347	7.86718	0.308926	2.19565	0.98538	3.31034	0.659685	2.02572	0.998277	8.62403	0.187399	rmd;ctrl	3'UTR	chr1:203276637-203276785:+;chr1:203276634-203276790:+	ENSG00000159388_1163;ENSG00000159388_2480	175.240450799467;297.360722906953	93015	878	745	1623	1000-4999
NUAK2	2.24238	0.694742	2.52443	0.675335	2.66599	0.707703	2.53844	0.672969	1.54728	0.937436	1.78778	0.727257	1.70857	0.952672	2.88255	0.709293	rmd;ctrl	3'UTR	chr1:205271304-205271381:-;chr1:205271422-205271424:-;chr1:205271300-205271352:-;chr1:205271371-205271396:-;chr1:205271415-205271448:-	ENSG00000163545_1177;ENSG00000163545_1178;ENSG00000163545_2516;ENSG00000163545_2517;ENSG00000163545_2518	27.2327668228138;0.0151350860905749;10.9287059131581;1.60894186101486;3.69042553668498	3093	82	45	127	100-999
IKBKE	17.6148	0.927928	3.79994	0.95947	9.92345	0.767157	4.49877	0.985949	9.2558	0.943418	4.0003	0.99171	18.1277	0.667216	6.10096	0.920633	NA	NA	NA	NA	NA	NA	NA	NA	NA	NA
IL10	NA	NA	NA	NA	NA	NA	NA	NA	NA	NA	NA	NA	NA	NA	NA	NA	NA	NA	NA	NA	NA	NA	NA	NA	NA	NA
ATF3	-12.2827	0.280944	56.2948	0.0129502	32.1758	0.039048	-17.2771	0.0561973	4.88874	0.731322	2.38249	0.910175	4.97887	0.887774	-56.65	0.0130274	NA	NA	NA	NA	NA	NA	NA	NA	NA	NA
RHOB	3.7691	0.801139	2.78833	0.919455	3.74432	0.785818	3.07348	0.819766	1.6526	0.996644	1.43042	0.987664	1.73653	0.990062	2.66009	0.954831	rmd;ctrl	3'UTR	chr2:20649157-20649195:+;chr2:20649061-20649121:+;chr2:20649150-20649200:+	ENSG00000143878_1430;ENSG00000143878_3398;ENSG00000143878_3399	54.9005085615528;36.192060493559;72.8942135753963	154778	1363	4995	6358	5000-more
PELI1	10.1929	0.849491	3.49359	0.989244	24.1638	0.824444	4.69279	0.956871	6.53915	0.962192	2.27816	0.937482	10.3416	0.728005	4.86376	0.757378	rmd;ctrl	3'UTR	chr2:64320071-64320087:-;chr2:64320376-64320411:-;chr2:64320971-64321005:-;chr2:64321338-64321373:-;chr2:64321493-64321527:-;chr2:64321534-64321559:-;chr2:64321337-64321401:-;chr2:64321492-64321576:-	ENSG00000197329_1675;ENSG00000197329_1676;ENSG00000197329_1677;ENSG00000197329_1678;ENSG00000197329_1679;ENSG00000197329_1680;ENSG00000197329_4262;ENSG00000197329_4263	1.16001066396164;4.72804329701421;7.25122752883534;30.5090344503796;134.767106384452;10.4327646138256;14.9449753225033;67.8516652399776	14315	333	103	436	100-999
IFIH1	7.15721	0.910805	3.6571	0.946064	12.0037	0.924227	3.90077	0.987505	11.6784	0.855398	2.87934	0.864666	28.8061	0.293626	6.34032	0.584307	ctrl	intron	chr2:163166594-163166614:-;chr2:163173284-163173348:-	ENSG00000115267_5540;ENSG00000115267_5541	0.712948246737064;2.511314497117	163	4	0	4	1-9
ID2	6.48676	0.975203	4.03091	0.944079	10.1089	0.821572	5.37861	0.878929	4.50275	0.993327	2.34922	0.932284	2.82392	0.974586	5.36026	0.800915	rmd;ctrl	3'UTR	chr2:8824233-8824267:+;chr2:8824392-8824437:+;chr2:8824357-8824443:+	ENSG00000115738_1394;ENSG00000115738_1395;ENSG00000115738_3329	27.044705411291;44.5382685025927;53.113060851294	31778	606	1062	1668	1000-4999
FOSL2	4.41848	0.944452	3.18647	0.941537	5.17081	0.978069	3.62238	0.907973	3.42339	0.996947	1.89942	0.996838	4.92573	0.978736	4.0928	0.964916	rmd;ctrl	3'UTR	chr2:28639271-28639323:+;chr2:28639435-28639464:+;chr2:28639496-28639542:+;chr2:28639600-28639642:+;chr2:28639670-28639686:+;chr2:28639913-28639944:+;chr2:28640100-28640174:+;chr2:28636603-28636622:+;chr2:28638834-28638843:+;chr2:28639434-28639465:+;chr2:28639600-28639693:+;chr2:28639913-28639950:+;chr2:28640102-28640178:+	ENSG00000075426_1481;ENSG00000075426_1482;ENSG00000075426_1483;ENSG00000075426_1484;ENSG00000075426_1485;ENSG00000075426_1486;ENSG00000075426_1487;ENSG00000075426_3525;ENSG00000075426_3526;ENSG00000075426_3527;ENSG00000075426_3528;ENSG00000075426_3529;ENSG00000075426_3530	3.17404582355464;1.34735234627681;5.32408920947555;35.2518576110333;0.995677420616582;9.17319686048853;25.3464444053685;1.40275167756422;0.439557586480849;6.54723288296526;47.9861867553876;11.8046383518778;30.0322827006957	18078	437	331	768	100-999
ZFP36L2	8.88956	0.92157	3.6987	0.920764	7.35817	0.996758	3.81638	0.9238	5.57606	0.996809	2.10629	0.981456	5.58122	0.990796	3.03319	0.967103	NA	NA	NA	NA	NA	NA	NA	NA	NA	NA
REL	3.47033	0.917692	2.91885	0.889834	4.02393	0.909754	3.28512	0.902785	3.5471	0.984977	2.23128	0.983698	3.25684	0.999339	3.31192	0.908927	rmd;ctrl	3'UTR;intron	chr2:61149721-61149758:+;chr2:61149785-61149843:+;chr2:61150300-61150349:+;chr2:61128724-61128789:+;chr2:61149822-61149833:+;chr2:61150298-61150380:+;chr2:61150407-61150442:+	ENSG00000162924_1634;ENSG00000162924_1635;ENSG00000162924_1636;ENSG00000162924_4129;ENSG00000162924_4130;ENSG00000162924_4131;ENSG00000162924_4132	4.79623689186899;6.67452330390971;9.1123904395826;6.410930138256;0.412208011048363;11.9086268555505;2.88264458109256	2337	60	14	74	10-99
SERTAD2	8.41508	0.859822	3.395	0.97592	9.71344	0.718648	4.9011	0.707228	4.20917	0.994628	1.86739	0.981891	2.48456	0.984933	4.73836	0.419617	rmd;ctrl	3'UTR	chr2:64858756-64858809:-;chr2:64859947-64859978:-;chr2:64861228-64861324:-;chr2:64861462-64861492:-;chr2:64861970-64861982:-;chr2:64862396-64862446:-;chr2:64862452-64862563:-;chr2:64862590-64862641:-;chr2:64862655-64862722:-;chr2:64862952-64862974:-;chr2:64858756-64858905:-;chr2:64859942-64860000:-;chr2:64861187-64861403:-;chr2:64861413-64861498:-;chr2:64862322-64862368:-;chr2:64862385-64862564:-…	ENSG00000179833_1686;ENSG00000179833_1687;ENSG00000179833_1688;ENSG00000179833_1689;ENSG00000179833_1690;ENSG00000179833_1691;ENSG00000179833_1692;ENSG00000179833_1693;ENSG00000179833_1694;ENSG00000179833_1695;ENSG00000179833_4269;ENSG00000179833_4270;ENSG00000179833_4271;ENSG00000179833_4272;ENSG00000179833_4273;ENSG00000179833_4274;ENSG00000179833_4275;ENSG00000179833_4276	16.3900128393734;16.0526783134487;15.7635631518054;6.22697546945423;0.939671689640328;14.2013082958291;54.6782273783976;14.5416431681048;67.4720689899887;8.18977361022424;32.4150319551827;12.1449575018839;43.239710023442;24.6688007717149;6.54520875127607;66.1427555656419;96.7607675429659;51.5803057233748	42837	878	968	1846	1000-4999
EGR4	NA	NA	2.3107	0.961662	NA	NA	4.6816	0.729342	NA	NA	NA	NA	NA	NA	NA	NA	NA	NA	NA	NA	NA	NA	NA	NA	NA	NA
DUSP2	4.75382	0.832976	3.32416	0.946557	4.40934	0.90812	3.76142	0.934988	1.86213	0.955916	1.61141	0.879955	4.1284	0.944513	4.19143	0.90402	rmd;ctrl	3'UTR	chr2:96808915-96808981:-;chr2:96808909-96808985:-	ENSG00000158050_1813;ENSG00000158050_4513	63.6922920094046;48.8721739582896	53689	1511	793	2304	1000-4999
SOWAHC	7.33888	0.909518	4.35783	0.94851	7.8678	0.994189	6.07947	0.799401	5.40216	0.972036	3.02173	0.989381	10.0508	0.942578	6.27133	0.788546	rmd;ctrl	3'UTR	chr2:110374907-110374945:+;chr2:110374906-110374960:+	ENSG00000198142_1902;ENSG00000198142_4705	12.7529626497731;30.6235145751541	4919	74	176	250	100-999
SLC20A1	5.45772	0.956367	3.44478	0.941687	15.5928	0.916548	4.62782	0.950988	8.65776	0.964487	2.51641	0.950567	18.6008	0.675314	5.50189	0.873749	rmd;ctrl	3'UTR_non-coding;intron	chr2:113420863-113420881:+;chr2:113411275-113411311:+	ENSG00000144136_1923;ENSG00000144136_4748	2.00428222203214;7.78223116366161	1047	28	23	51	10-99
IL1A	-14.9144	0.693789	11.472	0.747921	6.58937	0.43462	-80.2489	0.252373	NA	NA	4.11212	0.909015	3.65251	0.599698	-34.1851	0.109091	rmd	3'UTR;intron	chr2:113531582-113531609:-;chr2:113531954-113531982:-;chr2:113534651-113534671:-	ENSG00000115008_1925;ENSG00000115008_1926;ENSG00000115008_1927	0.840594913773994;0.807800487822829;0.575428412900845	75	1	0	1	1-9
IL1B	-6.52675	0.309664	2.65991	0.561955	-17.686	0.111692	5.25105	0.80768	6.32863	0.493106	NA	NA	73.4883	0.0546738	34.9958	0.014652	NA	NA	NA	NA	NA	NA	NA	NA	NA	NA
RND3	2.60452	0.971321	2.58101	0.957839	3.31477	0.936678	3.05101	0.820991	2.27617	0.983271	1.72544	0.986919	2.13012	0.936015	3.06186	0.803397	rmd;ctrl	3'UTR	chr2:151324713-151324757:-;chr2:151324880-151324889:-;chr2:151324716-151324766:-;chr2:151324869-151324901:-;chr2:151326215-151326245:-	ENSG00000115963_2050;ENSG00000115963_2051;ENSG00000115963_5448;ENSG00000115963_5449;ENSG00000115963_5450	33.7942754714889;0.991015929828591;44.8509922588574;7.71768385343895;2.16683145450643	6313	83	126	209	100-999
NR4A2	79.5407	0.387689	3.30247	0.932625	24.267	0.371035	4.79213	0.893906	4.30399	0.988988	2.20228	0.988899	8.64318	0.956792	4.20097	0.878539	rmd;ctrl	3'UTR	chr2:157181516-157181637:-;chr2:157181390-157181744:-	ENSG00000153234_2072;ENSG00000153234_5477	199.676114064169;472.371983073949	70578	1866	357	2223	1000-4999
NFE2L2	6.43664	0.877518	3.12044	0.948665	10.7013	0.958239	4.45652	0.996544	7.47842	0.984785	2.42677	0.923426	10.6871	0.895765	4.5921	0.719358	rmd;ctrl	3'UTR_intron;3'UTR_CDS_intron	chr2:178095090-178095163:-;chr2:178095260-178095309:-;chr2:178095504-178095516:-;chr2:178095045-178095173:-;chr2:178095219-178095321:-;chr2:178095500-178095520:-	ENSG00000116044_2170;ENSG00000116044_2171;ENSG00000116044_2172;ENSG00000116044_5709;ENSG00000116044_5710;ENSG00000116044_5711	115.48285444005;12.9507550613052;1.31527715947859;473.597328919771;52.9082480560093;2.61783934280184	50689	1169	676	1845	1000-4999
CFLAR	7.89107	0.963855	3.51371	0.992029	9.13115	0.965176	5.0287	0.994038	7.48967	0.958712	2.83186	0.998304	10.0937	0.796833	9.90049	0.722204	rmd	intron;3'UTR	chr2:201996665-201996701:+;chr2:202035345-202035367:+;chr2:202037608-202037628:+	ENSG00000003402_2287;ENSG00000003402_2288;ENSG00000003402_2289	1.1722946685695;1.24626701468222;0.584513091553227	99	4	0	4	1-9
KLF7	6.3017	0.815038	3.702	0.958447	9.55391	0.963483	4.12301	0.973848	3.52037	0.960074	2.88018	0.996798	4.87984	0.982016	4.25911	0.879335	rmd;ctrl	3'UTR;intron	chr2:207939813-207939878:-;chr2:207939887-207939963:-;chr2:207940005-207940139:-;chr2:207943006-207943030:-;chr2:207943813-207943834:-;chr2:207939831-207940008:-;chr2:207943000-207943026:-;chr2:207943213-207943248:-;chr2:207943805-207943851:-;chr2:207962826-207962851:-	ENSG00000118263_2349;ENSG00000118263_2350;ENSG00000118263_2351;ENSG00000118263_2352;ENSG00000118263_2353;ENSG00000118263_6166;ENSG00000118263_6167;ENSG00000118263_6168;ENSG00000118263_6169;ENSG00000118263_6170	4.47150234143844;15.4890821155799;8.569320543451;2.32865602088002;1.27068016893956;20.0586813564892;0.595700836195762;2.45530914929222;7.13806079832831;8.08488338429456	3299	69	42	111	100-999
CCL20	NA	NA	3.29919	0.934246	NA	NA	3.59933	0.900319	NA	NA	1.94497	0.832043	NA	NA	5.20474	0.662108	rmd	3'UTR	chr2:228682213-228682239:+	ENSG00000115009_2449	1.23487	64	0	0	0	0
SKIL	4.67316	0.923582	2.97724	0.990239	7.45551	0.969078	3.91597	0.93201	4.86381	0.996844	2.33115	0.963939	6.924	0.946734	3.81703	0.836539	rmd;ctrl	3'UTR	chr3:170110416-170110437:+;chr3:170110899-170110906:+;chr3:170111048-170111103:+;chr3:170112479-170112519:+;chr3:170112788-170112799:+;chr3:170113707-170113732:+;chr3:170113908-170113917:+;chr3:170114586-170114616:+;chr3:170110420-170110439:+;chr3:170110903-170110907:+;chr3:170110918-170110932:+;chr3:170112778-170112812:+;chr3:170113705-170113730:+;chr3:170113907-170113968:+;chr3:170114579-170114…	ENSG00000136603_3440;ENSG00000136603_3441;ENSG00000136603_3442;ENSG00000136603_3443;ENSG00000136603_3444;ENSG00000136603_3445;ENSG00000136603_3446;ENSG00000136603_3447;ENSG00000136603_9145;ENSG00000136603_9146;ENSG00000136603_9147;ENSG00000136603_9148;ENSG00000136603_9149;ENSG00000136603_9150;ENSG00000136603_9151;ENSG00000136603_9152	1.38301126624655;0.176214685934064;9.6477488659015;5.4198479750202;1.15911025466051;1.7439252773682;0.266685710494585;6.60622339629415;1.80205000999521;0.462696377182754;0.637833968128124;0.346107877723633;3.81625528149822;3.70397103581843;23.0786872757824;14.5945228669132	7218	154	108	262	100-999
BHLHE40	18.4303	0.0982926	13.6425	0.15844	7.96939	0.442328	-15.1953	0.0503086	2.89511	0.983495	2.91756	0.981029	2.27771	0.990255	-8.58116	0.230363	rmd;ctrl	3'UTR	chr3:5025759-5025782:+;chr3:5026538-5026580:+;chr3:5026617-5026664:+;chr3:5026706-5026781:+;chr3:5026787-5026812:+;chr3:5026541-5026866:+	ENSG00000134107_2568;ENSG00000134107_2569;ENSG00000134107_2570;ENSG00000134107_2571;ENSG00000134107_2572;ENSG00000134107_6702	0.789388702899547;4.49546223731687;2.74768063826639;6.37945029936428;0.558879442081424;73.1886251093453	10689	249	119	368	100-999
LMCD1	19.2829	0.227674	3.48158	0.951879	7.9153	0.635042	4.11236	0.99531	5.21063	0.417966	2.31593	0.929838	3.08099	0.825163	5.05885	0.990422	rmd	intron	chr3:8577616-8577660:+	ENSG00000071282_2581	2.44734	86	4	0	4	1-9
CSRNP1	-13.0276	0.0533926	3.16288	0.714157	32.5143	0.00590993	3.97227	0.384433	2.51229	0.616941	1.54916	0.919783	1.30376	0.984602	3.51688	0.712098	rmd;ctrl	3'UTR	chr3:39183465-39183484:-;chr3:39183575-39183592:-;chr3:39183430-39183533:-;chr3:39183567-39183627:-;chr3:39184223-39184257:-	ENSG00000144655_2744;ENSG00000144655_2745;ENSG00000144655_7273;ENSG00000144655_7274;ENSG00000144655_7275	2.19843977133346;3.89331757541327;15.9815226097492;8.35677346538685;12.056814385162	5392	151	97	248	100-999
CCRL2	NA	NA	3.18677	0.83348	NA	NA	5.3444	0.534799	NA	NA	2.19831	0.989452	NA	NA	3.74857	0.968436	NA	NA	NA	NA	NA	NA	NA	NA	NA	NA
TREX1	7.89962	0.456045	2.91285	0.67239	31.0361	0.0501934	5.09668	0.604411	4.65702	0.724982	3.45142	0.828245	2.36242	0.924146	7.9617	0.623552	NA	NA	NA	NA	NA	NA	NA	NA	NA	NA
RYBP	10.0245	0.756378	3.40291	0.984333	9.64086	0.79849	4.61688	0.704246	14.2488	0.990643	2.28888	0.936267	28.6284	0.24999	4.16126	0.802527	rmd;ctrl	3'UTR	chr3:72423758-72423809:-;chr3:72424080-72424134:-;chr3:72427051-72427154:-;chr3:72427243-72427297:-;chr3:72427336-72427340:-;chr3:72423757-72423805:-;chr3:72423842-72423850:-;chr3:72424088-72424130:-;chr3:72427009-72427154:-;chr3:72427242-72427329:-;chr3:72427335-72427356:-	ENSG00000163602_2958;ENSG00000163602_2959;ENSG00000163602_2960;ENSG00000163602_2961;ENSG00000163602_2962;ENSG00000163602_7929;ENSG00000163602_7930;ENSG00000163602_7931;ENSG00000163602_7932;ENSG00000163602_7933;ENSG00000163602_7934;ENSG00000163602_7935	53.9714651270246;15.3920467631446;15.5797080218283;108.740836439633;0.0112387322498376;28.4637639356022;0.128315269192679;3.08113115437535;29.2037669471391;55.7702796948549;0.108616002481477;1.22857117162208	26405	405	535	940	100-999
NFKBIZ	52.8855	0.0110528	5.28258	0.473969	13.1904	0.380103	5.9896	0.377328	8.21588	0.350043	4.75289	0.460507	7.15243	0.488443	6.25319	0.229756	rmd;ctrl	3'UTR;3'UTR_non-coding	chr3:101578897-101578909:+;chr3:101578915-101578920:+;chr3:101579549-101579658:+;chr3:101578341-101578406:+;chr3:101578806-101578857:+;chr3:101579136-101579185:+;chr3:101579453-101579486:+;chr3:101579546-101579670:+;chr3:101579679-101579752:+	ENSG00000144802_3017;ENSG00000144802_3018;ENSG00000144802_3019;ENSG00000144802_8050;ENSG00000144802_8051;ENSG00000144802_8052;ENSG00000144802_8053;ENSG00000144802_8054;ENSG00000144802_8055	0.524989514895601;0.118636094253744;18.4879900577033;2.42312786792602;1.52190814711689;1.71267291617496;1.43728544286497;12.275247319523;2.53453465416304	2332	49	43	92	10-99
SIAH2	4.81267	0.935238	2.8496	0.964084	6.30578	0.848075	3.5374	0.899479	4.08753	0.969846	1.82434	0.988097	3.75342	0.983762	3.19921	0.999103	rmd;ctrl	3'UTR	chr3:150458915-150458969:-;chr3:150458915-150458982:-;chr3:150459215-150459232:-	ENSG00000181788_3368;ENSG00000181788_8964;ENSG00000181788_8965	31.5544537305485;116.09891116628;1.28594846810473	11021	257	116	373	100-999
TIPARP	49.2682	0.00526955	4.06543	0.619664	28.2445	0.0143312	5.87348	0.237981	2.53122	0.872613	1.7936	0.988295	2.20309	0.917177	4.37408	0.810002	rmd;ctrl	3'UTR	chr3:156422961-156423098:+;chr3:156424460-156424552:+;chr3:156422955-156423104:+;chr3:156424418-156424424:+;chr3:156424446-156424552:+	ENSG00000163659_3385;ENSG00000163659_3386;ENSG00000163659_9017;ENSG00000163659_9018;ENSG00000163659_9019;ENSG00000163659_9020	47.7953976803259;179.28208574538;4.93715627550856;19.2619988696816;0.34595623948093;282.837131636432	32114	652	347	999	100-999
CCNL1	6.73393	0.57355	5.62062	0.567187	6.98576	0.741465	6.31009	0.743194	3.04783	0.986246	6.22245	0.692621	2.99849	0.973603	6.46165	0.544558	ctrl	3'UTR_non-coding_intron	chr3:156865625-156865636:-;chr3:156865756-156865773:-	ENSG00000163660_9046;ENSG00000163660_9047	0.580699930411956;1.17208171558863	378	11	2	13	10-99
B3GNT5	4.51662	0.915882	3.30485	0.991104	8.82523	0.927391	5.05704	0.856882	5.63615	0.981982	2.98185	0.957928	7.31525	0.934907	5.32696	0.627764	rmd;ctrl	3'UTR_intron	chr3:182989680-182989717:+;chr3:182991031-182991057:+;chr3:182991143-182991173:+;chr3:182990724-182990745:+;chr3:182991134-182991173:+	ENSG00000176597_3513;ENSG00000176597_3514;ENSG00000176597_3515;ENSG00000176597_9292;ENSG00000176597_9293	1.39234098688931;1.04664718585159;4.93774905967131;0.590166989218343;3.29665588736202	474	17	0	17	10-99
HES1	-6.04039	0.534042	-9.73804	0.152427	37.8828	0.0111278	-5.61557	0.25679	4.80101	0.41667	4.60402	0.431266	2.50272	0.760988	-14.2314	0.0471591	rmd;ctrl	3'UTR	chr3:193856093-193856135:+;chr3:193856095-193856128:+	ENSG00000114315_3552;ENSG00000114315_9392	25.4140141591855;9.80753581819436	7124	152	169	321	100-999
CXCL10	NA	NA	-114.499	0.00252232	23.7834	0.0615074	3.23649	0.756442	NA	NA	3.41246	0.992304	-42.3872	0.0033187	15.3674	0.105502	NA	NA	NA	NA	NA	NA	NA	NA	NA	NA
CXCL1	NA	NA	NA	NA	NA	NA	NA	NA	NA	NA	NA	NA	NA	NA	NA	NA	NA	NA	NA	NA	NA	NA	NA	NA	NA	NA
CXCL3	-29.9689	0.684272	2.34634	0.53866	4.89317	0.88388	6.77667	0.174035	4.45574	0.967029	3.22178	0.800387	8.36558	0.0753631	26.6829	0.0198834	rmd;ctrl	3'UTR	chr4:74902499-74902560:-;chr4:74902323-74902407:-;chr4:74902423-74902573:-	ENSG00000163734_3875;ENSG00000163734_10310;ENSG00000163734_10311	9.45124044930592;8.35188388869359;19.1835551343848	1801	27	25	52	10-99
CXCL2	3.68544	0.591204	3.31704	0.587955	1.88622	0.79899	6.79558	0.0890343	2.10575	0.828781	2.89766	0.954989	2.04002	0.536414	3.96966	0.432643	rmd;ctrl	3'UTR	chr4:74962771-74962800:-;chr4:74963187-74963222:-;chr4:74963244-74963289:-;chr4:74963330-74963361:-;chr4:74962765-74962846:-	ENSG00000081041_3876;ENSG00000081041_3877;ENSG00000081041_3878;ENSG00000081041_3879;ENSG00000081041_10312	1.98342375397246;0.764544812481981;1.35324126502647;0.918275899378363;15.2632712370568	1024	27	10	37	10-99
AREG	-45.4052	0.22114	4.16036	0.973724	6.3047	0.852039	5.15861	0.982595	9.71388	0.332158	3.01079	0.93823	-46.9327	0.359622	6.32807	0.767499	NA	NA	NA	NA	NA	NA	NA	NA	NA	NA
RASGEF1B	NA	NA	5.60587	0.643535	NA	NA	-20.0161	0.475428	NA	NA	3.19837	0.811468	NA	NA	28.8527	0.00797501	rmd;ctrl	intron	chr4:82515381-82515450:-;chr4:82515381-82515450:-	ENSG00000138670_3902;ENSG00000138670_10364	7.24524403573994;3.29478394483821	1444	0	0	0	0
NFKB1	9.7532	0.834314	2.95183	0.9436	13.202	0.974473	3.44917	0.991129	14.9768	0.792632	2.5049	0.916352	7.48423	0.965491	3.7553	0.928015	rmd;ctrl	3'UTR	chr4:103538310-103538339:+;chr4:103538408-103538454:+;chr4:103538285-103538341:+;chr4:103538360-103538456:+	ENSG00000109320_3967;ENSG00000109320_3968;ENSG00000109320_10603;ENSG00000109320_10604	2.52608493748448;42.549037222447;21.4393112331794;327.117469823455	25531	413	736	1149	1000-4999
TLR2	NA	NA	NA	NA	NA	NA	NA	NA	NA	NA	NA	NA	NA	NA	NA	NA	NA	NA	NA	NA	NA	NA	NA	NA	NA	NA
PLK2	3.56415	0.99771	4.10486	0.910961	4.67102	0.992913	5.57045	0.493642	2.47916	0.990109	1.74335	0.970397	2.77627	0.973158	3.9444	0.952442	rmd;ctrl	3'UTR_non-coding	chr5:57749810-57749839:-;chr5:57749939-57749975:-;chr5:57749810-57749843:-;chr5:57749940-57749975:-	ENSG00000145632_4539;ENSG00000145632_4540;ENSG00000145632_11884;ENSG00000145632_11885	20.3321488533647;82.7653637144781;16.4080194614552;29.2203151134823	28800	578	515	1093	1000-4999
SRFBP1	5.64197	0.889182	3.41326	0.945219	20.2695	0.938074	5.30317	0.936175	11.4984	0.798501	3.00815	0.852694	34.8738	0.297829	6.88236	0.467328	rmd;ctrl	3'UTR_intron;intron	chr5:121363417-121363430:+;chr5:121336021-121336051:+;chr5:121363417-121363436:+;chr5:121363577-121363650:+	ENSG00000151304_4907;ENSG00000151304_12752;ENSG00000151304_12753;ENSG00000151304_12754	0.675982234797226;2.7107611544107;0.508007823270184;5.33453210100526	613	15	11	26	10-99
PTGER4	4.99602	0.800492	3.58147	0.837679	4.54667	0.832704	5.32461	0.499873	2.39378	0.930795	2.63677	0.875663	2.2814	0.99799	4.03094	0.865885	rmd;ctrl	3'UTR	chr5:40692736-40692746:+;chr5:40693054-40693082:+;chr5:40693787-40693836:+;chr5:40692735-40692740:+;chr5:40693051-40693086:+;chr5:40693412-40693443:+;chr5:40693781-40693835:+	ENSG00000171522_4480;ENSG00000171522_4481;ENSG00000171522_4482;ENSG00000171522_4483;ENSG00000171522_11680;ENSG00000171522_11681;ENSG00000171522_11682;ENSG00000171522_11683	0.586853414997779;0.110605039447852;14.3283223048127;27.0003983638298;0.0615057264251989;5.39880648104162;2.1371029396462;16.3933328978666	4287	112	87	199	100-999
ELL2	6.78899	0.847976	3.07237	0.994645	25.7477	0.87824	4.04787	0.982312	16.719	0.90281	2.60119	0.906024	93.5693	0.0697655	4.69484	0.693313	rmd;ctrl	3'UTR	chr5:95223545-95223570:-;chr5:95224319-95224344:-;chr5:95223538-95223575:-;chr5:95224320-95224343:-	ENSG00000118985_4745;ENSG00000118985_4746;ENSG00000118985_12350;ENSG00000118985_12351	14.17095953164;22.0595001037738;26.085366505848;8.40335223777377	5455	154	81	235	100-999
CSF2	NA	NA	NA	NA	NA	NA	NA	NA	NA	NA	NA	NA	NA	NA	NA	NA	NA	NA	NA	NA	NA	NA	NA	NA	NA	NA
IRF1	5.2324	0.672498	4.31538	0.774809	4.92418	0.619676	6.59193	0.441664	3.02347	0.799987	3.33595	0.756277	2.21975	0.93156	6.71667	0.387321	rmd;ctrl	3'UTR_non-coding	chr5:131818766-131818810:-;chr5:131818765-131818811:-	ENSG00000125347_4962;ENSG00000125347_12868	14.4589009073888;16.5694971018939	1682	19	54	73	10-99
EGR1	-18.7214	0.143991	336.853	0.000108677	6.61973	0.812415	8.26731	0.308081	3.68068	0.729885	10.6995	0.161351	5.73493	0.916475	-7.02653	0.214031	rmd;ctrl	3'UTR	chr5:137804800-137804887:+;chr5:137804708-137804777:+;chr5:137804785-137804896:+	ENSG00000120738_5004;ENSG00000120738_13062;ENSG00000120738_13063	23.6486650426805;7.30237928472382;10.2191790610512	2710	65	65	130	100-999
HBEGF	-35.1422	0.201623	5.04756	0.813273	78.7523	0.0237416	11.9073	0.383951	7.68759	0.996824	3.98385	0.92682	9.97393	0.957788	12.4004	0.467724	rmd;ctrl	3'UTR;3'UTR_non-coding_intron	chr5:139712435-139712464:-;chr5:139713241-139713317:-;chr5:139712441-139712473:-;chr5:139713228-139713274:-;chr5:139713302-139713332:-	ENSG00000113070_5015;ENSG00000113070_5016;ENSG00000113070_5017;ENSG00000113070_13104;ENSG00000113070_13105;ENSG00000113070_13106	2.49813918144502;1.5945520326275;6.63223396897599;3.4388069088893;3.86097641191196;2.79084008229008	1484	29	25	54	10-99
CD14	12.9646	0.173561	3.61287	0.923335	8.25929	0.484602	3.48963	0.959904	9.23922	0.518784	-8.32115	0.475239	2.98279	0.982241	7.49244	0.671382	NA	NA	NA	NA	NA	NA	NA	NA	NA	NA
IL12B	NA	NA	NA	NA	NA	NA	NA	NA	NA	NA	NA	NA	NA	NA	NA	NA	NA	NA	NA	NA	NA	NA	NA	NA	NA	NA
DUSP1	5.06133	0.269756	2.44211	0.579932	5.37591	0.240696	2.90351	0.398472	1.97795	0.753637	1.21015	0.759443	1.20037	0.901451	2.15471	0.599132	rmd;ctrl	3'UTR	chr5:172195102-172195155:-;chr5:172195295-172195333:-;chr5:172195100-172195170:-	ENSG00000120129_5410;ENSG00000120129_5411;ENSG00000120129_13773	59.9687925545758;34.1644990572006;81.5640694024762	146554	2597	4461	7058	5000-more
SQSTM1	15.6598	0.819392	3.62691	0.971293	22.303	0.817552	4.39771	0.986111	23.2492	0.490726	3.1554	0.931076	90.7642	0.146292	6.95524	0.889118	NA	NA	NA	NA	NA	NA	NA	NA	NA	NA
IRF4	NA	NA	5.12753	0.93561	7.99243	0.149	11.4972	0.176068	124.813	0.000941486	2.19323	0.989019	NA	NA	4.84715	0.319105	NA	NA	NA	NA	NA	NA	NA	NA	NA	NA
NEDD9	2.62291	0.995891	2.84452	0.939733	3.00009	0.992073	3.2647	0.860351	1.95128	0.989635	1.67646	0.98967	1.63449	0.979165	3.60532	0.817481	rmd;ctrl	3'UTR;3'UTR_intron	chr6:11185081-11185109:-;chr6:11185129-11185151:-;chr6:11185209-11185260:-;chr6:11185275-11185331:-;chr6:11183649-11183718:-;chr6:11185069-11185154:-;chr6:11185210-11185339:-;chr6:11200629-11200667:-	ENSG00000111859_5605;ENSG00000111859_5606;ENSG00000111859_5607;ENSG00000111859_5608;ENSG00000111859_5609;ENSG00000111859_14037;ENSG00000111859_14038;ENSG00000111859_14039;ENSG00000111859_14040	6.32255890850924;6.62444107017111;44.4882558045875;0.401550637862593;22.7278787741037;8.79519002530882;29.8758234250328;45.530535198676;3.01289070032828	12075	256	220	476	100-999
EDN1	2.56112	0.846758	3.24797	0.852137	3.23729	0.646981	3.60575	0.554405	2.0801	0.92374	2.24765	0.688708	2.22704	0.902567	4.35129	0.512075	rmd;ctrl	3'UTR	chr6:12296980-12297012:+;chr6:12297107-12297124:+;chr6:12297212-12297264:+;chr6:12297295-12297333:+;chr6:12297207-12297268:+;chr6:12297294-12297355:+	ENSG00000078401_5611;ENSG00000078401_5612;ENSG00000078401_5613;ENSG00000078401_5614;ENSG00000078401_14056;ENSG00000078401_14057	1.55449092009766;0.609721680127048;3.35419229884392;2.37779935970399;5.98574120649123;4.31783147448152	1337	28	13	41	10-99
CD83	6.0799	0.934567	3.00126	0.959987	11.1993	0.958392	3.67763	0.972314	6.66316	0.993602	2.10284	0.972111	11.5616	0.779993	4.29192	0.929565	rmd;ctrl	3'UTR	chr6:14136095-14136143:+;chr6:14136093-14136138:+	ENSG00000112149_5625;ENSG00000112149_14084	34.3673644220024;68.6733701369058	7425	174	25	199	100-999
IER3	-15.0761	0.105964	4.64147	0.320622	62.6431	0.00513189	5.80909	0.231344	4.19591	0.641375	2.46768	0.763815	2.73673	0.9931	7.07177	0.380978	NA	NA	NA	NA	NA	NA	NA	NA	NA	NA
TNF	NA	NA	3.7537	0.548593	NA	NA	8.3611	0.226329	NA	NA	NA	NA	NA	NA	1436.65	5.14963e-06	NA	NA	NA	NA	NA	NA	NA	NA	NA	NA
HMGA1	104.172	0.0764563	3.92471	0.940958	52.2881	0.214853	4.47874	0.975936	55.8075	0.113693	3.35298	0.93681	-31.1711	0.73984	6.32383	0.839698	rmd;ctrl	3'UTR	chr6:34213982-34214004:+;chr6:34213968-34214008:+	ENSG00000137309_5700;ENSG00000137309_14318	8.84853459128217;80.884903556054	9280	352	63	415	100-999
PIM1	-9.04971	0.840625	3.71343	0.931435	-53.8193	0.270081	5.10631	0.874665	14.6269	0.912206	1.97748	0.9752	19.6592	0.506991	3.90673	0.97761	rmd;ctrl	3'UTR	chr6:37143140-37143202:+;chr6:37142742-37142806:+;chr6:37143021-37143202:+	ENSG00000137193_5725;ENSG00000137193_14353;ENSG00000137193_14354	113.256088150737;16.9602728374042;81.659265207107	26761	403	645	1048	1000-4999
SRF	14.428	0.906152	3.20744	0.965656	10.148	0.892789	3.20967	0.995463	7.51152	0.956775	2.50672	0.990463	13.7046	0.865866	3.67691	0.99768	rmd;ctrl	3'UTR	chr6:43147640-43147659:+;chr6:43148259-43148274:+;chr6:43149193-43149213:+;chr6:43147635-43147664:+;chr6:43148249-43148276:+;chr6:43149175-43149242:+	ENSG00000112658_5780;ENSG00000112658_5781;ENSG00000112658_5782;ENSG00000112658_5783;ENSG00000112658_5784;ENSG00000112658_5785;ENSG00000112658_14435;ENSG00000112658_14436;ENSG00000112658_14437;ENSG00000112658_14438	3.28155885904513;1.06872147141141;0.0643663554339898;0.370620138207087;0.0339920070662608;0.43651838543517;7.18648995338963;1.43328389010944;3.61572075099337;60.4406210482114	8562	194	170	364	100-999
VEGFA	15.2857	0.373722	4.01128	0.877774	10.1145	0.660769	5.31224	0.653004	3.78724	0.980162	2.80674	0.933695	4.19741	0.988838	7.30139	0.536916	rmd;ctrl	3'UTR_non-coding	chr6:43753574-43753610:+;chr6:43753761-43753791:+;chr6:43753833-43753866:+;chr6:43753901-43754010:+;chr6:43754118-43754152:+;chr6:43752620-43752700:+;chr6:43753756-43753802:+;chr6:43753820-43754071:+	ENSG00000112715_5788;ENSG00000112715_5789;ENSG00000112715_5790;ENSG00000112715_5791;ENSG00000112715_5792;ENSG00000112715_14451;ENSG00000112715_14452;ENSG00000112715_14453	6.59539900940038;7.54676234181567;4.00720677409943;90.8028927830877;4.84739994011216;27.0428991251071;16.6524012969165;407.585682380653	69137	1648	302	1950	1000-4999
NFKBIE	8.11197	0.653557	3.60224	0.932474	5.83011	0.876522	3.86796	0.881404	2.69939	0.994563	2.27186	0.983889	3.11391	0.999334	4.4077	0.877712	NA	NA	NA	NA	NA	NA	NA	NA	NA	NA
PNRC1	7.53126	0.970655	3.78031	0.960688	8.7186	0.999977	5.13553	0.90854	4.70829	0.986765	2.21075	0.939695	5.02018	0.968584	4.54666	0.883724	rmd;ctrl	3'UTR	chr6:89794108-89794171:+;chr6:89794058-89794204:+	ENSG00000146278_5913;ENSG00000146278_14841	115.470778030269;147.26318081564	73252	1813	1238	3051	1000-4999
PRDM1	3.76105	0.805484	3.55107	0.731691	2.8851	0.9778	5.22959	0.41224	1.87851	0.97499	2.01675	0.882807	2.04586	0.972071	4.46218	0.52318	rmd;ctrl	3'UTR	chr6:106555604-106555659:+;chr6:106555686-106555697:+;chr6:106555734-106555753:+;chr6:106555809-106555845:+;chr6:106556127-106556136:+;chr6:106556899-106556933:+;chr6:106555620-106555778:+;chr6:106555862-106555907:+;chr6:106556151-106556162:+;chr6:106556258-106556291:+;chr6:106556578-106556632:+	ENSG00000057657_5958;ENSG00000057657_5959;ENSG00000057657_5960;ENSG00000057657_5961;ENSG00000057657_5962;ENSG00000057657_5963;ENSG00000057657_15002;ENSG00000057657_15003;ENSG00000057657_15004;ENSG00000057657_15005;ENSG00000057657_15006;ENSG00000057657_15007	2.09530363595061;0.278789453732099;1.00637059756603;1.64491151154067;0.253581046811345;1.70653293366294;10.9261229899203;15.2769349835529;2.0924238806855;0.177163188016926;1.38819580367773;1.23143604257601	2256	50	33	83	10-99
CTGF	-10.9703	0.488612	3.22066	0.982292	-9.0221	0.379577	3.95899	0.996467	11.6088	0.440661	2.01586	0.97449	19.5157	0.35616	3.53694	0.978532	ctrl	3'UTR	chr6:132269317-132269415:-;chr6:132269609-132269834:-	ENSG00000118523_15417;ENSG00000118523_15418	13.8589379627058;39.146212497022	4310	94	68	162	100-999
SGK1	1.68457	0.872247	2.29369	0.886904	2.46115	0.957944	2.6317	0.808128	1.39216	0.995606	1.35122	0.932213	1.35943	0.990145	2.62036	0.827897	rmd;ctrl	3'UTR_non-coding	chr6:134490391-134490484:-;chr6:134491320-134491344:-;chr6:134490387-134490491:-;chr6:134490564-134490620:-;chr6:134491320-134491345:-	ENSG00000118515_6066;ENSG00000118515_6067;ENSG00000118515_15441;ENSG00000118515_15442;ENSG00000118515_15443	424.127379841475;20.572770006289;461.633033434559;26.620093852858;7.79210834039985	800852	19707	14014	33721	5000-more
TNFAIP3	4.48704	0.831182	4.55572	0.651603	3.92515	0.89794	8.67313	0.186404	2.35412	0.961089	2.6798	0.731559	2.24269	0.854761	7.92767	0.161167	rmd;ctrl	3'UTR	chr6:138203146-138203175:+;chr6:138203332-138203364:+;chr6:138204346-138204438:+;chr6:138203410-138203444:+;chr6:138204381-138204441:+	ENSG00000118503_6100;ENSG00000118503_6101;ENSG00000118503_6102;ENSG00000118503_15518;ENSG00000118503_15519	4.16281898991294;6.58407678897645;40.4505372934196;1.76214189595439;16.8617060094612	3427	50	74	124	100-999
CITED2	3.57534	0.90311	2.76409	0.932708	3.55803	0.985153	2.74113	0.944243	2.03482	0.985204	1.3469	0.970805	1.61781	0.981805	2.53504	0.971283	rmd;ctrl	3'UTR	chr6:139693438-139693519:-;chr6:139693397-139693578:-	ENSG00000164442_6125;ENSG00000164442_15544	72.0563466061673;102.707336944014	47565	1004	1093	2097	1000-4999
MAFK	6.77804	0.683164	3.37119	0.917231	5.01553	0.959559	3.46255	0.900938	3.21599	0.999538	2.45346	0.982599	2.69544	0.988094	3.23494	0.804475	rmd;ctrl	3'UTR	chr7:1582358-1582372:+;chr7:1582633-1582676:+;chr7:1582313-1582385:+;chr7:1582505-1582530:+;chr7:1582623-1582679:+	ENSG00000198517_6295;ENSG00000198517_6296;ENSG00000198517_15841;ENSG00000198517_15842;ENSG00000198517_15843	1.65487171659419;284.456472150264;13.1808364564991;2.72093148631211;253.237637178925	53027	596	2583	3179	1000-4999
IL6	13.5213	0.603717	5.67883	0.647416	4.8457	0.747916	5.18885	0.64386	5.06413	0.145021	1.52631	0.938579	3.79988	0.798072	2.54224	0.92112	rmd	3'UTR	chr7:22771419-22771454:+	ENSG00000136244_6394	3.89925	344	7	7	14	10-99
SERPINE1	17.1545	0.75164	3.70599	0.96063	10.1137	0.91029	4.71915	0.939042	8.52866	0.92139	2.51532	0.997355	8.65273	0.972137	5.18961	0.903741	rmd;ctrl	3'UTR	chr7:100782431-100782527:+;chr7:100782379-100782527:+	ENSG00000106366_6752;ENSG00000106366_17126	240.64362565685;102.441393321208	27483	414	990	1404	1000-4999
IFRD1	3.59847	0.860844	3.79119	0.94322	4.91233	0.744396	4.54465	0.77829	3.3681	0.929477	2.33421	0.952731	3.99124	0.857258	6.35344	0.704631	NA	NA	NA	NA	NA	NA	NA	NA	NA	NA
GPR85	NA	NA	3.29603	0.921437	NA	NA	4.94673	0.394035	NA	NA	2.4315	0.947059	NA	NA	13.2234	0.179555	NA	NA	NA	NA	NA	NA	NA	NA	NA	NA
EGR3	-7.73652	0.0866524	6.17519	0.853897	2.59294	0.887492	8.04622	0.634371	NA	NA	5.96655	0.511848	NA	NA	17.6248	0.361574	rmd	3'UTR	chr8:22545463-22545507:-	ENSG00000179388_7256	2.15706	74	1	0	1	1-9
DUSP4	4.50496	0.97683	3.15499	0.978293	4.22827	0.988661	3.55117	0.962339	3.7568	0.989188	2.11775	0.970785	4.74691	0.959862	3.6782	0.999703	rmd;ctrl	3'UTR	chr8:29190650-29190684:-;chr8:29193584-29193657:-;chr8:29193702-29193775:-;chr8:29193584-29193661:-;chr8:29193704-29193769:-	ENSG00000120875_7289;ENSG00000120875_7290;ENSG00000120875_7291;ENSG00000120875_18672;ENSG00000120875_18673	3.7463131870403;78.9726460439463;10.811072668871;139.101522863381;14.7442653292459	14602	99	356	455	100-999
CEBPD	9.16008	0.650077	5.14673	0.598746	6.57682	0.923371	15.3592	0.13412	2.9187	0.987217	2.97056	0.907482	4.17399	0.995963	7.33103	0.218142	ctrl	3'UTR	chr8:48649542-48649599:-	ENSG00000221869_18857	21.3486	14838	334	392	726	100-999
ZBTB10	7.86507	0.914792	3.43542	0.979971	9.30999	0.950746	4.66118	0.855104	7.17624	0.968263	2.48797	0.953729	5.48441	0.976171	4.37927	0.902292	rmd;ctrl	3'UTR;CDS	chr8:81431875-81431898:+;chr8:81432013-81432038:+;chr8:81432147-81432183:+;chr8:81432225-81432270:+;chr8:81433304-81433330:+;chr8:81433600-81433611:+;chr8:81434054-81434080:+;chr8:81434286-81434310:+;chr8:81435238-81435263:+;chr8:81412254-81412264:+;chr8:81431864-81431898:+;chr8:81431913-81431936:+;chr8:81432016-81432044:+;chr8:81432144-81432183:+;chr8:81432224-81432316:+;chr8:81433593-81433632:+…	ENSG00000205189_7450;ENSG00000205189_7451;ENSG00000205189_7452;ENSG00000205189_7453;ENSG00000205189_7454;ENSG00000205189_7455;ENSG00000205189_7456;ENSG00000205189_7457;ENSG00000205189_7458;ENSG00000205189_19140;ENSG00000205189_19141;ENSG00000205189_19142;ENSG00000205189_19143;ENSG00000205189_19144;ENSG00000205189_19145;ENSG00000205189_19146;ENSG00000205189_19147;ENSG00000205189_19148	1.73269074089693;2.38730402683838;3.89344727639453;10.1540007083567;3.59721414963255;0.55909012976024;2.30998054568109;3.70185414018594;4.29136149074246;0.531895342008871;3.70426105213984;1.76680810755481;1.34494001802997;2.66453491302372;5.60085990946108;3.70365914974538;3.54692042629747;4.27991495195632	6447	155	114	269	100-999
OSGIN2	5.77642	0.86686	3.20442	0.976473	15.7469	0.96669	4.19204	0.923895	13.2117	0.98349	2.54107	0.906302	12.5755	0.707378	4.03841	0.751083	ctrl	3'UTR	chr8:90938975-90939014:+;chr8:90939505-90939540:+	ENSG00000164823_19228;ENSG00000164823_19229	4.45897861478758;3.69185929495647	1610	42	17	59	10-99
GEM	-10.6229	0.459058	4.61558	0.72671	51.3652	0.016004	6.19269	0.380064	2.58224	0.888282	2.10782	0.979219	NA	NA	17.7042	0.0602298	rmd;ctrl	3'UTR	chr8:95261482-95261562:-;chr8:95261589-95261665:-;chr8:95262482-95262514:-;chr8:95261483-95261669:-	ENSG00000164949_7503;ENSG00000164949_7504;ENSG00000164949_7505;ENSG00000164949_19307	72.0966070960956;13.7815642951653;9.59534597955241;19.1544396328096	6743	137	147	284	100-999
KLF10	6.77441	0.481939	3.46838	0.922357	7.96499	0.247954	6.99316	0.342714	2.97993	0.791776	2.06258	0.952864	2.16665	0.985024	7.62502	0.413445	rmd;ctrl	3'UTR	chr8:103661314-103661340:-;chr8:103661525-103661561:-;chr8:103661523-103661563:-	ENSG00000155090_7546;ENSG00000155090_7547;ENSG00000155090_19463	8.86555964166282;49.5440623402134;10.6678093706356	8886	223	208	431	100-999
TRIB1	4.36944	0.344449	3.77518	0.513178	3.4986	0.374174	7.59207	0.111615	2.0798	0.622114	2.39092	0.450998	1.451	0.822522	4.96354	0.276015	rmd;ctrl	3'UTR	chr8:126450592-126450641:+;chr8:126450578-126450646:+	ENSG00000173334_7683;ENSG00000173334_19808	16.1018780578174;34.235657196716	4480	130	76	206	100-999
MYC	2.31658	0.638097	2.08449	0.801322	2.32989	0.84962	2.18007	0.768399	1.53462	0.984522	1.28243	0.924816	1.40521	0.976656	2.18306	0.829882	rmd;ctrl	3'UTR	chr8:128753612-128753673:+;chr8:128753324-128753674:+	ENSG00000136997_7695;ENSG00000136997_19843	478.922630454303;607.175420231394	1092233	21754	11763	33517	5000-more
ARC	-10.2213	0.862194	6.17022	0.50582	7.40281	0.652161	4.99058	0.724485	3.00948	0.715214	4.32222	0.698441	NA	NA	7.33164	0.248348	rmd;ctrl	3'UTR	chr8:143692410-143692464:-;chr8:143692407-143692463:-	ENSG00000198576_7844;ENSG00000198576_20140	56.1429044713011;10.9234373084065	5330	126	108	234	100-999
ZFAND5	5.21041	0.984569	3.30209	0.985983	7.68546	0.996706	4.24407	0.973029	4.91287	0.971467	2.15791	0.928734	6.65418	0.899131	4.31116	0.783442	rmd;ctrl	3'UTR_non-coding	chr9:74969387-74969405:-;chr9:74969548-74969555:-;chr9:74969637-74969670:-;chr9:74969971-74970003:-;chr9:74970768-74970785:-;chr9:74969384-74969419:-;chr9:74969541-74969584:-;chr9:74969624-74969672:-;chr9:74969972-74970003:-	ENSG00000107372_8069;ENSG00000107372_8070;ENSG00000107372_8071;ENSG00000107372_8072;ENSG00000107372_8073;ENSG00000107372_20861;ENSG00000107372_20862;ENSG00000107372_20863;ENSG00000107372_20864	5.86982696021393;0.674926280518146;22.7055769119728;27.684958029771;5.39259467311941;53.4306606244928;8.45863190764649;66.1004742395504;8.91626749272661	33402	784	355	1139	1000-4999
IFNB1	NA	NA	NA	NA	NA	NA	NA	NA	NA	NA	NA	NA	NA	NA	NA	NA	NA	NA	NA	NA	NA	NA	NA	NA	NA	NA
GADD45G	NA	NA	NA	NA	NA	NA	NA	NA	NA	NA	NA	NA	NA	NA	NA	NA	NA	NA	NA	NA	NA	NA	NA	NA	NA	NA
NR4A3	9.23438	0.935789	3.54464	0.967732	7.60686	0.981662	4.3534	0.901218	5.60543	0.992833	2.58082	0.985572	6.64412	0.973279	4.25581	0.924588	rmd;ctrl	3'UTR	chr9:102626347-102626499:+;chr9:102627213-102627271:+;chr9:102627359-102627392:+;chr9:102627637-102627748:+;chr9:102627830-102627889:+;chr9:102627926-102627945:+;chr9:102628045-102628050:+;chr9:102628060-102628137:+;chr9:102628721-102628751:+;chr9:102626348-102626475:+;chr9:102626542-102626568:+;chr9:102627216-102627274:+;chr9:102627357-102627384:+;chr9:102627621-102627668:+;chr9:102627699-102627…	ENSG00000119508_8237;ENSG00000119508_8238;ENSG00000119508_8239;ENSG00000119508_8240;ENSG00000119508_8241;ENSG00000119508_8242;ENSG00000119508_8243;ENSG00000119508_8244;ENSG00000119508_8245;ENSG00000119508_21333;ENSG00000119508_21334;ENSG00000119508_21335;ENSG00000119508_21336;ENSG00000119508_21337;ENSG00000119508_21338;ENSG00000119508_21339;ENSG00000119508_21340;ENSG00000119508_21341;ENSG00000119…	35.4760546018148;20.1640224007564;3.86165195174679;17.5294632198584;5.70680238346874;1.35348388984795;0.1087029939403;27.3951818415375;6.38640636431827;48.0221284983897;1.91685849974199;11.1811603294863;1.32943585652656;3.08889792645827;8.31206856469817;6.26767391606591;2.0900469614834;0.566229741874578;6.16601919541792;3.57084890292591	12437	291	224	515	100-999
KLF4	4.08848	0.951272	3.26762	0.957308	4.59866	0.967813	3.73349	0.877134	2.35573	0.990714	1.83944	0.995286	1.90785	0.991727	4.15987	0.788993	rmd;ctrl	3'UTR_non-coding	chr9:110247153-110247206:-;chr9:110247278-110247305:-;chr9:110247141-110247209:-;chr9:110247217-110247308:-	ENSG00000136826_8259;ENSG00000136826_8260;ENSG00000136826_21381;ENSG00000136826_21382	40.5161405564338;17.1877566236571;40.6438906194708;38.9866657859976	26227	695	333	1028	1000-4999
TRAF1	4.83786	0.994397	3.52899	0.974048	4.93433	0.919043	4.90588	0.899212	6.48287	0.294137	3.49287	0.878022	3.73176	0.992001	2.85741	0.985711	NA	NA	NA	NA	NA	NA	NA	NA	NA	NA
KLF6	4.16857	0.655209	3.79729	0.641743	3.71322	0.722686	4.45327	0.43948	2.07222	0.880324	2.09144	0.824007	2.63338	0.843812	3.27981	0.679934	rmd;ctrl	3'UTR_intron	chr10:3818751-3818820:-;chr10:3818838-3818910:-;chr10:3819856-3819930:-;chr10:3820000-3820035:-;chr10:3818753-3818910:-;chr10:3819954-3820042:-	ENSG00000067082_8713;ENSG00000067082_8714;ENSG00000067082_8715;ENSG00000067082_8716;ENSG00000067082_22225;ENSG00000067082_22226	50.6976677957605;9.62939698881475;13.2922819368143;61.4801051398327;56.5488013787804;33.1122289969314	13958	246	353	599	100-999
MAP3K8	5.90148	0.714059	2.7322	0.973661	5.8364	0.632449	3.89339	0.830858	3.75266	0.916673	2.52262	0.998079	3.17857	0.926963	4.63132	0.636579	rmd;ctrl	intron;3'UTR;CDS;CDS_non-coding;3'UTR_intron	chr10:30725625-30725630:+;chr10:30750480-30750494:+;chr10:30750677-30750730:+;chr10:30727897-30727930:+;chr10:30728167-30728182:+;chr10:30728404-30728451:+;chr10:30750499-30750632:+;chr10:30750644-30750730:+	ENSG00000107968_8868;ENSG00000107968_8869;ENSG00000107968_8870;ENSG00000107968_22415;ENSG00000107968_22416;ENSG00000107968_22417;ENSG00000107968_22418;ENSG00000107968_22419	0.277755726548482;0.774641180900254;5.20638607287058;2.89354587833847;0.970690002804609;6.86597953786733;12.673379258884;27.2116943994224	3626	86	51	137	100-999
CREM	11.5594	0.742579	3.69351	0.970888	20.9415	0.974904	5.62388	0.970549	18.901	0.766115	3.3263	0.786026	136.244	0.0201649	7.68852	0.59271	rmd;ctrl	intron;3'UTR	chr10:35447681-35447718:+;chr10:35501204-35501219:+;chr10:35447682-35447721:+;chr10:35501196-35501257:+;chr10:35501836-35501872:+	ENSG00000095794_8905;ENSG00000095794_8906;ENSG00000095794_22505;ENSG00000095794_22506;ENSG00000095794_22507	3.86806046293531;0.329588215790524;7.78058179601817;21.6138010445584;7.39919863078128	3126	43	111	154	100-999
ARID5B	2.381	0.995548	2.35601	0.979611	3.25409	0.98404	2.62716	0.966156	2.1913	0.999495	1.64081	0.993397	2.15456	0.995029	2.53404	0.950515	rmd;ctrl	3'UTR;intron	chr10:63853383-63853413:+;chr10:63853490-63853500:+;chr10:63853724-63853752:+;chr10:63856146-63856154:+;chr10:63856388-63856399:+;chr10:63856447-63856471:+;chr10:63856581-63856615:+;chr10:63856634-63856699:+;chr10:63701583-63701672:+;chr10:63853363-63853365:+;chr10:63853371-63853399:+;chr10:63856443-63856467:+;chr10:63856588-63856615:+;chr10:63856638-63856695:+	ENSG00000150347_8987;ENSG00000150347_8988;ENSG00000150347_8989;ENSG00000150347_8990;ENSG00000150347_8991;ENSG00000150347_8992;ENSG00000150347_8993;ENSG00000150347_8994;ENSG00000150347_8995;ENSG00000150347_8996;ENSG00000150347_22666;ENSG00000150347_22667;ENSG00000150347_22668;ENSG00000150347_22669;ENSG00000150347_22670;ENSG00000150347_22671	3.03390946381617;0.0716654843575215;3.69934154426637;0.186659184371989;0.485884285988525;0.307627551389299;0.0285138334741893;0.832081962175742;32.6427896558595;57.3757779699538;5.30609979131992;0.0334068627490964;2.10654158133393;2.51546140247116;14.5205369328503;50.8167082937167	14897	262	612	874	100-999
EGR2	-35.4174	0.0106817	18.1339	0.0523798	-4.94307	0.476503	14.2059	0.224375	-6.21006	0.423067	31.49	0.0620486	-13.5884	0.0790471	-46.8546	0.0105566	rmd	3'UTR	chr10:64571936-64571988:-;chr10:64572601-64572630:-	ENSG00000122877_9000;ENSG00000122877_9001	5.61692679886152;1.46166585410403	473	12	1	13	10-99
PLAU	4.65948	0.74868	3.55637	0.909595	10.6615	0.718335	3.88748	0.845636	16.2567	0.387873	NA	NA	-17.9394	0.296244	9.059	0.116581	ctrl	3'UTR	chr10:75676979-75677020:+;chr10:75677175-75677245:+	ENSG00000122861_22810;ENSG00000122861_22811	1.6550564208407;6.59079776658022	426	9	9	18	10-99
CH25H	NA	NA	NA	NA	NA	NA	NA	NA	NA	NA	NA	NA	NA	NA	NA	NA	NA	NA	NA	NA	NA	NA	NA	NA	NA	NA
IFIT1	7.11166	0.881572	3.22485	0.971842	14.0399	0.961764	4.28682	0.980317	16.4751	0.888621	2.57251	0.91817	25.1167	0.385587	5.29897	0.787837	ctrl	3'UTR	chr10:91163699-91163733:+	ENSG00000185745_22970	4.5127	321	7	15	22	10-99
NFKB2	19.976	0.846925	3.65157	0.975284	16.3627	0.728342	4.42782	0.988563	14.8604	0.675871	3.40962	0.948541	49.9234	0.298604	6.54243	0.890882	NA	NA	NA	NA	NA	NA	NA	NA	NA	NA
DUSP5	-29.973	0.0280215	5.88734	0.681519	35.4814	0.0395262	67.7425	0.00410565	3.85497	0.716533	3.27714	0.78737	4.06551	0.961231	6.09821	0.822743	rmd;ctrl	3'UTR	chr10:112271207-112271225:+;chr10:112271262-112271295:+;chr10:112271156-112271163:+;chr10:112271175-112271179:+;chr10:112271199-112271218:+;chr10:112271249-112271301:+	ENSG00000138166_9288;ENSG00000138166_9289;ENSG00000138166_9290;ENSG00000138166_23229;ENSG00000138166_23230;ENSG00000138166_23231;ENSG00000138166_23232;ENSG00000138166_23233	0.0116142187479347;0.820388938702922;7.96279491476687;0.31553082836698;0.0821202254555623;0.249262564652561;2.87619280517098;15.744040287422	2555	51	25	76	10-99
ADM	-3.93481	0.44224	18.4046	0.0703345	-4.90768	0.24305	23.1396	0.0206917	-58.06	0.00196897	4.46855	0.332036	2.37568	0.749106	-85.7639	0.00163541	rmd;ctrl	3'UTR	chr11:10328866-10328921:+;chr11:10328866-10328925:+	ENSG00000148926_9583;ENSG00000148926_23626	30.8490771847191;23.2553194653098	19472	572	148	720	100-999
AMPD3	4.1877	0.761379	2.87659	0.869093	4.76363	0.884456	4.74848	0.745102	33.445	0.0363968	3.20228	0.833313	3.37537	0.458634	4.70524	0.899391	ctrl	intron	chr11:10333994-10334010:+;chr11:10360006-10360026:+;chr11:10373456-10373496:+;chr11:10378755-10378778:+;chr11:10394990-10395005:+;chr11:10396138-10396157:+;chr11:10434994-10435006:+;chr11:10449308-10449327:+;chr11:10473499-10473516:+;chr11:10526578-10526629:+	ENSG00000133805_23627;ENSG00000133805_23628;ENSG00000133805_23629;ENSG00000133805_23630;ENSG00000133805_23631;ENSG00000133805_23632;ENSG00000133805_23633;ENSG00000133805_23634;ENSG00000133805_23635;ENSG00000133805_23636	0.419563408292389;0.592248028546879;0.996500066931351;0.576375084039266;0.392985252586586;0.488454169034063;0.305827241914209;0.49780761131149;0.445396431949038;1.0442062850763	221	0	2	2	1-9
SPTY2D1	7.57572	0.827511	3.36686	0.975525	8.88866	0.979574	4.58546	0.871786	8.54408	0.986462	2.53812	0.951748	10.1725	0.89371	3.94419	0.920315	rmd;ctrl	3'UTR	chr11:18628099-18628147:-;chr11:18630885-18630900:-;chr11:18628108-18628155:-;chr11:18630641-18630650:-	ENSG00000179119_9605;ENSG00000179119_9606;ENSG00000179119_9607;ENSG00000179119_23673;ENSG00000179119_23674	0.0872873595639141;11.9186086418097;0.684155944871904;9.48056226214622;0.429734638469931	2103	50	49	99	10-99
EHD1	8.79833	0.971758	2.97048	0.964998	8.64726	0.938412	3.27877	0.995541	6.40865	0.959799	2.48559	0.970221	30.3671	0.589135	4.96573	0.959121	NA	NA	NA	NA	NA	NA	NA	NA	NA	NA
CDC42EP2	3.07501	0.779436	2.61326	0.854236	3.9742	0.716465	2.83812	0.807607	1.6352	0.999338	1.79257	0.959911	2.11733	0.947985	2.83703	0.958025	NA	NA	NA	NA	NA	NA	NA	NA	NA	NA
FOSL1	-43.5825	0.0152444	29.805	0.0386185	11.3858	0.611445	-16.0068	0.134775	3.42553	0.990111	3.66013	0.881441	3.93271	0.933598	-8.1737	0.279553	rmd;ctrl	3'UTR	chr11:65659814-65659839:-;chr11:65659961-65660000:-;chr11:65660094-65660105:-;chr11:65660247-65660264:-;chr11:65659690-65659781:-;chr11:65659805-65659894:-;chr11:65659942-65659988:-	ENSG00000175592_9769;ENSG00000175592_9770;ENSG00000175592_9771;ENSG00000175592_9772;ENSG00000175592_24062;ENSG00000175592_24063;ENSG00000175592_24064	0.212574131676524;0.675685135372637;0.22346563731028;0.408201225410512;11.7688233105826;7.62726265420622;3.68290532467322	1818	36	26	62	10-99
NPAS4	NA	NA	3.53644	0.894648	NA	NA	3.97857	0.322082	NA	NA	1.22828	0.861323	NA	NA	NA	NA	NA	NA	NA	NA	NA	NA	NA	NA	NA	NA
CLCF1	7.59196	0.989574	3.55797	0.245559	7.84923	0.844268	3.50569	0.765564	4.77159	0.872587	2.89766	0.475371	35.8929	0.0733669	28.8527	0.0113221	rmd	3'UTR_intron	chr11:67131651-67131691:-	ENSG00000175505_9797	2.95313	108	3	0	3	1-9
BIRC3	7.41811	0.803333	3.83956	0.986604	10.9507	0.916772	6.84392	0.726964	7.18083	0.929237	2.61319	0.951098	37.606	0.286021	5.56688	0.55686	ctrl	5'UTR_intron;3'UTR_non-coding	chr11:102195108-102195119:+;chr11:102195135-102195138:+;chr11:102207985-102208022:+	ENSG00000023445_24592;ENSG00000023445_24593;ENSG00000023445_24594	0.513869342443019;0.0558291020694138;1.30812795117139	179	2	0	2	1-9
MMP13	NA	NA	3.55425	0.954837	NA	NA	5.01856	0.987303	NA	NA	2.90157	0.822463	NA	NA	18.3352	0.0730184	NA	NA	NA	NA	NA	NA	NA	NA	NA	NA
CASP4	17.8165	0.606707	4.29294	0.948087	17.9953	0.726335	7.08079	0.990544	43.368	0.150109	4.87426	0.55245	-13.8749	0.724484	10.2004	0.254437	NA	NA	NA	NA	NA	NA	NA	NA	NA	NA
ZC3H12C	5.26985	0.905164	2.82994	0.988131	9.64968	0.984147	3.29851	0.980972	8.07355	0.984512	2.44466	0.971184	9.18645	0.916808	3.34453	0.884964	rmd;ctrl	3'UTR	chr11:110036733-110036769:+;chr11:110037093-110037121:+;chr11:110037132-110037171:+;chr11:110037357-110037364:+;chr11:110037873-110037900:+;chr11:110042223-110042244:+;chr11:110036734-110036757:+;chr11:110036916-110036974:+;chr11:110038174-110038236:+;chr11:110039931-110039968:+;chr11:110042519-110042555:+	ENSG00000149289_9996;ENSG00000149289_9997;ENSG00000149289_9998;ENSG00000149289_9999;ENSG00000149289_10000;ENSG00000149289_10001;ENSG00000149289_24625;ENSG00000149289_24626;ENSG00000149289_24627;ENSG00000149289_24628;ENSG00000149289_24629;ENSG00000149289_24630	2.95273657621633;1.2856635164843;2.87404719289457;0.190910755415711;0.861908356157678;1.0338879671123;1.36518951331394;0.636364297769711;2.77278815298309;6.30104702567508;1.48798825673033;4.27384384516652	1821	43	52	95	10-99
UBC	3.0896	0.908097	2.94821	0.983524	4.33215	0.84619	3.3279	0.947547	2.00466	0.994785	1.78343	0.974085	1.919	0.987195	3.50593	0.985082	NA	NA	NA	NA	NA	NA	NA	NA	NA	NA
SLC2A3	-10.2469	0.422464	8.46245	0.732909	-54.707	0.0726259	9.9218	0.5291	12.976	0.98588	2.70491	0.928625	19.4669	0.72602	6.55181	0.87616	rmd;ctrl	3'UTR_non-coding	chr12:8071832-8071866:-;chr12:8071832-8071872:-;chr12:8071981-8071996:-;chr12:8073373-8073435:-	ENSG00000059804_10206;ENSG00000059804_25184;ENSG00000059804_25185;ENSG00000059804_25186	32.6734112178706;14.6265370662768;1.70404289064154;38.7187832491133	12726	328	149	477	100-999
CLEC4E	NA	NA	4.29608	0.257809	NA	NA	16.7332	0.0673031	NA	NA	NA	NA	NA	NA	-2.54532	0.866605	NA	NA	NA	NA	NA	NA	NA	NA	NA	NA
CD69	NA	NA	NA	NA	NA	NA	NA	NA	NA	NA	NA	NA	NA	NA	NA	NA	NA	NA	NA	NA	NA	NA	NA	NA	NA	NA
OLR1	11.49	0.651839	3.4987	0.955822	61.9895	0.323145	5.51597	0.978934	67.4349	0.20236	3.60085	0.75473	-28.3775	0.470542	5.96289	0.618627	NA	NA	NA	NA	NA	NA	NA	NA	NA	NA
GPR19	NA	NA	3.20494	0.534538	NA	NA	2.99273	0.87024	9.25823	0.0946297	1.16903	0.992043	NA	NA	4.4116	0.717886	NA	NA	NA	NA	NA	NA	NA	NA	NA	NA
NR4A1	-52.9207	0.14317	2.70028	0.980454	16.3962	0.663517	2.78898	0.999358	4.22018	0.943143	1.59814	0.981129	5.30578	0.933928	2.69248	0.992812	rmd;ctrl	3'UTR_non-coding	chr12:52453203-52453287:+;chr12:52452967-52453007:+;chr12:52453023-52453028:+;chr12:52453118-52453133:+;chr12:52453146-52453287:+	ENSG00000123358_10464;ENSG00000123358_25894;ENSG00000123358_25895;ENSG00000123358_25896;ENSG00000123358_25897	142.768272760338;8.98094854228312;0.305618807673226;1.40841339576996;140.957012101332	53444	1415	747	2162	1000-4999
GPR84	NA	NA	NA	NA	NA	NA	NA	NA	NA	NA	NA	NA	NA	NA	NA	NA	NA	NA	NA	NA	NA	NA	NA	NA	NA	NA
ITGA5	19.3623	0.856589	3.38251	0.977375	15.472	0.775346	3.93588	0.995653	10.1656	0.818951	2.77405	0.964198	43.6273	0.299279	7.1419	0.841162	NA	NA	NA	NA	NA	NA	NA	NA	NA	NA
IL23A	60.6997	0.0185987	5.00764	0.755062	2.20351	0.943168	4.23773	0.65884	2.52681	0.887574	2.10093	0.977643	-7.85229	0.445988	-89.1416	0.00463701	ctrl	3'UTR	chr12:56734166-56734193:+	ENSG00000110944_26027	1.5489	128	3	0	3	1-9
NAB2	6.52157	0.900385	3.03932	0.967749	5.37989	0.960908	3.13815	0.982394	4.16913	0.982747	2.0743	0.99244	3.77491	0.981781	3.56571	0.987302	rmd;ctrl	3'UTR	chr12:57489207-57489258:+;chr12:57489185-57489259:+	ENSG00000166886_10552;ENSG00000166886_26039	27.514343321283;67.1455005074623	12298	318	132	450	100-999
MDM2	6.30376	0.835028	2.82574	0.992087	12.99	0.962163	3.6086	0.982144	10.0893	0.956437	2.6396	0.887206	23.4946	0.609428	4.92658	0.63727	rmd;ctrl	3'UTR	chr12:69234230-69234256:+;chr12:69234227-69234268:+	ENSG00000135679_10608;ENSG00000135679_26173	2.39949402089889;29.5247822892368	2898	47	131	178	100-999
PHLDA1	4.53585	0.905985	3.1266	0.954937	5.73972	0.990658	4.27472	0.860482	3.65599	0.999923	2.09313	0.970097	2.97498	0.994339	3.32946	0.963825	rmd;ctrl	3'UTR	chr12:76421857-76421891:-;chr12:76423537-76423550:-;chr12:76423603-76423648:-;chr12:76423522-76423557:-;chr12:76423612-76423645:-	ENSG00000139289_10658;ENSG00000139289_10659;ENSG00000139289_10660;ENSG00000139289_26280;ENSG00000139289_26281	11.0696965316181;0.925350952618968;27.3637793536078;6.79741644075002;5.74891968005566	4563	119	69	188	100-999
DUSP6	2.61952	0.779035	5.67456	0.374834	2.71854	0.692415	21.0472	0.0263806	1.68319	0.933435	6.6818	0.184035	1.61107	0.883023	-26.9664	0.0138798	rmd;ctrl	3'UTR	chr12:89742603-89742629:-;chr12:89742169-89742201:-;chr12:89742602-89742627:-	ENSG00000139318_10703;ENSG00000139318_26407;ENSG00000139318_26408	16.8191370868087;3.89576703804948;6.60270853555879	1853	59	10	69	10-99
TBX3	6.6149	0.965292	3.17756	0.985732	7.25278	0.976476	3.96469	0.959724	4.2703	0.987766	2.25366	0.979658	6.27436	0.965317	4.25887	0.920997	rmd;ctrl	3'UTR	chr12:115108067-115108122:-;chr12:115108608-115108617:-;chr12:115108664-115108728:-;chr12:115109049-115109067:-;chr12:115109284-115109297:-;chr12:115108090-115108129:-;chr12:115108656-115108729:-	ENSG00000135111_10852;ENSG00000135111_10853;ENSG00000135111_10854;ENSG00000135111_10855;ENSG00000135111_10856;ENSG00000135111_26901;ENSG00000135111_26902	5.51382744368923;0.458698232554659;16.3842685397288;1.37091115121398;0.821296799567595;4.83911813355684;13.2660430437792	3014	82	46	128	100-999
OASL	8.6244	0.906368	3.45169	0.977614	11.7352	0.912493	4.21337	0.989694	11.011	0.955052	2.75115	0.931055	8.38631	0.808303	5.45991	0.980209	NA	NA	NA	NA	NA	NA	NA	NA	NA	NA
TSC22D1	2.97841	0.992592	3.26939	0.957513	4.33922	0.976617	4.00851	0.875117	2.61194	0.995474	1.98482	0.976272	2.9308	0.98505	4.24102	0.964704	rmd;ctrl	3'UTR;3'UTR_CDS	chr13:45007663-45007693:-;chr13:45008069-45008106:-;chr13:45007656-45007695:-;chr13:45008064-45008114:-	ENSG00000102804_11094;ENSG00000102804_11095;ENSG00000102804_27520;ENSG00000102804_27521	37.0717029172881;105.154800055877;32.1737425268861;153.618085706215	62990	1320	1043	2363	1000-4999
TRIM13	3.19337	0.970656	3.05042	0.986941	4.04358	0.917542	3.35565	0.892895	2.59984	0.974363	2.12744	0.968384	2.26353	0.969307	3.8177	0.813552	rmd;ctrl	3'UTR_intron;intron	chr13:50592519-50592537:+;chr13:50584518-50584560:+	ENSG00000204977_11132;ENSG00000204977_27567	0.64137703184689;1.04773375456971	113	1	0	1	1-9
SPRY2	3.06855	0.973709	2.98196	0.905836	3.11055	0.940879	3.41709	0.596541	2.13692	0.966198	1.78223	0.917157	1.78355	0.991334	3.30814	0.650562	rmd;ctrl	3'UTR	chr13:80910265-80910419:-;chr13:80910509-80910580:-;chr13:80910216-80910603:-	ENSG00000136158_11227;ENSG00000136158_11228;ENSG00000136158_27781	27.9945306519397;12.997071251948;104.336401413276	11258	271	128	399	100-999
IRS2	4.8734	0.966029	4.53601	0.869387	4.35505	0.981381	4.96187	0.757188	2.84869	0.996056	2.41186	0.999029	2.50063	0.989971	3.27637	0.963309	rmd;ctrl	3'UTR	chr13:110406362-110406483:-;chr13:110406495-110406521:-;chr13:110406570-110406588:-;chr13:110406835-110406866:-;chr13:110407102-110407141:-;chr13:110407631-110407670:-;chr13:110407909-110407935:-;chr13:110406362-110406534:-;chr13:110406563-110406600:-;chr13:110406811-110406860:-;chr13:110407097-110407145:-	ENSG00000185950_11402;ENSG00000185950_11403;ENSG00000185950_11404;ENSG00000185950_11405;ENSG00000185950_11406;ENSG00000185950_11407;ENSG00000185950_11408;ENSG00000185950_11409;ENSG00000185950_11410;ENSG00000185950_28183;ENSG00000185950_28184;ENSG00000185950_28185;ENSG00000185950_28186	18.5612780704816;71.3849374233175;4.23679381976756;0.991739011027307;18.6740530220545;0.921631643537535;11.9472452956477;2.87988120215128;6.88589524664206;178.557827306043;5.04922258004234;17.4438728358815;21.9186224746575	48194	1200	886	2086	1000-4999
NFKBIA	2.86869	0.650985	2.51042	0.687273	3.01837	0.594271	3.33291	0.477332	1.71509	0.91537	1.69413	0.844131	1.42975	0.928973	2.81287	0.718641	rmd;ctrl	3'UTR_non-coding;3'UTR_CDS_non-coding	chr14:35871122-35871169:-;chr14:35871089-35871220:-	ENSG00000100906_11504;ENSG00000100906_28515	24.4100135626496;199.508086232822	158936	2311	1050	3361	1000-4999
FBXO33	7.05998	0.926392	2.82884	0.990632	8.63058	0.956211	3.11872	0.99391	6.37346	0.90799	2.08381	0.961528	4.94794	0.923456	3.16876	0.949248	rmd;ctrl	3'UTR;3'UTR_CDS	chr14:39868631-39868669:-;chr14:39866893-39866922:-;chr14:39868347-39868367:-;chr14:39868619-39868679:-;chr14:39868784-39868786:-	ENSG00000165355_11527;ENSG00000165355_28753;ENSG00000165355_28754;ENSG00000165355_28755;ENSG00000165355_28756	21.5367087344665;2.22130798628362;0.794052634192797;10.6082666766246;0.019438577908597	2381	56	48	104	100-999
FRMD6	8.55409	0.780484	2.94121	0.99323	9.58295	0.991501	3.91401	0.969345	14.0685	0.761956	2.32436	0.911392	7.2296	0.909513	3.81026	0.820411	rmd;ctrl	3'UTR_non-coding;3'UTR	chr14:52197134:+;chr14:52197213-52197241:+;chr14:52196337-52196363:+;chr14:52197086-52197155:+	ENSG00000139926_11566;ENSG00000139926_11567;ENSG00000139926_28860;ENSG00000139926_28861	0.0814820664145937;4.08433874320091;1.35018851254547;6.3767529972126	882	27	7	34	10-99
ZFP36L1	26.4678	0.444757	3.63729	0.796629	23.9832	0.643005	5.22542	0.822228	6.95353	0.993992	2.70345	0.905788	9.16823	0.995181	3.81677	0.787449	rmd;ctrl	3'UTR	chr14:69254755-69254966:-;chr14:69254974-69255053:-;chr14:69255313-69255389:-;chr14:69254379-69254559:-;chr14:69254574-69255508:-	ENSG00000185650_11742;ENSG00000185650_11743;ENSG00000185650_11744;ENSG00000185650_29268;ENSG00000185650_29269;ENSG00000185650_29270	46.9005275098821;14.1706390743431;41.0970162412545;53.8669721367329;357.235607325352;150.777278238048	101424	1966	1558	3524	1000-4999
FOS	-8.961	0.245252	6.61924	0.180012	-5.32185	0.283265	6.52774	0.15918	20.9913	0.0350337	3.07581	0.437829	3.31973	0.80892	10.5224	0.0763923	rmd;ctrl	3'UTR	chr14:75748742-75748873:+;chr14:75748702-75748933:+	ENSG00000170345_11790;ENSG00000170345_29378	76.2811022026921;73.1192164055374	22479	503	292	795	100-999
TNFAIP2	10.2514	0.817676	3.67063	0.947299	8.54779	0.977801	3.66929	0.984478	7.89343	0.973494	3.81267	0.967449	7.16369	0.982493	3.95288	0.942476	rmd;ctrl	3'UTR_non-coding	chr14:103603727-103603776:+;chr14:103603708-103603776:+	ENSG00000185215_12007;ENSG00000185215_29798	41.5424916961021;118.93895520922	9847	221	182	403	100-999
BCL2A1	NA	NA	NA	NA	NA	NA	5.18537	0.194695	NA	NA	NA	NA	NA	NA	NA	NA	NA	NA	NA	NA	NA	NA	NA	NA	NA	NA
FOXC2	3.53802	0.837942	3.55133	0.866745	3.42005	0.915586	3.81662	0.723304	1.87266	0.995743	2.07344	0.999939	1.8124	0.999763	3.40843	0.918999	NA	NA	NA	NA	NA	NA	NA	NA	NA	NA
MIR22HG	13.2655	0.061706	2.43946	0.898522	5.80056	0.311337	3.37861	0.628996	2.85815	0.679695	2.35586	0.90988	1.89416	0.85667	2.86607	0.658199	rmd;ctrl	non-coding	chr17:1614816-1614891:-;chr17:1614969-1614984:-;chr17:1617209-1617230:-;chr17:1614810-1614924:-;chr17:1614957-1615024:-;chr17:1617209-1617230:-	ENSG00000186594_13142;ENSG00000186594_13143;ENSG00000186594_13144;ENSG00000186594_32702;ENSG00000186594_32703;ENSG00000186594_32704	5.96705512269317;3.08806297587816;5.7762404884897;35.5018681299851;37.1339765590083;7.00682029864747	8476	123	118	241	100-999
EIF5A	50.0434	0.603074	3.55519	0.951061	34.1946	0.350354	4.83857	0.971491	41.9747	0.245633	3.20311	0.90767	522.437	0.00257273	6.94832	0.900411	NA	NA	NA	NA	NA	NA	NA	NA	NA	NA
KDM6B	14.5375	0.798378	3.15384	0.955828	9.30377	0.978175	3.78068	0.97984	4.74839	0.971222	2.64611	0.999237	10.6889	0.975506	3.78925	0.978871	rmd;ctrl	3'UTR	chr17:7756994-7757062:+;chr17:7757262-7757362:+;chr17:7757396-7757469:+;chr17:7757620-7757653:+;chr17:7757718-7757771:+;chr17:7756991-7757203:+;chr17:7757212-7757345:+;chr17:7757356-7757916:+	ENSG00000132510_13227;ENSG00000132510_13228;ENSG00000132510_13229;ENSG00000132510_13230;ENSG00000132510_13231;ENSG00000132510_32861;ENSG00000132510_32862;ENSG00000132510_32863	20.5340408156191;18.2663299219236;16.1508367193729;3.15885940155806;20.3477258573353;129.707420932232;46.1550633772871;214.921692008366	32531	587	298	885	100-999
PER1	14.6743	0.383573	3.37206	0.917641	10.6904	0.770019	3.58585	0.957004	5.4698	0.959159	2.07584	0.98809	5.88253	0.970734	4.60743	0.987564	rmd;ctrl	3'UTR	chr17:8043791-8043861:-;chr17:8044146-8044173:-;chr17:8043791-8043866:-	ENSG00000179094_13235;ENSG00000179094_13236;ENSG00000179094_32865	105.670777464173;3.19908558686276;150.748878463833	20605	556	337	893	100-999
CCL2	-98.7431	0.022464	11.4255	0.971294	24.5031	0.406263	-19.3902	0.0783151	14.954	0.543753	18.7971	0.413467	-90.2214	0.0200542	22.5636	0.182801	rmd;ctrl	3'UTR_non-coding	chr17:32584027-32584052:+;chr17:32584076-32584113:+;chr17:32584001-32584119:+	ENSG00000108691_13405;ENSG00000108691_13406;ENSG00000108691_33236	2.63401210353638;2.8518384667313;21.4284764318993	1562	38	21	59	10-99
CCL7	NA	NA	NA	NA	NA	NA	-5.41457	0.324278	NA	NA	NA	NA	NA	NA	NA	NA	NA	NA	NA	NA	NA	NA	NA	NA	NA	NA
CCL5	11.4462	0.796047	4.04931	0.885739	26.3932	0.41499	4.88722	0.993158	10.5202	0.903994	2.78171	0.489583	196.802	0.0249898	5.13643	0.912908	NA	NA	NA	NA	NA	NA	NA	NA	NA	NA
CCL3	NA	NA	NA	NA	NA	NA	NA	NA	NA	NA	NA	NA	NA	NA	NA	NA	NA	NA	NA	NA	NA	NA	NA	NA	NA	NA
CCL4	NA	NA	NA	NA	NA	NA	NA	NA	NA	NA	NA	NA	NA	NA	NA	NA	NA	NA	NA	NA	NA	NA	NA	NA	NA	NA
DUSP14	6.65875	0.872089	3.02544	0.965627	8.73656	0.947835	3.46026	0.995475	6.79849	0.906857	2.44241	0.9253	9.35772	0.950624	4.37823	0.935003	ctrl	3'UTR	chr17:35873529-35873594:+	ENSG00000161326_33272	14.99	1090	27	15	42	10-99
CSF3	NA	NA	4.15694	0.687971	NA	NA	2.79152	0.899246	NA	NA	1.87207	0.739811	NA	NA	8.55541	0.182146	NA	NA	NA	NA	NA	NA	NA	NA	NA	NA
ARL4D	3.86432	0.640021	3.08304	0.772861	5.39495	0.307663	3.73778	0.544144	1.85824	0.907766	1.9868	0.837937	1.48802	0.996029	3.88245	0.70359	rmd;ctrl	3'UTR	chr17:41478180-41478238:+;chr17:41478185-41478238:+	ENSG00000175906_13466;ENSG00000175906_33355	30.8212515860638;15.128010150061	24216	622	861	1483	1000-4999
TOB1	8.69886	0.848653	3.37838	0.958291	10.9388	0.893774	4.65681	0.933279	6.41258	0.972176	2.33897	0.946121	6.93652	0.954364	4.42057	0.781248	ctrl	3'UTR	chr17:48939585-48939921:-	ENSG00000141232_33557	210.125	187633	3913	3193	7106	5000-more
SOCS3	66.3434	0.00201822	-10.2262	0.0596443	14.3443	0.0251447	-7.88925	0.0669746	3.61873	0.288869	6.00021	0.107252	1.56963	0.856023	4.41395	0.392794	rmd;ctrl	3'UTR	chr17:76352884-76352951:-;chr17:76352879-76352959:-	ENSG00000184557_13746;ENSG00000184557_33891	63.0181365844831;76.8625209650351	24192	642	255	897	100-999
CBX4	3.03748	0.967899	2.85327	0.931683	3.618	0.98662	3.04742	0.981483	2.35792	0.975065	1.73901	0.992358	2.56604	0.980126	2.94922	0.985106	rmd;ctrl	3'UTR	chr17:77807109-77807147:-;chr17:77807288-77807357:-;chr17:77807095-77807372:-	ENSG00000141582_13769;ENSG00000141582_13770;ENSG00000141582_33929	86.7798487296077;110.300294617775;247.914822589441	83269	1740	1451	3191	1000-4999
TGIF1	2.70671	0.908282	2.79242	0.938832	2.86582	0.8968	3.21147	0.790002	1.85498	0.946337	2.22254	0.946116	1.89809	0.978154	2.96387	0.913443	rmd;ctrl	3'UTR	chr18:3458010-3458049:+;chr18:3458111-3458161:+;chr18:3458281-3458304:+;chr18:3458334-3458398:+;chr18:3458009-3458079:+;chr18:3458095-3458188:+;chr18:3458235-3458408:+	ENSG00000177426_13831;ENSG00000177426_13832;ENSG00000177426_13833;ENSG00000177426_13834;ENSG00000177426_13835;ENSG00000177426_13836;ENSG00000177426_34117;ENSG00000177426_34118;ENSG00000177426_34119;ENSG00000177426_34120	0.306348926365401;9.46947618032137;10.6837966894088;1.24183190900873;1.03556971812881;8.40567707127646;63.1070021601739;46.0341636678129;57.831703970983;39.5839779612124	47550	998	522	1520	1000-4999
PMAIP1	201.501	0.00228707	4.60332	0.839908	26.2905	0.287473	6.103	0.616943	9.42023	0.835784	3.02629	0.99077	21.13	0.739846	7.35588	0.599582	NA	NA	NA	NA	NA	NA	NA	NA	NA	NA
GADD45B	-4.54285	0.545053	6.48223	0.335662	-6.17349	0.228778	9.75052	0.0739974	16.314	0.0332707	3.21788	0.601553	4.15891	0.509256	14.7878	0.0493395	rmd;ctrl	3'UTR_non-coding	chr19:2478192-2478256:+;chr19:2478180-2478256:+	ENSG00000099860_14240;ENSG00000099860_35114	53.7220087761464;34.5066734800786	12762	295	197	492	100-999
TNFSF9	7.40646	0.939007	3.34651	0.965951	8.04248	0.988203	3.60919	0.99748	3.29671	0.969666	1.64791	0.971468	8.54948	0.849506	3.86075	0.987104	rmd;ctrl	3'UTR	chr19:6535273-6535370:+;chr19:6535247-6535377:+	ENSG00000125657_14281;ENSG00000125657_35228	210.632703868393;110.990282287299	67253	1299	427	1726	1000-4999
ICAM1	14.145	0.852825	3.86062	0.946122	15.9507	0.853441	4.80274	0.995781	9.43392	0.969318	2.64215	0.997011	73.107	0.311608	6.16151	0.877334	NA	NA	NA	NA	NA	NA	NA	NA	NA	NA
JUNB	24.0884	0.0289956	8.08297	0.234693	8.6437	0.180692	12.2963	0.0920466	2.53394	0.797674	3.09307	0.738591	1.45567	0.999207	9.0874	0.228356	rmd;ctrl	3'UTR	chr19:12904049-12904121:+;chr19:12904005-12904124:+	ENSG00000171223_14358;ENSG00000171223_35431	77.4387902741433;80.664833606116	79047	1696	1658	3354	1000-4999
IER2	5.3416	0.337724	3.84	0.550406	4.77814	0.3348	3.45411	0.541765	2.11347	0.798007	2.62837	0.603636	1.77986	0.872917	5.2127	0.376944	rmd;ctrl	3'UTR	chr19:13265051-13265079:+;chr19:13265601-13265634:+;chr19:13265047-13265092:+	ENSG00000160888_14367;ENSG00000160888_14368;ENSG00000160888_35453	22.1274576869473;11.8632524263405;21.6510603428404	14025	400	163	563	100-999
DNAJB1	3.63186	0.998525	3.11412	0.961541	4.47899	0.991267	3.01184	0.971012	2.66314	0.992927	1.60587	0.969267	2.48328	0.988373	2.98441	0.981896	NA	NA	NA	NA	NA	NA	NA	NA	NA	NA
KLF2	-68.7983	0.0579999	2.43678	0.856386	-184.246	0.18091	2.49817	0.963471	3.99837	0.782122	1.65258	0.909618	NA	NA	2.00194	0.8452	rmd;ctrl	3'UTR	chr19:16438243-16438346:+;chr19:16438177-16438346:+	ENSG00000127528_14411;ENSG00000127528_35494	172.086198844434;59.8833617531856	31976	755	654	1409	1000-4999
GDF15	-150.4	0.00521897	5.19432	0.929479	79.4585	0.105995	6.90908	0.982595	533.067	0.00160366	3.3114	0.954258	21.4593	0.706644	7.05451	0.986555	NA	NA	NA	NA	NA	NA	NA	NA	NA	NA
ZNF93	NA	NA	18.6839	0.0581694	NA	NA	NA	NA	NA	NA	NA	NA	NA	NA	-9.70068	0.282763	NA	NA	NA	NA	NA	NA	NA	NA	NA	NA
NFKBID	11.9381	0.180361	10.1414	0.137641	11.5386	0.658882	8.40013	0.683506	4.72707	0.808596	9.3638	0.651503	3.72298	0.903016	9.49984	0.171798	ctrl	3'UTR	chr19:36379426-36379457:-	ENSG00000167604_35893	2.95862	119	6	1	7	1-9
NFKBIB	209.655	0.0472645	4.14563	0.940845	16.8354	0.628537	4.05704	0.978152	28.1414	0.472759	3.5593	0.882929	-34.5089	0.612487	7.95636	0.926488	rmd;ctrl	3'UTR	chr19:39399508-39399525:+;chr19:39399496-39399524:+	ENSG00000104825_14672;ENSG00000104825_36014;ENSG00000104825_36015	0.901609891814393;0.0635850729276826;3.51075037438498	445	2	2	4	1-9
ZFP36	-2.98696	0.797177	18.4646	0.0404505	-4.20177	0.65359	22.4753	0.0193913	8.83154	0.341535	2.92169	0.597016	4.31276	0.568907	3.61628	0.531854	rmd;ctrl	3'UTR	chr19:39899806-39900047:+;chr19:39899784-39900047:+	ENSG00000128016_14683;ENSG00000128016_36028	253.450917830377;144.591479796187	45538	896	813	1709	1000-4999
SERTAD1	-31.3457	0.0279218	5.35992	0.646334	14.5909	0.0709668	8.58353	0.237147	2.10651	0.878436	2.89272	0.887757	1.57959	0.928768	8.12801	0.356522	rmd;ctrl	3'UTR;intron	chr19:40928413-40928459:-;chr19:40931707-40931718:-;chr19:40928412-40928465:-	ENSG00000197019_14691;ENSG00000197019_14692;ENSG00000197019_36052	26.5052184665252;5.17109301027697;34.6401847588715	3919	45	141	186	100-999
PVR	10.2969	0.938762	3.48973	0.982752	13.3644	0.909594	4.141	0.99677	9.45031	0.92834	3.0842	0.983081	41.336	0.401252	6.94232	0.850436	rmd;ctrl	3'UTR_CDS_intron	chr19:45161035-45161060:+;chr19:45161035-45161063:+	ENSG00000073008_14775;ENSG00000073008_36234	5.9306666200463;62.2960548595319	6235	238	41	279	100-999
BCL3	5.95995	0.869305	3.82476	0.710811	5.70915	0.998014	2.71609	0.940218	2.96426	0.993904	2.1586	0.964773	4.7462	0.9912	2.87385	0.963134	rmd;ctrl	3'UTR;3'UTR_non-coding	chr19:45263247-45263297:+;chr19:45262983-45263185:+;chr19:45263203-45263301:+	ENSG00000069399_14776;ENSG00000069399_36235;ENSG00000069399_36236;ENSG00000069399_36237	8.37986636654303;9.54877320797962;38.7598605364964;72.5936054012146	10525	295	71	366	100-999
RELB	13.4602	0.912929	3.36979	0.991861	11.1273	0.778612	3.71117	0.992623	8.39569	0.711355	2.59184	0.964583	17.913	0.68804	5.25213	0.955298	NA	NA	NA	NA	NA	NA	NA	NA	NA	NA
FOSB	-5.50265	0.963988	16.1439	0.231484	-5.44194	0.856899	29.9945	0.105294	-6.29422	0.841695	14.8675	0.493622	-6.51782	0.707859	-40.5156	0.0412208	rmd;ctrl	3'UTR	chr19:45976912-45976917:+;chr19:45977542-45977564:+;chr19:45977654-45977698:+;chr19:45978187-45978198:+;chr19:45978315-45978366:+;chr19:45977859-45977890:+	ENSG00000125740_14786;ENSG00000125740_14787;ENSG00000125740_14788;ENSG00000125740_14789;ENSG00000125740_14790;ENSG00000125740_36259	0.0445008543568864;1.01893349635364;2.24622181965718;0.114808322253277;7.1936286699849;2.15866613248528	668	10	8	18	10-99
PPP1R15A	-11.2623	0.304211	5.4093	0.491151	-15.3705	0.144936	7.4796	0.320329	5.80208	0.615777	3.13177	0.859184	7.80304	0.681157	7.71751	0.324881	rmd;ctrl	3'UTR	chr19:49379262-49379314:+;chr19:49379249-49379314:+	ENSG00000087074_14893;ENSG00000087074_36379	46.836281773127;64.382335013528	9748	163	129	292	100-999
BMP2	5.94379	0.969402	2.79088	0.97549	6.02111	0.985149	3.12486	0.98815	3.44183	0.961876	1.60095	0.96896	4.09842	0.982397	2.46431	0.978863	rmd;ctrl	5'UTR;3'UTR	chr20:6748755-6748775:+;chr20:6759770-6759848:+;chr20:6748752-6748776:+;chr20:6759765-6759957:+	ENSG00000125845_15091;ENSG00000125845_15092;ENSG00000125845_36772;ENSG00000125845_36773	2.9850749364864;493.452481151586;12.2024459943638;482.869438950876	195491	4368	992	5360	5000-more
FLRT3	3.36581	0.962857	3.71357	0.998529	4.856	0.545273	6.23386	0.771142	NA	NA	2.66121	0.898381	8.6453	0.387742	5.5193	0.918511	rmd;ctrl	3'UTR	chr20:14304919-14304951:-;chr20:14305899-14306056:-;chr20:14304915-14304947:-	ENSG00000125848_15132;ENSG00000125848_15133;ENSG00000125848_37035	41.571144457359;26.96195427612;9.54042595050456	4111	72	18	90	10-99
ID1	2.47961	0.761447	2.04721	0.861	2.87638	0.629213	2.26359	0.702633	1.92528	0.835902	1.54704	0.841139	1.66682	0.928426	2.69843	0.735683	NA	NA	NA	NA	NA	NA	NA	NA	NA	NA
SDC4	13.7059	0.878829	3.36681	0.972365	22.6924	0.929923	4.45449	0.983682	14.0664	0.939071	2.67589	0.928241	5.53493	0.984236	3.73162	0.87861	rmd;ctrl	3'UTR	chr20:43953929-43953976:-;chr20:43954724-43954814:-;chr20:43955295-43955333:-;chr20:43953931-43953984:-	ENSG00000124145_15236;ENSG00000124145_15237;ENSG00000124145_15238;ENSG00000124145_37310	1000;28.5896182364999;41.2958310503268;349.795512353236	311816	6307	2512	8819	5000-more
CEBPB	4.26568	0.713823	3.0327	0.923539	4.10025	0.877171	3.74059	0.83141	2.03796	0.983704	1.88394	0.995266	1.89777	0.991565	3.00634	0.961192	NA	NA	NA	NA	NA	NA	NA	NA	NA	NA
ADAMTS1	5.19893	0.714357	4.32981	0.86855	6.18015	0.931002	7.78972	0.808691	3.30448	0.995988	2.44835	0.98174	3.7033	0.95569	5.53595	0.886398	rmd;ctrl	3'UTR_non-coding	chr21:28208631-28208688:-;chr21:28208702-28208790:-;chr21:28208832-28208849:-;chr21:28209077-28209096:-;chr21:28208607-28208853:-;chr21:28209571-28209593:-	ENSG00000154734_15436;ENSG00000154734_15437;ENSG00000154734_15438;ENSG00000154734_15439;ENSG00000154734_37999;ENSG00000154734_38000	15.4432778877191;29.8302530486024;0.92903886971001;0.569190934889654;144.176463792058;2.29840500537218	12187	316	182	498	100-999
RCAN1	7.60903	0.787901	3.0437	0.987788	9.70784	0.850186	4.60324	0.972681	10.6058	0.984319	3.06065	0.879293	6.41356	0.901556	4.22177	0.931389	rmd;ctrl	3'UTR_non-coding_intron	chr21:35888800-35888814:-;chr21:35888801-35888826:-	ENSG00000159200_15494;ENSG00000159200_38063	1.46892002418752;5.04174943169598	529	8	7	15	10-99
ETS2	4.39928	0.995404	3.14918	0.944608	5.061	0.969961	3.63126	0.895183	3.21347	0.997026	2.29101	0.984058	4.07778	0.998306	4.01975	0.927686	rmd;ctrl	3'UTR	chr21:40195605-40195634:+;chr21:40195621-40195645:+	ENSG00000157557_15534;ENSG00000157557_38134;ENSG00000157557_38135	5.72198945412177;0.280162379316453;1.33005263023964	1261	37	28	65	10-99
SIK1	3.70897	0.967288	2.39726	0.996485	5.02397	0.956512	3.15403	0.886024	2.08312	0.998259	1.61877	0.939517	4.56891	0.949542	3.04189	0.982312	rmd;ctrl	3'UTR;3'UTR_CDS	chr21:44834504-44834534:-;chr21:44834610-44834618:-;chr21:44834677-44834681:-;chr21:44834503-44834537:-;chr21:44834589-44834633:-;chr21:44836617-44836661:-	ENSG00000142178_15555;ENSG00000142178_15556;ENSG00000142178_15557;ENSG00000142178_15558;ENSG00000142178_38170;ENSG00000142178_38171;ENSG00000142178_38172	4.52012798363726;9.32702543373613;0.966160062289877;0.534100967845399;14.8074516799351;17.9293214985203;25.8699146156622	92732	1958	2493	4451	1000-4999
ICOSLG	3.51018	0.932206	2.69615	0.742297	4.8306	0.92551	2.52694	0.890712	2.46333	0.9611	2.51151	0.953836	2.2024	0.995376	4.58678	0.678572	ctrl	3'UTR;3'UTR_intron	chr21:45642886-45642924:-;chr21:45644557-45644575:-	ENSG00000160223_38194;ENSG00000160223_38195	4.34738559335651;0.349551301340604	255	6	2	8	1-9
LIF	4.88237	0.663065	5.04086	0.48656	4.28257	0.958577	3.40164	0.962807	2.48364	0.933194	2.53206	0.956001	2.97691	0.939582	10.5891	0.068837	ctrl	3'UTR	chr22:30636438-30636581:-	ENSG00000128342_38501	33.7361	1878	41	17	58	10-99
MAFF	-4.9169	0.605824	11.2146	0.262677	-25.5772	0.143702	19.8698	0.110277	14.5809	0.587142	5.3006	0.832001	30.8223	0.330094	-50.7194	0.0304994	rmd;ctrl	3'UTR	chr22:38612480-38612485:+;chr22:38612062-38612079:+;chr22:38612456-38612513:+	ENSG00000185022_15728;ENSG00000185022_38653;ENSG00000185022_38654	0.0918183461762643;0.854644649684553;12.6848316496513	1011	16	20	36	10-99
ATF4	23.2303	0.55558	4.97675	0.972313	19.9869	0.978931	4.93919	0.977638	10.9916	0.997183	2.69776	0.982735	21.7347	0.788959	8.2254	0.842841	NA	NA	NA	NA	NA	NA	NA	NA	NA	NA
