# Supplementary material for: Control of immediate early gene expression by CPEB4-repressor complex-mediated mRNA degradation
Source: Genome Biol. 2022 Sep 12;23:193. doi: 10.1186/s13059-022-02760-5 (PMC9465963; doi:10.1186/s13059-022-02760-5)
Supplement: Supplementary file 12 — Additional file 12. Excel spreadsheet listing DNA oligonucleotides used in this study. [file 13059_2022_2760_MOESM12_ESM.xlsx]

## Sheet: Tabelle1
Additional file 12: DNA oligonucleotides used in this study
Number (description)	5'-3' sequence
G2899 (BTG2, fwd)	ACATGAGCCACGGGAAGGGAA
G2900 (BTG2, rev)	CGGGAAACCAGTGGTGTTTGTAGT
G2916 (GAPDH, fwd)	TGCACCACCAACTGCTTAGC
G2917 (GAPDH, rev)	GAGGGGCCATCCACAGTCTTC
G2981 (IER3, fwd)	GTCCTGAGATCTTCACCTTC
G2982 (IER3, rev)	TTCGGTTCCTCGACTGGCA
G3298 (18S rRNA, fwd)	GTTGGTGGAGCGATTTGTCTG
G3299 (18S rRNA, rev)	AGGGCAGGGACTTAATCAACG
G3886 (CPEB1, fwd)	AGAGCAGCACACACTCGGTA
G3887 (CPEB1, rev)	CACCAAGTCAGACCCAAGG
G3888 (CPEB2, fwd)	GGAGGTGTTCCTAGGCCATT
G3889 (CPEB2, rev)	GATCTGTATCAATTCCTGCATAACA
G3890 (CPEB3, fwd)	TGCAGCTTCAGCACAATGA
G3891 (CPEB3, rev)	GGCAAACTTCCCACCACA
G3892 (CPEB4, fwd)	ACAGTGACTTTGTGATGGATGG
G5890 (CPEB4 pre-mRNA, rev)	TTGCGCTATAGGGTAGAGAGT
G3893 (CPEB4, rev)	TTATCATCGCAAGCTCCACA
G5095 (KLF4, fwd)	GGGAGAAGACACTGCGTCA
G5096 (KLF4, rev)	GGAAGCACTGGGGGAAGT
G5101 (RHOB, fwd)	ACAGCTTCAGCACAGCCTCT
G5102 (RHOB, rev)	CGCTTATGGCAAAAACAACC
G5309 (RNF187, fwd)	GAAGAAGCATCGCAACCTG
G5310 (RNF187, rev)	ACTTCCCATGGAGATGAGGAT
G5311 (DDX24, fwd)	GCTGTGGCCAGGTTTACAG
G5312 (DDX24, rev)	CAACCACAATCTCAGGACGA
G5349 (JUNB, fwd)	CATCAAAGTGGAGCGCAAG
G5350 (JUNB, rev)	TTGAGCGTCTTCACCTTGTC
G5351 (FOS, fwd)	CTGGCGTTGTGAAGACCAT
G5352 (FOS, rev)	CCTTTTCTCTTCTTCTTCTGGAGAT
G5353 (EGR1, fwd)	AGCCCTACGAGCACCTGAC
G5354 (EGR1, rev)	GGGCAGTCGAGTGGTTTG
G5385 (USP42, fwd)	ATGCCTGCTCCTTTGCTG
G5386 (USP42, rev)	CTGCTCCAGGTGCACTCA
G5387 (KIAA0232, fwd)	TGCTGTCCAGTGTCTTCGAT
G5388 (KIAA0232, rev)	TCTCTTCTTGCTTACTCTGAAGGTC
G5395 (NFKBIE, fwd)	GTCCACCTGGCAGTGATTC
G5396 (NFKBIE, rev)	AGCCAGATGGAGTGCTGTCT
G3674	ATATAGATCTATGCAGCTTGAAATCCAA
G3675	ATATCTCGAGTTAGTTAGCCATAACAGG
G3909	CGATAGCTCTCTGCTTATTAATGCAAGGACATATGGGCGAAGGAGAGGTCAGTCTTCACTGTTTCC
G3910	GCTATCGAGAGACGAATAATTACGTTCCTGTATACCCGCTTCCTCTCCAGTCAGAAGTGACAAAGG
G3911	GGTCAGTCTTCACTGTTTCC
G3912	TTAATAAGCAGAGAGCTATCG
G3998	ATATAAGCTTATGGACGAGAAGACCACCGG
G4018	ATATGATATCAGGCTCGCGTTGCCCCTGGG
G4019	ATATGATATCATGGGGGATTACGGGTTTGGA
G4020	ATATCTCGAGTCAGTTCCAGCGGAATGAAATATGC
G4230	GATATCCATCACACTGGCGGCC
G4231	TCAAGGCTCGCGTTGCCCCTG
G4257	TCCGGATCCGAATTCTGCAG
G4258	TACCAGCGTAATCTGGAACATC
G4339	ATATGATATCATGGCGTTCCCGCTGGA
G4340	ATATCTCGAGCTAGCTGGAATCTCGGTTCTTCTGG
G4467	TTGTGCCGCTGGGCCGTGCCATGGGGGATTACGGGTTTG
G4468	AATAGGGCCCTCTAGATGCATGCTCAGTTCCAGCGGAATGAAATAT
G4471	TTGTGCCGCTGGGCCGTGCCATGGCGTTCCCGCTGGAA
G4472	AATAGGGCCCTCTAGATGCATGCCTAGCTGGAATCTCGGTTCTTCT
G4658	CACCGTAAATGGGGGATTACGGGTT
G4659	AAACAACCCGTAATCCCCCATTTAC
G4660	CACCGGATAATAAATGGGGGATTAC
G4661	AAACGTAATCCCCCATTTATTATCC
G5969	TTGTGCCGCTGGGCCGTGCCATGAATTTACCTCAACAGCAG
G5970	AATAGGGCCCTCTAGATGCATGCTTAGTTCCAGCGGAAGTG
G5997	ATATCTCGAGCATGAATTTACCTCAACAGCAG
G5998	ATATTCTAGATTAGTTCCAGCGGAAGTG
