# Supplementary material for: Control of immediate early gene expression by CPEB4-repressor complex-mediated mRNA degradation
Source: Genome Biol. 2022 Sep 12;23:193. doi: 10.1186/s13059-022-02760-5 (PMC9465963; doi:10.1186/s13059-022-02760-5)
Supplement: Supplementary file 13 — Additional file 13. Excel spreadsheet containing source data and uncropped western / northern blots of Figs. 1B-E, 2A-C, 2E-F, 3A-C, 3E-G, 4A-F, 5A-F, 5H, 6A-B, 6D, 7A-F, S1A-C, S2A-C, S3B-D, S4, S5A-F, S6A-B, S8A-C, S10A-B, S11B-C, S12A-E, S13A-B. [file 13059_2022_2760_MOESM13_ESM.xlsx]

## Sheet: Fig. 1B
Additional file 13: Source data and uncropped western / northern blots
Gene name(s)	Protein IDs	Majority protein IDs	Mol weight kDa	LFQ intensity mean control	LFQ intensity mean RMD	LFQ intensity mean control (log10)	LFQ intensity mean RMD (log10)
CCDC55;NSRP1	A0A024QZ33;Q9H0G5;K7ERM9	A0A024QZ33;Q9H0G5	60.441	70570	63405	4.84862	4.80212
PDCD6	A0A024QZ42;O75340-2;O75340;H0Y9X3;A0A087WZ38	A0A024QZ42;O75340-2;O75340	14.45	0	383015	n.d.	5.58322
CDK1;CDC2	A0A087WZZ9;A0A024QZP7;P06493;E5RIU6;P06493-2;K7ELV5;E7ESI2;G3V5T9;P24941-2;P24941;Q00526;G3V317	A0A087WZZ9;A0A024QZP7;P06493;E5RIU6;P06493-2	25.836	0	241860	n.d.	5.38356
HDLBP	A0A024R4E5;C9JIZ1;C9J5E5;C9JZI8;C9JHZ8;C9JES8;C9JHS7;C9JT62;C9JK79;C9JBS3;C9JEJ8;A0A0U1RVI6;C9JHN6	A0A024R4E5	141.44	128015000	99719500	8.10726	7.99878
MYO18B	A0A075B6F5;F5GXR6;Q8IUG5-2;Q8IUG5	A0A075B6F5;F5GXR6;Q8IUG5-2;Q8IUG5	285.21	78395	0	4.89429	n.d.
DMD	A0A087WV90;E9PDN5;A0A087WTU7;A0A075B6G3;P11532-3;P11532-2;P11532-4;P11532	A0A087WV90;E9PDN5;A0A087WTU7;A0A075B6G3;P11532-3;P11532-2;P11532-4;P11532	426.09	0	14373500	n.d.	7.15756
NBPF14;NBPF8;NBPF19;NBPF9;NBPF10;NBPF26;NBPF15;NBPF11;NBPF12;NBPF20	A0A087WTW4;A0A075B7A3;A0A075B6G5;A0A087WYQ9;A0A075B757;A0A087WZE1;A0A075B761;A0A087WVC7;A0A087WZJ2;A0A087WVU4;A0A075B762;A0A087WUL8;A0A087WVA0;H7BY70;Q6P3W6-2;Q6P3W6;A0A087WZB6;A0A087WUH2;A0A075B7F9;A0A087WW47;A0A087WY26;A0A087WWQ1;A0A087WY62;Q8N660;Q3BBV2;B4DH59;Q5TI25;A0A087X288;A0A087WVE3;A0A087WT85;A0A087WTH4;A0A087WVG8;A0A087WZN7;A0A087WYI5;A0A087WVG0;A0A075B764;A0A087WY24;A0A087WUF1;Q86T75;…	A0A087WTW4;A0A075B7A3;A0A075B6G5;A0A087WYQ9;A0A075B757;A0A087WZE1;A0A075B761;A0A087WVC7;A0A087WZJ2;A0A087WVU4;A0A075B762;A0A087WUL8;A0A087WVA0;H7BY70;Q6P3W6-2;Q6P3W6;A0A087WZB6;A0A087WUH2;A0A075B7F9;A0A087WW47;A0A087WY26;A0A087WWQ1;A0A087WY62;Q8N660;Q3BBV2;B4DH59;Q5TI25;A0A087X288;A0A087WVE3;A0A087WT85;A0A087WTH4;A0A087WVG8;A0A087WZN7;A0A087WYI5;A0A087WVG0;A0A075B764;A0A087WY24;A0A087WUF1;Q86T75;…	106.09	147405	233290	5.16851	5.3679
SRGAP2	A0A075B743	A0A075B743	13.983	0	70335	n.d.	4.84717
GPX4	K7ERP4;K7EKX7;R4GNE4;K7ENB4;A0A087X2I2;A0A087WT12;K7EJ20;P36969-2;P36969;A0A087X247;A0A0A0MTT1	K7ERP4;K7EKX7;R4GNE4;K7ENB4;A0A087X2I2;A0A087WT12;K7EJ20;P36969-2;P36969;A0A087X247;A0A0A0MTT1	17.629	0	248300	n.d.	5.39498
DCAF13	A0A087WT20;Q9NV06;A0A087X1F8;B3KME9;E5RHM4	A0A087WT20;Q9NV06;A0A087X1F8;B3KME9	67.55	524750	0	5.71995	n.d.
PLCB1	A0A0D9SF51;A0A0D9SG17;A0A087WW73;A0A087WT80;Q9NQ66-2;Q9NQ66	A0A0D9SF51;A0A0D9SG17;A0A087WW73;A0A087WT80;Q9NQ66-2;Q9NQ66	109.06	0	504450	n.d.	5.70282
C11orf54	E9PR95;E9PSC3;E9PLC5;E9PLB3;E9PIP1;E9PPB5;E9PQS1;A0A087WT99;Q9H0W9-3;Q9H0W9-2;Q9H0W9	E9PR95;E9PSC3;E9PLC5;E9PLB3;E9PIP1;E9PPB5;E9PQS1;A0A087WT99;Q9H0W9-3;Q9H0W9-2;Q9H0W9	8.3517	0	271030	n.d.	5.43302
ITIH2	Q5T987;Q5T985;A0A087WTE1;P19823	Q5T987;Q5T985;A0A087WTE1;P19823	26.821	0	31446	n.d.	4.49757
UHRF1	A0A087WTW0;A0A087WVR3;Q96T88;Q96T88-2;A0A087WWG9	A0A087WTW0;A0A087WVR3;Q96T88;Q96T88-2;A0A087WWG9	96.619	722155	0	5.85863	n.d.
MAGT1	A0A087WU53;Q9H0U3;Q9H0U3-2	A0A087WU53;Q9H0U3;Q9H0U3-2	41.531	165490	0	5.21877	n.d.
ZNF787	A0A087WUD1;Q6DD87	A0A087WUD1;Q6DD87	40.428	181095	0	5.25791	n.d.
RBMX2	A0A087WUI1;Q9Y388;Q5JY83	A0A087WUI1;Q9Y388	31.576	555450	0	5.74464	n.d.
PEG10	A0A087WXK2;A0A087WUL4;A0A087WX23;Q86TG7;A0A087WZG9;B4DSP0;Q86TG7-2;A0A087WYS2	A0A087WXK2;A0A087WUL4;A0A087WX23;Q86TG7;A0A087WZG9;B4DSP0;Q86TG7-2	80.101	5856500	12953800	6.76764	7.1124
SLIRP	A0A087WUN7;H0YJ40;G3V4X6;G3V2S9;Q9GZT3-2;Q9GZT3;H0YJW7;H0YJI1	A0A087WUN7;H0YJ40;G3V4X6;G3V2S9;Q9GZT3-2;Q9GZT3;H0YJW7	10.353	1053050	0	6.02245	n.d.
EIF5B	A0A087WUT6;O60841	A0A087WUT6;O60841	138.68	47949000	46337500	7.68078	7.66593
ZFP36L2	A0A087WUU9;P47974	A0A087WUU9;P47974	51.047	22354	0	4.34936	n.d.
EI24	A0A087WV44	A0A087WV44	4.8043	0	335490	n.d.	5.52568
IGHG1	A0A0A0MS07;A0A0A0MS08;A0A087X1C7;A0A0G2JNK4;A0A087WV47;A0A087X079;A0A087WYC5;P01857	A0A0A0MS07;A0A0A0MS08;A0A087X1C7;A0A0G2JNK4;A0A087WV47;A0A087X079;A0A087WYC5;P01857	31.983	0	257870	n.d.	5.4114
MKI67	A0A087WV66;P46013-2;P46013	A0A087WV66;P46013-2;P46013	358.62	1936650	0	6.28705	n.d.
MTHFD1L	A0A087WVM4;B7ZM99;Q6UB35;H0Y327;Q4VXM0;Q4VXV2;Q5JYA8;Q5JYA3;Q6UB35-2	A0A087WVM4;B7ZM99;Q6UB35	99.31	208315	85875	5.31872	4.93387
POLR2A	A0A0C4DGZ0;A0A087WWE2;P24928;P24928-2	A0A0C4DGZ0;A0A087WWE2;P24928	217.2	4235050	5360850	6.62686	6.72923
RBM15	A0A087WWP4;Q96T37-4;Q96T37-2;Q96T37-3;Q96T37	A0A087WWP4;Q96T37-4;Q96T37-2;Q96T37-3;Q96T37	102.13	6088800	8733550	6.78453	6.94119
ADD3	A0A087WX08;Q9UEY8-2;Q9UEY8	A0A087WX08;Q9UEY8-2;Q9UEY8	75.375	0	17538000	n.d.	7.24398
CLK4	B7ZL31;A0A087WX74;Q9HAZ1;E7ES88	B7ZL31;A0A087WX74;Q9HAZ1	44.753	153910	0	5.18727	n.d.
LAMA2	A0A087WYF1;A0A087WX80;P24043	A0A087WYF1;A0A087WX80;P24043	343.41	469230	0	5.67139	n.d.
TNNI2	A0A087WXS0;P48788-2;P48788	A0A087WXS0;P48788-2;P48788	21.321	477155	0	5.67866	n.d.
YTHDF2	A0A087WXZ3;Q9Y5A9;Q9Y5A9-2;S4R3J8;S4R3V3	A0A087WXZ3;Q9Y5A9;Q9Y5A9-2	61.163	7291150	3445250	6.8628	6.53722
NUMA1	A0A087WY61;Q14980-2;Q14980;Q14980-4;Q14980-3;F5H6Y5;F5H4J1;H0YFY6;Q14980-5	A0A087WY61;Q14980-2;Q14980;Q14980-4;Q14980-3;F5H6Y5;F5H4J1	236.16	0	198155	n.d.	5.29701
UGP2	C9J3M0;F2Z3P4;C9J6Q0;F8WC70;F2Z3H1;C9JTZ5;C9JUW1;C9JWG0;C9JVG3;C9JQU9;C9JNZ1;A0A087WYS1;E7EUC7;Q16851-2;Q16851	C9J3M0;F2Z3P4;C9J6Q0;F8WC70;F2Z3H1;C9JTZ5;C9JUW1;C9JWG0;C9JVG3;C9JQU9;C9JNZ1;A0A087WYS1;E7EUC7;Q16851-2;Q16851	4.3668	0	47357	n.d.	4.67538
PTGES3	A0A087WYT3;Q15185-3;Q15185-4;Q15185;Q15185-2	A0A087WYT3;Q15185-3;Q15185-4;Q15185;Q15185-2	19.155	0	177330	n.d.	5.24878
NKTR	A0A087WYW3;P30414	A0A087WYW3;P30414	131.82	245030	0	5.38922	n.d.
PKP1	A0A087WYY6;Q13835-2;Q13835	A0A087WYY6;Q13835-2;Q13835	80.532	1348650	1407000	6.1299	6.14829
RAVER1	A0A087WZ13;E9PAU2;Q8IY67-2;Q8IY67;K7EKR9;Q8IY67-3;K7EQG2	A0A087WZ13;E9PAU2;Q8IY67-2;Q8IY67	77.843	13953500	17436000	7.14468	7.24145
RXRG	A0A087WZ88;P48443	A0A087WZ88;P48443	38.608	0	66765	n.d.	4.82455
SYCP1	Q5VXJ5;A0A087WZC3;Q15431	Q5VXJ5;A0A087WZC3;Q15431	93.115	779850	357500	5.89201	5.55328
KRR1	A0A087WZC7;Q13601-2;Q13601	A0A087WZC7;Q13601-2;Q13601	33.282	376965	358310	5.5763	5.55426
SPTA1	A0A087WZE4;P02549-2;P02549	A0A087WZE4;P02549-2;P02549	281.11	0	1002850	n.d.	6.00124
IGKV3-11;IGKC;IGKV1-8	A0A087WZW8;A0A087X1V9;P01834;A0A075B6H6;A0A0U1RRF4;A0A087WWV8	A0A087WZW8;A0A087X1V9;P01834;A0A075B6H6;A0A0U1RRF4;A0A087WWV8	12.996	775710	0	5.8897	n.d.
RBM26	A0A087X0H9;Q5T8P6-4	A0A087X0H9;Q5T8P6-4	113.79	17310500	18260500	7.23831	7.26151
YTHDF3	A0A087X0Q1;Q7Z739;A0A024R7W5;A0A087WY31;A0A087X0C3;S4R373	A0A087X0Q1;Q7Z739;A0A024R7W5;A0A087WY31	63.674	12294000	8546050	7.08969	6.93177
OTUD6B	A0A087X0W9;Q8N6M0;A0A0C4DH76;Q8N6M0-2	A0A087X0W9;Q8N6M0;A0A0C4DH76;Q8N6M0-2	37.325	173020	0	5.2381	n.d.
CEBPZ	A0A087X1N2;Q03701;C9J9W7	A0A087X1N2;Q03701	114.16	298460	0	5.47489	n.d.
NEB	A0A087X1N7;P20929-4;P20929;P20929-3;P20929-2	A0A087X1N7;P20929-4;P20929;P20929-3;P20929-2	990.84	78260	0	4.89354	n.d.
EEF1D	E9PMW7;E9PIZ1;E9PPR1;E9PL12;E9PQ49;E9PI39;H0YCK7;E9PK01;A0A087X1X7;E9PRY8;P29692;P29692-2;E9PN91;E9PL71;P29692-3	E9PMW7;E9PIZ1;E9PPR1;E9PL12;E9PQ49;E9PI39;H0YCK7;E9PK01;A0A087X1X7;E9PRY8;P29692;P29692-2;E9PN91;E9PL71;P29692-3	14.18	491350	0	5.69139	n.d.
MRPL45	A0A087X2D5;Q9BRJ2;A0A0G2JMS5;A0A087WU62	A0A087X2D5;Q9BRJ2;A0A0G2JMS5;A0A087WU62	35.29	36071500	26810500	7.55716	7.4283
C9orf78	A0A087X2F5;Q9NZ63	A0A087X2F5;Q9NZ63	20.206	0	189055	n.d.	5.27659
MBNL1	C9JP00;A0A0A0MQX8;Q9NR56;Q9NR56-7;Q9NR56-6;Q9NR56-2;Q9NR56-5;Q9NR56-3;Q9NR56-4;H7C4T5;Q86VM6;C9JCX1;H7C4Y1;C9J4T8	C9JP00;A0A0A0MQX8;Q9NR56;Q9NR56-7;Q9NR56-6;Q9NR56-2;Q9NR56-5;Q9NR56-3;Q9NR56-4;H7C4T5;Q86VM6	37.898	18898000	21152500	7.27642	7.32536
RBM10	A0A0A0MR66;P98175-2;P98175	A0A0A0MR66;P98175-2;P98175	110.36	6973100	9962700	6.84343	6.99838
ELAVL2;ELAVL4	A0A0A0MRX1;Q12926;Q12926-2;B1APY9;B1APY8;A0A0R4J2E6;P26378-4;P26378-2;P26378-5;P26378;P26378-3;C9JB16	A0A0A0MRX1;Q12926;Q12926-2;B1APY9;B1APY8;A0A0R4J2E6;P26378-4;P26378-2;P26378-5;P26378;P26378-3	42.632	18130000	18019000	7.2584	7.25573
EIF4G3	A0A0A0MSA7;A0A0U1RQK7;O43432-4;O43432;O43432-3	A0A0A0MSA7;A0A0U1RQK7;O43432-4;O43432;O43432-3	180.5	151930	0	5.18164	n.d.
HADH	E9PF18;A0A0A0MSE2;Q16836;Q16836-3;Q16836-2	E9PF18;A0A0A0MSE2;Q16836;Q16836-3;Q16836-2	35.236	0	117140	n.d.	5.06871
FHL2	J3KNW4;A0A0A0MSG2;Q14192	J3KNW4;A0A0A0MSG2;Q14192	44.205	3618750	2371300	6.55856	6.37499
PRDX1	A0A0A0MSI0;Q06830;A0A0A0MRQ5;H7C3T4;Q13162	A0A0A0MSI0;Q06830;A0A0A0MRQ5	18.976	3144550	6047350	6.49756	6.78157
TANC1	A0A0A0MSM4;Q9C0D5-2;Q9C0D5	A0A0A0MSM4;Q9C0D5-2;Q9C0D5	50.847	0	106270	n.d.	5.02641
NELFE	A0A0G2JI50;E9PD43;A0A0A0MT02;A0A0A0MSN9;P18615;P18615-3	A0A0G2JI50;E9PD43;A0A0A0MT02;A0A0A0MSN9;P18615;P18615-3	27.628	0	47847.5	n.d.	4.67986
WDR36	A0A0A0MTB8;Q8NI36	A0A0A0MTB8;Q8NI36	99.365	302285	76185	5.48042	4.88187
RNF213	A0A0A0MTR7;A0A0A0MTC1;Q63HN8;Q63HN8-4;Q63HN8-5	A0A0A0MTR7;A0A0A0MTC1;Q63HN8;Q63HN8-4	591.4	398710	0	5.60066	n.d.
STAU2	E9PH62;A0A0A0MTC5;Q9NUL3-2;Q9NUL3;A0A0A0MTC4;Q9NUL3-6	E9PH62;A0A0A0MTC5;Q9NUL3-2;Q9NUL3;A0A0A0MTC4;Q9NUL3-6	58.97	3332500	2627050	6.52277	6.41947
LMO7	E9PMS6;A0A0A0MTE2;E9PMT2;F8WD26;J3KP06;Q8WWI1-3;Q8WWI1-5;Q8WWI1-4;Q8WWI1-2;Q8WWI1	E9PMS6;A0A0A0MTE2;E9PMT2;F8WD26;J3KP06;Q8WWI1-3;Q8WWI1-5;Q8WWI1-4;Q8WWI1-2;Q8WWI1	145.42	28765.5	0	4.45887	n.d.
ROR1	A0A0A0MTJ5;Q01973	A0A0A0MTJ5;Q01973	98.363	0	194475	n.d.	5.28886
ZFP91-CNTF;ZFP91	A0A0A6YYC7;Q96JP5-2;Q96JP5	A0A0A6YYC7;Q96JP5-2;Q96JP5	59.57	0	32703	n.d.	4.51459
PPAN-P2RY11;PPAN	A0A0A6YYI3;A0A0B4J1V8;Q9NQ55-2;Q9NQ55;Q9NQ55-3;A8MV53;C9J3W3;H7C446;C9JHF7	A0A0A6YYI3;A0A0B4J1V8;Q9NQ55-2;Q9NQ55;Q9NQ55-3;A8MV53;C9J3W3	58.199	264615	0	5.42261	n.d.
HPD	A0A0B4J1R4;P32754-2;P32754	A0A0B4J1R4;P32754-2;P32754	44.964	217890	178900	5.33824	5.25261
TKT	A0A0B4J1R6;P29401;P29401-2	A0A0B4J1R6;P29401;P29401-2	49.91	628320	524865	5.79818	5.72005
C11orf98	A0A0B4J220;E9PLD3;E9PRG8	A0A0B4J220;E9PLD3;E9PRG8	14.234	975755	1195345	5.98934	6.07749
LYZ	F8VV32;A0A0B4J259;P61626	F8VV32;A0A0B4J259;P61626	11.488	981450	2007350	5.99187	6.30262
TPT1	Q5W0H4;A0A0B4J2C3;P13693;J3KPG2;E9PJF7	Q5W0H4;A0A0B4J2C3;P13693;J3KPG2;E9PJF7	21.525	0	658700	n.d.	5.81869
ZCCHC11	A0A0C4DFM7;Q5TAX3;E9PKY2;E9PKX1;Q5TAX3-2;H0YDJ1;H0YEE8	A0A0C4DFM7;Q5TAX3;E9PKY2;E9PKX1	185.25	677895	883975	5.83116	5.94644
RORA;RORB	A0A0C4DG53;A0A0C4DFP5;Q92753-1;P35398-4;Q92753;P35398;P35398-3;P35398-1	A0A0C4DG53;A0A0C4DFP5;Q92753-1;P35398-4;Q92753;P35398;P35398-3;P35398-1	53.54	0	5358500	n.d.	6.72904
SOD2	A0A0C4DFU2;P04179-4;P04179;F5H3C5;A0A0C4DG56;A0A0C4DFU1;F5H4R2;F5GYZ5;P04179-3;P04179-2;G8JLJ2	A0A0C4DFU2;P04179-4;P04179;F5H3C5;A0A0C4DG56;A0A0C4DFU1;F5H4R2;F5GYZ5;P04179-3;P04179-2	24.75	0	170550	n.d.	5.23185
WDR76	A0A0C4DFX7;Q9H967	A0A0C4DFX7;Q9H967	62.553	697800	0	5.84373	n.d.
RPSA	C9J9K3;A0A0C4DG17;P08865;F8WD59	C9J9K3;A0A0C4DG17;P08865;F8WD59	29.505	13100500	7387450	7.11729	6.86849
SYNE1	E7ENN3;A0A0C4DG40;Q8NF91-8;Q8NF91-2;Q8NF91-4;Q8NF91;F5GZ83;F5H6R8	E7ENN3;A0A0C4DG40;Q8NF91-8;Q8NF91-2;Q8NF91-4;Q8NF91	964.83	3055650	0	6.4851	n.d.
DDX46	A0A0C4DG89;Q7L014;D6RJA6;H0Y9U3	A0A0C4DG89;Q7L014	117.46	2494600	3127000	6.397	6.49513
LAMB4	A0A0C4DG90;A4D0S4-3;A4D0S4	A0A0C4DG90;A4D0S4-3;A4D0S4	82.772	0	437795	n.d.	5.64127
CAST	E9PDE4;E7ES10;E7EVY3;B7Z574;A0A0C4DGB5;P20810-4;P20810-8;P20810;P20810-9;P20810-10;P20810-7;P20810-6;E7EQ12;H0Y7F0;H0Y9H6;E9PCH5;P20810-3;P20810-2;P20810-5;D6RAA8;D6RC54;H0YA91;F8W7E0;A0A0A0MR45;E7EQA0;H0YD33	E9PDE4;E7ES10;E7EVY3;B7Z574;A0A0C4DGB5;P20810-4;P20810-8;P20810;P20810-9;P20810-10;P20810-7;P20810-6;E7EQ12;H0Y7F0;H0Y9H6;E9PCH5;P20810-3;P20810-2;P20810-5	69.007	0	26560.5	n.d.	4.42424
CHD4;CHD5	F5GWX5;A0A0C4DGG9;Q14839;Q14839-2;K7EMY3;Q8TDI0;F2Z2R5	F5GWX5;A0A0C4DGG9;Q14839;Q14839-2;K7EMY3;Q8TDI0	217.1	286400	0	5.45697	n.d.
SYNE2	A0A0C4DGK3;Q8WXH0-7;Q8WXH0;Q8WXH0-2;G3V5X4;A0A0A0MRE3;G3V5N1;G3V3D4;G3V4T3	A0A0C4DGK3;Q8WXH0-7;Q8WXH0;Q8WXH0-2;G3V5X4;A0A0A0MRE3	408.72	98595	0	4.99385	n.d.
ZG16B	A0A0C4DGN4;Q96DA0;I3L1H9;I3L3X0	A0A0C4DGN4;Q96DA0;I3L1H9;I3L3X0	19.6	0	308355	n.d.	5.48905
ZC3H8	A0A0C4DGZ1;Q8N5P1	A0A0C4DGZ1;Q8N5P1	34.315	316130	0	5.49987	n.d.
EPB41L1	Q4VXN1;Q4VXN0;A0A0D9SG07;A0A0C4DH22;Q9H4G0-4;Q9H4G0-3;Q9H4G0-2;Q9H4G0	Q4VXN1;Q4VXN0;A0A0D9SG07;A0A0C4DH22;Q9H4G0-4;Q9H4G0-3;Q9H4G0-2;Q9H4G0	22.96	0	78495	n.d.	4.89484
C6orf203	A0A0D9SEI0;Q9P0P8	A0A0D9SEI0;Q9P0P8	28.457	1219735	3330450	6.08627	6.5225
CDK11A;CDK11B;CDC2L1	Q5QPR4;J3QR29;A0A0D9SEI3;Q5QPR3;B7ZVY7;A0A0D9SER5;A0A0D9SEN2;J3QR44;Q9UQ88-5;Q9UQ88-10;P21127-12;P21127-4;P21127-5;Q9UQ88-9;P21127-10;P21127-6;P21127-9;Q9UQ88-4;P21127-8;Q9UQ88-3;Q9UQ88-2;P21127-3;P21127-2;Q9UQ88;P21127	Q5QPR4;J3QR29;A0A0D9SEI3;Q5QPR3;B7ZVY7;A0A0D9SER5;A0A0D9SEN2;J3QR44;Q9UQ88-5;Q9UQ88-10;P21127-12;P21127-4;P21127-5;Q9UQ88-9;P21127-10;P21127-6;P21127-9;Q9UQ88-4;P21127-8;Q9UQ88-3;Q9UQ88-2;P21127-3;P21127-2;Q9UQ88;P21127	86.823	139045	116065	5.14316	5.0647
SRSF4	A0A0D9SEM4;Q08170	A0A0D9SEM4;Q08170	43.647	614650	996460	5.78863	5.99846
MEF2C	A0A0D9SET2;D6R942;D6RC63;A0A0D9SFD0;Q06413-6;A0A0D9SGI5;Q06413-5	A0A0D9SET2;D6R942;D6RC63;A0A0D9SFD0;Q06413-6;A0A0D9SGI5;Q06413-5	22.903	30854	0	4.48931	n.d.
DDX3X;DDX3Y	A0A0D9SFB3;A0A0D9SG12;A0A0D9SF53;O00571;O00571-2;O15523-2;O15523;A0A0J9YVQ7;O15523-3;B4DLA0;A0A087WVZ1;A0A087WX09;A0A0J9YYH6;C9J081;C9J8G5;D6RCM4;Q9NQI0-3;Q9NQI0-2;Q9NQI0-4;Q9NQI0;H0Y960	A0A0D9SFB3;A0A0D9SG12;A0A0D9SF53;O00571;O00571-2;O15523-2;O15523	70.839	129670000	84327000	8.11284	7.92597
DNM1;DNM3;DNM2	A0A0D9SFB1;A0A0U1RQP1;A0A0D9SFE4;Q05193-5;Q05193-3;Q05193-2;Q05193;E5RIK2;E5RHK8;Q9UQ16-5;Q9UQ16-2;Q9UQ16-3;P50570-3;P50570-2;Q9UQ16;P50570-5;P50570-4;P50570;Q9UQ16-4	A0A0D9SFB1;A0A0U1RQP1;A0A0D9SFE4;Q05193-5;Q05193-3;Q05193-2;Q05193;E5RIK2;E5RHK8;Q9UQ16-5;Q9UQ16-2;Q9UQ16-3;P50570-3;P50570-2;Q9UQ16;P50570-5;P50570-4;P50570;Q9UQ16-4	94.016	0	83275	n.d.	4.92051
PHF6	A0A0D9SGE8;Q8IWS0-3;Q8IWS0;Q8IWS0-5;Q5JRC6;Q8IWS0-4;Q8IWS0-2	A0A0D9SGE8;Q8IWS0-3;Q8IWS0;Q8IWS0-5;Q5JRC6;Q8IWS0-4;Q8IWS0-2	41.361	1466900	1620750	6.1664	6.20972
HSPA1B;HSPA1A	A0A0G2JIW1;P0DMV9;P0DMV8;P0DMV8-2;V9GZ37	A0A0G2JIW1;P0DMV9;P0DMV8;P0DMV8-2;V9GZ37	70.108	1657700	1403650	6.21951	6.14726
WDR46	A0A140T9L0;A0A0G2JJL1	A0A140T9L0;A0A0G2JJL1	35.759	323195	124390	5.50946	5.09479
NLRP7	A0A0G2JM25;A0A0G2JNK1;K7ERG0;A0A0G2JMB6;A0A0G2JPH3;A0A0G2JNK3;Q8WX94;Q8WX94-2;Q8WX94-3	A0A0G2JM25;A0A0G2JNK1;K7ERG0;A0A0G2JMB6;A0A0G2JPH3;A0A0G2JNK3;Q8WX94;Q8WX94-2;Q8WX94-3	106.51	167425	0	5.22382	n.d.
DOCK11	A0A0J9YW64;A6NIW2;Q5JSL3	A0A0J9YW64;A6NIW2;Q5JSL3	218.19	29918	0	4.47593	n.d.
PHRF1	A0A0J9YX88;E9PJ24;B7ZM65;F8WEF5;A0A0J9YYB5;A0A0J9YWD5;Q9P1Y6-2;Q9P1Y6-3;Q9P1Y6	A0A0J9YX88;E9PJ24;B7ZM65;F8WEF5;A0A0J9YYB5;A0A0J9YWD5;Q9P1Y6-2;Q9P1Y6-3;Q9P1Y6	161.91	511955	688620	5.70923	5.83798
TCRBV5S3A2T	A0A597;A0A0J9YX44	A0A597;A0A0J9YX44	12.55	0	403095	n.d.	5.60541
LIMS1	A0A0J9YXC7;P48059;P48059-4;P48059-2;P48059-5;P48059-3;A0A0M3HER1	A0A0J9YXC7;P48059;P48059-4;P48059-2;P48059-5;P48059-3;A0A0M3HER1	45.724	173995	0	5.24054	n.d.
IFRD2	A0A0R4J2F6;Q12894;Q12894-2	A0A0R4J2F6;Q12894;Q12894-2	48.047	172630	0	5.23712	n.d.
DENND4A	A0A0U1RR27;H3BTW5;Q7Z401;Q7Z401-2	A0A0U1RR27;H3BTW5;Q7Z401;Q7Z401-2	214.83	0	173715	n.d.	5.23984
HIST1H2AJ;HIST1H2AH;H2AFJ;HIST2H2AC;HIST1H2AC;HIST3H2A;HIST2H2AA3;HIST1H2AD;HIST1H2AG;HIST1H2AB;H2AFV;H2AFZ;HIST2H2AB;HIST1H2AA;H2AFX	A0A0U1RR32;A0A0U1RRH7;Q99878;Q96KK5;Q9BTM1;Q16777;Q93077;Q7L7L0;Q6FI13;P20671;P0C0S8;P04908;H0YFX9;C9J0D1;Q71UI9-5;Q71UI9-2;Q71UI9;P0C0S5;Q8IUE6;Q96QV6;P16104;Q9BTM1-2	A0A0U1RR32;A0A0U1RRH7;Q99878;Q96KK5;Q9BTM1;Q16777;Q93077;Q7L7L0;Q6FI13;P20671;P0C0S8;P04908;H0YFX9;C9J0D1;Q71UI9-5;Q71UI9-2;Q71UI9;P0C0S5;Q8IUE6;Q96QV6;P16104;Q9BTM1-2	18.481	1003725	1117225	6.00161	6.04814
R3HDM2	A0A0U1RRA6;B5MCU0;B5MCG9;Q9Y2K5;H0YIX9;H7C0E9;Q9Y2K5-3;Q9Y2K5-2	A0A0U1RRA6;B5MCU0;B5MCG9;Q9Y2K5;H0YIX9;H7C0E9;Q9Y2K5-3;Q9Y2K5-2	105.91	67135	0	4.82695	n.d.
GNL1	A0A140T8Y2;P36915-2;P36915	A0A140T8Y2;P36915-2;P36915	44.787	61555	0	4.78926	n.d.
RBM47	A0AV96-2;A0AV96;D6R9D6;B7Z8Z7;D6RBS9;D6REZ6;D6R9M7;D6RFL5;D6RA49;D6RBP6;D6RCT1;Q8TBY0-2;Q8TBY0-3;Q8TBY0;Q5T0W7;F8W9F8;Q9NQ94-5;Q9NQ94-6;Q9NQ94-3;Q9NQ94-2;Q9NQ94-4;Q9NQ94;D6RF41	A0AV96-2;A0AV96;D6R9D6;B7Z8Z7;D6RBS9;D6REZ6	56.919	12819500	10480500	7.10787	7.02038
IRGM	H0YBM2;A1A4Y4	H0YBM2;A1A4Y4	8.0782	0	303945	n.d.	5.4828
CCDC64B	A1A5D9;A1A5D9-2	A1A5D9;A1A5D9-2	56.833	326355	0	5.51369	n.d.
MEX3A	A1L020	A1L020	54.173	0	66740	n.d.	4.82439
NUTM2F	E2QRH1;A1L443	E2QRH1;A1L443	79.106	0	85760	n.d.	4.93328
ACO2	A2A274;Q99798	A2A274;Q99798	87.819	14805	0	4.17041	n.d.
CXorf23	A2AJT9-2;A2AJT9;A2AJT9-3;F2Z385;H7BXX2	A2AJT9-2;A2AJT9;A2AJT9-3	80.394	624600	2232800	5.7956	6.34885
MPG	A2IDA3;P29372-5;P29372-4;P29372-2;P29372	A2IDA3;P29372-5;P29372-4;P29372-2;P29372	27.295	2149800	1194900	6.3324	6.07733
GTPBP10	A4D1E9;A4D1E9-2;C9J8R7;C9JNI1;C9JEQ8;F8WBB5;A4D1E9-3;F8WBY0;F8WCN4	A4D1E9;A4D1E9-2;C9J8R7;C9JNI1	42.932	6579100	6972250	6.81817	6.84337
CYP1A1	P04798-3;A4F3V8	P04798-3;A4F3V8	18.441	0	73940	n.d.	4.86888
CNOT1	A5YKK6;A5YKK6-2;A5YKK6-3;A5YKK6-4;H3BMZ2;B5MDN3;H3BR89;H3BMH0;H3BNB1;H3BVC9;H3BT18;H3BU44	A5YKK6;A5YKK6-2;A5YKK6-3	266.94	3965800	3494700	6.59833	6.54341
FOXO6	A6NCE0;A8MYZ6	A6NCE0;A8MYZ6	58.499	444865	0	5.64823	n.d.
OFD1	A6NF31;O75665-3;O75665	A6NF31;O75665-3;O75665	100.96	0	1366900	n.d.	6.13574
BPNT1	F8VVW8;F8VZG4;F8W1J0;A6NF51;O95861-4;O95861;O95861-2	F8VVW8;F8VZG4;F8W1J0;A6NF51;O95861-4;O95861;O95861-2	14.405	137025	0	5.1368	n.d.
METTL15	A6NJ78	A6NJ78	46.121	493730	0	5.69349	n.d.
MRPL23	H7C2P7;A6NJD9;A8MVT4;A8MYK1;Q16540	H7C2P7;A6NJD9;A8MVT4;A8MYK1;Q16540	13.669	0	311285	n.d.	5.49316
CGB1	A6NKQ9	A6NKQ9	20.468	0	92625	n.d.	4.96673
MANF	A8K878;P55145	A8K878;P55145	21.143	471390	970800	5.67338	5.98713
SUMO3;SUMO2;SUMO4	A8MUA9;A8MU27;P61956-2;Q6EEV6;P61956;P55854;P55854-2	A8MUA9;A8MU27;P61956-2;Q6EEV6;P61956;P55854;P55854-2	15.317	19072	0	4.2804	n.d.
SRRM1	M0R088;E9PCT1;A9Z1X7;Q8IYB3-2;Q8IYB3;M0QXG5;M0R1E7	M0R088;E9PCT1;A9Z1X7;Q8IYB3-2;Q8IYB3	78.139	3235450	3544100	6.50993	6.54951
APOBEC3B	B0QYD3;Q9UH17;Q9UH17-3;Q9UH17-2;P31941-2;P31941	B0QYD3;Q9UH17;Q9UH17-3;Q9UH17-2	57.208	4964500	8535350	6.69588	6.93122
EWSR1	B0QYK0;Q01844-6;Q01844-3;Q01844;Q01844-5;A0A0D9SFL3;C9JGE3;Q01844-2;F8WC90;Q01844-4	B0QYK0;Q01844-6;Q01844-3;Q01844;Q01844-5;A0A0D9SFL3;C9JGE3;Q01844-2	64.929	9181650	12668800	6.96292	7.10274
FAM50A;FAM50B	B0S8I6;Q14320;Q9Y247	B0S8I6;Q14320;Q9Y247	30.693	222880	488825	5.34807	5.68915
FHAD1	B1AJZ9-4;B1AJZ9;B1AJZ9-3;H0Y3C6;Q5JYW6;H0Y5P0;H0YE38	B1AJZ9-4;B1AJZ9;B1AJZ9-3;H0Y3C6;Q5JYW6;H0Y5P0;H0YE38	157.69	41972	0	4.62296	n.d.
MBNL3	B1AKI6;Q9NUK0-2;Q9NUK0;Q9NUK0-4;Q9NUK0-3;B1AKI5;B1AKI4;Q9NUK0-5	B1AKI6;Q9NUK0-2;Q9NUK0;Q9NUK0-4;Q9NUK0-3	37.363	0	127240	n.d.	5.10462
STAG2	B1AMT0;B1AMT1;B1AMT2;B1AMT3;B1AMT4;Q8N3U4;Q8N3U4-2	B1AMT0;B1AMT1;B1AMT2;B1AMT3;B1AMT4;Q8N3U4;Q8N3U4-2	12.587	0	279625	n.d.	5.44658
HIST1H2BI;HIST1H2BN;HIST1H2BL;HIST1H2BM;HIST1H2BH;HIST2H2BF;HIST2H2BE;HIST1H2BC;HIST1H2BD;H2BFS;HIST1H2BB;HIST1H2BO;HIST1H2BJ;HIST1H2BK;HIST3H2BB	B2R4S9;U3KQK0;Q99880;Q99879;Q99877;Q93079;Q5QNW6;Q16778;P62807;P58876;P57053;P33778;P23527;P06899;O60814;Q5QNW6-2;Q8N257	B2R4S9;U3KQK0;Q99880;Q99879;Q99877;Q93079;Q5QNW6;Q16778;P62807;P58876;P57053;P33778;P23527;P06899;O60814;Q5QNW6-2;Q8N257	13.906	294755	0	5.46946	n.d.
EIF3H	B3KS98;O15372;A0A087WZK9;E5RJT0;E5RGU4;E5RFH0;E5RFW7;E5RHC7;E5RH59	B3KS98;O15372;A0A087WZK9;E5RJT0	41.581	7398600	5789100	6.86915	6.76261
METTL8	B3KW44;E7ETE0;B5ME25;Q9H825-2;Q9H825;H7C2P8;C9JE69;C9J6U8	B3KW44;E7ETE0;B5ME25;Q9H825-2;Q9H825	46.992	2607150	756900	6.41617	5.87904
DBNL	F8WC20;F8WBB2;F8WFE1;F8WBG8;B4DDD6;Q9UJU6-6;Q9UJU6;Q9UJU6-2;Q9UJU6-3;F2Z2V3;F8WB73;F8WCK3;F2Z3E3	F8WC20;F8WBB2;F8WFE1;F8WBG8;B4DDD6;Q9UJU6-6;Q9UJU6;Q9UJU6-2;Q9UJU6-3;F2Z2V3;F8WB73;F8WCK3;F2Z3E3	5.5272	390615	0	5.59175	n.d.
CNN2	B4DDF4;B4DUT8;Q99439-2;Q99439;K7ES69;A0A087X271	B4DDF4;B4DUT8;Q99439-2;Q99439;K7ES69;A0A087X271	32.616	0	308855	n.d.	5.48975
DEK	B4DFG0;P35659-2;P35659;D6RDA2;D6R9L5;H0Y993;H0Y8X0	B4DFG0;P35659-2;P35659;D6RDA2;D6R9L5	39.5	363585	254005	5.56061	5.40484
YWHAE	I3L0W5;B4DJF2;I3L3T1;P62258	I3L0W5;B4DJF2;I3L3T1;P62258	4.5157	0	180090	n.d.	5.25549
CS	B4DJV2;O75390;A0A0C4DGI3;H0YH82;F8VPF9;F8VPA1;F8VTT8;F8W1S4;F8W4S1;F8W642;F8VZK9;F8VX07;F8VRP1;F8VX68;H0YIC4;F8VRI6;F8VWQ5;F8VU34;F8VR34	B4DJV2;O75390;A0A0C4DGI3;H0YH82;F8VPF9;F8VPA1;F8VTT8;F8W1S4;F8W4S1	50.431	1790800	497865	6.25305	5.69711
PWP1	B4DJV5;Q13610	B4DJV5;Q13610	49.038	0	70395	n.d.	4.84754
EPS8L1	K7ELW3;B4DKV7;Q8TE68-4;Q8TE68-2;Q8TE68;K7EKX9;K7EN83;Q8TE68-3	K7ELW3;B4DKV7;Q8TE68-4;Q8TE68-2;Q8TE68;K7EKX9;K7EN83;Q8TE68-3	46.106	0	38360.5	n.d.	4.58388
MTERF1	B4DPR9;Q99551;C9JNM8;C9JE25	B4DPR9;Q99551	43.641	743200	1005500	5.87111	6.00238
STK26;STK24	Q8NBY1;B4E0Y9;Q9P289-2;Q9P289-3;Q9P289;Q5JV99;Q5JV98;H0Y630;B4DR80;Q9Y6E0-2;Q9Y6E0	Q8NBY1;B4E0Y9;Q9P289-2;Q9P289-3;Q9P289;Q5JV99;Q5JV98;H0Y630;B4DR80;Q9Y6E0-2;Q9Y6E0	43.867	122130	0	5.08682	n.d.
EML4	B5MBZ0;Q9HC35-2;Q9HC35	B5MBZ0;Q9HC35-2;Q9HC35	110.18	0	29052.5	n.d.	4.46318
CFAP36	B5MCA1;Q96G28;Q96G28-2	B5MCA1;Q96G28;Q96G28-2	36.138	75865	0	4.88004	n.d.
PES1	B5MCF9;O00541-2;O00541;B3KXD6;H7C267	B5MCF9;O00541-2;O00541;B3KXD6	66.077	128115	123425	5.1076	5.0914
RAN	B5MDF5;P62826;J3KQE5;F5H018;B4DV51;H0YFC6;A0A087X0W0	B5MDF5;P62826;J3KQE5;F5H018;B4DV51	26.224	9406700	7612350	6.97344	6.88152
APC2	K7ELQ3;B5MDS5;O95996-3	K7ELQ3;B5MDS5;O95996-3	22.227	240355	0	5.38085	n.d.
HNRNPLL;HNRPLL	B7WPG3;C9IYN3;D6W592;Q8WVV9-5;Q8WVV9-4;Q8WVV9;H7C464;Q8WVV9-3;Q8WVV9-2;H7BXH8;C9JJZ7	B7WPG3;C9IYN3;D6W592;Q8WVV9-5;Q8WVV9-4;Q8WVV9	56.45	1992200	2740300	6.29933	6.4378
SMAD2;SMAD3;SMAD9	B7Z5N5;Q15796-2;Q15796;H3BVD1;P84022-3;P84022-2;P84022;O15198-2;O15198;H0YMP2;H0YNV1;H0YL71;H0YKE2;H3BP09;H0YAK7;K7EJX0;P84022-4;Q99717;Q15797	B7Z5N5;Q15796-2;Q15796;H3BVD1;P84022-3;P84022-2;P84022;O15198-2;O15198	48.669	279260	0	5.44601	n.d.
DDX27	B7Z6D5;Q96GQ7;A0A087X059;A0A087WYH5	B7Z6D5;Q96GQ7	86.604	558730	623125	5.7472	5.79458
TFEC	B7Z757	B7Z757	36.415	1167650	0	6.06731	n.d.
ACADM	B7Z9I1;Q5T4U5;P11310;P11310-2;E9PJM9	B7Z9I1;Q5T4U5;P11310;P11310-2	42.426	268780	391945	5.4294	5.59323
CPEB4	B7ZLQ8;Q17RY0-2;Q17RY0;E5RJM0;E5RFP2;Q17RY0-3;H0YBG1;J3KN18;Q7Z5Q1-7;Q7Z5Q1-5;Q7Z5Q1-4;Q7Z5Q1-6;Q7Z5Q1-3;Q7Z5Q1;Q7Z5Q1-8;Q7Z5Q1-9;H0Y9D9	B7ZLQ8;Q17RY0-2;Q17RY0;E5RJM0;E5RFP2;Q17RY0-3	77.296	272870	2381900	5.43596	6.37692
EIF4E2	C9JEL3;B9A044;B8ZZ50;O60573-2;O60573	C9JEL3;B9A044;B8ZZ50;O60573-2;O60573	24.602	431505	0	5.63499	n.d.
USP39	B9A018;Q53GS9;A0A087X1B2;Q53GS9-2	B9A018;Q53GS9;A0A087X1B2	62.043	60920	0	4.78476	n.d.
CSTA	C9J0E4;P01040	C9J0E4;P01040	7.0861	354130	605895	5.54916	5.7824
ARF5;ARF4	C9J1Z8;P84085;C9JPM4;P18085;F5H1V1;F5H6T5;F8WDB3;C9JAK5	C9J1Z8;P84085;C9JPM4;P18085	17.107	40018.5	0	4.60226	n.d.
POLR2B	C9J2Y9;P30876;C9J4M6	C9J2Y9;P30876;C9J4M6	133.06	115490	0	5.06254	n.d.
MKRN2	C9J494;Q9H000-2;Q9H000	C9J494;Q9H000-2;Q9H000	46.68	1601650	2269050	6.20457	6.35584
VOPP1	C9J548	C9J548	5.9188	50405	0	4.70247	n.d.
NMD3	C9JA08;Q96D46;C9J0B9;C9IY70;C9IZW9;C9K0C2	C9JA08;Q96D46	60.125	1336250	771380	6.12589	5.88727
SSR3	C9JA28;Q9UNL2;Q9UNL2-2	C9JA28;Q9UNL2;Q9UNL2-2	20.161	2574000	1935850	6.41061	6.28687
MRPS34	C9JJ19;P82930;A0A087WUZ8	C9JJ19;P82930;A0A087WUZ8	26.332	14670500	10878150	7.16644	7.03656
PDIA4	C9JMN9;P13667	C9JMN9;P13667	18.519	67745	0	4.83088	n.d.
ADCY5	C9JQ38;C9JRT8	C9JQ38;C9JRT8	10.263	235125	0	5.3713	n.d.
C7orf50	C9JQV0;Q9BRJ6;H7C0T1;H7C2R9	C9JQV0;Q9BRJ6;H7C0T1;H7C2R9	21.883	773000	397835	5.88818	5.5997
REPIN1	C9JZE3;C9JYJ8;Q9BWE0;Q9BWE0-4;E7EVL6	C9JZE3;C9JYJ8;Q9BWE0;Q9BWE0-4;E7EVL6	41.364	87025	0	4.93964	n.d.
POP7	C9JYM0;O75817	C9JYM0;O75817	15.324	1071025	569850	6.0298	5.75576
ARPC3	F8VR50;C9JZD1;O15145	F8VR50;C9JZD1;O15145	9.7261	62490	0	4.79581	n.d.
CTNND1	C9JZR2;O60716-21;O60716-19;O60716-18;O60716-17;O60716-13;O60716-11;O60716-10;O60716-9;O60716-5;O60716-3;O60716-2;O60716;O60716-29;O60716-27;O60716-26;O60716-25;O60716-24;O60716-23;O60716-22;O60716-20;O60716-16;O60716-15;O60716-14;O60716-12;O60716-8;O60716-7;O60716-6;O60716-4;O60716-32;O60716-31;O60716-30;O60716-28;H0YC95;E9PRE2	C9JZR2;O60716-21;O60716-19;O60716-18;O60716-17;O60716-13;O60716-11;O60716-10;O60716-9;O60716-5;O60716-3;O60716-2;O60716;O60716-29;O60716-27;O60716-26;O60716-25;O60716-24;O60716-23;O60716-22;O60716-20;O60716-16;O60716-15;O60716-14;O60716-12;O60716-8;O60716-7;O60716-6;O60716-4;O60716-32;O60716-31;O60716-30;O60716-28;H0YC95	104.85	232895	284195	5.36716	5.45362
FLJ16641;LEKR1	D3DNK7;J3KP02	D3DNK7;J3KP02	16.004	385165	0	5.58565	n.d.
ABCE1	D6R9I9;P61221;H0Y990;D6RGF4	D6R9I9;P61221	47.037	0	48051	n.d.	4.6817
EIF4E	D6RBW1;P06730;P06730-3;P06730-2;H0Y8J7;D6RHE2;H0Y8X3;A6NMX2	D6RBW1;P06730;P06730-3;P06730-2	28.512	9061250	3540150	6.95719	6.54902
NHP2	D6RC52;D6RCB9;Q9NX24;J3QSY4;H0YC83	D6RC52;D6RCB9;Q9NX24;J3QSY4	15.017	541900	326650	5.73392	5.51408
CSNK1A1	D6REM4;P48729-3;P48729;U3KPX3;H0Y9X2;U3KQK7;E7ETM0;P48729-2;U3KQ83	D6REM4;P48729-3;P48729;U3KPX3;H0Y9X2;U3KQK7;E7ETM0;P48729-2;U3KQ83	27.741	225550	0	5.35324	n.d.
SDHA	D6RFM5;P31040-2;P31040;A0A087X1I3;P31040-3;H0Y8X1	D6RFM5;P31040-2;P31040;A0A087X1I3;P31040-3	63.566	313915	236365	5.49681	5.37358
NAF1	D6RIB3;Q96HR8-2;Q96HR8	D6RIB3;Q96HR8-2;Q96HR8	4.9455	30252	0	4.48075	n.d.
EXOSC9	D6RIY6;Q06265;Q06265-2;D6RA17;Q06265-3;Q06265-4;D6RAP4;D6R905	D6RIY6;Q06265;Q06265-2;D6RA17;Q06265-3;Q06265-4	46.977	57360	61135	4.75861	4.78629
ZNF346	D6RJ07;Q9UL40-3;Q9UL40;Q9UL40-2;B7Z4J8;B7Z4N4;B7Z6B6;B7Z6Q2	D6RJ07;Q9UL40-3;Q9UL40;Q9UL40-2;B7Z4J8	34.645	0	311575	n.d.	5.49356
TJAP1	E2QRK7;H0Y4D6;Q5JTD0-4;Q5JTD0-2;Q5JTD0	E2QRK7;H0Y4D6;Q5JTD0-4;Q5JTD0-2;Q5JTD0	22.815	46911	0	4.67127	n.d.
YWHAZ	E5RGE1;E5RIR4;E9PD24;E7EVZ2;E7ESK7;E7EX29;P63104	E5RGE1;E5RIR4;E9PD24;E7EVZ2;E7ESK7;E7EX29;P63104	5.8626	137700	0	5.13893	n.d.
RPL30	E5RI99;P62888;A0A0B4J213;E5RJH3;A0A0C4DH44	E5RI99;P62888;A0A0B4J213	12.656	346985	0	5.54031	n.d.
FLNB	E7EN95;O75369-7;O75369-6;O75369-3;O75369-2;O75369-9;O75369;O75369-8;O75369-5;O75369-4;H7C5L4;A0A0A0MT44	E7EN95;O75369-7;O75369-6;O75369-3;O75369-2;O75369-9;O75369;O75369-8;O75369-5;O75369-4	256.28	217485	0	5.33743	n.d.
PROC	E7EU72;E7EVH6;E7ENR9;E7END6;P04070;P04070-2	E7EU72;E7EVH6;E7ENR9;E7END6;P04070;P04070-2	13.007	1231100	0	6.09029	n.d.
RPL14	E7EPB3;P50914	E7EPB3;P50914	14.558	24416500	16153000	7.38768	7.20825
39326	G3V1Q4;E7ES33;E7EPK1;Q16181-2;Q16181;A0A0U1RRM2;A0A0U1RRH9;A0A0U1RRE1	G3V1Q4;E7ES33;E7EPK1;Q16181-2;Q16181;A0A0U1RRM2;A0A0U1RRH9;A0A0U1RRE1	46.566	621550	0	5.79348	n.d.
NAA50	E7EQ69;Q9GZZ1;A0A087WWJ2;C9J5D1;Q9GZZ1-2;C9J5J3;A0A0D9SF32;B0AZT5;F8WCK0;C9JZU6	E7EQ69;Q9GZZ1;A0A087WWJ2;C9J5D1;Q9GZZ1-2;C9J5J3;A0A0D9SF32;B0AZT5	19.311	540750	0	5.733	n.d.
LTF	E7EQB2;E7ER44;P02788-2;P02788;C9JCF5	E7EQB2;E7ER44;P02788-2;P02788	76.625	352450	0	5.5471	n.d.
EZR	E7EQR4;P15311	E7EQR4;P15311	69.371	1352450	1439900	6.13112	6.15833
HMGB3	E9PES6;E7ES08;E7EQU1;O15347	E9PES6;E7ES08;E7EQU1;O15347	17.522	812355	466015	5.90975	5.6684
ZC3H18	E7ERS3;Q86VM9;Q86VM9-2;H3BRN6;H3BRH3;H3BP01	E7ERS3;Q86VM9;Q86VM9-2	108.94	2424850	2448150	6.38468	6.38884
ANKRD26	E7ESJ3;Q9UPS8;Q9UPS8-3;Q9UPS8-2	E7ESJ3;Q9UPS8;Q9UPS8-3;Q9UPS8-2	198.27	52270	0	4.71825	n.d.
MRPL22	E7ESL0;J3KQY1;Q9NWU5;A0A0C4DGX2;Q9NWU5-3;Q9NWU5-2	E7ESL0;J3KQY1;Q9NWU5;A0A0C4DGX2;Q9NWU5-3;Q9NWU5-2	24.325	30456000	19056500	7.48367	7.28004
MRPL3	H0Y9G6;E7ETU7;P09001;D6RC14;E9PF06;D6RBQ5	H0Y9G6;E7ETU7;P09001;D6RC14	40.47	35263000	22753000	7.54732	7.35704
BZW2	E7ETZ4;Q9Y6E2;B5MCH7;B5MCE7;Q75MG1;E9PFD4;E7EMS9;E9PFE3;C9JF98;F8WDX8;Q9Y6E2-2	E7ETZ4;Q9Y6E2;B5MCH7;B5MCE7;Q75MG1;E9PFD4	46.913	6581000	2846850	6.81829	6.45436
EIF4G1	E7EX73;E9PGM1;E7EUU4;Q04637-8;Q04637-7;A0A0A0MR52;C9K073;C9J2Z7	E7EX73;E9PGM1;E7EUU4;Q04637-8;Q04637-7;A0A0A0MR52	158.64	101530500	82174500	8.0066	7.91474
MAP4	E7EVA0;P27816;P27816-6;P27816-2;P27816-4;B5MEG9;H0Y2V1;F8W9U4;H7C456;A0A0J9YVV8;A0A0J9YW37;P27816-7;P27816-3	E7EVA0;P27816;P27816-6;P27816-2	245.44	20906500	11795350	7.32028	7.07171
EIF4B	E7EX17;P23588;P23588-2;F8VX11;F8VSC7;F8VP89;F8W0K0;F8VYE9;F8VRU1	E7EX17;P23588;P23588-2	69.697	20548000	13262500	7.31277	7.12263
NACA	F8VZJ2;H0YHX9;Q13765;E9PAV3-2;E9PAV3;F8W0W4;F8W1N5;F8VNW4;F8VZ58;Q9BZK3	F8VZJ2;H0YHX9;Q13765;E9PAV3-2;E9PAV3;F8W0W4;F8W1N5;F8VNW4	15.016	3784350	3862050	6.57799	6.58682
TOP2B	E9PCY5;Q02880-2;Q02880	E9PCY5;Q02880-2;Q02880	130.48	0	62055	n.d.	4.79278
SMC4	E9PD53;Q9NTJ3-2;Q9NTJ3	E9PD53;Q9NTJ3-2;Q9NTJ3	144.45	21237	0	4.32709	n.d.
TBL2	E9PF19;Q9Y4P3;Q96E41;A0A087WXC6;F8WDI9	E9PF19;Q9Y4P3;Q96E41	45.935	721550	921050	5.85827	5.96428
GSTK1	E9PFN5;Q9Y2Q3-4;Q9Y2Q3;Q9Y2Q3-3;Q9Y2Q3-2	E9PFN5;Q9Y2Q3-4;Q9Y2Q3;Q9Y2Q3-3;Q9Y2Q3-2	21.707	201215	0	5.30366	n.d.
PCBP3	E9PFP8;P57721-5;P57721-4;P57721;J3QT27;P57721-2;P57721-3	E9PFP8;P57721-5;P57721-4;P57721;J3QT27;P57721-2;P57721-3	38.187	3373250	0	6.52805	n.d.
FTSJ2	E9PGN6;Q9UI43	E9PGN6;Q9UI43	16.93	90400	0	4.95617	n.d.
TSN	E9PGT1;Q15631;H7C1D4;Q15631-2;A0A0J9YVW2	E9PGT1;Q15631;H7C1D4	25.572	6495600	9660600	6.81262	6.985
LANCL1	E9PHS0;O43813;F8WDS9	E9PHS0;O43813;F8WDS9	22.042	361815	0	5.55849	n.d.
MTG1	U3KQ69;E9PI62;Q9BT17;Q9BT17-2	U3KQ69;E9PI62;Q9BT17	32.612	0	805550	n.d.	5.90609
CSTF2	E9PID8;P33240-2;P33240;E7EWR4;A0A0A0MT56	E9PID8;P33240-2;P33240;E7EWR4	46.665	353430	853925	5.5483	5.93142
TMEM41B	E9PJ42;Q5BJD5-3;Q5BJD5-2;Q5BJD5	E9PJ42;Q5BJD5-3;Q5BJD5-2;Q5BJD5	21.72	0	196010	n.d.	5.29228
ZFPL1	E9PJX1;E9PJ47;E9PMQ3;E9PQA5;E9PQ47;E9PNY1;O95159	E9PJX1;E9PJ47;E9PMQ3;E9PQA5;E9PQ47;E9PNY1;O95159	7.1163	0	59840	n.d.	4.77699
PRMT1	E9PKG1;H7C2I1;Q99873-3;Q99873-2;Q99873-4;Q99873;A0A087X1W2;E9PNR9;E9PQ98;E9PIX6;H0YDE4	E9PKG1;H7C2I1;Q99873-3;Q99873-2;Q99873-4;Q99873;A0A087X1W2;E9PNR9;E9PQ98;E9PIX6;H0YDE4	37.709	672700	0	5.82782	n.d.
UBTF	E9PKP7;P17480-2;P17480;E9PLT2	E9PKP7;P17480-2;P17480;E9PLT2	87.435	55665	0	4.74558	n.d.
OSBPL5	E9PNH0;H0YCD7;Q9H0X9-3;Q9H0X9-2;Q9H0X9	E9PNH0;H0YCD7;Q9H0X9-3;Q9H0X9-2;Q9H0X9	37.791	0	51955	n.d.	4.71563
FAU	E9PR30;P62861	E9PR30;P62861	10.905	304660	0	5.48382	n.d.
TRMT2A	F2Z2W7;Q8IZ69-2;Q8IZ69	F2Z2W7;Q8IZ69-2;Q8IZ69	70.834	0	49377	n.d.	4.69352
GTF3C4	F2Z356;Q9UKN8	F2Z356;Q9UKN8	15.5	0	37621.5	n.d.	4.57544
WNK1	F5GWT4;Q9H4A3-2;Q9H4A3;Q9H4A3-5;Q9H4A3-6;Q9H4A3-7;F6UYG0;H0YH68;A6PVV2;A0A087WYK2;F8W9F9;H0Y7T5;Q9Y3S1-3;Q9BYP7-3;Q9BYP7-4;Q9BYP7-2;Q9BYP7;Q9H4A3-4;Q9Y3S1-2;Q9Y3S1-4;Q9Y3S1	F5GWT4;Q9H4A3-2;Q9H4A3;Q9H4A3-5;Q9H4A3-6;Q9H4A3-7;F6UYG0	225.5	70155	0	4.84606	n.d.
FAM76B	F5GX09;Q5HYJ3;Q5HYJ3-3;Q5HYJ3-2	F5GX09;Q5HYJ3;Q5HYJ3-3;Q5HYJ3-2	38.62	0	1102535	n.d.	6.04239
DKFZp781L1143;UNG	Q68DM5;F5GYA2;P13051-2;P13051	Q68DM5;F5GYA2;P13051-2;P13051	15.646	0	209455	n.d.	5.32109
MTHFSD	F5H0M7;Q2M296-4;Q2M296-2;Q2M296-3;Q2M296	F5H0M7;Q2M296-4;Q2M296-2;Q2M296-3;Q2M296	24.05	155235	0	5.19099	n.d.
ZNF84	F5H0T0;J3KQ53;F5H1R3;F5H6X5;F5H3F5;F5H1B1;F5H630;P51523	F5H0T0;J3KQ53;F5H1R3;F5H6X5;F5H3F5;F5H1B1;F5H630;P51523	6.4853	151965	0	5.18174	n.d.
DHX37	F5H3Y4;Q8IY37	F5H3Y4;Q8IY37	107.3	304185	0	5.48314	n.d.
NAP1L1	F8W020;F8VY35;F8W0J6;F5H4R6;P55209-2;P55209;F8VXI6;F8VUX1;H0YIV4;F8VVB5;H0YHC3;F8W118;F8VV59;B7Z9C2;H0YH88;F8W543;F8VRJ2;P55209-3	F8W020;F8VY35;F8W0J6;F5H4R6;P55209-2;P55209;F8VXI6;F8VUX1;H0YIV4;F8VVB5;H0YHC3;F8W118;F8VV59;B7Z9C2;H0YH88;F8W543;F8VRJ2;P55209-3	24.366	2007400	737200	6.30263	5.86759
DHX40	F5H625;Q8IX18-4;Q8IX18-3;Q8IX18-2;Q8IX18	F5H625;Q8IX18-4;Q8IX18-3;Q8IX18-2;Q8IX18	27.938	0	24168.5	n.d.	4.38325
MRPL48	F5H702;Q96GC5-3;Q96GC5;F5H8D0	F5H702;Q96GC5-3;Q96GC5;F5H8D0	12.77	4252900	3418350	6.62869	6.53382
DDX19A;DDX19B	F6QDS0;I3L0H8;Q9NUU7;H3BQK0;Q9UMR2-2;Q9UMR2-4;Q9UMR2;I3L352;Q9NUU7-2;Q9UMR2-3;H3BN59;H3BMQ5;H3BTB3;H0YD26;E9PR46;J3QL17;Q9UHL0-2;Q9UHL0	F6QDS0;I3L0H8;Q9NUU7;H3BQK0;Q9UMR2-2;Q9UMR2-4;Q9UMR2;I3L352;Q9NUU7-2;Q9UMR2-3	54.017	1732800	1491550	6.23875	6.17364
ERI3	F6QUN3;H0Y4B0;O43414-3;O43414-2;O43414;F6UGJ8	F6QUN3;H0Y4B0;O43414-3;O43414-2;O43414;F6UGJ8	19.686	0	241665	n.d.	5.38321
TRAF4	F6SA91;Q9BUZ4	F6SA91;Q9BUZ4	49.462	253400	0	5.40381	n.d.
RBM38;RBM24	F6VZ39;Q9H0Z9;Q9H0Z9-2;Q9BX46;H0YA61;A6NG75;E9PSF1;H0Y8S7;Q9BX46-5;Q9BX46-2	F6VZ39;Q9H0Z9;Q9H0Z9-2;Q9BX46;H0YA61;A6NG75	13.604	1932650	2277550	6.28615	6.35747
CHMP1A	F8VUA2;F8VVT7;Q9HD42	F8VUA2;F8VVT7;Q9HD42	19.531	0	344470	n.d.	5.53715
DENR	F8VVL1;O43583	F8VVL1;O43583	17.77	360920	0	5.55741	n.d.
CSRP2	F8VW96;Q16527;F8VQR7	F8VW96;Q16527;F8VQR7	26.736	0	2064100	n.d.	6.31473
PPP1CC	F8VYE8;P36873;P36873-2;F8W0W8;F8VR82;A0A087WYY5	F8VYE8;P36873;P36873-2;F8W0W8;F8VR82	34.95	1246150	1189070	6.09557	6.07521
HAL	F8W0V1;P42357-2;P42357;Q4VB95;F8VNX0	F8W0V1;P42357-2;P42357;Q4VB95;F8VNX0	17.699	260290	0	5.41546	n.d.
ARHGAP9	F8W1N6	F8W1N6	19.087	129285	0	5.11155	n.d.
PPHLN1	F8W6A0;Q8NEY8-3;F8WF16;B7Z8L1;Q8NEY8-6;REV__K7EN69	F8W6A0;Q8NEY8-3;F8WF16;B7Z8L1;Q8NEY8-6	41.156	157890	231755	5.19835	5.36503
RNFT2	F8W6L4;Q96EX2-2;Q96EX2-5;Q96EX2	F8W6L4;Q96EX2-2;Q96EX2-5;Q96EX2	35.185	0	288320	n.d.	5.45987
IGF2BP2	F8W930;Q9Y6M1-1;Q9Y6M1;Q9Y6M1-5;Q9Y6M1-6;Q9Y6M1-3;Q9Y6M1-4	F8W930;Q9Y6M1-1;Q9Y6M1;Q9Y6M1-5;Q9Y6M1-6;Q9Y6M1-3;Q9Y6M1-4	66.785	9939800	9488700	6.99738	6.97721
DDX31	F8WAJ0;Q9H8H2-4;Q9H8H2-2;Q9H8H2	F8WAJ0;Q9H8H2-4;Q9H8H2-2;Q9H8H2	83.515	120740	0	5.08185	n.d.
CLK1	F8WBF5;P49759;P49759-3;B8ZZR0;A0A087WVK0	F8WBF5;P49759;P49759-3;B8ZZR0;A0A087WVK0	41.851	165890	0	5.21982	n.d.
ICA1L	F8WBQ1;Q8NDH6	F8WBQ1;Q8NDH6	49.915	117915	0	5.07157	n.d.
CPSF6	F8WJN3;Q16630-3;Q16630;Q16630-2;F8W084	F8WJN3;Q16630-3;Q16630;Q16630-2	52.269	6482700	7275750	6.81176	6.86188
DDX56	G3V0G3;Q9NY93-2;Q9NY93;H7C3E9;F8WDT8;F8WEI3	G3V0G3;Q9NY93-2;Q9NY93;H7C3E9;F8WDT8	41.653	444035	240795	5.64742	5.38165
PARP2	G3V167;Q9UGN5-2;Q9UGN5	G3V167;Q9UGN5-2;Q9UGN5	60.214	169725	0	5.22975	n.d.
DIS3	G3V1J5;Q9Y2L1-2;Q9Y2L1;F2Z2C0	G3V1J5;Q9Y2L1-2;Q9Y2L1;F2Z2C0	90.583	91780	77825	4.96275	4.89112
PMFBP1	H0YFP6;G3V1Q7;Q8TBY8-4;Q8TBY8-2;Q8TBY8	H0YFP6;G3V1Q7;Q8TBY8-4;Q8TBY8-2;Q8TBY8	58.725	0	28689000	n.d.	7.45772
FCF1	G3V5S9;G3V1S4;Q9Y324;G3V2M5	G3V5S9;G3V1S4;Q9Y324	21.491	235165	526450	5.37137	5.72136
UNC79	G3V2U4;Q9P2D8-2;Q9P2D8	G3V2U4;Q9P2D8-2;Q9P2D8	290.78	0	49173.5	n.d.	4.69173
ATP5J2-PTCD1;PTCD1	G3V325;O75127;C9JGL8;C9JQN9;C9JWL7	G3V325;O75127	84.109	20430000	14915000	7.31027	7.17362
DDX24	G3V529;Q9GZR7-2;Q9GZR7;F5GYL3;A0A087WXU8	G3V529;Q9GZR7-2;Q9GZR7;F5GYL3;A0A087WXU8	91.48	618895	291335	5.79162	5.46439
CTNNA1	G3XAM7;P35221;P35221-2;P35221-3;E5RIB1;P26232-2;P26232-5;P26232;E5RHV7;H0YBB8;E5RGY6;E5RG03;E5RJL0;E5RIE0;A0A0A0MRI5;P26232-4;P26232-6;P26232-3;E5RFM3;E5RJ41;E5RJZ2;E5RIT8;E5RFG3;E5RFK9;E5RFM5;E5RJP7;E5RGD2;A0A0A0MTJ6	G3XAM7;P35221;P35221-2	92.721	919390	287325	5.9635	5.45837
TRAM1	G3XAN4;Q15629-2;Q15629	G3XAN4;Q15629-2;Q15629	33.435	1326300	936450	6.12264	5.97148
NRXN2	G5E9G7;Q9P2S2-2;Q9P2S2	G5E9G7;Q9P2S2-2;Q9P2S2	184.11	0	139870	n.d.	5.14572
CELF1	G5EA30;Q92879-4;Q92879-2;Q92879-3;Q92879;Q92879-6;Q92879-5;E9PKU1;F5H0D8;E9PQK4;E9PSH0;F5H4Y5;E9PKA1;Q5VZZ6;A0A0J9YX66;E9PC62;A0A0J9YXJ0;O95319-5;O95319-2;O95319;O95319-4;O95319-3;V9GYD9;F5H3J7;V9GY47;A0A0J9YXK1	G5EA30;Q92879-4;Q92879-2;Q92879-3;Q92879;Q92879-6;Q92879-5	55.142	56644500	76243500	7.75316	7.8822
HNRNPH1	G8JLB6;P31943;E9PCY7;D6RBM0;E7EN40;D6RIU0;D6RFM3;D6RIT2;D6RAM1;D6R9T0;D6RDU3;D6RJ04;D6RIH9;H0YB39;E7EQJ0;E5RGV0;D6RDL0;H0YBD7;D6RF17;E5RGH4;H0YBG7;D6R9D3;H0YAQ2;E5RJ94;H0YBK1	G8JLB6;P31943;E9PCY7;D6RBM0;E7EN40;D6RIU0;D6RFM3;D6RIT2	51.229	612495000	744425000	8.7871	8.87182
KIAA0430	G8JLP4;Q9Y4F3-3;Q9Y4F3-4;Q9Y4F3-5;Q9Y4F3;F8VRS5;F8VVB8;Q9Y4F3-6	G8JLP4;Q9Y4F3-3;Q9Y4F3-4;Q9Y4F3-5;Q9Y4F3;F8VRS5;F8VVB8;Q9Y4F3-6	174.97	0	249880	n.d.	5.39773
GTPBP6	H0Y2S1;O43824	H0Y2S1;O43824	56.897	1321990	287335	6.12123	5.45839
ZYX	H0Y2Y8;Q15942;Q15942-2;C9IZ41;H7C3D3	H0Y2Y8;Q15942;Q15942-2	57.643	342050	96900	5.53409	4.98632
CNOT3	H0Y5X7;O75175;H7C5J4;A0A0G2JPP0;A0A0G2JN65;H7C3F5;O75175-3;O75175-2	H0Y5X7;O75175;H7C5J4;A0A0G2JPP0;A0A0G2JN65;H7C3F5;O75175-3;O75175-2	31.164	32255	0	4.5086	n.d.
FAM149B1	V9GYM5;H0Y607;Q96BN6	V9GYM5;H0Y607;Q96BN6	23.436	1236400	0	6.09216	n.d.
SYNPO2	H0Y9Y3;Q9UMS6-4;Q9UMS6-2;Q9UMS6;Q9UMS6-3	H0Y9Y3;Q9UMS6-4;Q9UMS6-2;Q9UMS6;Q9UMS6-3	125.25	0	133810	n.d.	5.12649
MATN2	H0YBN2;H0YBJ4;O00339-4;O00339-3;O00339-2;O00339	H0YBN2;H0YBJ4;O00339-4;O00339-3;O00339-2;O00339	20.217	0	186030	n.d.	5.26958
CEP126	H0YDI0	H0YDI0	46.267	252345	0	5.40199	n.d.
ATP5B	H0YH81;P06576;F8W079;F8W0P7;H0YI37	H0YH81;P06576;F8W079	38.138	182185	645260	5.26051	5.80973
ATXN2	H0YH87;V9GY86;Q99700-2;Q99700-4;Q99700;F8WB06;F8VQP2;Q99700-5;F8VRK6;F8VVY6;F8W0B5;F8WB05;S4R3J6	H0YH87;V9GY86;Q99700-2;Q99700-4;Q99700;F8WB06;F8VQP2;Q99700-5	98.004	1775550	1856100	6.24933	6.2686
MARS	H0YHV5;P56192-2;P56192;H0YIC2	H0YHV5;P56192-2;P56192;H0YIC2	26.587	43004	0	4.63351	n.d.
ANKRD17	H0YM23;O75179-7;O75179-2;O75179;O75179-6;O75179-4;H0YLQ3;O75179-3;O75179-5	H0YM23;O75179-7;O75179-2;O75179;O75179-6	263.25	19213500	14569000	7.28361	7.16343
SRPK1	H3BLV9;Q5R363;Q96SB4-4;Q96SB4;Q96SB4-3;D6RBF8;D6RBM8	H3BLV9;Q5R363;Q96SB4-4;Q96SB4;Q96SB4-3	76.039	4685300	3543550	6.67074	6.54944
GOLGA6L2	H3BS38;H3BMJ4;Q8N9W4-2;Q8N9W4	H3BS38;H3BMJ4;Q8N9W4-2;Q8N9W4	23.596	0	471145	n.d.	5.67315
RNPS1	H3BV80;H3BMM9;H3BTC0;Q15287-3;Q15287-2;Q15287;H3BPG5;H3BMS0	H3BV80;H3BMM9;H3BTC0;Q15287-3;Q15287-2;Q15287;H3BPG5;H3BMS0	24.561	4628600	7752250	6.66545	6.88943
MGA	H3BTN2;H3BP52;H3BTF4;Q8IWI9-3;Q8IWI9;Q8IWI9-4	H3BTN2;H3BP52;H3BTF4;Q8IWI9-3;Q8IWI9;Q8IWI9-4	9.0107	139635	0	5.14499	n.d.
MACF1	H3BPE1;H3BQK9;Q9UPN3-5;Q9UPN3;H0Y390;Q9UPN3-4;Q9UPN3-3;Q9UPN3-2;H0YD69	H3BPE1;H3BQK9;Q9UPN3-5;Q9UPN3;H0Y390;Q9UPN3-4;Q9UPN3-3;Q9UPN3-2	856.87	207705	0	5.31745	n.d.
PAPD5	H3BQM0;Q8NDF8;Q8NDF8-3;Q8NDF8-5	H3BQM0;Q8NDF8;Q8NDF8-3;Q8NDF8-5	64.693	39934	0	4.60134	n.d.
ALDOA	H3BQN4;J3KPS3;P04075;H3BUH7;H3BR04;H3BPS8;P04075-2;H3BMQ8;H3BU78	H3BQN4;J3KPS3;P04075;H3BUH7;H3BR04;H3BPS8;P04075-2;H3BMQ8;H3BU78	39.34	250060	0	5.39804	n.d.
UBFD1	H3BRL3;O14562	H3BRL3;O14562	32.64	77315	0	4.88826	n.d.
KIFC3	H3BTL6	H3BTL6	30.662	0	665000	n.d.	5.82282
SP1	H3BUU5;P08047-3;P08047	H3BUU5;P08047-3;P08047	16.136	19930	0	4.29951	n.d.
KIF23	H7BYN4;Q02241-3;Q02241-2;Q02241	H7BYN4;Q02241-3;Q02241-2;Q02241	109.13	725600	0	5.8607	n.d.
ARHGAP4	H7C120	H7C120	24.068	0	125735	n.d.	5.09946
EBNA1BP2	H7C2Q8;Q99848	H7C2Q8;Q99848	40.684	4611450	4545950	6.66384	6.65762
CWF19L2	H7C3G7;Q2TBE0-2;Q2TBE0;H0YE03;Q2TBE0-3	H7C3G7;Q2TBE0-2;Q2TBE0;H0YE03;Q2TBE0-3	71.641	34058	0	4.53222	n.d.
CTSD	H7C469;P07339;H7C1V0;F8W787;F8WD96;C9JH19	H7C469;P07339;H7C1V0	27.774	945185	382390	5.97552	5.58251
CLIP2	H7C5H8	H7C5H8	3.0864	0	43056.5	n.d.	4.63404
TP53BP2	H7C5L8;Q13625-2;Q13625;Q13625-3	H7C5L8;Q13625-2;Q13625;Q13625-3	26.4	63890	0	4.80543	n.d.
MRPS17	I3L0E3;Q9Y2R5;E9PE17	I3L0E3;Q9Y2R5;E9PE17	25.72	5530650	3715850	6.74278	6.57006
MAZ	I3L0M3;P56270-2	I3L0M3;P56270-2	10.057	194045	0	5.2879	n.d.
CCDC137	I3L0U5;Q6PK04;I3L385	I3L0U5;Q6PK04;I3L385	33.524	0	79205	n.d.	4.89875
EIF5A;EIF5AL1	I3L397;I3L504;P63241;P63241-2;Q6IS14;F8WCJ1;C9J7B5;C9J4W5;Q9GZV4	I3L397;I3L504;P63241;P63241-2;Q6IS14	16.118	7069250	12485550	6.84937	7.09641
BAIAP2	I3L4C2;Q9UQB8-3;Q9UQB8-5;Q9UQB8-4;Q9UQB8-6;Q9UQB8-2;Q9UQB8;I3L4A3;I3L3C5;I3L526;I3L125;I3L3J7;I3L327;I3L1C8;I3L3C6;I3L2M4;B4DWA1	I3L4C2;Q9UQB8-3;Q9UQB8-5;Q9UQB8-4;Q9UQB8-6;Q9UQB8-2;Q9UQB8	61.381	0	298235	n.d.	5.47456
PITPNA	I3L4U7	I3L4U7	13.473	150135	0	5.17648	n.d.
KIAA0368;ECM29	J3KN16;Q5VYK3;R4GMY1;F6XAQ5;R4GMY3	J3KN16;Q5VYK3	223.69	902280	530450	5.95534	5.72464
NOMO3;NOMO2;NOMO1	J3KN36;Q5JPE7-3;Q5JPE7-2;P69849;Q5JPE7;A0A0G2JP90;A0A087WW46;A0A0G2JN29;A0A087X117;Q15155;A0A087WTD5	J3KN36;Q5JPE7-3;Q5JPE7-2;P69849;Q5JPE7;A0A0G2JP90;A0A087WW46;A0A0G2JN29;A0A087X117;Q15155	139.38	141250	0	5.14999	n.d.
DDX41	J3KNN5;Q9UJV9;H0Y8L8;H0YA06;D6RGI7	J3KNN5;Q9UJV9	71.648	3720600	3067550	6.57061	6.48679
SRSF2	J3QL05;J3KP15;Q01130-2;Q01130	J3QL05;J3KP15;Q01130-2;Q01130	15.156	53827000	66375500	7.731	7.82201
RBM7	J3KPD3;Q9Y580;F5GXV8;I3L521;F5GY08;F5H606;F5H674	J3KPD3;Q9Y580;F5GXV8;I3L521;F5GY08	30.59	4899750	5282500	6.69017	6.72284
ALOXE3	J3KPH2;Q9BYJ1;Q9BYJ1-2	J3KPH2;Q9BYJ1;Q9BYJ1-2	97.763	0	240215	n.d.	5.3806
OLA1	J3KQ32;Q9NTK5;C9JTK6;Q9NTK5-3;Q9NTK5-2	J3KQ32;Q9NTK5;C9JTK6;Q9NTK5-3	46.937	537560	320915	5.73043	5.50639
ARHGDIA	J3KRE2;J3KTF8;J3QQX2;P52565;J3KS60;J3KRY1;P52565-2	J3KRE2;J3KTF8;J3QQX2;P52565;J3KS60;J3KRY1;P52565-2	14.814	1741050	885200	6.24081	5.94704
GSDMA	J3KRG2;Q96QA5	J3KRG2;Q96QA5	17.892	0	279765	n.d.	5.44679
ICT1	J3KS15;Q14197	J3KS15;Q14197	21.905	1992350	1556450	6.29937	6.19214
SRSF1	J3KTL2;Q07955;Q07955-3;Q07955-2;J3QQV5;J3KSW7;J3KSR8	J3KTL2;Q07955;Q07955-3;Q07955-2	28.329	16346500	16294000	7.21342	7.21203
KPNB1	J3KTM9;Q14974-2;Q14974	J3KTM9;Q14974-2;Q14974	76.45	26468	0	4.42272	n.d.
MRPS7	J3QLS3;Q9Y2R9;J3QQS1;J3QKW2;J3KSI8	J3QLS3;Q9Y2R9;J3QQS1;J3QKW2;J3KSI8	31.704	21396500	15217800	7.33034	7.18235
TMCO1	J3QQY2;J9JIE6;Q9UM00-2;Q9UM00;J3KS45	J3QQY2;J9JIE6;Q9UM00-2;Q9UM00	11.372	0	324485	n.d.	5.51119
YTHDC1	J3QR07;Q96MU7;Q96MU7-2;J3KS01;J3KRG5;J3KRW0	J3QR07;Q96MU7;Q96MU7-2	85.586	5888750	7392450	6.77002	6.86879
MYL12A;MYL12B;MYL9	J3QRS3;P19105;O14950;J3KTJ1;P24844;P24844-2	J3QRS3;P19105;O14950;J3KTJ1;P24844	20.457	326620	442620	5.51404	5.64603
ZNF207	J3QRS9;X6R4W8;O43670-2;O43670;O43670-4;O43670-3;J3KS31;J3QS27;J3KTL1;J3KRB6;J3KRW6;H0Y3M2	J3QRS9;X6R4W8;O43670-2;O43670;O43670-4;O43670-3;J3KS31	52.541	3603200	3791950	6.55669	6.57886
HELZ	J3QS41;P42694;P42694-2;A0A075B6R3;J3QRR8	J3QS41;P42694;P42694-2	219.05	276045	1669000	5.44098	6.22246
BUB3	J3QT28;O43684-2;O43684;J3QSX4	J3QT28;O43684-2;O43684;J3QSX4	31.703	296900	0	5.47261	n.d.
NUDT16L1	K7EIN2;Q9BRJ7;K7ENA3;W4VSQ8;Q9BRJ7-2;Q96DE0-3;Q96DE0	K7EIN2;Q9BRJ7;K7ENA3;W4VSQ8;Q9BRJ7-2	21.809	469140	976200	5.6713	5.98954
40057	K7EJ51;Q9UHD8-3;Q9UHD8-7;Q9UHD8-2;Q9UHD8-5;Q9UHD8	K7EJ51;Q9UHD8-3;Q9UHD8-7;Q9UHD8-2;Q9UHD8-5;Q9UHD8	14.468	0	104200	n.d.	5.01787
LONP1	K7EJE8;K7EKE6;P36776-3;P36776-2;P36776;K7ER27;K7ERR6;K7ER56	K7EJE8;K7EKE6;P36776-3;P36776-2;P36776;K7ER27	93.296	156725	101075	5.19514	5.00464
TEN1	K7EJS2	K7EJS2	6.3253	0	346425	n.d.	5.53961
RPL22	K7EJT5;K7EP65;K7EKS7;K7ELC4;K7EMH1;K7ERI7;P35268	K7EJT5;K7EP65;K7EKS7;K7ELC4;K7EMH1;K7ERI7;P35268	5.0827	235815	0	5.37257	n.d.
LSM12	K7ELG9;Q3MHD2;Q3MHD2-2	K7ELG9;Q3MHD2;Q3MHD2-2	24.955	0	132100	n.d.	5.1209
RBM42	K7EP90;Q9BTD8-4;Q9BTD8-2;Q9BTD8-3;Q9BTD8;K7EQ03;K7EML2;K7ER08	K7EP90;Q9BTD8-4;Q9BTD8-2;Q9BTD8-3;Q9BTD8;K7EQ03	48.024	1015455	1309700	6.00666	6.11717
FARSA	K7ER00;Q9Y285;Q9Y285-2;K7ER16;K7EPH2;K7EK06;K7ERS0	K7ER00;Q9Y285;Q9Y285-2;K7ER16;K7EPH2	62.395	132225	158805	5.12131	5.20086
KDSR	K7ERC8	K7ERC8	22.62	0	81355	n.d.	4.91038
BLMH	K7ESE8;J3KSD8;K7ES02;Q13867	K7ESE8;J3KSD8;K7ES02;Q13867	26.738	727260	707680	5.86169	5.84984
SARS2	M0QWZ7;Q9NP81;M0R2C6;Q9NP81-2;B4DJM9;M0R259;M0QX29;M0R2H5	M0QWZ7;Q9NP81;M0R2C6;Q9NP81-2;B4DJM9;M0R259	58.182	1112100	0	6.04614	n.d.
IRF3	M0QXC8;M0QYT9;M0R205;M0QZB8;M0QZB7;Q14653;Q14653-4;M0R0R8;M0R0X9;M0QX56;M0R3C2;Q14653-3;Q14653-2	M0QXC8;M0QYT9;M0R205;M0QZB8;M0QZB7;Q14653;Q14653-4;M0R0R8;M0R0X9;M0QX56;M0R3C2;Q14653-3;Q14653-2	12.982	87685	0	4.94293	n.d.
TIMM44	M0QXU7;O43615;M0QXM9	M0QXU7;O43615;M0QXM9	31.16	84055	0	4.92456	n.d.
MYH14	M0QY43;Q7Z406-5;Q7Z406-4;Q7Z406;Q7Z406-6;Q7Z406-2	M0QY43;Q7Z406-5;Q7Z406-4;Q7Z406;Q7Z406-6;Q7Z406-2	113.85	98960	0	4.99546	n.d.
RPS5	M0QZN2;M0R0F0;M0R0R2;P46782	M0QZN2;M0R0F0;M0R0R2;P46782	14.763	1165750	1613500	6.06661	6.20777
DNAJB1	M0R080;P25685-2;P25685;M0R1D6;M0QZD0;M0QYT3;M0QXK0	M0R080;P25685-2;P25685	20.497	325090	329645	5.512	5.51805
TRIP10	M0R0F9;W4VSQ9;Q15642-4;Q15642-2;Q15642-3;Q15642;M0R2H7;Q15642-5	M0R0F9;W4VSQ9;Q15642-4;Q15642-2;Q15642-3;Q15642;M0R2H7;Q15642-5	49.712	0	205430	n.d.	5.31266
ZNF845;ZNF320	M0R2N3;Q96IR2;M0R0Z8;M0R1K6;M0QZA2;M0R2Z6;M0R2L4;M0QX96;A0A0U1RQK1;A2RRD8	M0R2N3;Q96IR2;M0R0Z8;M0R1K6;M0QZA2;M0R2Z6;M0R2L4;M0QX96;A0A0U1RQK1;A2RRD8	15.999	40379	0	4.60616	n.d.
SUGP2	M0R2Z9;Q8IX01-4;Q8IX01;Q8IX01-3;M0R3F6;M0R065;M0R216	M0R2Z9;Q8IX01-4;Q8IX01;Q8IX01-3;M0R3F6	121.54	4252500	5995000	6.62864	6.77779
ZDBF2	N0DVX5;Q9HCK1	N0DVX5;Q9HCK1	265.05	583200	0	5.76582	n.d.
KIF2A	O00139-2;O00139-1;O00139-5;O00139;O00139-4;H0Y8H2;D6R9M0	O00139-2;O00139-1;O00139-5;O00139;O00139-4	75.042	0	71415	n.d.	4.85379
DDX39A	O00148;O00148-2;O00148-3;K7EQN7;K7EPJ3;A0A0D9SEM9;K7EN69;K7ENP6;K7EL56;K7EIL8	O00148;O00148-2;O00148-3	49.129	97212500	82805500	7.98772	7.91806
SUPT5H	O00267-2;O00267	O00267-2;O00267	120.5	764855	1054750	5.88358	6.02315
CLIC1	O00299	O00299	26.922	340940	0	5.53268	n.d.
EIF3F	O00303;H0YDT6;E9PQV8;A0A0D9SEZ9	O00303	37.563	1049145	0	6.02084	n.d.
POLRMT	O00411;K7EMH3;K7ESD1	O00411	138.62	67417000	33751500	7.82877	7.52829
IGF2BP3	O00425;O00425-2;F8WD15	O00425	63.704	137715000	115043500	8.13898	8.06086
RTCA	O00442;O00442-2;A6NIC1	O00442;O00442-2	39.336	758350	489205	5.87987	5.68949
ZNF593	O00488	O00488	15.199	99910	0	4.99961	n.d.
MPHOSPH10	O00566;U3KQ48	O00566;U3KQ48	78.863	159360	159405	5.20238	5.2025
NOP56	O00567;H0Y653;H0YDU4;Q5JXT2	O00567;H0Y653;H0YDU4	66.049	879580	545520	5.94428	5.73681
NCAN	O14594	O14594	143.09	114135	0	5.05742	n.d.
AP3D1	O14617-4;O14617;O14617-5;O14617-2;O14617-3;A0A087WYN6;K7ELX8;K7ERW8	O14617-4;O14617;O14617-5;O14617-2;O14617-3	114.71	1156445	1456850	6.06312	6.16341
CHD1	O14646-2;O14646;H0Y8V4;A0A087WVF4	O14646-2;O14646	196.59	276620	0	5.44188	n.d.
CHD2	O14647-2;O14647;A0A0D9SF92;A0A0D9SFA3;A0A0D9SGK0;B7Z3I4;O14647-3	O14647-2;O14647	200.56	1015490	383635	6.00668	5.58392
TCERG1	O14776-2;O14776;G3V220;Q5VWI1	O14776-2;O14776;G3V220	121.69	1595350	1687650	6.20286	6.22728
AURKA	O14965;Q5QPD2;A3KFJ1;Q5QPD4;A3KFJ0;A3KFJ2;Q5QPD1	O14965;Q5QPD2;A3KFJ1;Q5QPD4;A3KFJ0	45.809	1018100	0	6.00779	n.d.
TRANK1	O15050	O15050	336.22	1806500	673500	6.25684	5.82834
KIAA0391	O15091-2;O15091;O15091-4;O15091-3;A0A0A0MTQ0	O15091-2;O15091;O15091-4	65.485	2361200	1152750	6.37313	6.06174
CASC3	O15234;J3KSY7;J3QSC4;K7EQ38	O15234;J3KSY7	76.277	2511550	1969200	6.39994	6.29429
EIF3D	O15371-3;O15371;O15371-2;B0QYA5;B0QYA6;B0QYA8;B0QYA4;A0A0D9SGB5	O15371-3;O15371;O15371-2;B0QYA5	62.039	112604500	98515500	8.05156	7.9935
CD3EAP	O15446;O15446-2	O15446;O15446-2	54.985	0	93485	n.d.	4.97074
DHX15	O43143	O43143	90.932	12945000	11472000	7.1121	7.05964
RNMT	O43148;O43148-2;K7EP06;K7EPP5;K7ERH6	O43148;O43148-2;K7EP06	54.843	3801800	5400500	6.57999	6.73243
RBFOX2	O43251-6;O43251-8;B0QYV1;A0A0G2JRA5;O43251-5;O43251-10;O43251-2;O43251;A0A0G2JRD1;S4R3K7;S4R469;B0QYY4;O43251-3;O43251-9;O43251-4;O43251-7;A0A0G2JSB3;I3L1D4;B0QYY7;F8VR27;F8VZY7;A0A087X2B1;J3KNW3;B7Z1U7;F8VZG9;Q9NWB1-3;Q9NWB1-4;Q9NWB1-5;Q9NWB1;Q9NWB1-2;B0QYY6;J3QQZ2;J3QRF4;F8VRS4;A6NFN3;A6NFN3-2	O43251-6;O43251-8;B0QYV1;A0A0G2JRA5;O43251-5;O43251-10;O43251-2;O43251;A0A0G2JRD1;S4R3K7;S4R469;B0QYY4;O43251-3;O43251-9;O43251-4;O43251-7	47.215	2653700	1529450	6.42385	6.18454
ZW10	O43264	O43264	88.828	318380	0	5.50295	n.d.
SART1	O43290;E9PQI8	O43290	90.254	1867800	2083100	6.27133	6.31871
HNRNPR	O43390;O43390-3;B4DT28	O43390;O43390-3;B4DT28	70.942	287435000	300885000	8.45854	8.4784
PRPF3	O43395;O43395-3	O43395	77.528	1318230	1914150	6.11999	6.28198
WBSCR22	O43709;O43709-3;H7C170	O43709;O43709-3;H7C170	31.88	621000	591250	5.79309	5.77177
NARS	O43776;K7EMQ6;K7EPK2;K7EQ35;K7EIU7;O43776-2	O43776	62.942	1311300	298965	6.1177	5.47562
NUDT21	O43809;H3BND3;H3BV41	O43809;H3BND3	26.227	5647200	5979400	6.75183	6.77666
AKAP8	O43823;M0QYL4	O43823	76.107	8863650	10854150	6.94761	7.0356
KIF1C	O43896;I3L1B1	O43896	122.95	110480	0	5.04328	n.d.
DHX16	O60231;A0A140T947;Q5SQH5;A0A140T8Y5;A0A140T9T4;A2AB15	O60231;A0A140T947;Q5SQH5	119.26	1251750	1476850	6.09752	6.16934
URB1	O60287	O60287	254.39	109030	0	5.03755	n.d.
ZFC3H1	O60293;O60293-2;G3V1X1;O60293-4	O60293;O60293-2	226.35	14068000	10759500	7.14823	7.03179
AQR	O60306;H0YH15;H0YLN9	O60306	171.29	16030500	15473000	7.20495	7.18957
KIF1B;KIF1Bbeta	O60333-3;A0A087WWA3;Q4R9M9;O60333-2;O60333;O60333-4;F8W8V9;Q12756;Q12756-3;Q12756-2;H7C0K6	O60333-3;A0A087WWA3;Q4R9M9;O60333-2;O60333;O60333-4	130.36	283425	0	5.45244	n.d.
NME2P1	O60361	O60361	15.529	0	175780	n.d.	5.24497
SYNCRIP	O60506;O60506-2	O60506;O60506-2	69.602	668265000	674440000	8.82495	8.82894
CDC40	O60508;Q5SRN1	O60508;Q5SRN1	65.521	10931500	9786750	7.03868	6.99064
NEMF	O60524-4;O60524-5;O60524-3;O60524;G3V5V3;G3V4D9;G3V547;O60524-2	O60524-4;O60524-5;O60524-3;O60524;G3V5V3;G3V4D9	118.02	847360	689355	5.92807	5.83844
HNRNPCL1;HNRNPCL4;HNRNPCL3	O60812;A0A0G2JPF8;P0DMR1;B7ZW38	O60812;A0A0G2JPF8;P0DMR1;B7ZW38	32.142	11308000	15791100	7.05339	7.19841
PQBP1	O60828-4;O60828-2;O60828;C9JQA1;O60828-7;O60828-6;O60828-5;O60828-3;H7C053;O60828-10;O60828-9;O60828-8	O60828-4;O60828-2;O60828;C9JQA1;O60828-7;O60828-6;O60828-5;O60828-3;H7C053;O60828-10;O60828-9;O60828-8	18.827	2404050	1528550	6.38094	6.18428
DKC1	O60832;O60832-2;C9IYT0;H7C0M1;H7C2Q9;H7C2Q2;H7BZF2	O60832;O60832-2;C9IYT0;H7C0M1	57.673	3692800	1924450	6.56736	6.28431
EDF1	O60869;O60869-2;O60869-3	O60869;O60869-2;O60869-3	16.368	29687000	30536500	7.47257	7.48482
KIN	O60870;O60870-2;S4R357	O60870;O60870-2	45.373	962680	539600	5.98348	5.73207
DNAJA2	O60884	O60884	45.745	255805	0	5.40791	n.d.
KIF21B	O75037-4;O75037;O75037-3;O75037-2	O75037-4;O75037;O75037-3;O75037-2	181.14	0	255220	n.d.	5.40691
CPNE3	O75131;E5RFT7;A0A087WUS8;A0A087WXR6;E5RHZ0;A0A087WYQ3;H0YB26;E7ENV7;Q86YQ8-2;Q9HCH3-2;Q96FN4-2;Q96FN4;Q8IYJ1;Q96A23;O95741;Q9UBL6-2;Q86YQ8;Q96A23-2;Q9HCH3;O95741-2;Q9UBL6	O75131	60.13	502050	357540	5.70075	5.55332
ZC3H11A	O75152;E9PQ61;E9PBY7;C9J0L0	O75152;E9PQ61;E9PBY7	89.13	52460000	49334000	7.71983	7.69315
CLUH	O75153;I3L318;I3L3A3;I3L350	O75153	146.67	3411350	3100300	6.53293	6.4914
GGCT	O75223;B8ZZK2;M0QZK8;O75223-3;O75223-2;O75223-4;A0A0B4J1Y4;H7BZK5	O75223;B8ZZK2;M0QZK8;O75223-3;O75223-2;O75223-4	21.007	0	222125	n.d.	5.3466
DUSP11	O75319;H7C0E6;C9JYA6;O75319-2	O75319	38.938	1497000	0	6.17522	n.d.
ALOX12B	O75342	O75342	80.355	0	152755	n.d.	5.184
PRPF40A	O75400-2;O75400;O75400-3;H7C2N3;F5H578	O75400-2;O75400;O75400-3	105.93	480925	591450	5.68208	5.77192
VPS26A	O75436;S4R2Y3;O75436-2	O75436;S4R2Y3;O75436-2	38.169	44271.5	0	4.64612	n.d.
SRSF10	Q5JRI1;O75494-5;O75494-4;O75494-6;O75494-3;O75494-2;O75494;Q6IQ42;R4GMP8	Q5JRI1;O75494-5;O75494-4;O75494-6;O75494-3;O75494-2;O75494	20.913	1222450	1364450	6.08723	6.13496
SF3B1	O75533;H7C341;B4DGZ4;O75533-2;F8WC19	O75533	145.83	56526000	66178500	7.75225	7.82072
CSDE1	O75534;O75534-2;O75534-4;O75534-3;E9PLT0;E9PNG3;E9PLD4;E9PKN4;E9PJK7	O75534;O75534-2;O75534-4;O75534-3;E9PLT0	88.884	95087000	52059000	7.97812	7.7165
WBP4	O75554-2;O75554	O75554-2;O75554	40.03	116105	0	5.06485	n.d.
NPM3	O75607	O75607	19.343	0	309715	n.d.	5.49096
ERAL1	O75616;J3QRV9;J3QSB2;O75616-2;J3QT61;K7EQJ8	O75616;J3QRV9;J3QSB2;O75616-2	48.349	18703500	12991050	7.27192	7.11364
CTAG2	O75638-2;O75638	O75638-2;O75638	18.236	0	145510	n.d.	5.16289
SNRNP200	O75643;O75643-2;B4E0P5	O75643	244.5	22550000	24496000	7.35315	7.3891
UTP20	O75691	O75691	318.38	3215100	1231250	6.50719	6.09035
EIF3G	O75821;K7ENA8;K7EL20;K7EP16;K7EL60;K7ENH0	O75821;K7ENA8;K7EL20	35.611	95092500	94502500	7.97815	7.97544
EIF3J	O75822;O75822-3;O75822-2;H0YGJ7;H0YLP3	O75822;O75822-3;O75822-2	29.062	1010650	0	6.0046	n.d.
DNAJC8	O75937;S4R3J5	O75937	29.841	274895	0	5.43917	n.d.
SMNDC1	O75940	O75940	26.711	1338650	1008150	6.12667	6.00353
RSL1D1	O76021;J3QSV6;I3L3U9;I3L3C4;O76021-2;I3L234;I3L1A3	O76021;J3QSV6;I3L3U9;I3L3C4	54.972	11081050	7735200	7.04458	6.88847
SRP72	O76094;O76094-2;R4GNC1;D6RDY6	O76094;O76094-2	74.605	6954800	4293750	6.84228	6.63284
UFL1	O94874;O94874-2;O94874-3	O94874;O94874-2;O94874-3	89.594	404050	176035	5.60644	5.2456
PRPF6	O94906-2;O94906	O94906-2;O94906	102.43	204215	215935	5.31009	5.33432
PCF11	O94913;E9PKN0;E9PQ01;A0A0C4DGU6;E9PNY7;E9PQF9	O94913;E9PKN0;E9PQ01;A0A0C4DGU6	173.05	2108550	2716650	6.32398	6.43403
MBLL;MBNL2	O95205;Q5VZF2-3;Q5VZF2-2;Q5VZF2	O95205;Q5VZF2-3;Q5VZF2-2;Q5VZF2	28.14	838850	2335450	5.92368	6.36837
LUC7L3	O95232;J3KPP4;D6RDI2;D6RHH0;U3KQT3;C9JL41;O95232-2;H7C5U7;E7EN55;H0YA81	O95232;J3KPP4;D6RDI2	51.466	1250500	1719550	6.09708	6.23541
KIF20A	O95235-2;O95235	O95235-2;O95235	98.099	67045	0	4.82637	n.d.
SMC2	O95347-2;O95347;A0A0C4DGE5	O95347-2;O95347	124.92	28929.5	0	4.46134	n.d.
FARS2	O95363	O95363	52.356	52560	0	4.72066	n.d.
IPO7	O95373	O95373	119.52	51590	0	4.71257	n.d.
SLU7	O95391;A0A0C4DGD2;E5RGM7;E5RK41	O95391	68.386	739095	872155	5.8687	5.94059
PCNT	O95613-2;O95613;H7C2A3	O95613-2;O95613	355.88	291640	0	5.46485	n.d.
CNOT4	O95628-5;O95628-3;O95628-2;O95628;O95628-8;O95628-4;O95628-7;O95628-9;O95628-10;O95628-6	O95628-5;O95628-3;O95628-2;O95628;O95628-8;O95628-4;O95628-7;O95628-9;O95628-10;O95628-6	48.484	132035	348865	5.12069	5.54266
CPSF4	O95639;O95639-3;C9JEV9;H7C419;C9K0K2;F8WEL7;H7C016	O95639;O95639-3;C9JEV9;H7C419	30.255	1823200	2779050	6.26083	6.4439
PTBP3	O95758-6;O95758-1;O95758-2;O95758-4;O95758-7;X6R242	O95758-6;O95758-1;O95758-2;O95758-4;O95758-7	56.821	16420500	19496000	7.21539	7.28995
STAU1	O95793-2;O95793-3;O95793;A0A087X1A5;Q5JW30;Q5JW28;F6UDC6	O95793-2;O95793-3;O95793;A0A087X1A5;Q5JW30	54.933	1051565	2893900	6.02184	6.46148
TRUB2	O95900;O95900-2	O95900;O95900-2	36.694	31429500	19844500	7.49734	7.29764
SYF2	O95926-2;O95926	O95926-2;O95926	23.568	614050	784350	5.7882	5.89451
TOP3B	O95985;O95985-3;O95985-2;H0Y6W0;H7C4B0;C9JEI7;C9JEQ1;C9J9X4;C9JKE2;C9JT00;Q13472-3;Q13472-2;Q13472	O95985;O95985-3;O95985-2;H0Y6W0	96.661	1475300	561550	6.16888	5.74939
PAK4	O96013;O96013-2;O96013-4;O96013-3;M0R2X4;Q9NQU5-2;Q9NQU5;Q9P286	O96013;O96013-2;O96013-4;O96013-3	64.071	339430	0	5.53075	n.d.
LDHA	P00338-4;P00338;P00338-5;P00338-2;P00338-3;F5H8H6;F5GXC7;F5GWW2;F5GXU1;F5GZQ4;F5H5J4;F5H6W8;F5GXH2;F5GYU2;F5GXY2;F5H5G7;F5H155;A8MW50;A0A087WUM2;G3XAP5;F5H245;Q6ZMR3;P07864;P07195	P00338-4;P00338;P00338-5;P00338-2;P00338-3	30.205	499780	0	5.69878	n.d.
GOT2	P00505;P00505-2	P00505;P00505-2	47.517	808315	564850	5.90758	5.75193
PGK1	P00558;P00558-2;P07205	P00558;P00558-2	44.614	4472600	4471450	6.65056	6.65045
ASS1	P00966;Q5T6L6	P00966;Q5T6L6	46.53	0	202040	n.d.	5.30544
IGHA1;IGHA2	P01876;A0A0G2JMB2;P01877;A0A075B6N7	P01876;A0A0G2JMB2;P01877;A0A075B6N7	37.654	408355	553670	5.61104	5.74325
CAT	P04040	P04040	59.755	393205	0	5.59462	n.d.
ANXA1	P04083;Q5T3N1;Q5T3N0	P04083;Q5T3N1	38.714	1912750	1218500	6.28166	6.08583
HSPB1	P04792;F8WE04	P04792;F8WE04	22.782	560350	0	5.74846	n.d.
RPN1	P04843;B7Z4L4;F8WF32	P04843;B7Z4L4	68.569	1072560	1032350	6.03042	6.01383
ARG1	P05089;P05089-2;P05089-3	P05089;P05089-2;P05089-3	34.735	1170450	1375300	6.06835	6.1384
S100A8	P05109	P05109	10.834	1729750	1219650	6.23798	6.08624
EIF2S1	P05198;H0YJS4;G3V4T5	P05198;H0YJS4;G3V4T5	36.112	496345	0	5.69578	n.d.
RPLP0;RPLP0P6	P05388;F8VU65;F8VWS0;P05388-2;Q8NHW5;G3V210;F8VQY6;F8VPE8;F8VRK7;F8VS58;F8VW21;F8VZS0;F8VWV4;F8W1K8	P05388;F8VU65;F8VWS0;P05388-2;Q8NHW5;G3V210;F8VQY6;F8VPE8;F8VRK7;F8VS58;F8VW21;F8VZS0	34.273	1748670	739850	6.24271	5.86914
SSB	P05455;E7ERC4;E9PFL9;E9PGX9	P05455	46.836	10961100	19716500	7.03985	7.29483
S100A9	P06702	P06702	13.242	1404900	777900	6.14765	5.89092
ENO1	P06733;P06733-2;K7EM90;F5H1C3;E5RI09;E5RG95;K7EPM1;K7EKN2;E5RGZ4;F5H0C8;P13929-3;P09104-2;P13929-2;P13929;P09104	P06733;P06733-2	47.168	7232650	4303450	6.8593	6.63382
ANXA2;ANXA2P2	P07355;P07355-2;H0YN42;H0YMD0;H0YMU9;A6NMY6;H0YKS4;H0YM50;H0YMM1;H0YNP5;H0YKZ7;H0YLV6;H0YMT9;H0YKX9;H0YN28;H0YL33;H0YKL9;H0YKV8;H0YMD9;H0YNA0;H0YKN4;H0YNB8;H0YN52;H0YLE2	P07355;P07355-2;H0YN42;H0YMD0;H0YMU9;A6NMY6;H0YKS4;H0YM50;H0YMM1;H0YNP5	38.604	30381000	25604000	7.4826	7.40831
TUBB	Q5JP53;P07437;Q5ST81;A0A0B4J269;Q13509;Q13509-2;G3V2A3	Q5JP53;P07437;Q5ST81	47.766	4089100	2581350	6.61163	6.41185
EPRS	P07814;V9GYZ6;V9GZ76	P07814;V9GYZ6	170.59	2412500	1885550	6.38247	6.27544
HSP90AA1	P07900;P07900-2;Q14568;G3V2J8;Q58FG0;Q58FG1;Q58FF6	P07900;P07900-2	84.659	923510	945960	5.96544	5.97587
HNRNPC	P07910-2;B2R5W2;G3V4C1;G3V4W0;P07910-4;P07910-3;G3V2D6;G3V251;G3V5X6;G3V3K6;G3V5V7;B4DSU6;G3V4M8;A0A0G2JNQ3;B2RXH8;G3V2H6	P07910-2;B2R5W2;G3V4C1;G3V4W0;P07910-4;P07910-3;G3V2D6;G3V251	32.337	701370000	669765000	8.84595	8.82592
FH	P07954-2;P07954	P07954-2;P07954	50.212	650030	394315	5.81293	5.59584
HSP90AB1	P08238;Q58FF7;F8W026;Q96GW1;P14625	P08238	83.263	7328050	5051400	6.86499	6.70341
SRPR	P08240-2;P08240	P08240-2;P08240	66.558	293980	101655	5.46832	5.00713
SNRPB2	P08579	P08579	25.486	3363150	1772800	6.52675	6.24866
SNRNP70	P08621;P08621-2;P08621-3;M0QYR1;P08621-4	P08621;P08621-2;P08621-3	51.556	2052750	1638850	6.31234	6.21454
RPS17	P08708;H0YN88;A0A075B716;H0YN73;H3BNC9	P08708;H0YN88;A0A075B716	15.55	18139500	16158500	7.25863	7.2084
SNRPA	P09012;M0R268;M0QZG7;M0R221;M0R2B8;M0QXK2;M0R0G9	P09012;M0R268;M0QZG7;M0R221;M0R2B8;M0QXK2	31.279	28487500	16323000	7.45465	7.2128
SRP19	P09132;A0A087WYR0;A0A087WWU9;P09132-2	P09132;A0A087WYR0;A0A087WWU9	16.156	357305	236505	5.55304	5.37384
SNRPC	P09234;A0A0A0MRR7	P09234;A0A0A0MRR7	17.394	346385	420390	5.53956	5.62365
HMGB1	P09429;Q5T7C4;B2RPK0	P09429;Q5T7C4	24.893	14493500	13471000	7.16117	7.1294
HNRNPA1	P09651;F8W6I7;P09651-2;P09651-3;F8VZ49;F8VTQ5;H0YH80;F8VYN5;F8W646	P09651;F8W6I7;P09651-2;P09651-3;F8VZ49;F8VTQ5	38.746	1079200000	1409150000	9.0331	9.14896
SNRPA1	P09661;H0YMA0;H0YLR3;H0YKK0	P09661;H0YMA0	28.415	554200	0	5.74367	n.d.
PARP1	P09874;Q5VX84;Q5VX85	P09874	113.08	4745350	3434100	6.67627	6.53581
PABPC4L	P0CB38	P0CB38	41.853	700900	0	5.84566	n.d.
CHTF8	P0CG12	P0CG12	51.391	0	53750	n.d.	4.73038
TXN	P10599;P10599-2	P10599;P10599-2	11.737	135800	343180	5.1329	5.53552
HSPD1	P10809;E7ESH4;E7EXB4;P10809-2;C9JL19;C9JCQ4	P10809	61.054	649700	404945	5.81271	5.6074
TOP1	P11387	P11387	90.725	1099250	1080150	6.0411	6.03348
TOP2A	P11388;P11388-2;P11388-3;P11388-4;J3KTB7	P11388;P11388-2;P11388-3;P11388-4	174.38	2653175	154095	6.42377	5.18779
ODC1	P11926	P11926	51.148	0	208655	n.d.	5.31943
HARS	P12081-4;P12081;P12081-3;P12081-2;B3KWE1;B4DDD8;E7ETE2;B4E1C5;D6RF05	P12081-4;P12081;P12081-3;P12081-2;B3KWE1;B4DDD8;E7ETE2;B4E1C5	54.846	349540	206975	5.5435	5.31592
TPR	P12270	P12270	267.29	0	43619	n.d.	4.63968
PIP	P12273	P12273	16.572	967205	0	5.98552	n.d.
XRCC6	P12956;B1AHC9;P12956-2	P12956;B1AHC9;P12956-2	69.842	43259000	49603500	7.63608	7.69551
XRCC5	P13010;C9JZ81;H7C0H9	P13010	82.704	15895000	23526000	7.20126	7.37155
RNH1	P13489;E9PMJ3;E9PLZ3;E9PIM9;H0YCR7;E9PIK5;E9PMN0;E9PMA9;E9PR82;E9PMI1	P13489;E9PMJ3;E9PLZ3;E9PIM9	49.973	2792500	3200550	6.44599	6.50522
EEF2	P13639	P13639	95.337	15818000	10901400	7.19915	7.03748
MTHFD2	P13995-2;P13995;B9A062	P13995-2;P13995;B9A062	26.849	592700	518150	5.77283	5.71446
PKM	P14618;B4DNK4;H3BTN5;P14618-3;P14618-2;H3BQ34;H3BT25;H3BUW1;H3BTJ2;H3BU13;H3BR70;H3BN34;H3BQZ3;P30613-2;P30613	P14618;B4DNK4;H3BTN5;P14618-3;P14618-2;H3BQ34	57.936	808965	368440	5.90793	5.56637
CCNB1	P14635-2;P14635;E9PC90;H0YA62;D6RHI0	P14635-2;P14635;E9PC90	44.102	623250	0	5.79466	n.d.
HNRNPL	P14866;M0QXS5;P14866-2;M0QYT0;M0R1W6;B4DVF8;M0QYL7;M0R076	P14866;M0QXS5;P14866-2	64.132	252835000	374490000	8.40284	8.57344
FABP4	P15090	P15090	14.719	0	61430	n.d.	4.78838
GSPT1;GSPT2	P15170-2;P15170-3;P15170;H3BR35;Q8IYD1;H3BSV8	P15170-2;P15170-3;P15170;H3BR35;Q8IYD1	68.6	6093450	4758650	6.78486	6.67748
ANK1	P16157-21	P16157-21	208.24	33922.5	0	4.53049	n.d.
HIST1H1C	P16403	P16403	21.364	509050	0	5.70676	n.d.
YBX3	P16989;P16989-3;A0A0D9SEI8	P16989;P16989-3	40.089	26458000	11504500	7.42256	7.06087
GAP43	P17677	P17677	24.802	0	72320	n.d.	4.85926
DDX5	P17844;J3KTA4;P17844-2;J3KRZ1;J3QRQ7;J3QSF1;J3KRX8;J3QR02;X6RLV5;J3QKN9;J3QS79;J3QRN5;J3QLG9;J3QR62	P17844;J3KTA4;P17844-2	69.147	312415000	308490000	8.49473	8.48924
PGAM1;PGAM2;PGAM4	P18669;P15259;Q8N0Y7	P18669;P15259;Q8N0Y7	28.804	306875	0	5.48696	n.d.
NCL	P19338;C9JYW2;C9JLB1;C9J1H7;C9JWL1	P19338	76.613	210150000	182035000	8.32253	8.26015
EIF2AK2	P19525;P19525-2;C9JZT2;F8WBH4	P19525;P19525-2	62.094	837535	276110	5.923	5.44108
EIF2S2	P20042	P20042	38.388	22298500	13559900	7.34828	7.13226
ANXA7	P20073-2;P20073	P20073-2;P20073	50.315	314265	0	5.4973	n.d.
BTF3	P20290;P20290-2;D6RDG3;H0Y9Y1	P20290;P20290-2	22.168	11585000	11249150	7.0639	7.05112
PDC	P20941-2;P20941;P20941-3	P20941-2;P20941;P20941-3	22.317	479735	0	5.681	n.d.
CSRP1	P21291;E9PND2;E9PP21;E9PS42	P21291;E9PND2;E9PP21;E9PS42	20.567	11455400	20698000	7.05901	7.31593
FLNA	Q60FE5;P21333-2;P21333;Q5HY54;A0A087WWY3;F8WE98;H0Y5C6;H0Y5F3	Q60FE5;P21333-2;P21333;Q5HY54;A0A087WWY3	278.22	6537300	4533650	6.8154	6.65645
ABCB4	P21439-3;P21439-2;P21439	P21439-3;P21439-2;P21439	135.26	55215	0	4.74206	n.d.
FBL	P22087;M0QXL5;M0R299;M0R2Q4;M0R0P1;M0R2U2;M0R1H0;M0R2B0	P22087;M0QXL5;M0R299;M0R2Q4;M0R0P1;M0R2U2;M0R1H0;M0R2B0	33.784	5576850	4978900	6.74639	6.69713
SPRR1B	P22528	P22528	9.8875	499950	721475	5.69893	5.85822
SPRR2D	P22532	P22532	7.9053	241895	205195	5.38363	5.31217
TGM1	P22735;H0YN27;P22735-2	P22735	89.786	1207035	1631650	6.08172	6.21263
TCEA1	P23193;P23193-2;E5RJ93;E5RIS7;B7Z4S1;Q5JRI7;A0A0A0MT58;Q15560-2;Q15560	P23193;P23193-2	33.969	0	103265	n.d.	5.01395
SFPQ	P23246;P23246-2;H0Y9K7;H0Y9U2	P23246;P23246-2	76.149	56570000	101746000	7.75259	8.00752
TUBG2;TUBG1	Q9NRH3;P23258;K7EIS0	Q9NRH3;P23258;K7EIS0	51.091	254575	0	5.40582	n.d.
WARS	P23381-2;P23381;H0YJP3	P23381-2;P23381;H0YJP3	48.851	0	232105	n.d.	5.36568
RPS3	P23396;P23396-2;E9PL09;F2Z2S8;E9PPU1;H0YCJ7;H0YEU2;H0YF32;E9PQ96;E9PJH4;E9PK82;E9PSF4;E9PQX2;H0YES8	P23396;P23396-2;E9PL09;F2Z2S8;E9PPU1;H0YCJ7	26.688	684405000	416990000	8.83531	8.62013
PTPRD	P23468-2;P23468;Q3KPI9;F5GWR7;P23468-7;P23468-5;P23468-4;P23468-6	P23468-2;P23468;Q3KPI9;F5GWR7;P23468-7;P23468-5;P23468-4;P23468-6	212.13	0	991400	n.d.	5.99625
LOR	P23490	P23490	25.76	279400	0	5.44623	n.d.
CFL1	P23528;E9PP50;G3V1A4;E9PK25;E9PS23;E9PQB7;E9PLJ3;Q9Y281-3;Q9Y281	P23528;E9PP50;G3V1A4;E9PK25;E9PS23	18.502	2893300	2692150	6.46139	6.4301
ACP1	P24666-3;P24666-2;P24666;F2Z2Q9;G5E9R5;D3YTI2;P24666-4	P24666-3;P24666-2;P24666	14.342	379960	356065	5.57974	5.55153
ACAT1	P24752;P24752-2;H0YEL7;E9PRQ6;E9PKF3	P24752;P24752-2;H0YEL7;E9PRQ6	45.199	424855	469785	5.62824	5.6719
AZGP1	P25311;C9JEV0	P25311;C9JEV0	34.258	306410	0	5.4863	n.d.
RPS12	P25398	P25398	14.515	493440	0	5.69323	n.d.
MSN	P26038;V9GZ54	P26038	67.819	4479550	7098800	6.65123	6.85118
DDX6	P26196;Q8IV96	P26196	54.416	35327000	13316000	7.54811	7.12437
DNMT1	P26358;P26358-2;P26358-3;K7ENW7;K7EJL0;K7EIZ6;K7EMU8;K7ENQ6	P26358;P26358-2;P26358-3	183.16	511200	0	5.70859	n.d.
HMGB2	P26583;D6R9A6	P26583;D6R9A6	24.033	2620400	2278650	6.41837	6.35768
PTBP1	P26599;P26599-2;P26599-3;A0A0D9SF20;K7EKJ7;K7EKX4	P26599;P26599-2;P26599-3	57.221	337110000	523870000	8.52777	8.71922
TARS	P26639;P26639-2;D6RCA5;D6R9F8;D6RDJ6;B7ZLP8;A2RTX5-2;A2RTX5	P26639;P26639-2	83.434	1002695	546625	6.00117	5.73769
VARS	P26640;A0A140T936;A0A140T954;A2ABF4;A0A0G2JJT9;P26640-2;A0A140T904;H0Y426	P26640;A0A140T936	140.47	1244700	864955	6.09506	5.93699
EEF1G	P26641;P26641-2	P26641;P26641-2	50.118	7472400	7651250	6.87346	6.88373
RPA1	P27694;I3L4R8;I3L524;I3L2M5	P27694	68.137	1623900	1865050	6.21056	6.27069
APEX1	P27695;G3V3M6;G3V5Q1;G3V3C7;A0A0C4DGK8;G3V5D9;G3V5M0;G3V359;H7C4A8;G3V3Y6	P27695;G3V3M6;G3V5Q1;G3V3C7;A0A0C4DGK8	35.554	7328800	5241050	6.86503	6.71942
RBMS1	P29558;F6Y5H0;E7EPF2;C9J9B2;C9JIJ9;P29558-4;Q6XE24-3;Q6XE24-4;Q6XE24-5;Q6XE24-2;Q6XE24	P29558;F6Y5H0	44.505	20234500	12311500	7.30609	7.09031
PRDX3	P30048-2;P30048	P30048-2;P30048	25.838	297240	0	5.47311	n.d.
RPL12	P30050;P30050-2	P30050;P30050-2	17.818	78402500	87532500	7.89433	7.94217
ECHS1	P30084	P30084	31.387	152640	0	5.18367	n.d.
PEBP1	P30086	P30086	21.057	0	391825	n.d.	5.59309
PPIF	P30405;R4GN99;H0Y548;P30405-2	P30405;R4GN99;H0Y548;P30405-2	22.04	9988700	10021700	6.99951	7.00094
NMT1	P30419;P30419-2;B7Z8J4;K7EN82;Q5VUC6;O60551;K7EN42	P30419;P30419-2	56.806	10641550	8640000	7.027	6.93651
LCN1;LCN1P1	P31025;Q5VSP4	P31025;Q5VSP4	19.25	0	990545	n.d.	5.99587
CPS1	P31327;P31327-3;P31327-2;Q5R211	P31327;P31327-3;P31327-2	164.94	856565	162510	5.93276	5.21088
TIA1	P31483-2;C9JTN7;H7BY49;F8WE16	P31483-2;C9JTN7;H7BY49	41.8	9507300	9191900	6.97806	6.96341
DNAJA1	P31689-2;P31689	P31689-2;P31689	37.044	994905	402165	5.99778	5.6044
HNRNPH3	P31942;P31942-2;P31942-3;P31942-4;P31942-5;P31942-6	P31942;P31942-2;P31942-3;P31942-4	36.926	104359000	103625000	8.01853	8.01546
CASP14	P31944	P31944	27.679	389845	155410	5.59089	5.19148
PRDX2	P32119;A6NIW5	P32119	21.892	646900	1079300	5.81084	6.03314
CDA	P32320	P32320	16.185	92070	0	4.96412	n.d.
GBP1	P32455	P32455	67.93	0	287115	n.d.	5.45806
RPL9	P32969;D6RAN4;H0Y9V9;E7ESE0;H0Y9R4	P32969;D6RAN4;H0Y9V9;E7ESE0	21.863	16309000	16417000	7.21243	7.21529
SHMT2	P34897-3;P34897;P34897-2;H0YIZ0;G3V5L0;G3V2Y4;G3V4W5;G3V540;G3V241;G3V3Y8;G3V4T0;G3V4X0;G3V2W0;G3V2E4;G3V2D2;G3V2Y1;G3V3C6;P34896-4;P34896-3;P34896-2;P34896	P34897-3;P34897;P34897-2;H0YIZ0	53.454	22528000	22470000	7.35272	7.3516
RDX	P35241;P35241-5;P35241-4;E9PNV3;E9PQ82;P35241-3;P35241-2;E9PKN5;E9PNP4	P35241;P35241-5;P35241-4	68.563	707575	880675	5.84977	5.94482
MYH9	P35579;P35579-2;Q5BKV1;B1AH99;E7ERA5;B1PS43;P35749-4;P35749-3;P35749;P35749-2	P35579;P35579-2	226.53	2563200	2393950	6.40878	6.37912
FUS	P35637-2;P35637	P35637-2;P35637	53.354	68578000	72241000	7.83618	7.85878
ATP5C1	P36542-2;P36542	P36542-2;P36542	32.881	0	253310	n.d.	5.40365
SRP14	P37108;H0YLA2;H0YLW0	P37108;H0YLA2	14.57	7713000	8515050	6.88722	6.93019
TAGLN2	X6RJP6;P37802;P37802-2	X6RJP6;P37802;P37802-2	21.086	1433400	460180	6.15637	5.66293
ETFB	P38117;P38117-2;M0QY67	P38117;P38117-2;M0QY67	27.843	2977850	1086700	6.4739	6.03611
RBMX	P38159;P38159-2;H3BT71;H3BUY5;H3BR27;P38159-3;H3BNC1;O75526	P38159;P38159-2;H3BT71;H3BUY5	42.331	327935000	459760000	8.51579	8.66253
ATP6V1A	P38606-2;P38606	P38606-2;P38606	64.735	0	143485	n.d.	5.15681
HSPA9	P38646;H0YBG6;D6RA73;D6RJI2;H0Y8S0	P38646	73.68	4348750	3814500	6.63836	6.58144
EIF4A3	P38919;I3L3H2	P38919	46.871	249565000	230595000	8.39718	8.36285
FEN1	P39748;P39748-2;F5H1Y3;I3L3E9	P39748;P39748-2	42.592	4604450	1580550	6.66318	6.19881
TXLNA	P40222	P40222	61.89	2420850	1782400	6.38397	6.25101
MDH2	P40926;P40926-2;G3XAL0	P40926;P40926-2;G3XAL0	35.503	1862350	1725450	6.27006	6.2369
EIF2S3;EIF2S3L	P41091;Q2VIR3;F8W810;Q2VIR3-2;H7BZU1	P41091;Q2VIR3;F8W810;Q2VIR3-2	51.109	3687400	3934350	6.56672	6.59487
EIF2D	P41214;P41214-2;Q5SY38	P41214;P41214-2	64.706	207290	0	5.31658	n.d.
BUD31	P41223;P41223-2;C9JNV2;C9JCD9;F8WCN7	P41223;P41223-2;C9JNV2;C9JCD9	17	3030550	5050200	6.48152	6.70331
GARS	P41250;F8WCK4	P41250	83.165	790400	259855	5.89785	5.41473
ECI1	P42126-2;P42126	P42126-2;P42126	30.895	41768	0	4.62084	n.d.
TMPO	P42166;H0YJH7;G5E972;P42167-3;P42167-2;P42167	P42166;H0YJH7;G5E972;P42167-3;P42167-2;P42167	75.491	30689.5	0	4.48699	n.d.
SKIV2L2	P42285;H0Y8U3	P42285	117.8	1366700	837755	6.13567	5.92312
RBM34	P42696;A2A2V2;P42696-2;Q5TCT4;H7C5M1	P42696;A2A2V2;P42696-2;Q5TCT4	48.564	3399950	3084600	6.53147	6.4892
LRPPRC	P42704;A0A0C4DG06;B8ZZ38;C9JCA9;H7C3W8;A0A0C4DG51;Q9NP80-3;Q9NP80-2;Q9NP80	P42704	157.9	1970250000	1862650000	9.29452	9.27013
TSFM	P43897;P43897-2;C9JT21;C9JG32;F8VPA7;F8VS27;P43897-4;P43897-3;F8WCK2	P43897;P43897-2;C9JT21	35.39	9121700	6516750	6.96008	6.81403
NOP2	P46087-2;P46087;P46087-4;A0A087WV73;P46087-3;F5GYR3	P46087-2;P46087;P46087-4;A0A087WV73;P46087-3	88.972	1216150	986080	6.08499	5.99391
MTIF2	P46199;H7C213;C9JIY5;B5MCU1;A0A0U1RVH5;E7EW07	P46199	81.316	2166400	1535850	6.33574	6.18635
MAP2K3;MAP2K6	P46734-2;P46734;P46734-3;P52564-2;P52564	P46734-2;P46734;P46734-3;P52564-2;P52564	36.172	0	98635	n.d.	4.99403
RPL5	P46777;Q5T7N0;R4GNJ2	P46777	34.362	30140000	26164000	7.47914	7.4177
RPS10;RPS10-NUDT3	P46783;F6U211;S4R435;Q9NQ39	P46783;F6U211;S4R435	18.898	34719000	26028000	7.54057	7.41544
EIF1AX;EIF1AY	P47813;O14602;X6RAC9;A6NJH9	P47813;O14602;X6RAC9	16.46	42706000	52882000	7.63049	7.72331
GRIA4	P48058;G3V164	P48058;G3V164	100.87	0	325265	n.d.	5.51224
PRRC2A	P48634;P48634-3;P48634-2;P48634-4	P48634;P48634-3;P48634-2;P48634-4	228.86	84481000	58248500	7.92676	7.76528
PTDSS1	P48651-3;P48651-2;P48651	P48651-3;P48651-2;P48651	34.579	673565	308365	5.82838	5.48907
FASN	P49327;A0A0U1RQF0;A0A0U1RRG3	P49327;A0A0U1RQF0	273.42	2591800	938100	6.4136	5.97225
CCT3	P49368-2;P49368;B4DUR8;E9PRC8;Q5SZX6;E9PQ35;E9PM09;Q5SZX9;Q5SZW8	P49368-2;P49368;B4DUR8;E9PRC8	56.43	681945	0	5.83375	n.d.
MRPL19	P49406;S4R3W9;A0A0A0MRF4;S4R455;H7C2J0	P49406;S4R3W9;A0A0A0MRF4	33.535	10393000	2169150	7.01674	6.33629
TUFM	P49411	P49411	49.541	5493900	4362750	6.73988	6.63976
CENPF	P49454;A0A087WTY4	P49454	367.76	157175	0	5.19638	n.d.
HARS2	P49590;P49590-2;B4DQ67;D6RJE6;D6RB22	P49590;P49590-2	56.888	24275500	15102500	7.38517	7.17905
SARS	Q5T5C7;P49591	Q5T5C7;P49591	61.312	562220	488985	5.74991	5.6893
RBM25	P49756;P49756-2;P49756-3;E9PQU5;H0YE46;E9PSE8;P49756-4	P49756	100.18	5010750	6740900	6.6999	6.82872
CLK3	P49761-3;P49761-1;P49761;H3BUL5;H3BVF8;H3BQG1	P49761-3;P49761-1;P49761;H3BUL5;H3BVF8;H3BQG1	56.206	0	240495	n.d.	5.38111
RANBP2	P49792	P49792	358.2	211970	0	5.32627	n.d.
GNG4	P50150	P50150	8.3887	0	53860	n.d.	4.73127
GDI2	P50395-2;P50395;Q5SX91;Q5SX87;P31150;Q5SX86	P50395-2;P50395;Q5SX91;Q5SX87	45.619	1124670	449750	6.05103	5.65297
METAP2	P50579;P50579-3;F8VRR3;G3V1U3;F8VY03;F8VZX9;F8VSC4	P50579;P50579-3;F8VRR3;G3V1U3	52.891	10772500	10534000	7.03232	7.02259
CCT4	P50991-2;P50991	P50991-2;P50991	54.719	238220	106630	5.37698	5.02788
ANXA11	P50995-2;P50995;H0Y6E1	P50995-2;P50995	51.242	303500	0	5.48216	n.d.
FXR1	P51114;B4DXZ6;P51114-2;P51114-3;E9PFF5;E7EU85;C9JAJ4;H7C4S4;C9JZE0;C9JY20;C9IZ22;C9J5B4;C9JYQ6	P51114;B4DXZ6;P51114-2;P51114-3;E9PFF5;E7EU85	69.72	29500000	20236000	7.46982	7.30612
FXR2	P51116;I3L1Z2	P51116	74.222	4463750	4840850	6.6497	6.68492
DAP3	P51398-3;P51398;P51398-2;V9GYL9;V9GZ03;V9GYJ9;V9GYA7;V9GZ61;V9GYW1;V9GYC9;V9GY11;V9GYJ3;V9GYF7;V9GYL4	P51398-3;P51398;P51398-2;V9GYL9;V9GZ03;V9GYJ9	41.673	13473300	6602850	7.12947	6.81973
HDGF	P51858;P51858-2;P51858-3	P51858;P51858-2;P51858-3	26.788	210675	0	5.32361	n.d.
HNRNPA3	P51991	P51991	39.594	468290000	535985000	8.67051	8.72915
KPNA2	P52292;J3QLL0;J3KS65	P52292	57.861	4758100	3766550	6.67743	6.57594
HNRNPF	P52597	P52597	45.671	252490000	210775000	8.40224	8.32382
RBM5	P52756;C9JFQ5;P52756-4;P52756-2;P52756-5;C9J9P7	P52756	92.153	666030	173825	5.82349	5.24011
MRPL12	P52815;B4DLN1	P52815;B4DLN1	21.348	1979850	769300	6.29663	5.8861
CRIP2	P52943-2;H0YFA4;P52943;H0YHD8	P52943-2;H0YFA4;P52943	30.221	2597800	3990300	6.41461	6.60101
PLK1	P53350;I3L387	P53350;I3L387	68.254	19010	0	4.27898	n.d.
METAP1	P53582;H0Y903;H0Y955;H0YAI3	P53582;H0Y903;H0Y955	43.215	1535200	1702950	6.18616	6.2312
POLG	P54098;H0YD36;H0YCV2;A0A0D9SFM1;H0YE43;H0YCD2;H0YDF1	P54098	139.56	447990	441515	5.65127	5.64495
RARS	P54136;P54136-2;E5RH09;E5RJM9	P54136;P54136-2	75.378	378965	317125	5.5786	5.50123
YARS	P54577;A0A0C4DGZ5	P54577;A0A0C4DGZ5	59.143	378050	246885	5.57755	5.39249
ARSF	P54793	P54793	65.939	56600	0	4.75282	n.d.
EIF5	P55010;H0YLZ1;H0YN40;H0YMJ8;H0YM54;H0YK29;H0YK11	P55010	49.222	2067850	1012690	6.31552	6.00548
MFAP1	P55081	P55081	51.958	2898950	4373750	6.46224	6.64085
ADAR	P55265;P55265-2;P55265-4;H0YCK3;P55265-3	P55265;P55265-2;P55265-4;H0YCK3;P55265-3	136.06	9837150	8796100	6.99287	6.94429
HNRNPH2	P55795	P55795	49.263	29096500	43010500	7.46384	7.63357
EIF3B	P55884;P55884-2;C9JZG1;C9JQN7	P55884;P55884-2	92.48	12636000	9257100	7.10161	6.96647
NDUFV3	P56181-2	P56181-2	50.983	63775	90965	4.80465	4.95887
RRP1	P56182	P56182	52.839	1159225	0	6.06417	n.d.
HDAC4	P56524-2;P56524;C9J481	P56524-2;P56524;C9J481	106.37	0	94190	n.d.	4.974
EPPK1	P58107	P58107	555.61	0	1047900	n.d.	6.02032
TPI1	P60174-1;P60174;P60174-4	P60174-1;P60174;P60174-4	26.669	279280	0	5.44604	n.d.
EIF3E	P60228;E5RGA2;H0YBR5;E5RIT4;E5RHS5;H0YAW4;E5RII3;E5RIP5;E5RJ25;H0YBP5	P60228;E5RGA2	52.22	29939000	24911000	7.47624	7.39639
EIF4A1	P60842;J3KT12;P60842-2;J3QS69;J3KTB5;J3QL43;J3KSZ0;J3QR64;J3QLN6;J3KS25;J3KTN0;J3QKZ9;J3QL52;J3KT04;J3KS93;J3KSN7;J3QQP0;E7EMV8;E9PBH4;F8WE11;C9JUF0	P60842;J3KT12;P60842-2;J3QS69;J3KTB5;J3QL43;J3KSZ0	46.153	79191500	49785000	7.89868	7.6971
SRP54	P61011;G3V480;P61011-2;G3V346;A0A0D9SFN7;G3V3L9;G3V4F7	P61011;G3V480;P61011-2	55.704	173375	0	5.23899	n.d.
UBE2M	P61081;M0QYI6	P61081	20.9	0	268375	n.d.	5.42874
RPS3A	P61247;D6RG13;D6RAT0;D6RB09;E9PFI5;H0Y9Y4;H0Y8L7;D6RAS7;D6R9B6;D6RED7;D6RI02;D6RGE0	P61247;D6RG13;D6RAT0;D6RB09;E9PFI5;H0Y9Y4;H0Y8L7	29.945	266260000	301080000	8.42531	8.47868
MAGOH;MAGOHB	P61326;Q96A72;F5H6P7;P61326-2;F5H6N1;F5H3U9	P61326;Q96A72;F5H6P7;P61326-2	17.163	1005050	2399450	6.00219	6.38011
HNRNPK	P61978;S4R457;S4R359	P61978	50.976	447880000	541310000	8.65116	8.73345
RPS7	P62081;B5MCP9	P62081;B5MCP9	22.127	130845000	136920000	8.11676	8.13647
PPP1CA;PPP1CB	P62136;P62136-2;P62136-3;E9PMD7;P62140;E7ETD8;C9J9S3;C9JP48;F8WE71;H0Y3Y6;F8W1A0;F5H1L6;F5H037	P62136;P62136-2;P62136-3;E9PMD7;P62140;E7ETD8	37.512	0	109695	n.d.	5.04019
RPS16;ZNF90	P62249;M0R210;M0R3H0;A0A087WZ27;M0R1M5;Q6IPX4;M0QX76	P62249;M0R210;M0R3H0;A0A087WZ27;M0R1M5;Q6IPX4	16.445	1707600	2935350	6.23239	6.46766
RPS14	P62263;H0YB22;E5RH77	P62263;H0YB22;E5RH77	16.273	677150	1152350	5.83068	6.06158
RPS18	P62269;J3JS69;A0A0G2JQH2;Q5GGW2	P62269	17.718	27265500	34536500	7.43561	7.53828
SNRPE	P62304	P62304	10.803	0	121135	n.d.	5.08327
SNRPD2	P62316-2;P62316;K7ERG4;K7EJB5	P62316-2;P62316;K7ERG4	12.398	176710	168070	5.24726	5.22549
RPL7A	P62424;Q5T8U3;Q5T8U2	P62424;Q5T8U3	29.995	242200000	142485000	8.38417	8.15377
ETF1	P62495;B7Z7P8;P62495-2;I3L492;D6RCB3;D6RJE8	P62495;B7Z7P8;P62495-2	49.03	5807600	5815900	6.764	6.76462
CNBP	P62633-2;P62633;P62633-7;P62633-3;P62633-5;P62633-6;D6RAT4	P62633-2;P62633;P62633-7;P62633-3;P62633-5;P62633-6	18.742	17126000	21938500	7.23366	7.34121
RPS4X	P62701;Q8TD47;C9JEH7;P22090	P62701	29.597	32999500	20212500	7.51851	7.30562
RPL23A	P62750;H7BY10;K7ERT8;A8MUS3;K7EJV9;K7EMA7	P62750;H7BY10;K7ERT8;A8MUS3;K7EJV9;K7EMA7	17.695	136235000	165560000	8.13429	8.21896
RPS15	P62841;K7EQJ5;K7ELC2;K7EM56;A0A0B4J2B4;K7EJ78;S4R417;S4R456	P62841;K7EQJ5;K7ELC2;K7EM56;A0A0B4J2B4;K7EJ78;S4R417;S4R456	17.04	12306000	11092450	7.09012	7.04503
RPS25	P62851;E9PQK3;E9PK60	P62851	13.742	25033000	32846500	7.39851	7.51649
RPL10A	P62906	P62906	24.831	26399000	21938500	7.42159	7.34121
RPL11	P62913	P62913	20.252	16910000	13246000	7.22814	7.12208
PPIA	P62937;F8WE65;C9J5S7;P62937-2;E5RIZ5;P0DN26;A0A0H2UH34;A0A0B4J2A2;A0A075B767;A0A075B759;Q9Y536;F5H284	P62937;F8WE65;C9J5S7;P62937-2	18.012	5911350	10049400	6.77169	7.00214
GRB2	P62993;J3KT38;P62993-2	P62993;J3KT38;P62993-2	25.206	188200	0	5.27462	n.d.
TRA2B	P62995-3;P62995;H7BXF3;H7C2L4	P62995-3;P62995;H7BXF3	21.935	835500	1346100	5.92195	6.12908
GNB2L1	P63244;J3KPE3;H0Y8W2;D6RHH4;H0YAM7;D6RAC2;H0YAF8;D6R9Z1;D6R9L0;D6REE5;D6RFX4;D6RFZ9;D6RAU2;E9PD14;D6RBD0;H0Y8R5;D6RF23;D6RGK8;H0Y9P0;D6R909;D6RHJ5;D6RDI0	P63244;J3KPE3;H0Y8W2;D6RHH4;H0YAM7;D6RAC2;H0YAF8;D6R9Z1;D6R9L0;D6REE5;D6RFX4	35.076	14926500	11047000	7.17396	7.04324
EEF1A1P5;EEF1A1	Q5VTE0;P68104;A0A087WVQ9;P68104-2;A0A087WV01;Q05639;A6PW80;Q5JR01	Q5VTE0;P68104;A0A087WVQ9;P68104-2;A0A087WV01	50.184	127532500	73954500	8.10562	7.86896
TUBA1B;TUBA4A	P68363;P68363-2;P68366-2;P68366;C9JDS9	P68363;P68363-2;P68366-2;P68366	50.151	8299850	4295550	6.91907	6.63302
TUBB4B;TUBB4A	P68371;P04350;Q3ZCM7;M0QY85;M0QZL7;M0R278;M0R0X0;M0QY37;M0QX14;M0R042;M0R2D3;M0QYM7;M0R2T4;A0A075B724	P68371;P04350	49.83	241560	0	5.38303	n.d.
FAM193A	P78312-6;P78312-2;P78312-5;D6RFZ4;P78312-3;P78312;E7EUR8;P78312-4	P78312-6;P78312-2;P78312-5;D6RFZ4;P78312-3;P78312	134.26	219375	0	5.34119	n.d.
RBM6	P78332;E9PGM9;F8WCA5;P78332-3;P78332-2;F8WF63;C9JSL1;C9JII0	P78332;E9PGM9;F8WCA5;P78332-3	128.64	1698550	2915250	6.23008	6.46468
EIF4G2	P78344;D3DQV9;P78344-2;H0Y3P2;H0YCH5;H0YD77;H0YEC5;E9PKF8;H0YCF8;H0YEN8;H0YDC0;H0YE22;H0YE44;H0YD99;H0YEI7	P78344;D3DQV9;P78344-2;H0Y3P2;H0YCH5	102.36	8086650	7600550	6.90777	6.88085
GTF2I	P78347-2;P78347-4;P78347-3;P78347	P78347-2;P78347-4;P78347-3;P78347	107.97	97435	0	4.98871	n.d.
SRPK2	P78362;P78362-2;C9J2M4;H7C521;C9JWF7;A8MPP7;A8MPY5;E7ETV6;Q9UPE1-2;Q9UPE1-3;Q9UPE1-4;Q9UPE1;H7C2I2	P78362;P78362-2	77.526	111915	245005	5.04889	5.38917
PRKDC	P78527;P78527-2;F5GX40;H0YG84	P78527;P78527-2	469.08	338150000	469700000	8.52911	8.67182
ADARB1	P78563-3;P78563;P78563-5;P78563-6;P78563-2;P78563-4	P78563-3;P78563;P78563-5;P78563-6;P78563-2;P78563-4	77.794	125445	480840	5.09845	5.682
MRPS25	P82663;E7EPW2;P82663-3;P82663-2	P82663;E7EPW2;P82663-3;P82663-2	20.116	1966050	590100	6.29359	5.77093
MRPS10	P82664	P82664	22.999	758250	262570	5.87981	5.41925
MRPS35	P82673;H0YG82;P82673-2	P82673	36.844	9513600	4763650	6.97834	6.67794
MRPS5	P82675;P82675-2	P82675	48.006	74816000	69533000	7.87399	7.84219
MRPS11	P82912-2;P82912;H0YL99;P82912-3	P82912-2;P82912	20.459	10775000	10283450	7.03242	7.01214
MRPS15	P82914	P82914	29.842	3455950	2295950	6.53857	6.36096
MRPS9	P82933;H7BZC4	P82933	45.834	68232500	40907500	7.83399	7.6118
SARNP	P82979;H0YHG0;F8VZQ9;F8VS12	P82979;H0YHG0;F8VZQ9	23.671	37307500	27196000	7.5718	7.43451
ARF1;ARF3	P84077;F5H423;P61204;F5H0C7;P61204-2	P84077;F5H423;P61204;F5H0C7;P61204-2	20.697	0	881650	n.d.	5.9453
SRSF3	P84103-2;P84103;A0A087X2D0	P84103-2;P84103;A0A087X2D0	14.203	40393000	78416500	7.60631	7.89441
TFAM	Q00059;H7BYN3;Q00059-2	Q00059;H7BYN3;Q00059-2	29.096	12073150	8304150	7.08182	6.9193
GTF2B	Q00403;B1APE2;B1APE1	Q00403;B1APE2;B1APE1	34.833	1249800	3197200	6.09684	6.50477
PURA	Q00577	Q00577	34.91	57000000	111388500	7.75587	8.04684
FKBP3	Q00688;G3V5F2	Q00688	25.177	860225	522950	5.93461	5.71846
HNRNPU	Q00839	Q00839	90.583	730485000	1122200000	8.86361	9.05007
SPTBN1	Q01082;A0A087WUZ3;Q01082-3;Q01082-2;F8W6C1	Q01082;A0A087WUZ3;Q01082-3;Q01082-2	274.61	591250	409710	5.77177	5.61248
EXOSC10	Q01780-2;Q01780;K7EJ37	Q01780-2;Q01780	98.088	399225	412665	5.60122	5.6156
OTUD4	Q01804-5;Q01804-3;Q01804;D6RA27;D6RI06;Q01804-4	Q01804-5;Q01804-3;Q01804	116.95	99425	0	4.9975	n.d.
AKAP17A	Q02040;X6RAJ1;Q02040-2;Q02040-3	Q02040	80.735	252730	319565	5.40266	5.50456
DST	Q03001-3	Q03001-3	306.75	1247700	0	6.09611	n.d.
SSBP1	Q04837;C9K0U8;A0A0G2JLD8;E7EUY5	Q04837;C9K0U8;A0A0G2JLD8;E7EUY5	17.259	448950	0	5.6522	n.d.
CSTF1	Q05048;A0A0A0MSZ9;A3KFI9	Q05048;A0A0A0MSZ9	48.357	3224100	4624100	6.50841	6.66503
SRSF11	Q5T760;Q05519-2;Q05519;B4DWT1	Q5T760;Q05519-2;Q05519;B4DWT1	42.316	0	315810	n.d.	5.49943
FMR1	Q06787-8;Q06787-9	Q06787-8;Q06787-9	66.245	11658800	10612500	7.06665	7.02582
C1QBP	Q07021;I3L3Q7;I3L3B0	Q07021;I3L3Q7;I3L3B0	31.362	435365	0	5.63885	n.d.
CKAP4	Q07065	Q07065	66.022	7598750	4323100	6.88074	6.6358
KHDRBS1	Q07666;Q07666-2;Q07666-3;Q5VWX1;E5RG12;H0YAQ1;H0YAQ3;E5RJZ9;O75525-2;O75525	Q07666;Q07666-2;Q07666-3	48.227	19754500	18468000	7.29567	7.26642
TGM3	Q08188	Q08188	76.631	964125	1037215	5.98413	6.01587
DHX9	Q08211;Q08211-2	Q08211	140.96	311945000	518080000	8.49408	8.7144
SSRP1	Q08945;E9PMD4;A0A0U1RRK2	Q08945	81.074	102200	0	5.00945	n.d.
CAMSAP2	Q08AD1-2;Q08AD1-3;Q08AD1	Q08AD1-2;Q08AD1-3;Q08AD1	165.06	168980	0	5.22784	n.d.
NSUN2	Q08J23;Q08J23-2;Q08J23-3;A0A140T9Y7	Q08J23;Q08J23-2;Q08J23-3	86.47	11611000	9154000	7.06487	6.96161
NCBP1	Q09161;X6R941;F2Z2T1	Q09161	91.838	2415550	3006700	6.38302	6.47809
AHNAK	Q09666;E9PQE3;E9PJZ0;E9PKR9;E9PJC6;E9PLK4;Q09666-2	Q09666	629.09	44034500	14308500	7.64379	7.15559
TWF1	Q12792;F8VS81;Q12792-4;Q12792-3;F8VRG3;D6RG15;H0Y858;Q6IBS0	Q12792;F8VS81;Q12792-4;Q12792-3	40.282	324560	0	5.51129	n.d.
AKAP13	Q12802-4;Q12802;Q12802-2;H0YMW2;A0A087WTD7;A8MYJ1;A0A087WY36;A0A087WX73;Q12802-5;A0A087X047;H0YLH1	Q12802-4;Q12802;Q12802-2;H0YMW2	305.28	788390	2710200	5.89674	6.433
GRSF1	Q12849;F5H5I6;H0Y8R1;H0YAK1;Q12849-5;H0YAM1	Q12849;F5H5I6;H0Y8R1;H0YAK1;Q12849-5	53.126	206410000	155035000	8.31473	8.19043
CHD3	Q12873-2;Q12873;Q12873-3;H7C2H0	Q12873-2;Q12873;Q12873-3	222.86	0	191095	n.d.	5.28125
SF3A3	Q12874	Q12874	58.848	4885100	5574800	6.68887	6.74623
TRIM26	Q12899;A2AE48;Q5SPU2;A0A0G2JIW2;A2AE50	Q12899;A2AE48	62.165	1812100	2860000	6.25818	6.45637
AIMP1	Q12904;Q12904-2;D6R937	Q12904;Q12904-2	34.352	925050	0	5.96617	n.d.
ILF2	Q12905;B4DY09;X6R6Z1;A0A0A0MRL0	Q12905;B4DY09	43.062	96385500	99120500	7.98401	7.99616
ILF3	Q12906-7;Q12906-4;Q12906-6	Q12906-7;Q12906-4;Q12906-6	95.807	134125000	171435000	8.12751	8.2341
TRAP1	Q12931-2;Q12931;I3L0K7;I3L239	Q12931-2;Q12931;I3L0K7	74.267	511650	466645	5.70897	5.66899
NFX1	Q12986;Q12986-2;Q12986-3	Q12986;Q12986-2;Q12986-3	124.39	3546500	3460400	6.5498	6.53913
CSTF3	Q12996;Q12996-2;E9PJ06;E9PLP8;Q12996-3;H0YE74	Q12996	82.921	690500	1024830	5.83916	6.01065
ECH1	Q13011	Q13011	35.816	0	145020	n.d.	5.16143
MRPL28	Q13084;A2IDC6;A2IDC7;Q4TT37	Q13084;A2IDC6;A2IDC7;Q4TT37	30.156	892900	0	5.9508	n.d.
KLF10	Q13118-3;Q13118-4;Q13118-2	Q13118-3;Q13118-4;Q13118-2	10.6	616350	0	5.78983	n.d.
IK	Q13123;E7EQZ7;Q9H4P6;D6REL4;D6RAY9;D6RCQ4;A0A0C4DGW5	Q13123;E7EQZ7;Q9H4P6	65.601	2864100	3734500	6.45699	6.57223
TARDBP	Q13148;A0A087WX29;B1AKP7;G3V162;A0A087X260;A0A087WYY0;K7EJM5;K7EN94;A0A087WXQ5;A0A087WV68;Q13148-4;A0A087WXV3;A0A087WW61;A0A087WX67;K7EJ99;A0A0A0MSV7;A0A087WZC9;A0A087WZM1;A0A087WTZ4;K7EL26;A0A087WYE7	Q13148;A0A087WX29;B1AKP7;G3V162;A0A087X260;A0A087WYY0;K7EJM5;K7EN94;A0A087WXQ5;A0A087WV68	44.739	47687500	63242500	7.6784	7.80101
AIMP2	Q13155	Q13155	35.348	136585	0	5.1354	n.d.
DDX10	Q13206;E9PIF2	Q13206;E9PIF2	100.89	82655	0	4.91727	n.d.
SRSF9	Q13242;S4R3G0;H0YIB4	Q13242;S4R3G0;H0YIB4	25.542	14085350	10405850	7.14877	7.01728
SRSF5	Q13243;Q13243-3;B4DJK0;B4DUA4;G3V5K8;Q13243-2	Q13243;Q13243-3;B4DJK0;B4DUA4	31.263	5337450	4578750	6.72733	6.66075
SRSF6	Q13247-3;Q13247;Q13247-2;A0A0D9SGD2	Q13247-3;Q13247	38.418	21954500	30803500	7.34152	7.4886
TRIM28	Q13263;Q13263-2;M0R0K9;M0R2I3;M0R3C0	Q13263;Q13263-2	88.549	2701900	3352400	6.43167	6.52536
G3BP1	Q13283;E5RIZ6;E5RIF8;E5RH42;E5RJU8;Q13283-2;E5RI46;E5RH00	Q13283	52.164	112485000	98218500	8.05109	7.99219
PABPC4	Q13310-3;H0Y5F5	Q13310-3;H0Y5F5	72.39	101188000	86620000	8.00513	7.93762
EIF3I	Q13347;Q5TFK1	Q13347	36.501	5936150	5130400	6.7735	6.71015
MRPL49	Q13405;E9PI78;H0YDP7;E9PNF1	Q13405;E9PI78;H0YDP7;E9PNF1	19.198	553650	480845	5.74324	5.68201
PPIG	Q13427-2;Q13427;C9JM79;C9JN15;E9PG73;C9JT64;C9J679	Q13427-2;Q13427;C9JM79;C9JN15;E9PG73	40.299	2041650	2850450	6.30998	6.45491
MKRN4P	Q13434	Q13434	52.909	0	138155	n.d.	5.14037
PDAP1	Q13442;F8WBW6	Q13442	20.63	4079150	4300450	6.61057	6.63351
PIN1	Q13526;K7EN45;K7EMU7;O15428	Q13526;K7EN45;K7EMU7	18.243	0	226305	n.d.	5.35469
SNW1	Q13573;G3V3A4;G3V4X8;G3V5R3	Q13573;G3V3A4;G3V4X8	61.494	4894900	4747900	6.68974	6.6765
TUBA3C;TUBA3E	Q13748;Q13748-2;Q6PEY2	Q13748;Q13748-2;Q6PEY2	49.959	0	621850	n.d.	5.79369
AUH	Q13825-2;Q13825	Q13825-2;Q13825	32.508	65765	0	4.81799	n.d.
DDX39B	Q13838;Q13838-2;Q5STU3;A0A0G2JJZ9;A0A140T9X3;F6WLT2;A0A0A0MT12;F6TRA5;F6S4E6;A0A140T996;A0A140T9X9;F6UJC5;A0A140TA18;A0A140T973;A0A140T9K1;A0A140T9L4;F6QYI9;A0A0G2JJL7;F6R6M7;H0YCC6;A0A140T9K2;A0A140T9N3;F6U6E2;A0A0G2JHN7;F6S2B7;F6SXL5	Q13838;Q13838-2;Q5STU3;A0A0G2JJZ9;A0A140T9X3;F6WLT2;A0A0A0MT12;F6TRA5	48.991	407995000	452025000	8.61065	8.65516
BYSL	Q13895;H7BY94;F8WBL2	Q13895	49.601	413685	0	5.61667	n.d.
CDK13	Q14004-2;Q14004;A0A087X209;Q9BVE2;F8VXD2;F8VYH9;F8VZZ0;F8VTV8;F8VWX7;F8VZ51;K7EJ83;H0YAZ9;E7EUK8;E5RGN0;A0A087WZU2;F5H6Z0;P11802-2;Q00535-2;Q00535;P11802;Q00534;Q96Q40-2;Q96Q40-4;Q96Q40-3;O94921-3;Q96Q40-5;Q96Q40;O94921-2;Q07002;Q00536;Q00536-3;Q00537-2;Q00537;Q00536-2	Q14004-2;Q14004;A0A087X209	158.43	500750	307250	5.69962	5.48749
CKAP5	Q14008-2;Q14008;Q14008-3;H0YDX5;E9PQH5;H0YCF6;H0YEK7	Q14008-2;Q14008;Q14008-3	218.52	8322250	8015950	6.92024	6.90395
HNRNPD	Q14103-3;Q14103;H0Y8G5;D6RAF8;D6RD83	Q14103-3;Q14103;H0Y8G5;D6RAF8	32.834	336530000	557975000	8.52702	8.74661
UBE4A	Q14139;Q14139-2;B7Z7P0	Q14139;Q14139-2;B7Z7P0	122.56	574650	0	5.7594	n.d.
SAFB2	Q14151;Q14151-2;K7EQU4;K7ERX3	Q14151	107.47	12344500	14104500	7.09147	7.14936
EIF3A	Q14152;Q14152-2	Q14152;Q14152-2	166.57	342920000	307690000	8.53519	8.48811
UBAP2L	Q14157-4;Q14157-1;F8W726;Q14157-3;Q14157;Q14157-5;Q5VU77;Q5VU79;Q5VU78;Q5VU81;Q5VU80;H0Y5H6;H7C2T8	Q14157-4;Q14157-1;F8W726;Q14157-3;Q14157;Q14157-5	103.17	12608500	8737200	7.10066	6.94137
DYNC1H1	Q14204;H0YJ21	Q14204	532.4	0	1339300	n.d.	6.12688
EIF4A2	Q14240;Q14240-2;E7EQG2	Q14240;Q14240-2;E7EQG2	46.402	880275	400665	5.94462	5.60278
TRIM25	Q14258	Q14258	70.973	3624550	4956600	6.55925	6.69518
FRG1	Q14331;E9PRR7	Q14331;E9PRR7	29.172	523700	487510	5.71908	5.68798
CAPRIN1	Q14444-2;Q14444;G3V153;A0A087X082;E9PLA9	Q14444-2;Q14444;G3V153;A0A087X082;E9PLA9	76.861	14105500	10525200	7.14939	7.02223
DHX8	Q14562;F5H658;K7END7;K7EJH9;K7EQH7	Q14562;F5H658	139.31	15262000	14708500	7.18361	7.16757
TRIP12	Q14669-4;Q14669;Q14669-2;Q14669-3	Q14669-4;Q14669;Q14669-2;Q14669-3	192.07	109525	0	5.03951	n.d.
PUM1	Q5T1Z4;Q14671-2;Q14671-3;Q5T1Z8;H0YDK8;H0YC97;E9PMX1;E9PM68;E9PL65;H0YDC5;H0YDQ6	Q5T1Z4;Q14671-2;Q14671-3;Q5T1Z8;H0YDK8	126.76	4849700	4253700	6.68571	6.62877
ESPL1	Q14674;H3BRX7;Q14674-2	Q14674;H3BRX7	233.17	90650	0	4.95737	n.d.
MDC1	Q14676-3;Q14676-2;Q14676	Q14676-3;Q14676-2;Q14676	195.98	60150	0	4.77924	n.d.
RRP1B	Q14684;Q14684-2	Q14684;Q14684-2	84.427	393620	324385	5.59508	5.51106
BMS1	Q14692	Q14692	145.81	70770	0	4.84985	n.d.
USP10	Q14694;Q14694-3;Q14694-2;J3KT19;H3BQP1;H3BQC6;H3BVF1;H3BNA1;H3BNS8;H3BNL0;Q68D90	Q14694;Q14694-3;Q14694-2	87.133	12721500	10484950	7.10454	7.02057
COG2	V9GY21;Q14746-2;Q14746	V9GY21;Q14746-2;Q14746	14.481	0	196745	n.d.	5.2939
LASP1	Q14847;Q14847-2;C9J9W2;Q14847-3;F6S2S5;K7ESD6	Q14847;Q14847-2;C9J9W2;Q14847-3	29.717	1753750	2124800	6.24397	6.32732
ZNF638	Q14966;Q14966-3;Q14966-4;A0A096LPH6;Q14966-2;Q14966-5;A0A096LPI0;C9JWN0;A0A096LNS4;A0A096LNR2;A0A096LNX0;A0A096LNQ0;A0A096LPB4	Q14966;Q14966-3;Q14966-4;A0A096LPH6;Q14966-2	220.62	17433500	17846000	7.24138	7.25154
NR1D2	Q6NSM0;Q14995	Q6NSM0;Q14995	45.59	192540	0	5.28452	n.d.
NAA25	Q14CX7-2;Q14CX7;H0YHR9;F8VSB9	Q14CX7-2;Q14CX7	99.268	95645	0	4.98066	n.d.
FASTKD3	Q14CZ7;D6RAR6	Q14CZ7;D6RAR6	75.688	3212350	1752250	6.50682	6.2436
SART3	Q15020-4;Q15020;F8VV04;Q15020-2	Q15020-4;Q15020;F8VV04	105.58	61010	63080	4.7854	4.79989
R3HDM1	Q15032-2;Q15032-4;Q15032;Q15032-3;H7C207;H7C1X4;H7C2F9;H7BZ47	Q15032-2;Q15032-4;Q15032;Q15032-3;H7C207	107.7	515120	682880	5.71191	5.83434
KARS	Q15046;Q15046-2;H3BVA8;J3KRL2;H3BPV7	Q15046;Q15046-2	68.047	858095	474335	5.93354	5.67609
RRS1	Q15050	Q15050	41.193	1801050	523650	6.25553	5.71904
EIF4H	Q15056	Q15056	27.385	85921500	68502500	7.9341	7.83571
KIF14	Q15058	Q15058	186.49	55950	0	4.7478	n.d.
NONO	Q15233;Q15233-2;H7C367;C9JYS8;C9IZL7;C9J4X2;C9JJ13	Q15233;Q15233-2;H7C367;C9JYS8	54.231	51978500	73600500	7.71582	7.86688
PCBP1	Q15365	Q15365	37.497	291400000	226570000	8.46449	8.3552
PCBP2	Q15366-3	Q15366-3	38.221	184680000	164885000	8.26642	8.21718
KIAA0020	Q15397	Q15397	73.584	1233490	618650	6.09114	5.79145
SAFB	Q15424;Q15424-4;Q15424-3;Q15424-2;K7ES42;K7EII0	Q15424;Q15424-4;Q15424-3;Q15424-2	102.64	3781250	4570600	6.57764	6.65997
SF3B4	Q15427;Q5SZ64	Q15427;Q5SZ64	44.385	3039150	5832300	6.48275	6.76584
SF3A2	Q15428;K7EMT0	Q15428	49.255	1377150	1853300	6.13898	6.26795
RBMS2	Q15434;F8W1T6;F8VQS9;F5H5C8;F8VV01;F8VZR4	Q15434;F8W1T6	43.958	6995950	4753100	6.84485	6.67698
SF3A1	Q15459;Q15459-2;H7C1L2;F8WC79;F8WB66	Q15459;Q15459-2	88.885	858580	869775	5.93378	5.93941
SF1	Q15637-6;Q15637-2;Q15637-4;Q15637-3;Q15637;Q15637-7;H7C561;F8WEV5	Q15637-6;Q15637-2;Q15637-4;Q15637-3;Q15637;Q15637-7	61.888	17492500	19481500	7.24285	7.28962
OASL	Q15646;Q15646-3;Q15646-2;H0YGP3	Q15646;Q15646-3	59.225	8008600	20864500	6.90356	7.31941
TRIP6	Q15654;A0A0D9SFS2;H7BZE2	Q15654	50.287	2955300	1117650	6.4706	6.04831
MAPRE1	Q15691	Q15691	29.999	1922850	665650	6.28395	5.82325
TOMM34	Q15785	Q15785	34.559	223005	0	5.34831	n.d.
CNGA2	Q16280	Q16280	76.047	0	217290	n.d.	5.33704
FSCN1	Q16658;C9JPH9;C9JFC0;A0A0A0MSB2	Q16658	54.529	2568950	3174500	6.40976	6.50168
IFI16	Q16666-3;Q16666-6;Q16666-2;Q16666;H3BM18;X6RHM1;A0A0A0MRB1	Q16666-3;Q16666-6;Q16666-2;Q16666	75.935	80880	92710	4.90784	4.96713
UBE2S	Q16763;K7EPJ1	Q16763;K7EPJ1	23.845	294615	320910	5.46925	5.50638
HNRNPUL2;HNRNPUL2-BSCL2	Q1KMD3;H3BQZ7	Q1KMD3;H3BQZ7	85.104	13086000	22583500	7.11681	7.35379
TSR1	Q2NL82;I3L1Q5;I3L4E8	Q2NL82	91.809	754005	354990	5.87737	5.55022
LRRFIP1	Q32MZ4-3;Q32MZ4-2;Q32MZ4;Q32MZ4-4;C9JTC6	Q32MZ4-3;Q32MZ4-2;Q32MZ4	82.688	586970	437700	5.76862	5.64118
C1orf106	Q3KP66	Q3KP66	72.913	0	350455	n.d.	5.54463
FLJ37770	Q3ZCU0	Q3ZCU0	29.381	0	106920	n.d.	5.02906
FBXO3	Q49AF1	Q49AF1	18.667	69130	0	4.83967	n.d.
SUV420H1	Q4FZB7	Q4FZB7	99.186	131680	0	5.11952	n.d.
LARP7	Q4G0J3;Q4G0J3-3;D6RFF0;H0YA82;D6RF49;D6RAF3;D6R9Z6;Q4G0J3-2	Q4G0J3;Q4G0J3-3;D6RFF0;H0YA82	66.898	210610	92500	5.32348	4.96614
ZNF658B	Q4V348	Q4V348	94.33	0	47142	n.d.	4.67341
PABPC1L	Q4VXU2	Q4VXU2	68.392	0	67125	n.d.	4.82688
FAM98B	Q52LJ0-2;Q52LJ0	Q52LJ0-2;Q52LJ0	45.547	376715	0	5.57601	n.d.
FNDC3B	Q53EP0;Q53EP0-2	Q53EP0	132.89	851605	948685	5.93024	5.97712
C17orf85	Q53F19;Q53F19-2;K7ELP6;K7EQA5	Q53F19;Q53F19-2	70.592	7035000	6030050	6.84726	6.78032
FASTKD1	Q53R41;Q53R41-2;E7EW60;C9JTP4;C9JMM4	Q53R41;Q53R41-2	97.41	1626200	1236300	6.21117	6.09212
ALS2CR11	Q53TS8-4	Q53TS8-4	209.05	0	40249	n.d.	4.60476
ACTBL2	Q562R1	Q562R1	42.003	507150	0	5.70514	n.d.
HSP90AB2P	Q58FF8	Q58FF8	44.348	264975	0	5.4232	n.d.
ZNF326	Q5BKZ1;A0A0A0MRN4;Q5BKZ1-3;Q5BKZ1-2;E2QRN4	Q5BKZ1;A0A0A0MRN4	65.653	31028000	36846000	7.49175	7.56639
DNAJC21	Q5F1R6;Q5F1R6-3;Q5F1R6-2	Q5F1R6;Q5F1R6-3;Q5F1R6-2	62.027	693610	569235	5.84112	5.75529
DDX60L	Q5H9U9;Q5H9U9-2;H0Y8H0;H0Y939	Q5H9U9;Q5H9U9-2	197.67	464210	176185	5.66671	5.24597
KIF2C	Q5JR89;Q5JR91;Q99661;Q99661-2	Q5JR89;Q5JR91;Q99661;Q99661-2	32.448	44725	0	4.65055	n.d.
PRRC2B	Q5JSZ5;Q5JSZ5-5;Q5JSZ9;Q5JSZ5-4;Q5JSZ5-2;Q5JSZ5-3;H3BLU0;Q5JT00	Q5JSZ5;Q5JSZ5-5	242.96	25159500	14122500	7.4007	7.14991
AARS2	Q5JTZ9	Q5JTZ9	107.34	22767	0	4.35731	n.d.
CRNKL1	Q5JY65;Q9BZJ0-2;Q9BZJ0-3;Q9BZJ0	Q5JY65;Q9BZJ0-2;Q9BZJ0-3;Q9BZJ0	99.172	2881900	2833750	6.45968	6.45236
CCDC158	Q5M9N0	Q5M9N0	127.14	0	170730	n.d.	5.23231
DNTTIP2	Q5QJE6;J3KP30	Q5QJE6;J3KP30	84.468	254495	118690	5.40568	5.07441
CTSK	Q5QP40;P43235	Q5QP40;P43235	29.772	0	46141	n.d.	4.66409
MRPS18A	Q5QPA5;Q9NVS2;Q9NVS2-2;Q9NVS2-3	Q5QPA5;Q9NVS2;Q9NVS2-2;Q9NVS2-3	29.714	697100	1221845	5.8433	6.08702
RARS2	Q5T160;H0Y450	Q5T160;H0Y450	65.505	135310	0	5.13133	n.d.
ZC3H13	Q5T200;Q5T200-2;Q5T9K0;A0A087WX14	Q5T200;Q5T200-2	196.63	5192850	6382950	6.71541	6.80502
C9orf114	Q5T280;R4GNG4	Q5T280	42.008	461470	333080	5.66414	5.52255
GPATCH4	Q5T3I0;Q5T3I0-3;A0A0A0MRK1;E9PAV9;F8W895;E9PPY4;F2Z3C6;Q5T3I0-2	Q5T3I0;Q5T3I0-3;A0A0A0MRK1;E9PAV9;F8W895	50.381	673595	268890	5.8284	5.42957
IBA57	Q5T440	Q5T440	38.155	2077100	863150	6.31746	5.93609
CAMSAP1	Q5T5Y3-2;Q5T5Y3;Q5T5Y3-3	Q5T5Y3-2;Q5T5Y3;Q5T5Y3-3	146.54	109160	0	5.03806	n.d.
MRPL2	Q5T653;C9IY40	Q5T653;C9IY40	33.3	3925550	4249150	6.5939	6.6283
UBAP2	Q5T6F2;F5H2U4;A2A305;Q5T6F2-2;A0A0D9SFI5;Q5JV08;H0YDN2	Q5T6F2;F5H2U4	117.11	7194800	8551900	6.85702	6.93206
LSM14B	Q5TBP9;Q9BX40-3;Q9BX40;Q5TBQ1;Q5TBQ0;Q9BX40-2	Q5TBP9;Q9BX40-3;Q9BX40	26.715	369110	98785	5.56716	4.99469
RC3H1	Q5TC82-2;Q5TC82	Q5TC82-2;Q5TC82	124.84	1163585	1326300	6.0658	6.12264
CCDC181	X6RJ50;Q5TID7-2;Q5TID7-3;Q5TID7	X6RJ50;Q5TID7-2;Q5TID7-3;Q5TID7	40.746	0	196845	n.d.	5.29412
RPRD2	Q5VT52-2;Q5VT52-3;Q5VT52;Q5VT52-5	Q5VT52-2;Q5VT52-3;Q5VT52;Q5VT52-5	152.59	186865	0	5.27153	n.d.
ZNF318	Q5VUA4;Q5VUA4-2	Q5VUA4;Q5VUA4-2	251.11	0	419310	n.d.	5.62254
CDKAL1	Q5VV42-2;Q5VV42	Q5VV42-2;Q5VV42	54.666	0	161650	n.d.	5.20858
RSBN1	Q5VWQ0;A0A0C4DGT8;A0A087WWP8;Q5VWQ0-4	Q5VWQ0;A0A0C4DGT8;A0A087WWP8	90.071	0	117175	n.d.	5.06883
RPF2	Q5VXN0;Q9H7B2	Q5VXN0;Q9H7B2	24.605	1574350	565100	6.1971	5.75213
ZCCHC6	Q5VYS8-6;Q5VYS8;Q5VYS8-4;Q5VYS8-2;Q5VYS8-3;X6R3Q3;Q5VYS8-5;Q5VYS9;A0A0C4DFW3;Q5VYT0	Q5VYS8-6;Q5VYS8;Q5VYS8-4;Q5VYS8-2	166.97	2324950	3880850	6.36641	6.58893
LARP1B	Q659C4-2;Q659C4;Q659C4-9;Q659C4-6;D6RJB0;Q659C4-7;Q659C4-5;G3V0E9;H0Y9K3;D6R9W6;Q659C4-3;Q659C4-4	Q659C4-2;Q659C4;Q659C4-9;Q659C4-6	98.591	637975	523810	5.8048	5.71917
MAP1S	Q66K74-2;Q66K74	Q66K74-2;Q66K74	109.79	0	76475	n.d.	4.88352
KIAA1429	Q69YN4-3;Q69YN4;Q69YN4-2;Q69YN4-4;H0YBN5;H0YB68	Q69YN4-3;Q69YN4;Q69YN4-2;Q69YN4-4	201.05	2132830	1847550	6.32896	6.2666
HEATR6	Q6AI08;K7EIX2;A0A087WXZ7;K7ELR8;K7ESP5;K7EKW7;K7EK31	Q6AI08;K7EIX2;A0A087WXZ7	128.78	1836500	575635	6.26399	5.76015
RPL7L1	R4GMU7;Q6DKI1;Q6DKI1-2	R4GMU7;Q6DKI1;Q6DKI1-2	22.746	608100	256410	5.78398	5.40893
SNRNP48	Q6IEG0;A0A0U1RQZ2;Q6IEG0-2	Q6IEG0	39.965	179465	270800	5.25398	5.43265
MRM1	Q6IN84;A0A087WZC1;Q6IN84-2	Q6IN84	38.638	5328450	1989250	6.7266	6.29869
PPP4R4	Q6NUP7	Q6NUP7	99.451	1105600	0	6.0436	n.d.
TMEM214	Q6NUQ4-2;Q6NUQ4;H7C0H8;H7C085;H7C008	Q6NUQ4-2;Q6NUQ4;H7C0H8;H7C085;H7C008	72.039	81975	0	4.91368	n.d.
RPUSD3	Q6P087-2;Q6P087;C9JM75;H7C454;H7C1H7;H7C0K7;Q6P087-3;H7C2C3	Q6P087-2;Q6P087;C9JM75;H7C454;H7C1H7	36.944	15845500	11338400	7.19991	7.05455
DHX57	Q6P158;H7C109;Q6P158-2;A0A087WZ11;Q6P158-3;A0A087WW12	Q6P158	155.6	7672650	7905050	6.88495	6.8979
CC2D1A	Q6P1N0-2;Q6P1N0;K7EJY5;K7EMP1	Q6P1N0-2;Q6P1N0;K7EJY5;K7EMP1	103.93	56220	0	4.74989	n.d.
TAF2	Q6P1X5;E5RI28;H0YB55	Q6P1X5	136.97	35036.5	0	4.54452	n.d.
ARHGAP11A	Q6P4F7-3;Q6P4F7	Q6P4F7-3;Q6P4F7	92.696	0	46669	n.d.	4.66903
ALKBH5	Q6P6C2;Q6P6C2-1;Q6P6C2-3;K7ER58	Q6P6C2;Q6P6C2-1;Q6P6C2-3	44.255	3398600	4200000	6.5313	6.62325
DARS2	Q6PI48	Q6PI48	73.562	134765	76620	5.12958	4.88434
PAPD4	Q6PIY7-2;D6RAF2;Q6PIY7	Q6PIY7-2;D6RAF2;Q6PIY7	55.501	220775	0	5.34395	n.d.
ZC3H14	Q6PJT7-5	Q6PJT7-5	80.02	58726000	61526000	7.76883	7.78906
POTEE;POTEF	Q6S8J3;A5A3E0;A0A0D9SFL1;A6NC16;A0A087X067;Q6S8J3-3;Q6S8J3-2	Q6S8J3;A5A3E0	121.36	0	394000	n.d.	5.5955
FLJ25801	Q6T5J5	Q6T5J5	13.816	0	69915	n.d.	4.84457
FIP1L1	Q6UN15-5;Q6UN15;Q6UN15-3;Q6UN15-4;A0A0B4J203;H0Y8P7	Q6UN15-5;Q6UN15;Q6UN15-3;Q6UN15-4;A0A0B4J203	65.727	1494300	1586150	6.17444	6.20034
SBSN	Q6UWP8	Q6UWP8	60.54	0	56120	n.d.	4.74912
CWC27	Q6UX04;D6REK3;Q6UX04-2	Q6UX04;D6REK3;Q6UX04-2	53.846	67190	0	4.8273	n.d.
HSDL2	Q6YN16;Q6YN16-2	Q6YN16;Q6YN16-2	45.394	1527350	741150	6.18394	5.86991
MEX3B	Q6ZN04;M9T4I7;Q5U5Q3	Q6ZN04	58.832	23414.5	0	4.36948	n.d.
MAP3K15	Q6ZN16-2	Q6ZN16-2	84.728	0	322915	n.d.	5.50909
RBPMS2	Q6ZRY4	Q6ZRY4	22.496	0	495515	n.d.	5.69506
FAM205A	Q6ZU69	Q6ZU69	148.09	0	794200	n.d.	5.89993
NCCRP1	Q6ZVX7	Q6ZVX7	30.847	1467250	1231750	6.1665	6.09052
VPS13C	Q709C8-4;Q709C8-2;Q709C8-3;Q709C8	Q709C8-4;Q709C8-2;Q709C8-3;Q709C8	403.08	320180	0	5.50539	n.d.
IKBIP	Q70UQ0-4;Q70UQ0	Q70UQ0-4	43.083	350865	0	5.54514	n.d.
LARP4	Q71RC2;Q71RC2-4;Q71RC2-3;Q71RC2-5;Q71RC2-6;Q71RC2-2;X6RLN4;Q71RC2-7;Q96J85;Q6P4E2;Q8TBL5;A0A087WTL9;F8VY40;F8W1I4;F8W1Z5;E5RHZ8;F8VNV1	Q71RC2;Q71RC2-4;Q71RC2-3;Q71RC2-5;Q71RC2-6;Q71RC2-2;X6RLN4;Q71RC2-7;Q96J85	80.595	10992500	9941950	7.0411	6.99747
TUBA1A	Q71U36-2;Q71U36;F8VQQ4;F8VRZ4;F8VS66;F8VX09;F8VWV9;V9GZ17;F8VRK0;A6NHL2-2;A6NHL2;F8VXZ7;C9K0S6;C9JDL2;C9JEV8;C9JQ00;C9JJQ8;F8W0F6	Q71U36-2;Q71U36	46.297	0	82500	n.d.	4.91645
SUPT6H	Q7KZ85;Q7KZ85-2;Q7KZ85-3	Q7KZ85	199.07	9121750	11177450	6.96008	7.04834
SND1	Q7KZF4;H7C597	Q7KZF4	102	109315000	131935000	8.03868	8.12036
TRMT10C	Q7L0Y3;C9JVB6	Q7L0Y3;C9JVB6	47.346	62040000	47111000	7.79267	7.67312
BZW1	Q7L1Q6;Q7L1Q6-4;Q7L1Q6-3;Q7L1Q6-2;C9IZ80;C9JFN4;H0Y503;C9J188;C9JWF5	Q7L1Q6;Q7L1Q6-4;Q7L1Q6-3;Q7L1Q6-2;C9IZ80	48.043	2389700	1419400	6.37834	6.1521
MEPCE	Q7L2J0;Q7L2J0-2	Q7L2J0;Q7L2J0-2	74.354	461890	141450	5.66454	5.1506
NDUFAF7	Q7L592;C9JP36;C9J236;C9JS27;Q7L592-2;C9JEL7	Q7L592;C9JP36;C9J236;C9JS27;Q7L592-2	49.237	0	210015	n.d.	5.32225
FASTKD5	Q7L8L6	Q7L8L6	86.573	3451000	2788850	6.53794	6.44543
MRPL21	Q7Z2W9;F5H7V8;Q7Z2W9-2;H3BUY0	Q7Z2W9;F5H7V8;Q7Z2W9-2	22.814	2915300	590200	6.46468	5.771
NUFIP2	Q7Z417;Q7Z417-2	Q7Z417	76.12	15966000	13615000	7.2032	7.13402
DHX29	Q7Z478;A0A087WYN9;H0Y8L1	Q7Z478;A0A087WYN9	155.23	11844000	11416500	7.0735	7.05753
KIF21A	Q7Z4S6-6;Q7Z4S6-3;Q7Z4S6-5;Q7Z4S6-2;Q7Z4S6;Q7Z4S6-4;H0YHT2;H0YIM6;H0YI78	Q7Z4S6-6;Q7Z4S6-3;Q7Z4S6-5;Q7Z4S6-2;Q7Z4S6;Q7Z4S6-4;H0YHT2	180.74	133715	0	5.12618	n.d.
GALNTL5	Q7Z4T8	Q7Z4T8	51.427	259870	0	5.41476	n.d.
SPATA21	Q7Z572-2;Q7Z572	Q7Z572-2;Q7Z572	49.484	352335	0	5.54696	n.d.
MTERF4	Q7Z6M4;C9JNJ7;B4DFP7;C9JX74;B5MBW3;E7EW93;B4DKD5;H7C316	Q7Z6M4;C9JNJ7;B4DFP7	43.957	165785	0	5.21955	n.d.
KIAA0907	Q7Z7F0-2;Q7Z7F0;Q7Z7F0-3;Q7Z7F0-4	Q7Z7F0-2;Q7Z7F0;Q7Z7F0-3	59.137	42617	0	4.62958	n.d.
MRPL10	Q7Z7H8;Q7Z7H8-2	Q7Z7H8;Q7Z7H8-2	29.282	894750	0	5.9517	n.d.
SETD3	Q86TU7;C9K0W5;Q6NXR6;Q86TU7-3;Q86TU7-2	Q86TU7;C9K0W5;Q6NXR6;Q86TU7-3;Q86TU7-2	67.256	60310	0	4.78039	n.d.
NOP9	Q86U38-2;Q86U38	Q86U38-2;Q86U38	58.161	80290	149455	4.90466	5.17451
PABPN1	Q86U42-2;Q86U42	Q86U42-2;Q86U42	31.496	95074000	77045500	7.97806	7.88675
MTDH	Q86UE4;E5RJU9;H0YB56;H0YBJ8;H0YBE0	Q86UE4;E5RJU9	63.836	12339400	8349750	7.09129	6.92167
ZNF598	Q86UK7-3;Q86UK7;Q86UK7-2;H3BQQ2;H3BR87;Q86UK7-4	Q86UK7-3;Q86UK7;Q86UK7-2;H3BQQ2	98.123	2964250	2874850	6.47191	6.45862
KTN1	Q86UP2;Q86UP2-2;Q86UP2-4;Q86UP2-3;G3V4Y7;B7Z6P3;G3V5G2;H0YJP2;H0YJV5	Q86UP2;Q86UP2-2;Q86UP2-4;Q86UP2-3	156.27	7344050	6396250	6.86594	6.80593
SMG6	Q86US8;Q86US8-2;Q86US8-3	Q86US8	160.46	29180.5	0	4.46509	n.d.
NAA40	Q86UY6;F5H2C9;Q86UY6-3;Q86UY6-4	Q86UY6;F5H2C9;Q86UY6-3	27.194	220685	0	5.34377	n.d.
ALYREF	Q86V81	Q86V81	26.888	497230000	535160000	8.69656	8.72848
RTTN	Q86VV8-3;Q86VV8	Q86VV8-3;Q86VV8	245.69	0	48222	n.d.	4.68325
METTL16	Q86W50;I3L362;Q86W50-2;I3L3W3;I3L4V1;K7EKQ8	Q86W50	63.62	1182600	1657000	6.07284	6.21932
CCDC43	Q86WV7;Q96MW1;Q96MW1-2	Q86WV7;Q96MW1;Q96MW1-2	25.563	576070	299935	5.76048	5.47703
RPS19BP1	Q86WX3	Q86WX3	15.434	0	75340	n.d.	4.87703
CIR1	Q86X95;Q86X95-2;H3BLY3	Q86X95;Q86X95-2	52.313	80290	0	4.90466	n.d.
MEX3D	Q86XN8;Q86XN8-2;Q86XN8-3;S4R446;Q6ZN04-3	Q86XN8;Q86XN8-2;Q86XN8-3;S4R446	64.882	192175	0	5.2837	n.d.
DDX42	Q86XP3;A0A0A0MSJ0;Q86XP3-2;J3QRI2;J3KTK9;J3KRE3	Q86XP3;A0A0A0MSJ0;Q86XP3-2	102.97	1746250	2152400	6.24211	6.33292
TICAM2	Q86XR7;Q86XR7-2	Q86XR7;Q86XR7-2	26.916	262665	0	5.4194	n.d.
SPATS2	Q86XZ4;F8VS10	Q86XZ4	59.544	2528800	1384600	6.40291	6.14132
PTRH1	Q86Y79;A0A096LP22;C9J7Z1;A0A096LP34;A0A096LPA3	Q86Y79;A0A096LP22;C9J7Z1;A0A096LP34;A0A096LPA3	22.936	0	335720	n.d.	5.52598
RBM45	Q8IUH3-3;Q8IUH3;Q8IUH3-2;H7BZE0;H7C476	Q8IUH3-3;Q8IUH3;Q8IUH3-2	53.346	4908100	8755700	6.69091	6.94229
ERI1	Q8IV48;E5RIV7	Q8IV48;E5RIV7	40.063	353600	347840	5.54851	5.54138
MCAT	Q8IVS2;Q8IVS2-2	Q8IVS2	42.961	33703500	23732500	7.52768	7.37534
SERPINA12	Q8IW75	Q8IW75	47.174	0	110930	n.d.	5.04505
ZC3H7A	Q8IWR0;I3L2K5;I3L382;I3L2N8;I3L1Y3;I3L323;I3L3S2;I3L3F9;Q8IWR0-2;I3L282	Q8IWR0;I3L2K5	110.54	2389000	1676150	6.37822	6.22431
CHERP	Q8IWX8;J3QK89	Q8IWX8;J3QK89	103.7	845615	1040000	5.92717	6.01703
ANKHD1	Q8IWZ3-6;Q8IWZ3;Q8IWZ3-4;E9PDP5;H3BLS9;H7C2F5;H0Y4P6;Q8IWZ3-5;Q8IWZ3-2;H0Y7Y3;H0Y785;H0Y472;A0A0A0MQZ8;Q8IWZ3-3;D6RHC4;H7C0V5;H7C2E1	Q8IWZ3-6;Q8IWZ3;Q8IWZ3-4;E9PDP5	277.17	8006500	11341000	6.90344	7.05465
CCAR1	Q8IX12-2;Q8IX12;A0A0C4DGG8;F5H2E6;F5H1H2;F5H3E1	Q8IX12-2;Q8IX12;A0A0C4DGG8;F5H2E6;F5H1H2;F5H3E1	131.04	650465	1201550	5.81322	6.07974
RBM12B	Q8IXT5;B9ZVT1;E5RHG1;E5RJ83;E5RJV8;E5RJW8	Q8IXT5;B9ZVT1	118.1	1981500	2694550	6.29699	6.43049
ZC3H3	Q8IXZ2;A0A0J9YYE2;Q8IXZ2-2;H0YEY2	Q8IXZ2	101.94	961235	624615	5.98283	5.79561
EFCAB13	Q8IY85-2;Q8IY85	Q8IY85-2;Q8IY85	88.629	0	440965	n.d.	5.6444
CKAP2L	Q8IYA6-2	Q8IYA6-2	37.805	0	39724	n.d.	4.59905
SUPV3L1	Q8IYB8;B1AR60	Q8IYB8	87.99	4907350	2322750	6.69085	6.366
TEX11	Q8IYF3-2;Q8IYF3-3;Q8IYF3	Q8IYF3-2;Q8IYF3-3;Q8IYF3	71.283	5121500	0	6.7094	n.d.
XRN1	Q8IZH2-2;Q8IZH2;H7C5E4;Q8IZH2-3;C9JCZ8	Q8IZH2-2;Q8IZH2;H7C5E4	192.84	3102000	3844850	6.49164	6.58488
RBFA	Q8N0V3;Q8N0V3-2	Q8N0V3;Q8N0V3-2	38.359	578200	0	5.76208	n.d.
CCAR2	Q8N163;Q8N163-2;H0YB24;G3V119;E5RHJ4;A0A087X2B6;E5RFJ3;E5RGU7;H0YC69;H0YC58;E5RHH8	Q8N163;Q8N163-2;H0YB24;G3V119	102.9	12088000	18754000	7.08235	7.27309
LRRC47	Q8N1G4	Q8N1G4	63.472	113780	0	5.05607	n.d.
ZCCHC24	Q8N2G6	Q8N2G6	26.954	366255	725650	5.56378	5.86073
ASCC3	Q8N3C0;Q8N3C0-4;E5RFZ0;J3KNJ4;Q8N3C0-3	Q8N3C0	251.46	6148600	7065800	6.78878	6.84916
GTPBP8	Q8N3Z3;Q9P025;A0A087WUP3;Q8N3Z3-2;F8WBY6;C9J8V5;Q8N3Z3-3;C9J0K3	Q8N3Z3;Q9P025;A0A087WUP3;Q8N3Z3-2;F8WBY6	32.146	1676250	545800	6.22434	5.73703
GUF1	Q8N442	Q8N442	74.327	452245	0	5.65537	n.d.
NKAP	Q8N5F7;Q5M9Q1	Q8N5F7	47.138	0	220920	n.d.	5.34424
TMEM57	Q8N5G2-2;Q8N5G2-3;Q8N5G2	Q8N5G2-2;Q8N5G2-3;Q8N5G2	35.026	1011800	0	6.00509	n.d.
RNF10	Q8N5U6;Q8N5U6-2;H0YFN9;F5H510;F5H5P6;H0YF69	Q8N5U6;Q8N5U6-2;H0YFN9	89.926	47440	0	4.67614	n.d.
CPSF7	Q8N684-2;Q8N684;Q8N684-3;F5H669;J3QT54;F5H6M0;F5H047;C9J286;C9J323;C9JM38;F5H5B7;F5H1W4;F5H2K8;F5H6P5;F5H6A8;F5GXA3	Q8N684-2;Q8N684;Q8N684-3;F5H669;J3QT54;F5H6M0;F5H047	51.095	3051900	3223650	6.48457	6.50835
C1orf52	Q8N6N3-2;Q8N6N3;Q8N6N3-3	Q8N6N3-2;Q8N6N3;Q8N6N3-3	18.835	1012205	1052650	6.00527	6.02228
METTL13	Q8N6R0-4;Q8N6R0;Q8N6R0-3;Q8N6R0-2;Q8N6R0-1	Q8N6R0-4;Q8N6R0;Q8N6R0-3;Q8N6R0-2	72.261	216530	160720	5.33552	5.20607
C19orf47	Q8N9M1-2;Q8N9M1;Q8N9M1-3;J3QKZ5;J3QS16;J3QS80;J9JIE4	Q8N9M1-2;Q8N9M1;Q8N9M1-3	37.796	2150450	5027850	6.33253	6.70138
SERBP1	Q8NC51	Q8NC51	44.965	250250000	209185000	8.39837	8.32053
NOA1	Q8NC60	Q8NC60	78.457	6196750	7095900	6.79216	6.85101
FAM98A	Q8NCA5-2;Q8NCA5;E9PH82;C9J3G8	Q8NCA5-2;Q8NCA5;E9PH82	55.272	2847500	3371500	6.45446	6.52782
SMG8	Q8ND04-3;Q8ND04;Q8ND04-2	Q8ND04-3;Q8ND04;Q8ND04-2	65.087	37636.5	0	4.57561	n.d.
LSM14A	Q8ND56-3;Q8ND56-2;Q8ND56;A0A0G2JQ95;A0A096LP11;A0A140TA66	Q8ND56-3;Q8ND56-2;Q8ND56	46.411	1323100	878545	6.12159	5.94376
RBM15B	Q8NDT2;Q8NDT2-2	Q8NDT2;Q8NDT2-2	97.204	217165	653825	5.33679	5.81546
TNRC6A	Q8NDV7-6;Q8NDV7;Q8NDV7-2;Q8NDV7-5;H7C269;H3BRT3;Q8NDV7-3;H3BTQ1;Q8NDV7-4;Q9HCJ0;Q9HCJ0-2	Q8NDV7-6;Q8NDV7;Q8NDV7-2;Q8NDV7-5;H7C269	205.15	1646250	1257305	6.2165	6.09944
ABCF1	Q8NE71;Q8NE71-2;H0YGW7;A0A0G2JIC2;Q5STZ8;F5GYK6	Q8NE71;Q8NE71-2;H0YGW7	95.925	15611500	12634000	7.19344	7.10154
THOC2	Q8NI27;A0A0C4DG98;H0Y815;Q8NI27-2;F2Z2V2;B7ZBA0;H0Y594;H0Y7U4	Q8NI27;A0A0C4DG98	182.77	2095050	2214950	6.32119	6.34536
ADCK3	Q8NI60;Q8NI60-3;Q8NI60-4	Q8NI60;Q8NI60-3	71.949	74740	0	4.87355	n.d.
SNIP1	Q8TAD8	Q8TAD8	45.777	2351700	3282100	6.37138	6.51615
GADD45GIP1	Q8TAE8	Q8TAE8	25.384	4042350	2538650	6.60663	6.4046
MPLKIP	Q8TAP9	Q8TAP9	19.147	0	331420	n.d.	5.52038
PUM2	Q8TB72-3;Q8TB72-4;Q8TB72;A0A0A0MR59;Q8TB72-2;A0A0C4DG68;C9JW01;C9JE24;F2Z366;F8WD57	Q8TB72-3;Q8TB72-4;Q8TB72;A0A0A0MR59;Q8TB72-2;A0A0C4DG68	114	857140	483720	5.93305	5.68459
KLHDC4	Q8TBB5-3;Q8TBB5;Q8TBB5-2;H3BP99;H3BQL0;H3BQ90;H3BQH3;H3BV82;Q9UF94	Q8TBB5-3;Q8TBB5;Q8TBB5-2	54.495	820750	496075	5.91421	5.69555
ZCRB1	Q8TBF4;F8VXY6;G3V1V1	Q8TBF4;F8VXY6;G3V1V1	24.591	656600	888350	5.8173	5.94858
PNPT1	Q8TCS8;H7BXF6;H7C3C5	Q8TCS8	85.95	2083700	1444100	6.31884	6.1596
BRIX1	Q8TDN6	Q8TDN6	41.401	6541050	6833950	6.81565	6.83467
NEK7	Q8TDX7	Q8TDX7	34.551	0	237930	n.d.	5.37645
DTD1	Q8TEA8;A0A087WZV9	Q8TEA8	23.423	219700	0	5.34183	n.d.
NOC3L	Q8WTT2	Q8WTT2	92.547	0	26980	n.d.	4.43104
ZC3H15	Q8WU90;Q8WU90-2;F8WB26;H7C466;F8WF67	Q8WU90;Q8WU90-2	48.602	2099050	1786300	6.32202	6.25195
PPIL4	Q8WUA2	Q8WUA2	57.224	1293300	1220540	6.1117	6.08655
CACTIN	Q8WUQ7;Q8WUQ7-2;K7ENY9;K7EIU6;K7EMQ0	Q8WUQ7;Q8WUQ7-2	88.701	153880	413165	5.18718	5.61612
PTCD2	Q8WV60;B7Z8R2;Q8WV60-3;F6S289;D6RGK0;Q8WV60-2;D6RIZ0;E5RHU2	Q8WV60	43.967	10692650	10129450	7.02909	7.00559
TFB1M	Q8WVM0	Q8WVM0	39.542	14512000	14325000	7.16173	7.15609
ATXN2L	Q8WWM7;Q8WWM7-6;Q8WWM7-8;Q8WWM7-5;Q8WWM7-4;Q8WWM7-9;Q8WWM7-2;Q8WWM7-3;H3BRB0;A0A0C4DGL7	Q8WWM7;Q8WWM7-6;Q8WWM7-8;Q8WWM7-5;Q8WWM7-4;Q8WWM7-9;Q8WWM7-2;Q8WWM7-3	113.37	5056900	4053250	6.70388	6.6078
STAB2	Q8WWQ8	Q8WWQ8	276.99	25949.5	0	4.41413	n.d.
PRPF31	Q8WWY3;Q8WWY3-4;E7EVX8;Q8WWY3-3;Q8WWY3-2;E7EU94;E7ESX0;E7EN72	Q8WWY3;Q8WWY3-4;E7EVX8;Q8WWY3-3;Q8WWY3-2	55.455	653975	837540	5.81556	5.92301
HTR3C	Q8WXA8	Q8WXA8	50.219	0	129020	n.d.	5.11066
SREK1	Q8WXA9-2;Q8WXA9;A0A087WY03;E5RFV3	Q8WXA9-2;Q8WXA9	71.649	448260	0	5.65153	n.d.
PSPC1	Q8WXF1;Q8WXF1-2;X6RDA4	Q8WXF1;Q8WXF1-2;X6RDA4	58.743	1397150	2179750	6.14524	6.33841
AHCTF1	Q8WYP5;Q8WYP5-3;Q8WYP5-2	Q8WYP5;Q8WYP5-3;Q8WYP5-2	252.5	41909	0	4.62231	n.d.
DDX1	Q92499;F1T0B3;A0A087X2G1;Q92499-3;Q92499-2	Q92499;F1T0B3;A0A087X2G1;Q92499-3;Q92499-2	82.431	10266550	16286000	7.01142	7.21181
HSD17B8	Q92506	Q92506	26.973	304515	0	5.48361	n.d.
H1FX	Q92522	Q92522	22.487	0	325235	n.d.	5.5122
MRPS27	Q92552;Q92552-2;D6RH20;G5EA06;E5RJ73;D6RJC7	Q92552;Q92552-2;D6RH20;G5EA06	47.611	1128380	599300	6.05246	5.77764
PHF3	Q92576-2;Q92576;E7EVH3;E7ER40;D6R9X2;E9PE34;B3KP41;H0Y8L0;D6RBF0	Q92576-2;Q92576	219.81	3284550	4690050	6.51648	6.67118
LARP4B	Q92615;A0A087X183;X6RCG6;B5MCU2;V9GYI5	Q92615	80.551	7015450	6331300	6.84606	6.80149
GCN1L1	Q92616	Q92616	292.75	24581000	23756000	7.3906	7.37577
DHX38	Q92620;Q92620-2;H3BQT9;J3KSA8;H3BMS7;H3BV01;J3KTG2;J3KRT1	Q92620	140.5	2383600	2651850	6.37723	6.42355
MRPS31	Q92665	Q92665	45.318	35114500	25906000	7.54549	7.4134
AKAP1	Q92667;Q92667-2;I3L2A2;I3L2N7;I3L0W0;I3L0K6;I3L3K1;I3L364;I3NI36;I3L0V5;I3L3V6	Q92667;Q92667-2	97.34	2896150	2197750	6.46182	6.34198
PRCC	Q92733	Q92733	52.417	423395	493375	5.62675	5.69318
HDAC2	Q92769-3;Q92769	Q92769-3;Q92769	51.998	115880	0	5.06401	n.d.
CREBBP	Q92793-2;Q92793;I3L3I5;I3L466;Q09472	Q92793-2;Q92793	260.99	220285	0	5.34298	n.d.
TAF15	Q92804-2;Q92804;A0A075B7D9;A0A075B7F4;A0A075B7F2;A0A075B7E4;A0A075B7C1	Q92804-2;Q92804;A0A075B7D9	61.557	10664500	15362000	7.02794	7.18645
DDX17	Q92841;H3BLZ8;Q92841-1;Q92841-3;Q92841-2;A0A0U1RQJ0	Q92841;H3BLZ8;Q92841-1;Q92841-3;Q92841-2	80.272	100633000	79126500	8.00274	7.89832
UPF1	Q92900	Q92900	124.34	231480000	212825000	8.36451	8.32802
KHSRP	Q92945;A0A087WTP3;M0R0I5;M0QYH3;M0QXW7;M0R3J3;M0R0C6;M0QYG1;M0R251;M0R263	Q92945;A0A087WTP3	73.114	179415000	216250000	8.25386	8.33496
TNPO1	Q92973-2;Q92973;Q92973-3;E7EW37;S4R398;O14787-2;A0A075B780;O14787	Q92973-2;Q92973;Q92973-3	101.31	2135850	1816000	6.32957	6.25912
ARHGEF2	V9GYM8;Q92974-3;Q92974-2;Q92974;Q5VY93;V9GYF0;V9GYF5;V9GYG5;V9GZ14	V9GYM8;Q92974-3;Q92974-2;Q92974;Q5VY93	116.07	152825	173180	5.18419	5.2385
EMG1	Q92979;V9GYP5;A0A087WWQ2;A0A087WVM7	Q92979;V9GYP5;A0A087WWQ2;A0A087WVM7	26.72	1198200	1742900	6.07853	6.24127
RBPMS	Q93062-3;B4E3T4;Q93062-4;Q93062-5;Q93062;Q93062-2;H0YBU9;H0YC46;E5RFP4;E5RJD7;E5RJ31	Q93062-3;B4E3T4;Q93062-4;Q93062-5;Q93062;Q93062-2;H0YBU9	24.276	1943200	1142500	6.28852	6.05786
SECISBP2L	Q93073;Q93073-2;J3KPI1;H0YNT4;H0YKY4	Q93073;Q93073-2;J3KPI1	121.77	1048460	1845150	6.02055	6.26603
TOP1MT	Q969P6;E5RIC7;Q969P6-2;H0YC03;E5RGE7;E5RGR4;E5RFE3;E5RGR2;E5RJ95;E5RFS0	Q969P6;E5RIC7;Q969P6-2	69.871	291640	0	5.46485	n.d.
ZNF622	Q969S3	Q969S3	54.271	436130	753025	5.63962	5.87681
TBRG4	Q969Z0;Q969Z0-2;C9IZN7;C9J7P5;H7C4R5;C9J5A2;C9J347	Q969Z0;Q969Z0-2	70.737	112965000	95321000	8.05294	7.97919
CCDC47	Q96A33-2;Q96A33;A0A087WYW6	Q96A33-2;Q96A33	55.317	1351400	1369765	6.13078	6.13665
MRPL24	X6RJ73;Q96A35	X6RJ73;Q96A35	19.762	177130	0	5.24829	n.d.
FERMT2	Q96AC1-2;Q96AC1;Q96AC1-3;A0A0U1RRM8;H0YJ34;H0YJB6;G3V3J0	Q96AC1-2;Q96AC1;Q96AC1-3;A0A0U1RRM8;H0YJ34	72.397	428365	172510	5.63181	5.23681
FUBP1	Q96AE4;E9PEB5	Q96AE4;E9PEB5	67.56	161065000	168845000	8.207	8.22749
LRRC59	Q96AG4;I3L223	Q96AG4	34.93	30047000	26810500	7.4778	7.4283
MCUR1	Q96AQ8	Q96AQ8	39.694	0	249430	n.d.	5.39695
PPWD1	Q96BP3-2	Q96BP3-2	55.699	47135	0	4.67334	n.d.
LENG1	Q96BZ8	Q96BZ8	30.529	101140	0	5.00492	n.d.
NSUN4	Q96CB9;Q96CB9-4;M0R1K5;Q96CB9-2;Q96CB9-3;A0A087X0V6;A0A087WUV3	Q96CB9;Q96CB9-4	43.088	2498200	1242850	6.39763	6.09442
RPUSD4	Q96CM3;Q96CM3-2;E9PJV3	Q96CM3;Q96CM3-2	42.205	26208000	12229500	7.41843	7.08741
CCDC124	Q96CT7;M0R2F5	Q96CT7	25.835	2835350	2624400	6.45261	6.41903
CXorf40B;CXorf40A	Q96DE9;D6RH26;Q8TE69;Q5HY62;A0A0A0MTB5;S4R3G8;Q8TE69-2	Q96DE9;D6RH26;Q8TE69;Q5HY62;A0A0A0MTB5;S4R3G8	17.779	443085	152965	5.64649	5.18459
MSI2	Q96DH6;Q96DH6-2;J3QKT5;J3KTC1;B4DM51;Q96DH6-3;H0YHB7;O43347	Q96DH6;Q96DH6-2;J3QKT5;J3KTC1;B4DM51	35.196	10798900	3085700	7.03338	6.48935
MRPL38	Q96DV4;Q96DV4-2	Q96DV4;Q96DV4-2	44.596	2119350	1076300	6.3262	6.03193
MRRF	Q96E11-3;Q96E11;Q96E11-8;Q96E11-2;X6RDS5;Q96E11-7;Q96E11-5;Q96E11-6;Q96E11-4	Q96E11-3;Q96E11;Q96E11-8;Q96E11-2	24.115	7478300	4673150	6.8738	6.66961
MTERF3	Q96E29-3;Q96E29-2;Q96E29;E5RIY4;E5RIK9	Q96E29-3;Q96E29-2;Q96E29;E5RIY4;E5RIK9	34.358	7991650	5868950	6.90264	6.76856
RBMXL1	Q96E39	Q96E39	42.141	3556750	2698000	6.55105	6.43104
MALSU1	Q96EH3	Q96EH3	26.17	619000	0	5.79169	n.d.
RRP36	Q96EU6;Q96EU6-2	Q96EU6;Q96EU6-2	29.823	168770	0	5.2273	n.d.
RBM33	Q96EV2;H0Y3K4;H7C0H2;A0A0C4DFS3;H7BXM6;H0Y3K3;A8MTF7;Q96EV2-2	Q96EV2;H0Y3K4	129.98	1417200	1721850	6.15143	6.236
DNAJA3	Q96EY1-2;Q96EY1;Q96EY1-3;I3L1T6	Q96EY1-2;Q96EY1;Q96EY1-3	49.611	12781500	8586000	7.10658	6.93379
PTCD3	Q96EY7;Q96EY7-2;B8ZZQ4;F8WE76	Q96EY7	78.549	27485500	22901500	7.4391	7.35986
MMAB	S4R3P5;Q96EY8;F5H4Z7	S4R3P5;Q96EY8;F5H4Z7	21.776	81015	0	4.90857	n.d.
LTV1	Q96GA3	Q96GA3	54.854	0	55980	n.d.	4.74803
TOE1	Q96GM8;Q96GM8-2	Q96GM8;Q96GM8-2	56.547	177360	0	5.24886	n.d.
SLC41A3	Q96GZ6-7	Q96GZ6-7	49.915	0	135310	n.d.	5.13133
RBM17	Q96I25;Q5W011;Q5W010;Q5W012;H0Y6J6	Q96I25;Q5W011;Q5W010	44.961	528750	681600	5.72325	5.83353
WBSCR16	Q96I51;Q96I51-3;Q96I51-2;A0A087WT38	Q96I51;Q96I51-3;Q96I51-2	49.996	26671500	17007500	7.42605	7.23064
BTF3L4	Q96K17-2;Q96K17	Q96K17-2;Q96K17	10.905	415290	0	5.61835	n.d.
ZFR	Q96KR1;H0Y8W1	Q96KR1	117.01	20512500	26344500	7.31202	7.42069
ZMAT2	Q96NC0;R4GNG8;R4GMX9	Q96NC0;R4GNG8	23.612	0	759900	n.d.	5.88076
NSUN5	Q96P11;Q96P11-2;Q96P11-4;Q96P11-5;Q63ZY6-4;Q63ZY6-5;Q63ZY6;Q96P11-3;Q3KNT7-2;Q3KNT7-3;Q3KNT7	Q96P11;Q96P11-2;Q96P11-4;Q96P11-5	46.691	1926000	565200	6.28466	5.7522
SERPINB12	Q96P63;Q96P63-2	Q96P63;Q96P63-2	46.276	1845500	1357650	6.26611	6.13279
RBM14	Q96PK6;Q96PK6-2;A0A0A6YYI9;F8WDX3;A0A0A0MSL8;B8ZZ74;Q96PK6-3;Q96PK6-4	Q96PK6	69.491	73671000	113305000	7.8673	8.05425
ZNF385A	Q96PM9-2;Q96PM9-3;Q96PM9-1;Q96PM9;H0YIX3;F8VWV6;F8VSJ1;F8VRY0;H0YI55	Q96PM9-2;Q96PM9-3;Q96PM9-1;Q96PM9	30.18	336040	1501050	5.52639	6.1764
UHRF2	Q96PU4;A0A0A0MSQ3;Q96PU4-2	Q96PU4;A0A0A0MSQ3;Q96PU4-2	89.984	0	240580	n.d.	5.38126
QKI	Q96PU8-9;Q96PU8-8;Q96PU8-6;Q96PU8;Q96PU8-5;Q96PU8-3;H0YG47;F5GXS8;F5GYM3;H0YGD6;F5H8C8;F5H5U6;F5GYT7;H0YFB7	Q96PU8-9;Q96PU8-8;Q96PU8-6;Q96PU8;Q96PU8-5;Q96PU8-3;H0YG47;F5GXS8;F5GYM3	35.13	10128050	6793800	7.00553	6.83211
LENG8	Q96PV6-2;A0A0G2JNN3;A0A087WTE7;C9JMY0;A0A087WUE4;Q96PV6	Q96PV6-2;A0A0G2JNN3;A0A087WTE7;C9JMY0;A0A087WUE4;Q96PV6	88.156	0	41445	n.d.	4.61747
PUS7	Q96PZ0;E7EUH7	Q96PZ0;E7EUH7	75.035	169090	0	5.22812	n.d.
TRNT1	Q96Q11-2;Q96Q11;C9JRS7;F8W8C3;Q96Q11-3	Q96Q11-2;Q96Q11;C9JRS7;F8W8C3;Q96Q11-3	47.828	163320	0	5.21304	n.d.
SMG1	Q96Q15;J3KRA9;Q96Q15-2;Q96Q15-3;Q96Q15-4;H3BQN7;I3L400;I3L0W2;H3BR09;I3L144;E9PNP6;Q6P435	Q96Q15;J3KRA9;Q96Q15-2;Q96Q15-3;Q96Q15-4	410.5	1052400	1235600	6.02218	6.09188
FYTTD1	Q96QD9;Q96QD9-2;Q96QD9-3;H9KVC6;Q96QD9-4;H9KVD1;H9KVC1;H9KVD5	Q96QD9;Q96QD9-2;Q96QD9-3	35.818	22497000	31864500	7.35212	7.50331
TEFM	Q96QE5;J3KTG7;Q96QE5-4	Q96QE5;J3KTG7	41.676	12506500	8961100	7.09714	6.95236
PURB	Q96QR8;Q9UJV8-2;Q9UJV8	Q96QR8	33.24	39727000	40816500	7.59909	7.61084
GFM1	Q96RP9;C9IZ01;Q96RP9-2;F8WAU4	Q96RP9;C9IZ01;Q96RP9-2;F8WAU4	83.471	944990	814730	5.97543	5.91101
PEO1	Q96RR1;Q96RR1-2;Q96RR1-3	Q96RR1;Q96RR1-2;Q96RR1-3	77.153	582035	0	5.76495	n.d.
MAP7D2	Q96T17-5;Q96T17-4;Q96T17;Q96T17-2	Q96T17-5;Q96T17-4;Q96T17;Q96T17-2	76.647	83080	0	4.9195	n.d.
SECISBP2	Q96T21;Q96T21-2;Q96T21-3;Q5HYY5	Q96T21;Q96T21-2;Q96T21-3;Q5HYY5	95.461	685720	570140	5.83615	5.75598
SPEN	Q96T58;H0Y5U7;F6WRY4	Q96T58	402.24	17521000	18977000	7.24356	7.27823
CDC5L	Q99459	Q99459	92.25	8558900	6305100	6.93242	6.79969
DNAJC2	Q99543;Q99543-2;H7C3L7;C9IZ83;F2Z3N9;F2Z3H0	Q99543;Q99543-2	71.996	1339560	1154060	6.12696	6.06223
SCAF11	Q99590;F8VXG7;Q99590-2;A0A0A0MTP7;A0A087WTB7;A8MUK0;A8MTP4	Q99590;F8VXG7;Q99590-2;A0A0A0MTP7	164.65	5082950	2904100	6.70612	6.46301
TSNAX;DISC1	Q99598;C4P0D6;C4P0D8;C4P0D4;Q5VVQ1;Q9NRI2	Q99598;C4P0D6;C4P0D8	33.112	23584000	21305000	7.37262	7.32848
EIF3C;EIF3CL	Q99613;Q99613-2;B5ME19;H3BPE4;H3BPE3;H3BTY8	Q99613;Q99613-2;B5ME19	105.34	83069000	75499000	7.91944	7.87794
HSD17B10	Q99714;Q99714-2;Q5H928	Q99714;Q99714-2;Q5H928	26.923	19433000	15411500	7.28854	7.18784
HNRNPAB	Q99729-3;D6R9P3;D6RD18;D6RBZ0;A0A087WZV1;Q99729-2;Q99729-4;Q99729	Q99729-3;D6R9P3;D6RD18;D6RBZ0;A0A087WZV1;Q99729-2;Q99729-4;Q99729	30.588	324270000	355560000	8.51091	8.55091
NAP1L4	Q99733;Q99733-2;C9J6D1;E9PNW0;E9PJJ2;E9PS34;E9PNJ7;E9PKT8;C9JZI7;A8MXH2;E9PKI2;E9PP22;C9J1B1;H0YCI4	Q99733;Q99733-2;C9J6D1;E9PNW0;E9PJJ2;E9PS34;E9PNJ7;E9PKT8;C9JZI7;A8MXH2;E9PKI2;E9PP22	42.823	405325	221750	5.6078	5.34586
NIPSNAP1	Q9BPW8;C9JDV8;H7C2U6	Q9BPW8;C9JDV8;H7C2U6	33.31	172335	0	5.23637	n.d.
RBM4B	Q9BQ04;E9PLB0;E9PM61;U3KQD5	Q9BQ04;E9PLB0;E9PM61;U3KQD5	40.149	2488450	3805200	6.39593	6.58038
DDX50	Q9BQ39;A0A087WVC1	Q9BQ39;A0A087WVC1	82.564	607990	1173100	5.7839	6.06934
ELAC2	Q9BQ52;Q9BQ52-4;G5E9D5;E7ES68;Q9BQ52-3;Q9BQ52-2;V9GZ72;V9GYS7;J3QRS2;V9GYU5;J3QL08;J3QLK4;H7C2I4	Q9BQ52;Q9BQ52-4;G5E9D5;E7ES68	92.218	813910	266630	5.91058	5.42591
TCF25	Q9BQ70;H3BTU3;H3BMJ8;Q9H7D3;H3BSP8;H3BSS3;Q9H384;H3BQ53	Q9BQ70;H3BTU3	76.666	0	60090	n.d.	4.7788
MGME1	Q9BQP7;Q5QPE8;Q5QPE7	Q9BQP7;Q5QPE8;Q5QPE7	39.42	2839900	1532900	6.4533	6.18551
BUD13	Q9BRD0-2;Q9BRD0	Q9BRD0-2;Q9BRD0	55.567	0	48372.5	n.d.	4.6846
WIBG	Q9BRP8-2;Q9BRP8	Q9BRP8-2;Q9BRP8	22.704	4373900	4159950	6.64087	6.61909
RIOK1	Q9BRS2	Q9BRS2	65.582	143465	0	5.15675	n.d.
LLPH	Q9BRT6	Q9BRT6	15.225	0	1964300	n.d.	6.29321
UTP23	Q9BRU9;G3XAM4;E5RGP0;Q9BRU9-2	Q9BRU9;G3XAM4;E5RGP0;Q9BRU9-2	28.402	184280	0	5.26548	n.d.
NTPCR	Q9BSD7;Q5TDF0	Q9BSD7;Q5TDF0	20.713	6739500	7011750	6.82863	6.84583
TACO1	Q9BSH4	Q9BSH4	32.477	4319600	1562850	6.63544	6.19392
DIDO1	Q9BTC0;Q9BTC0-1;Q9BTC0-2;Q9BTC0-3	Q9BTC0;Q9BTC0-1	243.87	2111200	1992500	6.32453	6.2994
DDX23	Q9BUQ8;H0YI52;F8VVA2;H0YIL9	Q9BUQ8	95.581	1595250	1352150	6.20283	6.13102
MECR	Q9BV79	Q9BV79	40.461	0	579900	n.d.	5.76335
RIOK2	Q9BVS4-2;Q9BVS4;H0Y919;H0Y8R4	Q9BVS4-2;Q9BVS4	54.508	132500	0	5.12222	n.d.
TRMT61B	Q9BVS5;H7C2E8;F8WDR2	Q9BVS5;H7C2E8;F8WDR2	52.965	194190	0	5.28823	n.d.
RBM4	Q9BWF3;E9PB51;Q9BWF3-4;D6R9K7;J3QRR5;Q9BWF3-3;Q9BWF3-2	Q9BWF3;E9PB51;Q9BWF3-4;D6R9K7;J3QRR5;Q9BWF3-3;Q9BWF3-2	40.313	52916500	78748000	7.72359	7.89624
NAA15	Q9BXJ9;A0A0B4J1W3;Q9BXJ9-4;Q6N069;Q6N069-5;Q6N069-4;Q6N069-3;Q6N069-2	Q9BXJ9;A0A0B4J1W3	101.27	989095	865765	5.99524	5.9374
SRRT	Q9BXP5-4;Q9BXP5-2;Q9BXP5-3;Q9BXP5;Q9BXP5-5;H7C3A1;H7C1K0;H7C0U8;A0A0A0MSP6	Q9BXP5-4;Q9BXP5-2;Q9BXP5-3;Q9BXP5;Q9BXP5-5;H7C3A1	100.15	5364150	5081850	6.7295	6.70602
EIF2A	Q9BY44;Q9BY44-3;F8WAE5;Q9BY44-4;Q9BY44-2;C9IZE1;H7C5R5;H7C5Q3;F8WF18;F8WAT3	Q9BY44;Q9BY44-3;F8WAE5;Q9BY44-4;Q9BY44-2	64.989	13951000	9690450	7.14461	6.98634
POLDIP3	Q9BY77;F6VRR5;F8WCX5;Q6R954	Q9BY77;F6VRR5	46.089	171580000	156505000	8.23447	8.19453
MRPL20	Q9BYC9;I3L2X1;Q9BYC9-2	Q9BYC9	17.442	735350	539250	5.86649	5.73179
MRPL13	Q9BYD1;E5RJI7;H0YAX3;E5RFI2	Q9BYD1;E5RJI7	20.692	3577950	2393900	6.55363	6.37911
MRPL9	Q9BYD2;Q5SZR1	Q9BYD2;Q5SZR1	30.243	2220250	445460	6.3464	5.64881
MRPL4	Q9BYD3;K7ES61;X6RAY8;Q9BYD3-2;K7ELQ0;K7EKI4;K7ELF1;K7EJ73	Q9BYD3;K7ES61;X6RAY8;Q9BYD3-2;K7ELQ0	34.919	24082000	13545000	7.38169	7.13178
MRPL1	Q9BYD6;H0Y8N7	Q9BYD6;H0Y8N7	36.908	10923900	6812500	7.03838	6.83331
NIFK	Q9BYG3;C9J6C5;C9J808;H7BZL0	Q9BYG3;C9J6C5	34.222	3119450	3118600	6.49408	6.49396
YTHDF1	Q9BYJ9;Q9BYJ9-2;Q5JXC6	Q9BYJ9	60.873	3802400	3810900	6.58006	6.58103
MRPS26	Q9BYN8	Q9BYN8	24.211	3024900	1357450	6.48071	6.13272
SETD2	Q9BYW2;Q9BYW2-3;Q9BYW2-2;H7C3H4;H7BZ93;C9JG86;H7BXT4	Q9BYW2;Q9BYW2-3;Q9BYW2-2;H7C3H4;H7BZ93;C9JG86;H7BXT4	287.59	941155	1630295	5.97366	6.21227
MRPL37	Q9BZE1;S4R369;A6NHR2;H0Y4J2	Q9BZE1;S4R369	48.117	2433650	2052800	6.38626	6.31235
UPF3B	Q9BZI7-2;Q9BZI7;A0A087WYC8	Q9BZI7-2;Q9BZI7;A0A087WYC8	56.213	3236850	1765900	6.51012	6.24697
SIGLEC1	Q9BZZ2	Q9BZZ2	182.62	70150	0	4.84603	n.d.
API5	Q9BZZ5-2;Q9BZZ5-5	Q9BZZ5-2;Q9BZZ5-5	56.769	17518500	23904000	7.2435	7.37847
UNK	Q9C0B0;K7EQ93;A0A0A0MRZ1;E9PDK2	Q9C0B0	88.084	522715	213740	5.71826	5.32989
CEP295	Q9C0D2;Q9C0D2-3	Q9C0D2;Q9C0D2-3	295.17	0	163175	n.d.	5.21265
WDR33	Q9C0J8;Q9C0J8-3;Q9C0J8-2;B9A053;C9J8B4	Q9C0J8	145.89	2914900	5048550	6.46462	6.70317
EGLN1	Q9GZT9-3;Q9GZT9-2;Q9GZT9;G3V3M1;F8W1G2;Q9H6Z9	Q9GZT9-3;Q9GZT9-2;Q9GZT9	36.486	383410	0	5.58366	n.d.
NACA2	Q9H009	Q9H009	23.223	0	944200	n.d.	5.97506
LSG1	Q9H089;F8WFC6;H7C2X7	Q9H089	75.225	340375	340870	5.53196	5.53259
NAT10	Q9H0A0-2;Q9H0A0;A0A087WV29;E9PMU0	Q9H0A0-2;Q9H0A0;A0A087WV29	107.3	826955	586165	5.91748	5.76802
XRN2	Q9H0D6;Q9H0D6-2	Q9H0D6;Q9H0D6-2	108.58	4965300	8471900	6.69595	6.92798
PARP12	Q9H0J9;G5E9U9;H7C4L8;H7C4T3;H7C4Z9	Q9H0J9;G5E9U9	79.063	1361150	1347950	6.13391	6.12967
CSTF2T	Q9H0L4	Q9H0L4	64.436	0	159400	n.d.	5.20249
DDX47	Q9H0S4;Q9H0S4-2;F5H1N9	Q9H0S4;Q9H0S4-2	50.646	3441550	3676000	6.53675	6.56538
MRPL18	Q9H0U6	Q9H0U6	20.576	534150	964950	5.72766	5.9845
POLR3F	Q9H1D9	Q9H1D9	35.684	0	359645	n.d.	5.55587
CHST8	Q9H2A9	Q9H2A9	48.834	68695	0	4.83693	n.d.
MTIF3	Q9H2K0	Q9H2K0	31.725	1805000	1451500	6.25648	6.16182
DHX36	Q9H2U1;Q9H2U1-2;Q9H2U1-3;E7EWK3;A0A0G2JQU7;A0A0G2JRP3	Q9H2U1;Q9H2U1-2;Q9H2U1-3;E7EWK3	114.76	17234500	17258000	7.2364	7.23699
MRPL46	Q9H2W6	Q9H2W6	31.705	88450	0	4.9467	n.d.
ZNF106	Q9H2Y7;H3BNX5;U3KQH7;H3BS99;A0A0C4DGM5;Q9H2Y7-2	Q9H2Y7;H3BNX5	208.88	113975	0	5.05681	n.d.
PNN	Q9H307;Q9H307-2;G3V5F0;G3V579	Q9H307;Q9H307-2	81.613	3968700	3057650	6.59865	6.48539
PABPC3	Q9H361	Q9H361	70.03	0	159045	n.d.	5.20152
MTG2	Q9H4K7;Q5JXJ0;B4DRC1;Q9H4K7-2	Q9H4K7;Q5JXJ0	43.955	2530950	0	6.40328	n.d.
HEATR1	Q9H583;Q5T3Q7	Q9H583;Q5T3Q7	242.37	925100	1542500	5.96619	6.18823
TFB2M	Q9H5Q4	Q9H5Q4	45.348	33588500	20048000	7.52619	7.30207
CXorf56	Q9H5V9-2;Q9H5V9-3;Q9H5V9	Q9H5V9-2;Q9H5V9-3;Q9H5V9	19.981	223475	339855	5.34923	5.53129
BICC1	Q9H694;Q9H694-2;A6NGY7	Q9H694;Q9H694-2	104.84	292635	293020	5.46633	5.4669
YTHDC2	Q9H6S0;D6RA70;D6R9T8;D6RF50	Q9H6S0	160.25	3021900	3016700	6.48028	6.47953
ESRP2	Q9H6T0-2;Q9H6T0;J3KRF2;J3QQJ9;J3QKU3;H0YBR2;H0YBB3;Q6NXG1-2;Q6NXG1-5;Q6NXG1-4;Q6NXG1-3;Q6NXG1	Q9H6T0-2;Q9H6T0	77.363	3611500	3620950	6.55769	6.55882
TDRD3	Q9H7E2-3;Q9H7E2;Q9H7E2-2;B1AMN9;F2Z2Y2	Q9H7E2-3;Q9H7E2;Q9H7E2-2	83.102	898425	612080	5.95348	5.78681
C8orf33	Q9H7E9;Q9H7E9-2	Q9H7E9;Q9H7E9-2	24.992	2012900	1713800	6.30382	6.23396
SCAF1	Q9H7N4	Q9H7N4	139.27	734055	380300	5.86573	5.58013
PHAX	Q9H814	Q9H814	44.402	727940	0	5.8621	n.d.
CAAP1	Q9H8G2;Q9H8G2-2	Q9H8G2;Q9H8G2-2	38.367	613150	500100	5.78757	5.69906
QTRTD1	Q9H974-4;C9K0B6;Q9H974-3;Q9H974	Q9H974-4;C9K0B6;Q9H974-3;Q9H974	48.203	0	47939.5	n.d.	4.68069
LRRC40	Q9H9A6	Q9H9A6	68.249	18757	0	4.27316	n.d.
AGO3	Q9H9G7;Q9H9G7-2;Q5TA56;A0A0U1RR19	Q9H9G7;Q9H9G7-2	97.359	334210	373405	5.52402	5.57218
MRPL44	Q9H9J2	Q9H9J2	37.535	10498550	4708750	7.02113	6.67291
ISG20L2	Q9H9L3	Q9H9L3	39.153	72185	0	4.85845	n.d.
RPF1	Q9H9Y2	Q9H9Y2	40.11	336720	490005	5.52727	5.6902
UPF2	Q9HAU5;Q9HAU5-2	Q9HAU5	147.81	1557550	1301750	6.19244	6.11453
XPO5	Q9HAV4;E2QRM3;H0Y3W3;H0Y3Q8;H0Y9I3	Q9HAV4	136.31	458795	470170	5.66162	5.67225
CACYBP	Q9HB71;Q9HB71-3;B2ZWH1;Q9HB71-2	Q9HB71;Q9HB71-3	26.21	8070250	3684450	6.90689	6.56637
RC3H2	Q9HBD1-4;Q9HBD1;Q9HBD1-6;A6NHN2;Q9HBD1-2;Q9HBD1-3;Q9HBD1-5	Q9HBD1-4;Q9HBD1;Q9HBD1-6;A6NHN2;Q9HBD1-2;Q9HBD1-3	117.92	80630	76335	4.9065	4.88272
RNMTL1	Q9HC36;I3L443;I3L0T6	Q9HC36	47.019	31095000	18435000	7.49269	7.26564
CBX8	Q9HC52;C9J6K3	Q9HC52	43.395	692350	0	5.84033	n.d.
NCOA5	Q9HCD5;Q5JY17	Q9HCD5	65.536	1065900	868450	6.02772	5.93874
EPG5	Q9HCE0-2;Q9HCE0	Q9HCE0-2;Q9HCE0	281.29	0	38606	n.d.	4.58665
MOV10	Q9HCE1;Q5JR04;Q9HCE1-2;Q9HCE1-3	Q9HCE1;Q5JR04;Q9HCE1-2	113.67	39216000	34448000	7.59346	7.53716
CWC22	Q9HCG8;B7WP74	Q9HCG8;B7WP74	105.47	1148795	943950	6.06024	5.97495
RAVER2	Q9HCJ3-2;Q9HCJ3;E9PE10	Q9HCJ3-2;Q9HCJ3;E9PE10	72.958	830355	911700	5.91926	5.95985
XAB2	Q9HCS7	Q9HCS7	100.01	0	288980	n.d.	5.46087
S100A14	Q9HCY8	Q9HCY8	11.662	184360	430175	5.26567	5.63365
MRPL47	Q9HD33-2;Q9HD33;Q9HD33-3	Q9HD33-2;Q9HD33	27.085	4306600	4510800	6.63413	6.65425
MRPS30	Q9NP92;A0A087WV52	Q9NP92;A0A087WV52	50.364	2046000	0	6.31091	n.d.
NGRN	Q9NPE2;A0A087WVE0;A0A087WWE0;Q9NPE2-3	Q9NPE2	32.407	17090500	8856000	7.23275	6.94724
LUC7L	Q9NQ29-2;Q9NQ29;Q9NQ29-3;A8MYV2;B8ZZ10;B8ZZ09;F8WBC1;F2Z322;B8ZZ12	Q9NQ29-2;Q9NQ29;Q9NQ29-3;A8MYV2;B8ZZ10	38.405	767050	961000	5.88482	5.98272
MRPL40	Q9NQ50	Q9NQ50	24.49	7605650	9945350	6.88114	6.99762
DMRT3	Q9NQL9	Q9NQL9	51.198	0	47897	n.d.	4.68031
KIF13B	Q9NQT8;H0YBA8;E7ERX9;Q9NQT8-2	Q9NQT8;H0YBA8;E7ERX9;Q9NQT8-2	202.79	482280	0	5.6833	n.d.
PRDM7	Q9NQW5	Q9NQW5	55.777	0	381790	n.d.	5.58182
UTP3	Q9NQZ2	Q9NQZ2	54.557	0	61075	n.d.	4.78586
DDX21	Q9NR30;Q9NR30-2	Q9NR30;Q9NR30-2	87.343	40528000	18981500	7.60776	7.27833
EIF4ENIF1	Q9NRA8;Q9NRA8-3;Q9NRA8-2;B1AKL4;B0QYZ7;B1AKL5;B1AKL6	Q9NRA8;Q9NRA8-3;Q9NRA8-2;B1AKL4	108.2	421480	100855	5.62478	5.0037
SIRT7	Q9NRC8-3;Q9NRC8;I3L2A4;I3L480;Q9NRC8-2	Q9NRC8-3;Q9NRC8;I3L2A4;I3L480;Q9NRC8-2	35.851	0	70960	n.d.	4.85101
DROSHA	Q9NRR4-3;Q9NRR4-2;Q9NRR4-4;Q9NRR4;H7C5U6	Q9NRR4-3;Q9NRR4-2;Q9NRR4-4;Q9NRR4	138.16	19344	0	4.28655	n.d.
PNO1	Q9NRX1;F8WBJ6	Q9NRX1	27.924	276515	0	5.44172	n.d.
MRPL17	Q9NRX2;E9PKV2	Q9NRX2;E9PKV2	20.05	6167600	4466550	6.79012	6.64997
TOPORS	Q9NS56;Q9NS56-2	Q9NS56;Q9NS56-2	119.2	34305.5	0	4.53536	n.d.
FARSB	Q9NSD9;Q9NSD9-2	Q9NSD9;Q9NSD9-2	66.115	114260	0	5.05789	n.d.
FAM207A	Q9NSI2-2;Q9NSI2	Q9NSI2-2;Q9NSI2	23.944	0	95960	n.d.	4.98209
SAMSN1	S6FRS6;Q9NSI8;Q9NSI8-3	S6FRS6;Q9NSI8;Q9NSI8-3	34.178	43240.5	0	4.63589	n.d.
RBM12	Q9NTZ6;A6PVI1;A6PVI0;Q5JX62	Q9NTZ6	97.394	769295	1192600	5.88609	6.07649
MDN1	Q9NU22;Q5T795	Q9NU22	632.81	0	257010	n.d.	5.40995
ZCCHC3	Q9NUD5;Q9NUD5-2	Q9NUD5	43.618	903650	0	5.956	n.d.
DDX28	Q9NUL7	Q9NUL7	59.58	8150700	4663550	6.91119	6.66872
TXLNG	Q9NUQ3;Q9NUQ3-2	Q9NUQ3;Q9NUQ3-2	60.585	874120	430755	5.94157	5.63423
SPATS2L	Q9NUQ6-2;Q9NUQ6;A0A0A0MSG5;B8ZZZ7;Q9NUQ6-4;Q9NUQ6-3;F8W6C2;C9JKE4;F8VZ02;F8VT91;C9JGM8;C9JW67;Q4ZFW0;F8WAV0;C9IZC3;C9J8M7;F2Z2S1	Q9NUQ6-2;Q9NUQ6;A0A0A0MSG5;B8ZZZ7;Q9NUQ6-4;Q9NUQ6-3	54.178	1456530	444705	6.16332	5.64807
ABCF3	Q9NUQ8-2;Q9NUQ8	Q9NUQ8-2;Q9NUQ8	78.983	61775	0	4.79081	n.d.
IMP3	Q9NV31	Q9NV31	21.85	0	208060	n.d.	5.31819
ATAD3A	Q9NVI7-2;Q9NVI7	Q9NVI7-2;Q9NVI7	66.217	0	39181.5	n.d.	4.59308
GNL3L	Q9NVN8	Q9NVN8	65.572	404430	0	5.60684	n.d.
DDX18	Q9NVP1;H7C452	Q9NVP1	75.406	2249750	1417755	6.35213	6.1516
MTPAP	Q9NVV4;Q9NVV4-2;Q5T851;Q5T852	Q9NVV4;Q9NVV4-2	66.171	56401500	36980000	7.75129	7.56797
RBM22	Q9NW64;Q9NW64-2;E5RJW4;E5RHA8	Q9NW64;Q9NW64-2	46.895	28599500	31031500	7.45636	7.4918
WDR70	Q9NW82	Q9NW82	73.2	52845	0	4.723	n.d.
SLTM	Q9NWH9;H7C3F4;Q9NWH9-3;H7BXE3;H0YL55;H0YNF3;H0YMR6;H0YLE6;H0YMW8;H0YKH2;H0YKU6;H0YMM0;H0YLW7	Q9NWH9;H7C3F4;Q9NWH9-3	117.15	6181150	6162150	6.79107	6.78973
PAK1IP1	Q9NWT1	Q9NWT1	43.963	59165	0	4.77206	n.d.
FAM120C	Q9NX05;F8W881;Q9NX05-2	Q9NX05;F8W881	120.59	1648750	1690000	6.21715	6.22789
MRPL16	Q9NX20;E9PI14	Q9NX20;E9PI14	28.449	3195350	3126200	6.50452	6.49502
LYAR	Q9NX58;D6RDJ1	Q9NX58	43.614	1402365	507750	6.14686	5.70565
CWC25	Q9NXE8;Q9NXE8-2	Q9NXE8;Q9NXE8-2	49.647	0	95945	n.d.	4.98202
CDKN2AIP	Q9NXV6;J3KNE1;D6RGD2	Q9NXV6	61.124	140475	430405	5.1476	5.63388
GAR1	Q9NY12-2;Q9NY12	Q9NY12-2;Q9NY12	20.834	2546500	0	6.40594	n.d.
MRPL39	Q9NYK5;Q9NYK5-2;C9JG87	Q9NYK5;Q9NYK5-2;C9JG87	38.711	20295500	11982000	7.3074	7.07853
ZAK	Q9NYL2;D4Q8H0;Q9NYL2-3;Q9NYL2-2;C9J3F7	Q9NYL2	91.154	546220	426450	5.73737	5.62987
CDK12	Q9NYV4-2;Q9NYV4;J3QSD7;Q9NYV4-3	Q9NYV4-2;Q9NYV4;J3QSD7;Q9NYV4-3	163.23	442610	0	5.64602	n.d.
FASTKD2	Q9NYY8;Q9NYY8-2	Q9NYY8;Q9NYY8-2	81.462	57988500	31005000	7.76334	7.49143
FAM120A	Q9NZB2-6;A0A0C4DG79;Q5T035	Q9NZB2-6;A0A0C4DG79	125.27	96008000	85742500	7.98231	7.9332
IGF2BP1	Q9NZI8;Q9NZI8-2	Q9NZI8;Q9NZI8-2	63.48	198460000	112880000	8.29767	8.05262
SACS	Q9NZJ4-2;Q9NZJ4	Q9NZJ4-2;Q9NZJ4	436.97	0	123305	n.d.	5.09098
CWC15	Q9P013	Q9P013	26.624	0	218940	n.d.	5.34033
MRPL15	Q9P015;E5RIZ4;E5RHF4	Q9P015;E5RIZ4;E5RHF4	33.419	63062000	32956000	7.79977	7.51793
CCDC59	Q9P031	Q9P031	28.669	111255	0	5.04632	n.d.
ATP10D	Q9P241-2;Q9P241	Q9P241-2;Q9P241	138.89	0	138665	n.d.	5.14197
RCC2	Q9P258	Q9P258	56.084	625410	674225	5.79616	5.8288
CHD7;CHD8;CHD9;CHD6	Q9P2D1;H0YJG4;H3BTW3;Q9HCK8-2;Q9HCK8;Q8TD26;Q3L8U1-2;Q3L8U1-3;Q3L8U1	Q9P2D1;H0YJG4;H3BTW3;Q9HCK8-2;Q9HCK8;Q8TD26;Q3L8U1-2;Q3L8U1-3;Q3L8U1	335.92	136060	0	5.13373	n.d.
DNAH1	Q9P2D7-3;Q9P2D7-5;Q9P2D7-2;Q9P2D7-4;Q9P2D7	Q9P2D7-3;Q9P2D7-5;Q9P2D7-2;Q9P2D7-4;Q9P2D7	138.34	0	160230	n.d.	5.20474
ZNFX1	Q9P2E3;Q5JXR6;Q5JXR5;Q9P2E3-2;Q5JXR7	Q9P2E3	220.22	5412600	4692650	6.73341	6.67142
RBM27	Q9P2N5	Q9P2N5	118.72	21899000	31489500	7.34042	7.49817
GNG13	Q9P2W3	Q9P2W3	7.9492	1082550	0	6.03445	n.d.
ATXN10	Q9UBB4-2;Q9UBB4;B1AHE4	Q9UBB4-2;Q9UBB4;B1AHE4	46.286	232225	0	5.36591	n.d.
TFIP11	Q9UBB9-2;Q9UBB9	Q9UBB9-2;Q9UBB9	22.43	0	154580	n.d.	5.18915
ORC3	Q9UBD5-3;Q9UBD5;Q9UBD5-2	Q9UBD5-3;Q9UBD5;Q9UBD5-2	65.928	1578900	0	6.19835	n.d.
GRHPR	Q9UBQ7	Q9UBQ7	35.668	295515	0	5.47058	n.d.
DBF4	Q9UBU7;F8WF77;B4DXK0;Q9UBU7-2	Q9UBU7;F8WF77;B4DXK0;Q9UBU7-2	76.857	81055	0	4.90878	n.d.
NXF1	Q9UBU9;E9PIN3;Q9UBU9-2;B4E227;E9PQA4;H0YDU0;E9PLA7	Q9UBU9;E9PIN3;Q9UBU9-2	70.182	4538500	5885600	6.65691	6.76979
ABCF2	Q9UG63;Q9UG63-2;C9JHK9;C9JZV3	Q9UG63;Q9UG63-2	71.289	2943400	1562850	6.46885	6.19392
TES	Q9UGI8-2;Q9UGI8;F8W7T0;H7BYK1	Q9UGI8-2;Q9UGI8	46.91	1103545	759400	6.04279	5.88047
WARS2	Q9UGM6;Q9UGM6-2	Q9UGM6	40.146	758760	346620	5.8801	5.53985
SEC63	Q9UGP8;A6PVC9	Q9UGP8	87.996	1813950	1376400	6.25863	6.13874
ZC3H7B	Q9UGR2-2;Q9UGR2	Q9UGR2-2;Q9UGR2	109.86	1215950	935325	6.08492	5.97096
TCF20	Q9UGU0-2;Q9UGU0	Q9UGU0-2;Q9UGU0	209.65	175040	0	5.24314	n.d.
NOL12	V9GYY5;Q9UGY1	V9GYY5;Q9UGY1	23.82	546600	0	5.73767	n.d.
SWAP70	Q9UH65;E7EMB1	Q9UH65	68.997	0	823400	n.d.	5.91561
RSL24D1	Q9UHA3;H3BMQ2;H3BPF2	Q9UHA3;H3BMQ2	19.621	334035	0	5.52379	n.d.
SRP68	Q9UHB9-4;Q9UHB9;Q9UHB9-2;Q9UHB9-3	Q9UHB9-4;Q9UHB9;Q9UHB9-2	66.107	1053225	640165	6.02252	5.80629
MKRN1	Q9UHC7-4;Q9UHC7-3;Q9UHC7-2;Q9UHC7;C9J031;C9IY57;C9IZP5;C9JYI0;C9JYX8;F8WAS8	Q9UHC7-4;Q9UHC7-3;Q9UHC7-2;Q9UHC7	35.223	839300	421630	5.92392	5.62493
NUFIP1	Q9UHK0	Q9UHK0	56.299	60340	0	4.78061	n.d.
PUF60	Q9UHX1-6;A0A0J9YYL3;A0A0J9YVP6;Q9UHX1-4;Q9UHX1-2;A0A0J9YVR6;E9PQ56;E9PN18;E9PMU7	Q9UHX1-6;A0A0J9YYL3;A0A0J9YVP6;Q9UHX1-4;Q9UHX1-2;A0A0J9YVR6;E9PQ56	55.399	14215000	13565000	7.15275	7.13242
BAZ1B	Q9UIG0-2;Q9UIG0	Q9UIG0-2;Q9UIG0	170.45	645935	0	5.81019	n.d.
TRMT6	Q9UJA5-3;Q9UJA5-2;Q9UJA5	Q9UJA5-3;Q9UJA5-2;Q9UJA5	40.816	67705	0	4.83062	n.d.
TSR3	Q9UJK0	Q9UJK0	33.596	605600	0	5.78219	n.d.
DBR1	Q9UK59;F8WAY1;Q9UK59-2	Q9UK59	61.554	614135	630185	5.78826	5.79947
FAM208A	Q9UK61-3;Q9UK61-4;Q9UK61;Q9UK61-2	Q9UK61-3;Q9UK61-4;Q9UK61;Q9UK61-2	170.81	88865	0	4.94873	n.d.
PTBP2	Q9UKA9;Q9UKA9-2;Q9UKA9-4;Q9UKA9-3;Q9UKA9-5;Q9UKA9-6	Q9UKA9;Q9UKA9-2;Q9UKA9-4;Q9UKA9-3;Q9UKA9-5	57.49	2642300	4529400	6.42198	6.65604
MRTO4	Q9UKD2	Q9UKD2	27.56	769650	0	5.88629	n.d.
GPATCH8	Q9UKJ3-2;Q9UKJ3;K7EKU0	Q9UKJ3-2;Q9UKJ3	155.19	237825	439045	5.37626	5.64251
RALY	Q9UKM9;Q9UKM9-2;Q5QPL9;Q5QPM1;Q5QPM0;Q5QPM2	Q9UKM9;Q9UKM9-2;Q5QPL9;Q5QPM1;Q5QPM0;Q5QPM2	32.463	66395500	91154500	7.82214	7.95978
AGO2	Q9UKV8;Q9UKV8-2;E5RJY2	Q9UKV8;Q9UKV8-2	97.207	4942450	3327100	6.69394	6.52207
MYH2;MYH1	Q9UKX2;P12882	Q9UKX2;P12882	223.04	0	432665	n.d.	5.63615
CDV3	Q9UKY7;Q9UKY7-2;D6R9V8;D6RFH2;D6RDN0;H0Y8K3;Q9UKY7-3	Q9UKY7;Q9UKY7-2;D6R9V8	27.335	6170900	3870650	6.79035	6.58778
CFAP45	Q9UL16-2;Q9UL16;A0A087X182	Q9UL16-2;Q9UL16;A0A087X182	56.521	109135	0	5.03796	n.d.
AGO1;AGO4	Q9UL18;Q5TA58;Q9HCK5	Q9UL18;Q5TA58;Q9HCK5	97.213	44436	0	4.64773	n.d.
MCTS1	Q9ULC4;Q9ULC4-2;Q9ULC4-3	Q9ULC4;Q9ULC4-2;Q9ULC4-3	20.555	1521250	1279800	6.1822	6.10714
MTUS1	Q9ULD2-2;Q9ULD2;H0YC63;Q9ULD2-4;Q9ULD2-7;Q9ULD2-3;Q9ULD2-6;Q9ULD2-5	Q9ULD2-2;Q9ULD2;H0YC63;Q9ULD2-4;Q9ULD2-7;Q9ULD2-3;Q9ULD2-6;Q9ULD2-5	135.66	126225	0	5.10115	n.d.
ISY1	Q9ULR0;Q9ULR0-2;Q9ULR0-1;A8MVI5;D6RC18;H0YA89	Q9ULR0;Q9ULR0-2;Q9ULR0-1;A8MVI5;D6RC18	32.992	2052500	1862450	6.31228	6.27008
NOB1	Q9ULX3;H3BUR4	Q9ULX3	46.674	2086100	372185	6.31934	5.57076
AKAP8L	Q9ULX6;Q9ULX6-2;M0R1Y5;M0QYT7;M0R010	Q9ULX6;Q9ULX6-2	71.648	6431450	9821600	6.80831	6.99218
PRPF19	Q9UMS4;F5GY56;F5H2I0;H0YGZ5	Q9UMS4	55.18	820900	479635	5.91429	5.68091
L1RE1	Q9UN81	Q9UN81	40.055	398225	729250	5.60013	5.86288
G3BP2	Q9UN86-2;Q9UN86;D6RAC7;D6RB17;D6RGJ4;D6RE13;D6RBW8;D6RBM9;D6REX8;D6RBR0;D6R9X5;D6R9A4	Q9UN86-2;Q9UN86;D6RAC7;D6RB17;D6RGJ4	50.817	33336000	24206000	7.52291	7.38392
DIMT1	Q9UNQ2;A0A0C4DGB1;D6RCL3	Q9UNQ2;A0A0C4DGB1	35.236	3581350	1151950	6.55405	6.06143
NOVA2	Q9UNW9;P51513-5;P51513-3;P51513-4;P51513;M0R1A0;F8VYI3;I3L2B5;F8VWX1;F8W659;J3KQU3;P51513-2	Q9UNW9	49.008	0	3669650	n.d.	6.56462
RPL26L1	Q9UNX3;E5RIT6;J3KS10;E5RHH1	Q9UNX3;E5RIT6	17.256	0	149535	n.d.	5.17474
WDR3	Q9UNX4	Q9UNX4	106.1	172465	0	5.2367	n.d.
BSN	Q9UPA5	Q9UPA5	416.46	0	11073000	n.d.	7.04427
TNRC6B	Q9UPQ9-1;Q9UPQ9;H0Y720;Q9UPQ9-2	Q9UPQ9-1;Q9UPQ9;H0Y720	182.81	2385450	2900950	6.37757	6.46254
ZC3H4	Q9UPT8;M0QY97	Q9UPT8;M0QY97	140.26	1563620	1905700	6.19413	6.28005
TBC1D2B	Q9UPU7-2;Q9UPU7	Q9UPU7-2;Q9UPU7	103.92	159630	0	5.20311	n.d.
PA2G4	Q9UQ80;Q9UQ80-2;F8VR77;F8W0A3;H0YIN7;F8VZ69	Q9UQ80;Q9UQ80-2;F8VR77	43.786	48302500	37059000	7.68397	7.56889
GNE	Q9Y223-2	Q9Y223-2	83.065	0	656150	n.d.	5.817
C14orf166	Q9Y224;G3V4C6;H0YJB9;G3V4E7	Q9Y224;G3V4C6;H0YJB9	28.068	2088350	917350	6.3198	5.96254
EIF3L	Q9Y262;B0QY89;Q9Y262-2;B0QY90;C9JHP4;C9K0Q7;H7C3A0;H0Y7E6	Q9Y262;B0QY89;Q9Y262-2;B0QY90	66.726	20514500	15991500	7.31206	7.20389
RUVBL1	Q9Y265;E7ETR0;Q9Y265-2;H7C4G5;J3QLR1;H7C4I3	Q9Y265;E7ETR0;Q9Y265-2;H7C4G5	50.227	377935	0	5.57742	n.d.
NUDC	Q9Y266	Q9Y266	38.242	0	83970	n.d.	4.92412
DRG1	Q9Y295;H0YI06;F8WEE0	Q9Y295	40.542	2882550	2793650	6.45978	6.44617
ZNF652	Q9Y2D9	Q9Y2D9	69.743	116605	0	5.06672	n.d.
FNDC3A	Q9Y2H6-2;Q9Y2H6;G5E9X3	Q9Y2H6-2;Q9Y2H6	125.82	49215.5	0	4.6921	n.d.
MRPS28	Q9Y2Q9;H0YAT2;E5RGC7;E5RFH3;H7C5V3;E5RK86;E5RFT8;H0YC42;U3KQQ8	Q9Y2Q9;H0YAT2;E5RGC7;E5RFH3;H7C5V3	20.843	7540100	5770500	6.87738	6.76121
DDX52	Q9Y2R4;A0A087X121	Q9Y2R4	67.497	388425	0	5.58931	n.d.
THRAP3	Q9Y2W1	Q9Y2W1	108.66	7531700	8148550	6.87689	6.91108
WBP11	Q9Y2W2;F5H5G4;F5GXS9	Q9Y2W2	69.997	5225600	6050750	6.71814	6.78181
NOP58	Q9Y2X3;H7BZ72;F8WED0	Q9Y2X3	59.578	3259850	2116150	6.5132	6.32555
MTO1	Q9Y2Z2-2;Q9Y2Z2-5;Q9Y2Z2-4;Q9Y2Z2;Q9Y2Z2-6;H0YBI9;H0YB81	Q9Y2Z2-2;Q9Y2Z2-5;Q9Y2Z2-4;Q9Y2Z2;Q9Y2Z2-6;H0YBI9;H0YB81	66.841	0	53895	n.d.	4.73155
YARS2	Q9Y2Z4;H0YHS6	Q9Y2Z4;H0YHS6	53.198	27613500	14057750	7.44112	7.14792
NOSIP	Q9Y314;A0A075B6F9;M0R3B2;A0A075B797;M0R1K2;M0QX85;M0R1T7	Q9Y314;A0A075B6F9;M0R3B2;A0A075B797	33.172	4648900	6865250	6.66735	6.83666
LUC7L2;C7orf55-LUC7L2	Q9Y383;A0A0A6YYC3;Q96HJ9-2;A0A0A6YYJ8;Q9Y383-3;Q9Y383-2;V9GZ75;F8WEU3	Q9Y383;A0A0A6YYC3;Q96HJ9-2;A0A0A6YYJ8;Q9Y383-3;Q9Y383-2	46.513	4228950	4587100	6.62623	6.66154
MRPS2	Q9Y399;Q5T8A0	Q9Y399;Q5T8A0	33.249	915600	640950	5.96171	5.80682
MOB4	Q9Y3A3-2	Q9Y3A3-2	22.318	0	1378450	n.d.	6.13939
RRP7A	Q9Y3A4	Q9Y3A4	32.334	71080	0	4.85175	n.d.
SBDS	Q9Y3A5;A0A087X020;F8WE72	Q9Y3A5;A0A087X020	28.763	7594650	6145650	6.88051	6.78857
MRPL11	Q9Y3B7;Q9Y3B7-2;Q9Y3B7-3;E9PQB6;H0YCD5	Q9Y3B7;Q9Y3B7-2;Q9Y3B7-3	20.683	10218100	7219850	7.00937	6.85853
NOP16	Q9Y3C1;D6RIC3;A0A0C4DGU5;A0A087X2G6;Q9Y3C1-3;Q9Y3C1-2;A0A087X1T1;D6RC60	Q9Y3C1;D6RIC3;A0A0C4DGU5;A0A087X2G6;Q9Y3C1-3;Q9Y3C1-2;A0A087X1T1	21.188	2131800	1010950	6.32875	6.00473
MRPS23	Q9Y3D9;J3QLR8	Q9Y3D9;J3QLR8	21.77	6065800	3852400	6.78289	6.58573
BOLA1	Q9Y3E2	Q9Y3E2	14.289	0	220815	n.d.	5.34403
STRAP	Q9Y3F4;Q9Y3F4-2;H0YH33	Q9Y3F4;Q9Y3F4-2	38.438	2207950	1301750	6.34399	6.11453
RTCB	Q9Y3I0	Q9Y3I0	55.21	20235500	19329500	7.30611	7.28622
ZNF330	Q9Y3S2;D6RBR7;D6R9C8;D6R8Y9	Q9Y3S2;D6RBR7	36.201	266525	243590	5.42574	5.38666
CCDC9	Q9Y3X0;M0QYB4;M0QZR0	Q9Y3X0	59.702	960695	633875	5.98259	5.802
CHTOP	Q9Y3Y2-3;Q9Y3Y2-4;Q9Y3Y2;X6R700;A0A087X1B7;Q5T7Y7	Q9Y3Y2-3;Q9Y3Y2-4;Q9Y3Y2;X6R700;A0A087X1B7	26.524	38013500	44414500	7.57994	7.64752
HBS1L	Q9Y450;H0YES5;B7Z524;H0YDX7;J3QT46;Q9Y450-4;E9PN23;G5E991;E9PMN1;E9PLR4;Q9Y450-2	Q9Y450;H0YES5;B7Z524;H0YDX7;J3QT46;Q9Y450-4	75.472	132345	0	5.12171	n.d.
TLN1	Q9Y490;Q9Y4G6;H0YMT1	Q9Y490	269.76	12163000	9675800	7.08504	6.98569
PPME1	Q9Y570-2;Q9Y570;Q9Y570-4	Q9Y570-2;Q9Y570;Q9Y570-4	22.461	0	150740	n.d.	5.17823
SUPT16H	Q9Y5B9	Q9Y5B9	119.91	100335	0	5.00145	n.d.
UTP18	Q9Y5J1;J3QLD6;J3QRG0;J3QR85;J3KSR7	Q9Y5J1	62.003	475865	134055	5.67748	5.12728
RBM8A	Q9Y5S9;Q9Y5S9-2;A0A0J9YW13	Q9Y5S9;Q9Y5S9-2	19.889	16485000	31502000	7.21709	7.49834
USP16	Q9Y5T5-5;Q9Y5T5-2;Q9Y5T5;Q9Y5T5-3;H9KVB6	Q9Y5T5-5;Q9Y5T5-2;Q9Y5T5;Q9Y5T5-3	46.599	192955	84675	5.28546	4.92776
PUS1	Q9Y606-2;Q9Y606;G8JLB3;F5H1S9;F5GXL3;F5H168;F5GY32;F8W9U5;F5H1B2	Q9Y606-2;Q9Y606;G8JLB3;F5H1S9	44.377	4740450	4611300	6.67582	6.66382
MRPS18B	Q9Y676;A0A0G2JIC6	Q9Y676;A0A0G2JIC6	29.395	8663300	5518700	6.93768	6.74184
NFS1	Q9Y697-2;Q9Y697;F2Z2E7;Q9Y697-3	Q9Y697-2;Q9Y697;F2Z2E7;Q9Y697-3	44.017	178075	0	5.2506	n.d.
CFAP20	Q9Y6A4	Q9Y6A4	22.774	0	622650	n.d.	5.79424
DDX49	Q9Y6V7;M0R1S3;M0QZC0;M0R0K1	Q9Y6V7	54.226	298590	0	5.47508	n.d.
ACIN1	S4R3H4;E7EQT4;Q9UKV3;Q9UKV3-5;Q9UKV3-3;Q9UKV3-2;G3V3B0;G3V3T3;A0A087WYN3	S4R3H4;E7EQT4;Q9UKV3;Q9UKV3-5	145.44	26094000	29264500	7.41654	7.46634
ASNSD1	U3KQP1	U3KQP1	27.686	59200	0	4.77232	n.d.
TAB2	U3KQR0	U3KQR0	13.928	0	141615	n.d.	5.15111
SAP18	X6RAL5;O00422;H7BZW6;U3KQ12;U3KPY7	X6RAL5;O00422;H7BZW6	19.526	8827550	12764200	6.94584	7.10599

## Sheet: Fig. 1C
Gene name(s)	Protein name(s)	poly(A) RNA IC RMD/DMSO (log2)	mRNA RMD/DMSO (log2)
FAM76B	Protein FAM76B	Inf	0.571563
CSRP2	Cysteine and glycine-rich protein 2	Inf	2.47786
BAIAP2	Brain-specific angiogenesis inhibitor 1-associated protein 2	Inf	2.39881
TRIP10	Cdc42-interacting protein 4	Inf	-0.00769542
LCN1;LCN1P1	Lipocalin-1;Putative lipocalin 1-like protein 1	Inf	Inf
EPPK1	Epiplakin	Inf	2.35905
ZNF318	Zinc finger protein 318	Inf	-0.210406
XAB2	Pre-mRNA-splicing factor SYF1	Inf	0.372774
NOVA2	RNA-binding protein Nova-2	Inf	6.97772
CPEB4	Cytoplasmic polyadenylation element-binding protein 4	3.12583	2.05263
HELZ	Probable helicase with zinc finger domain	2.59601	0.0410118
ZNF385A	Zinc finger protein 385A	2.15927	0.580505
CXorf23	Uncharacterized protein CXorf23	1.83785	1.41419
AKAP13	A-kinase anchor protein 13	1.78142	1.60833
STAU1	Double-stranded RNA-binding protein Staufen homolog 1	1.46048	0.397222
C6orf203	Uncharacterized protein C6orf203	1.44915	1.48389
OASL	2-5-oligoadenylate synthase-like protein	1.38143	1.27786
SUPV3L1	ATP-dependent RNA helicase SUPV3L1, mitochondrial	-1.07911	-0.571669
YTHDF2	YTH domain-containing family protein 2	-1.08154	-0.813205
TSR1	Pre-rRNA-processing protein TSR1 homolog	-1.0868	-1.38783
DDX21	Nucleolar RNA helicase 2	-1.09432	-1.45759
RPUSD4	RNA pseudouridylate synthase domain-containing protein 4	-1.09964	-1.12997
MRPL44	39S ribosomal protein L44, mitochondrial	-1.15677	-0.275107
YBX3	Y-box-binding protein 3	-1.20151	-1.08688
GPATCH4	G patch domain-containing protein 4	-1.32487	-1.77892
DDX6	Probable ATP-dependent RNA helicase DDX6	-1.40761	-1.7477
MRM1	rRNA methyltransferase 1, mitochondrial	-1.42149	-2.81116
ETFB	Electron transfer flavoprotein subunit beta	-1.45432	0.027638
DIMT1	Probable dimethyladenosine transferase	-1.63643	-1.24217
HEATR6	HEAT repeat-containing protein 6	-1.67373	-0.0882239
CTNNA1	Catenin alpha-1	-1.67799	-0.177889
SPATS2L	SPATS2-like protein	-1.71161	-1.66003
MSI2	RNA-binding protein Musashi homolog 2	-1.80721	-2.4591
LSM14B	Protein LSM14 homolog B	-1.90169	0.147551
RBM5	RNA-binding protein 5	-1.93795	-0.747435
WDR36	WD repeat-containing protein 36	-1.98833	-0.694144
EIF4ENIF1	Eukaryotic translation initiation factor 4E transporter	-2.06318	-0.798535
NARS	Asparagine--tRNA ligase, cytoplasmic	-2.13295	-0.753152
GTPBP6	Putative GTP-binding protein 6	-2.20191	-1.60935
MRPL19	39S ribosomal protein L19, mitochondrial	-2.26041	-1.00108
MRPL9	39S ribosomal protein L9, mitochondrial	-2.31735	-1.44978
CPS1	Carbamoyl-phosphate synthase [ammonia], mitochondrial	-2.39803	-1.9935
NOB1	RNA-binding protein NOB1	-2.48672	-1.27828
TOP2A	DNA topoisomerase 2-alpha	-4.10583	-1.11726
UHRF1	E3 ubiquitin-protein ligase UHRF1	-Inf	-1.52548
MKI67	Antigen KI-67	-Inf	-1.7523
IGKV3-11;IGKC;IGKV1-8	Ig kappa chain C region	-Inf	NA
WDR76	WD repeat-containing protein 76	-Inf	-0.326857
SARS2	Serine--tRNA ligase, mitochondrial	-Inf	-1.56645
EIF3F	Eukaryotic translation initiation factor 3 subunit F	-Inf	0.113101
AURKA	Aurora kinase A	-Inf	-2.992
DUSP11	RNA/RNP complex-1-interacting phosphatase	-Inf	-0.0280743
PAK4	Serine/threonine-protein kinase PAK 4	-Inf	-0.374372
PIP	Prolactin-inducible protein	-Inf	NA
CCT3	T-complex protein 1 subunit gamma	-Inf	-0.88668
RRP1	Ribosomal RNA processing protein 1 homolog A	-Inf	-0.960016
HSP90AB2P	Putative heat shock protein HSP 90-beta 2	-Inf	-1.07384
GUF1	Translation factor GUF1, mitochondrial	-Inf	-0.87372
SREK1	Splicing regulatory glutamine/lysine-rich protein 1	-Inf	-1.45607
TOP1MT	DNA topoisomerase I, mitochondrial	-Inf	-0.943284
PEO1	Twinkle protein, mitochondrial	-Inf	NA
MTG2	Mitochondrial ribosome-associated GTPase 2	-Inf	-0.464241
PHAX	Phosphorylated adapter RNA export protein	-Inf	-0.82778
MRPS30	28S ribosomal protein S30, mitochondrial	-Inf	-0.929979
GNL3L	Guanine nucleotide-binding protein-like 3-like protein	-Inf	-1.15381
GAR1	H/ACA ribonucleoprotein complex subunit 1	-Inf	-1.41425
BAZ1B	Tyrosine-protein kinase BAZ1B	-Inf	-1.17376

## Sheet: Fig. 1E
FP35	sample	poly(A) RNA	poly(A) RNA - background	PABP	PABP - background	PABP norm. to poly(A) RNA	PABP norm. to DMSO
	DMSO	92.705	58.928	173.928	56.268	0.95486	1
	RMD	86.863	53.086	171.652	53.992	1.01707	1.06515
	background	33.777	0	117.66	0
FP37	sample	poly(A) RNA	poly(A) RNA - background	PABP	PABP - background	PABP norm. to poly(A) RNA	PABP norm. to DMSO
	DMSO	148.311	118.341	123.761	88.432	0.747264	1
	RMD	108.826	78.856	117.257	81.928	1.03896	1.39035
	background	29.97	0	35.329	0
FP58	sample	poly(A) RNA	poly(A) RNA - background	PABP	PABP - background	PABP norm. to poly(A) RNA	PABP norm. to DMSO	CPEB4	CPEB4 - background	CPEB4 norm. to poly(A) RNA	CPEB4 norm. to DMSO	EIF4ENIF1	EIF4ENIF1 - background	EIF4ENIF1 norm. to poly(A) RNA	EIF4ENIF1 norm. to DMSO
	DMSO	153.873	123.366	118.733	86.674	0.702576	1	101.353	33.487	0.271444	1	154.303	84.324	0.683527	1
	RMD	109.02	78.513	97.294	65.235	0.830882	1.18262	141.533	73.667	0.938278	3.45661	123.303	53.324	0.679174	0.993632
	background	30.507	0	32.059	0			67.866	0			69.979	0
FP60	sample	poly(A) RNA	poly(A) RNA - background	PABP	PABP - background	PABP norm. to poly(A) RNA	PABP norm. to DMSO	CPEB4	CPEB4 - background	CPEB4 norm. to poly(A) RNA	CPEB4 norm. to DMSO	EIF4ENIF1	EIF4ENIF1 - background	EIF4ENIF1 norm. to poly(A) RNA	EIF4ENIF1 norm. to DMSO	NOB1	NOB1- background	NOB1 norm. to poly(A) RNA	NOB1 norm. to DMSO
	DMSO	98.375	66.025	123.257	87.358	1.3231	1	70.146	32.52	0.492541	1	104.429	72.721	1.10142	1	107.361	70.592	1.06917	1
	RMD	80.096	47.746	106.16	70.261	1.47156	1.1122	135.272	97.646	2.04511	4.15217	74.946	43.238	0.905584	0.822199	78.124	41.355	0.866146	0.81011
	background	32.35	0	35.899	0			37.626	0			31.708				36.769	0
FP62	sample	poly(A) RNA	poly(A) RNA - background	PABP	PABP - background	PABP norm. to poly(A) RNA	PABP norm. to DMSO	CPEB4	CPEB4 - background	CPEB4 norm. to poly(A) RNA	CPEB4 norm. to DMSO	EIF4ENIF1	EIF4ENIF1 - background	EIF4ENIF1 norm. to poly(A) RNA	EIF4ENIF1 norm. to DMSO	NOB1	NOB1- background	NOB1 norm. to poly(A) RNA	NOB1 norm. to DMSO
	DMSO	95.168	63.096	76.201	45.762	0.725276	1	51.577	25.01	0.39638	1	86.676	61.055	0.967652	1	86.044	54.901	0.870119	1
	RMD	77.283	45.211	78.733	48.294	1.06819	1.47281	136.1	109.533	2.42271	6.11208	62.253	36.632	0.810245	0.837331	53.289	22.146	0.489837	0.562954
	background	32.072	0	30.439	0			26.567	0			25.621	0			31.143	0
FP65	sample	poly(A) RNA	poly(A) RNA - background	CPEB4	CPEB4 - background	CPEB4 norm. to poly(A) RNA	CPEB4 norm. to DMSO
	DMSO	135.916	109.781	78.238	28.137	0.256301	1
	RMD	118.293	92.158	160.088	109.987	1.19346	4.65648
	background	26.135	0	50.101	0
FP86	sample	poly(A) RNA	poly(A) RNA - background	ZNF385A	ZNF385A - background	ZNF385A norm. to poly(A) RNA	ZNF385A norm. to DMSO	STAU1	STAU1 - background	STAU1 norm. to poly(A) RNA	STAU1 norm. to DMSO
	DMSO	120.912	104.429	117.84	19.845	0.190033	1	112.426	8.393	0.0803704	1
	RMD	105.708	89.225	152.187	54.192	0.607363	3.19609	140.876	36.843	0.412922	5.13774
	background	16.483	0	97.995	0			104.033	0
FP88	sample	poly(A) RNA	poly(A) RNA - background	ZNF385A	ZNF385A - background	ZNF385A norm. to poly(A) RNA	ZNF385A norm. to DMSO
	DMSO	126.991	108.998	170.612	29.202	0.267913	1
	RMD	111.89	93.897	182.052	40.642	0.432836	1.61558
	background	17.993	0	141.41	0
FP90	sample	poly(A) RNA	poly(A) RNA - background	STAU1	STAU1 - background	STAU1 norm. to poly(A) RNA	STAU1 norm. to DMSO
	DMSO	85.025	77.289	33.491	5.83	0.0754312	1
	RMD	75.376	67.64	81.541	53.88	0.79657	9.24185
	background	7.736	0	27.661	0
FP92	sample	poly(A) RNA	poly(A) RNA - background	ZNF385A	ZNF385A - background	ZNF385A norm. to poly(A) RNA	ZNF385A norm. to DMSO	STAU1	STAU1 - background	STAU1 norm. to poly(A) RNA	STAU1 norm. to DMSO
	DMSO	74.274	66.163	74.621	43.125	0.651799	1	22.779	10.87	0.164291	1
	RMD	80.432	72.321	155.663	124.167	1.71689	2.63407	81.683	69.774	0.964782	5.87239
	background	8.111	0	31.496	0			11.909	0

## Sheet: Fig. 2A
Gene	Primer	Replicate	Sample	Mean Triplicate	Relative Quantification	Norm. to GAPDH	Norm. to DMSO
CPEB1	G3886/G3887	1	DMSO	27.745	4.44552e-09	0.000376516	1
CPEB1	G3886/G3887	1	RMD	29.6367	1.19805e-09	0.000138611	0.368142
CPEB1	G3886/G3887	1	TSA	29.77	1.09229e-09	0.000134199	0.356424
CPEB1	G3886/G3887	1	SAHA	29.7167	1.13342e-09	0.000129628	0.344283
CPEB2	G3888/G3889	1	DMSO	29.7833	6.31408e-09	0.000534775	1
CPEB2	G3888/G3889	1	RMD	31.4233	2.23254e-09	0.0002583	0.483006
CPEB2	G3888/G3889	1	TSA	30.7067	3.51646e-09	0.000432036	0.807883
CPEB2	G3888/G3889	1	SAHA	30.1333	5.05768e-09	0.00057844	1.08165
CPEB3	G3890/G3891	1	DMSO	26.6733	1.55863e-08	0.00132009	1
CPEB3	G3890/G3891	1	RMD	27.0433	1.21463e-08	0.0014053	1.06455
CPEB3	G3890/G3891	1	TSA	26.9833	1.26475e-08	0.00155389	1.17711
CPEB3	G3890/G3891	1	SAHA	26.61	1.6266e-08	0.00186032	1.40924
CPEB4	G3892/G3893	1	DMSO	26.02	5.65953e-08	0.00479338	1
CPEB4	G3892/G3893	1	RMD	24.2733	1.73488e-07	0.0200722	4.18749
CPEB4	G3892/G3893	1	TSA	24.26	1.74978e-07	0.021498	4.48494
CPEB4	G3892/G3893	1	SAHA	25.5167	7.81576e-08	0.00893879	1.86482
GAPDH	G2916/G2917	1	DMSO	16.37	1.1807e-05	1
GAPDH	G2916/G2917	1	RMD	16.82	8.64322e-06	1
GAPDH	G2916/G2917	1	TSA	16.9067	8.13928e-06	1
GAPDH	G2916/G2917	1	SAHA	16.8033	8.74365e-06	1
CPEB1	G3886/G3887	2	DMSO	27.2291	6.35681e-09	0.000197032	1
CPEB1	G3886/G3887	2	RMD	28.1744	3.30109e-09	0.000110544	0.561046
CPEB1	G3886/G3887	2	TSA	29.0103	1.8494e-09	7.46628e-05	0.378938
CPEB1	G3886/G3887	2	SAHA	29.2115	1.60869e-09	5.4455e-05	0.276377
CPEB1	G3886/G3887	3	DMSO	27.3295	5.92928e-09	0.000203861	1
CPEB1	G3886/G3887	3	RMD	29.0481	1.8016e-09	8.04211e-05	0.39449
CPEB1	G3886/G3887	3	TSA	28.8852	2.01698e-09	0.000102328	0.501949
CPEB1	G3886/G3887	3	SAHA	29.3783	1.43303e-09	6.26171e-05	0.307156
CPEB1	G3886/G3887	4	DMSO	26.9178	7.88745e-09	0.000223458	1
CPEB1	G3886/G3887	4	RMD	28.4458	2.73502e-09	8.17491e-05	0.365837
CPEB1	G3886/G3887	4	TSA	28.2503	3.13195e-09	0.00011864	0.530927
CPEB1	G3886/G3887	4	SAHA	28.8602	2.05224e-09	7.0096e-05	0.313688
CPEB2	G3888/G3889	2	DMSO	25.8385	1.89704e-08	0.000587994	1
CPEB2	G3888/G3889	2	RMD	27.5956	5.66187e-09	0.0001896	0.322452
CPEB2	G3888/G3889	2	TSA	26.1576	1.52311e-08	0.000614902	1.04576
CPEB2	G3888/G3889	2	SAHA	26.3211	1.36101e-08	0.000460709	0.783526
CPEB2	G3888/G3889	3	DMSO	26.4371	1.25654e-08	0.000432026	1
CPEB2	G3888/G3889	3	RMD	28.2894	3.51247e-09	0.000156792	0.362923
CPEB2	G3888/G3889	3	TSA	27.8757	4.66928e-09	0.000236888	0.54832
CPEB2	G3888/G3889	3	SAHA	27.4079	6.44276e-09	0.000281521	0.65163
CPEB2	G3888/G3889	4	DMSO	25.8048	1.94152e-08	0.000550049	1
CPEB2	G3888/G3889	4	RMD	27.4817	6.12373e-09	0.000183037	0.332764
CPEB2	G3888/G3889	4	TSA	27.2087	7.38919e-09	0.000279906	0.508874
CPEB2	G3888/G3889	4	SAHA	26.7105	1.04105e-08	0.000355579	0.646449
CPEB3	G3890/G3891	2	DMSO	24.5364	4.10966e-08	0.00127381	1
CPEB3	G3890/G3891	2	RMD	24.9244	3.1405e-08	0.00105166	0.825605
CPEB3	G3890/G3891	2	TSA	25.2367	2.52922e-08	0.00102108	0.801598
CPEB3	G3890/G3891	2	SAHA	24.6621	3.76671e-08	0.00127505	1.00098
CPEB3	G3890/G3891	3	DMSO	25.4722	2.14836e-08	0.000738651	1
CPEB3	G3890/G3891	3	RMD	25.9353	1.55843e-08	0.000695661	0.9418
CPEB3	G3890/G3891	3	TSA	25.7575	1.76286e-08	0.00089436	1.2108
CPEB3	G3890/G3891	3	SAHA	25.3617	2.31936e-08	0.00101346	1.37204
CPEB3	G3890/G3891	4	DMSO	24.4566	4.3435e-08	0.00123055	1
CPEB3	G3890/G3891	4	RMD	24.9012	3.19147e-08	0.00095392	0.775199
CPEB3	G3890/G3891	4	TSA	24.929	3.13064e-08	0.0011859	0.963718
CPEB3	G3890/G3891	4	SAHA	24.4671	4.31182e-08	0.00147274	1.19681
CPEB4	G3892/G3893	2	DMSO	23.7517	7.07969e-08	0.00219438	1
CPEB4	G3892/G3893	2	RMD	21.8924	2.56872e-07	0.0086019	3.91996
CPEB4	G3892/G3893	2	TSA	22.3649	1.85139e-07	0.00747435	3.40613
CPEB4	G3892/G3893	2	SAHA	22.941	1.24188e-07	0.00420384	1.91573
CPEB4	G3892/G3893	3	DMSO	24.4887	4.24768e-08	0.00146044	1
CPEB4	G3892/G3893	3	RMD	22.7397	1.42785e-07	0.00637374	4.36425
CPEB4	G3892/G3893	3	TSA	22.6069	1.56552e-07	0.0079424	5.43835
CPEB4	G3892/G3893	3	SAHA	23.5838	7.95369e-08	0.00347542	2.3797
CPEB4	G3892/G3893	4	DMSO	23.8505	6.61108e-08	0.00187297	1
CPEB4	G3892/G3893	4	RMD	21.8222	2.69682e-07	0.00806073	4.30371
CPEB4	G3892/G3893	4	TSA	21.9474	2.47276e-07	0.00936693	5.00111
CPEB4	G3892/G3893	4	SAHA	22.9852	1.20437e-07	0.00411362	2.19631
GAPDH	G2916/G2917	2	DMSO	14.9198	3.22628e-05	1
GAPDH	G2916/G2917	2	RMD	15.0313	2.98622e-05	1
GAPDH	G2916/G2917	2	TSA	15.301	2.477e-05	1
GAPDH	G2916/G2917	2	SAHA	15.0469	2.95416e-05	1
GAPDH	G2916/G2917	3	DMSO	15.0694	2.90849e-05	1
GAPDH	G2916/G2917	3	RMD	15.446	2.24021e-05	1
GAPDH	G2916/G2917	3	TSA	15.6306	1.97109e-05	1
GAPDH	G2916/G2917	3	SAHA	15.4152	2.28856e-05	1
GAPDH	G2916/G2917	4	DMSO	14.7901	3.52973e-05	1
GAPDH	G2916/G2917	4	RMD	14.8674	3.34563e-05	1
GAPDH	G2916/G2917	4	TSA	15.2092	2.63988e-05	1
GAPDH	G2916/G2917	4	SAHA	15.0598	2.92776e-05	1

## Sheet: Fig. 2C
Sample	CPEB4_R1	CPEB4_R2	CPEB4_R3	tubulin_R1	tubulin_R2	tubulin_R3	CPEB4 - background_R1	CPEB4 - background_R2	CPEB4 - background_R3	tubulin - background_R1	tubulin - background_R2	tubulin - background_R3	CPEB4/tubulin_R1	CPEB4/tubulin_R2	CPEB4/tubulin_R3	CPEB4 norm. to control_R1	CPEB4 norm. to control_R2	CPEB4 norm. to control_R3
control	54.603	41.559	40.595	120.668	120.707	99.19	21.523	8.479	7.515	101.713	101.752	80.235	0.211605	0.0833301	0.0936624	1	1	1
RMD	145.28	109.316	101.685	113.773	115.857	107.012	112.2	76.236	68.605	94.818	96.902	88.057	1.18332	0.786733	0.779098	5.59211	9.44117	8.31815
TSA	131.815	108.714	113.925	109.535	114.468	99.955	98.735	75.634	80.845	90.58	95.513	81	1.09003	0.791871	0.998086	5.15125	9.50283	10.6562
SAHA	94.215	52.712	52.535	112.982	114.376	102.713	61.135	19.632	19.455	94.027	95.421	83.758	0.650186	0.205741	0.232276	3.07264	2.46899	2.47993
background	33.08	33.08	33.08	18.955	18.955	18.955	0	0	0	0	0	0

## Sheet: Fig. 2F
Sample	3xF-CPEB4_R1	3xF-CPEB4_R2	3xF-CPEB4_R3	3xF-CPEB4_R4	3xF-CPEB4_R5	tubulin_R1	tubulin_R2	tubulin_R3	tubulin_R4	tubulin_R5	CPEB4 - background_R1	CPEB4 - background_R2	CPEB4 - background_R3	CPEB4 - background_R4	CPEB4 - background_R5	tubulin - background_R1	tubulin - background_R2	tubulin - background_R3	tubulin - background_R4	tubulin - background_R5	CPEB4/tubulin_R1	CPEB4/tubulin_R2	CPEB4/tubulin_R3	CPEB4/tubulin_R4	CPEB4/tubulin_R5	CPEB4 norm. to control_R1	CPEB4 norm. to control_R2	CPEB4 norm. to control_R3	CPEB4 norm. to control_R4	CPEB4 norm. to control_R5
si-control	40.676	40.91	51.687	60.446	91.914	113.449	105.756	163.206	117.054	98.289	17.361	18.803	32.947	40.968	63.572	93.697	89.865	146.913	96.667	77.598	0.185289	0.209236	0.224262	0.423805	0.819248	1	1	1	1	1
si-HDAC1	80.886	64.695	82.146	100.368	99.139	117.611	98.837	164.372	101.01	56.483	57.571	42.588	63.406	80.89	70.797	97.859	82.946	148.079	80.623	35.792	0.588306	0.513442	0.42819	1.00331	1.97801	3.17507	2.45389	1.90933	2.36739	2.41442
background	23.315	22.107	18.74	19.478	28.342	19.752	15.891	16.293	20.387	20.691

## Sheet: Fig. 3C
FP191	Sample	SBP-CPEB4	SBP-CPEB4 - background	NOT1	NOT1 - background	NOT1 norm to SBP-CPEB4	NOT1 norm to control
	SBP-CPEB4	32.395	17.713	47.219	29.002	1.63733	1
	SBP-CPEB4 + siTOB1	27.372	12.69	24.591	6.374	0.502285	0.306771
	SBP-CPEB4 + HA-TOB1	31.97	17.288	97.086	78.869	4.56207	2.78629
	background	14.682	0	18.217	0
FP192	Sample	SBP-CPEB4	SBP-CPEB4 - background	NOT1	NOT1 - background	NOT1 norm to SBP-CPEB4	NOT1 norm to control
	SBP-CPEB4	30.373	18.688	69.949	45.544	2.43707	1
	SBP-CPEB4 + siTOB1	16.829	5.144	28.118	3.713	0.721812	0.29618
	SBP-CPEB4 + HA-TOB1	23.261	11.576	98.032	73.627	6.36031	2.60982
	background	11.685	0	24.405	0
FP194	Sample	SBP-CPEB4	SBP-CPEB4 - background	NOT1	NOT1 - background	NOT1 norm to SBP-CPEB4	NOT1 norm to control
	SBP-CPEB4	33.448	21.087	39.04	21.723	1.03016	1
	SBP-CPEB4 + siTOB1	21.006	8.645	22.112	4.795	0.554656	0.538417
	SBP-CPEB4 + HA-TOB1	26.383	14.022	63.019	45.702	3.25931	3.16388
	background	12.361	0	17.317	0

## Sheet: Fig. 3E
Distance	poly(A)-	PP7cp_0h	PP7cp_2h	PP7cp_4h	PP7cp-CPEB4_0h	PP7cp-CPEB4_2h	PP7cp-CPEB4_4h
0	15	28	24	24	26	20	20
333	16	28	24	25	26	20	20
667	16	28	23	26	25	20	21
1000	16	29	23	25	25	20	21
1333	16	30	23	24	25	20	21
1667	17	29	23	25	26	19	20
2000	17	29	23	26	26	19	20
2333	16	30	24	26	26	21	20
2667	16	31	24	26	27	23	21
3000	16	32	24	26	27	23	23
3333	17	32	24	27	27	22	23
3667	17	32	25	27	27	21	23
4000	16	32	25	27	27	21	23
4333	16	32	25	28	28	21	24
4667	16	32	25	29	27	22	25
5000	17	33	26	30	27	22	25
5333	17	34	26	31	28	23	25
5667	17	35	25	31	28	23	26
6000	16	35	25	31	29	23	26
6333	17	34	25	32	30	23	26
6667	18	34	26	33	31	23	28
7000	18	35	28	34	31	25	29
7333	17	36	29	35	30	25	29
7667	17	35	29	34	29	25	29
8000	16	35	28	34	29	25	28
8333	16	34	28	34	29	25	28
8667	17	33	27	35	30	25	29
9000	16	33	28	36	31	25	30
9333	15	34	27	35	30	24	30
9667	15	33	28	36	30	24	31
10000	16	33	28	36	30	24	30
10333	16	33	28	36	31	25	30
10667	15	33	28	36	31	25	30
11000	15	33	28	37	30	25	31
11333	16	33	29	37	30	25	31
11667	16	34	29	36	30	25	31
12000	16	35	29	36	30	25	31
12333	17	34	29	36	30	25	30
12667	17	34	29	36	29	25	30
13000	17	33	28	36	28	25	30
13333	16	33	28	35	29	24	30
13667	16	33	28	34	30	24	30
14000	16	33	29	34	30	23	28
14333	17	33	28	34	30	24	27
14667	17	34	27	35	30	24	27
15000	16	34	27	35	30	24	28
15333	16	34	27	34	30	24	28
15667	16	34	28	34	30	24	28
16000	16	34	28	34	29	24	28
16333	16	34	28	33	29	24	27
16667	17	33	27	32	29	24	28
17000	17	34	27	33	30	24	28
17333	17	35	28	34	29	25	28
17667	16	35	28	34	29	24	27
18000	16	36	27	33	30	24	27
18333	16	36	28	34	30	24	27
18667	17	36	29	34	31	25	27
19000	17	37	29	33	32	25	26
19333	17	38	29	33	31	25	27
19667	18	38	29	33	30	24	27
20000	18	38	30	34	30	24	27
20333	19	39	29	33	30	24	27
20667	18	40	29	33	30	24	26
21000	18	40	29	33	30	24	25
21333	18	40	29	33	31	25	25
21667	18	41	30	33	31	25	26
22000	18	43	32	33	31	26	25
22333	18	44	33	33	31	25	25
22667	18	44	34	34	31	25	24
23000	19	43	34	34	32	25	24
23333	19	43	33	35	32	25	25
23667	20	46	33	35	32	25	25
24000	20	49	34	35	33	26	25
24333	19	49	34	35	34	26	24
24667	18	48	35	35	34	26	24
25000	19	49	37	36	35	26	24
25333	19	51	38	36	35	26	25
25667	19	53	38	36	35	26	26
26000	19	55	38	35	34	27	26
26333	19	54	38	36	33	27	25
26667	19	53	38	38	33	26	25
27000	19	55	40	38	34	26	24
27333	18	59	41	39	35	26	24
27667	18	60	42	39	36	27	24
28000	19	59	42	38	36	28	24
28333	19	60	43	38	36	28	24
28667	19	61	44	39	37	29	25
29000	19	61	45	40	38	29	26
29333	19	62	45	41	38	29	26
29667	19	61	45	41	38	30	25
30000	19	61	45	41	38	30	26
30333	19	63	45	41	39	29	27
30667	19	64	45	42	40	29	26
31000	19	64	44	42	40	29	25
31333	19	64	44	43	41	31	25
31667	19	65	47	45	41	31	27
32000	20	67	49	47	42	31	27
32333	20	67	50	47	43	32	26
32667	20	67	50	47	43	32	28
33000	19	67	51	47	43	32	29
33333	19	67	51	46	44	33	29
33667	19	68	51	46	45	33	28
34000	19	70	50	46	45	34	29
34333	19	71	51	47	45	35	29
34667	20	71	52	49	46	35	29
35000	20	71	53	49	47	35	29
35333	20	71	54	50	48	35	30
35667	20	72	55	50	48	36	31
36000	20	73	55	51	48	36	30
36333	21	75	56	51	49	37	29
36667	21	77	56	52	50	37	30
37000	20	77	57	51	51	38	32
37333	19	78	57	51	52	38	32
37667	20	79	57	52	53	38	32
38000	20	82	58	53	52	39	32
38333	21	83	59	54	52	39	33
38667	21	83	60	54	54	40	35
39000	20	84	61	56	55	41	36
39333	20	85	62	57	56	42	35
39667	20	86	61	57	56	43	35
40000	21	88	61	57	56	42	36
40333	21	89	62	57	57	42	38
40667	21	91	64	58	57	41	38
41000	21	93	64	59	58	42	38
41333	22	94	64	61	58	43	38
41667	21	95	65	61	58	44	38
42000	21	97	67	61	59	46	38
42333	21	98	67	63	60	46	38
42667	21	99	67	64	61	47	39
43000	22	101	69	64	63	48	39
43333	22	103	71	63	63	48	40
43667	21	105	72	64	63	49	41
44000	21	107	72	67	63	49	42
44333	21	108	74	68	63	50	41
44667	22	109	76	68	63	50	41
45000	22	111	76	71	64	51	41
45333	22	114	76	74	65	51	41
45667	22	115	77	74	65	51	42
46000	23	115	78	74	65	52	43
46333	22	117	79	74	65	52	44
46667	21	119	79	75	66	52	43
47000	21	119	82	77	67	52	42
47333	21	119	85	78	67	52	43
47667	21	119	86	79	68	52	44
48000	22	120	85	79	68	52	45
48333	22	120	87	79	68	52	45
48667	22	120	88	79	68	54	44
49000	22	120	88	80	67	54	43
49333	23	119	88	80	67	55	44
49667	22	119	88	80	67	56	46
50000	22	119	90	80	67	57	46
50333	22	118	90	81	68	57	46
50667	22	118	91	82	69	56	46
51000	23	118	90	83	70	57	46
51333	22	119	90	82	70	57	45
51667	23	118	90	82	70	57	43
52000	23	118	90	83	69	57	44
52333	23	116	91	83	68	58	44
52667	22	113	91	83	70	59	44
53000	22	113	92	83	72	58	44
53333	22	113	92	82	72	57	44
53667	23	113	92	82	72	57	44
54000	23	114	91	82	72	58	45
54333	24	112	91	82	72	59	45
54667	24	110	91	81	72	60	44
55000	24	108	91	80	71	61	44
55333	24	108	89	80	72	62	44
55667	24	107	88	80	73	62	45
56000	24	106	87	79	73	62	46
56333	23	105	88	78	74	61	47
56667	23	105	88	79	75	60	48
57000	24	104	87	79	76	60	48
57333	25	103	86	79	76	61	49
57667	26	102	86	80	76	62	51
58000	26	102	87	80	75	63	52
58333	26	103	87	79	74	64	52
58667	26	104	87	78	74	63	52
59000	26	104	86	78	75	64	52
59333	26	104	86	78	75	64	52
59667	26	105	86	77	75	63	53
60000	27	106	86	77	76	62	53
60333	28	108	84	77	78	62	54
60667	29	109	83	77	79	63	54
61000	28	109	85	79	80	65	55
61333	28	110	88	81	81	67	56
61667	27	112	89	80	81	67	56
62000	28	116	90	79	82	66	57
62333	28	118	91	78	82	66	57
62667	29	120	93	79	83	66	57
63000	30	122	95	81	84	66	57
63333	30	125	97	84	85	67	57
63667	29	128	97	85	85	67	57
64000	28	132	97	87	86	68	57
64333	29	135	101	89	87	69	57
64667	29	137	104	91	88	70	58
65000	29	141	106	93	89	70	59
65333	29	145	107	94	91	72	59
65667	29	148	111	95	93	73	59
66000	28	151	115	96	94	74	60
66333	28	156	118	99	95	74	60
66667	27	161	120	103	96	74	61
67000	28	164	122	106	97	74	61
67333	28	166	124	108	97	74	62
67667	27	171	129	110	98	76	63
68000	27	178	134	113	99	77	64
68333	26	181	137	118	101	79	64
68667	26	184	140	124	104	81	64
69000	27	187	143	126	107	82	64
69333	27	191	147	128	109	82	65
69667	26	195	151	130	110	82	66
70000	24	198	155	133	111	82	67
70333	24	201	158	137	111	84	67
70667	25	202	162	141	111	87	68
71000	24	205	165	144	112	89	68
71333	23	210	167	147	113	90	69
71667	24	213	169	150	115	90	69
72000	24	216	171	154	119	90	71
72333	24	221	176	158	123	93	72
72667	24	226	181	161	123	95	72
73000	23	230	184	164	122	95	73
73333	23	233	185	168	122	94	75
73667	23	234	186	171	122	97	76
74000	23	235	188	173	126	100	76
74333	23	236	192	175	129	101	76
74667	24	238	197	178	128	101	76
75000	24	240	198	178	128	102	77
75333	24	241	198	179	130	104	78
75667	23	243	201	183	132	104	80
76000	22	244	206	188	133	105	82
76333	22	246	209	190	132	105	84
76667	22	249	211	191	132	106	84
77000	24	251	212	194	132	107	84
77333	25	251	214	198	134	108	85
77667	25	251	215	199	137	110	85
78000	25	251	216	198	136	112	86
78333	25	249	219	199	136	112	87
78667	25	248	222	201	137	113	89
79000	25	250	224	204	138	115	91
79333	25	251	225	208	139	117	91
79667	25	252	224	208	139	116	91
80000	26	252	224	207	139	115	91
80333	26	253	225	206	139	116	92
80667	27	253	227	206	139	118	94
81000	27	253	227	207	139	119	95
81333	27	252	228	208	140	119	94
81667	28	250	227	208	140	121	94
82000	29	248	226	207	140	122	94
82333	29	247	227	208	139	122	97
82667	29	247	227	209	140	122	98
83000	30	246	226	208	141	123	100
83333	32	245	226	206	141	124	100
83667	34	243	225	207	140	124	99
84000	36	241	224	207	141	124	100
84333	36	241	223	207	143	125	100
84667	36	241	223	208	143	127	102
85000	38	238	223	208	143	128	103
85333	40	234	223	207	142	127	104
85667	42	233	220	205	142	127	105
86000	45	232	217	204	144	128	106
86333	47	230	216	204	147	128	107
86667	49	228	215	204	147	128	107
87000	52	225	213	202	147	129	107
87333	55	222	210	199	145	130	107
87667	58	217	207	196	145	131	107
88000	61	213	205	193	146	131	109
88333	63	212	203	192	148	128	110
88667	66	210	201	191	148	126	110
89000	71	206	197	189	148	127	110
89333	76	201	194	186	147	128	113
89667	80	196	193	183	148	128	115
90000	84	192	192	180	148	128	115
90333	89	188	189	177	148	128	115
90667	94	184	186	174	147	129	116
91000	98	180	183	173	146	127	117
91333	102	176	180	171	145	125	118
91667	107	172	177	167	144	124	117
92000	113	167	172	162	144	125	116
92333	118	164	169	161	145	125	116
92667	122	159	166	160	144	125	116
93000	126	154	162	156	143	124	116
93333	130	149	158	151	142	122	114
93667	134	146	154	149	141	120	112
94000	138	143	150	148	140	117	111
94333	141	140	148	145	137	116	110
94667	144	136	146	143	133	116	109
95000	148	132	142	139	130	114	108
95333	151	127	138	136	131	113	106
95667	153	123	134	133	132	110	105
96000	155	119	130	132	130	107	104
96333	156	114	126	129	127	105	103
96667	157	110	122	124	125	104	100
97000	157	110	119	121	123	102	97
97333	157	109	116	117	120	99	97
97667	157	106	114	116	116	98	97
98000	157	101	111	115	112	97	95
98333	157	97	110	112	109	93	92
98667	157	94	108	108	106	88	88
99000	156	92	104	105	104	87	86
99333	154	91	100	102	103	86	86
99667	152	89	98	99	102	85	86
100000	148	85	97	96	99	82	85
100333	146	83	95	95	96	80	83
100667	145	81	92	93	94	79	82
101000	144	79	89	91	91	78	80
101333	142	77	87	89	88	76	79
101667	141	74	85	87	84	73	77
102000	138	73	82	87	83	71	75
102333	134	71	79	85	82	69	72
102667	130	70	77	82	79	68	71
103000	127	67	75	78	78	66	70
103333	126	64	75	75	75	64	68
103667	123	62	74	74	73	64	65
104000	119	62	72	73	71	63	64
104333	117	61	70	73	70	62	63
104667	114	60	68	72	68	59	61
105000	110	58	67	71	67	57	60
105333	106	56	66	69	63	55	59
105667	103	54	64	66	60	54	58
106000	100	54	63	64	58	53	56
106333	97	53	62	63	58	52	54
106667	94	53	61	63	57	50	52
107000	91	51	59	61	55	50	50
107333	88	50	56	58	54	49	49
107667	85	48	55	57	53	48	49
108000	82	46	55	56	51	46	47
108333	79	45	54	55	49	45	45
108667	76	44	52	54	47	45	44
109000	73	44	51	54	46	44	44
109333	70	43	49	54	47	43	44
109667	68	42	48	52	47	42	43
110000	65	41	47	50	45	41	42
110333	63	40	47	50	42	40	41
110667	61	39	47	49	41	40	40
111000	58	38	46	49	40	38	39
111333	55	38	45	48	38	36	37
111667	53	38	44	47	38	36	36
112000	52	38	43	46	38	37	36
112333	50	37	42	45	38	36	37
112667	49	36	41	44	36	35	36
113000	48	35	42	42	33	35	35
113333	47	35	43	41	34	36	34
113667	45	33	42	42	34	34	35
114000	42	33	40	43	34	33	35
114333	40	33	40	41	33	33	35
114667	39	34	39	38	33	33	33
115000	39	33	39	39	32	33	31
115333	38	32	39	40	31	32	31
115667	37	31	40	40	30	32	32
116000	36	31	39	39	29	31	32
116333	36	31	39	38	29	31	33
116667	36	32	37	36	29	31	33
117000	34	31	36	37	29	31	32
117333	32	31	35	38	29	31	31
117667	30	31	36	38	29	30	30
118000	29	30	36	38	28	29	31
118333	29	29	36	37	27	29	32
118667	29	29	35	36	27	29	30
119000	29	30	35	36	28	29	29
119333	28	31	34	36	27	29	29
119667	28	30	34	35	26	29	28
120000	27	30	34	34	25	30	28
120333	27	30	34	35	25	29	28
120667	26	30	34	37	25	27	28
121000	25	29	34	37	25	28	29
121333	24	29	33	36	25	28	29
121667	24	28	33	36	25	28	29
122000	24	27	32	36	25	28	29
122333	24	28	32	36	25	28	29
122667	24	29	32	35	25	28	28
123000	24	29	32	35	25	27	28
123333	23	29	32	34	24	26	27
123667	23	29	32	34	25	26	26
124000	23	29	32	34	25	27	27
124333	22	28	32	34	25	27	28
124667	22	27	33	34	24	27	28
125000	21	27	33	34	24	26	28
125333	21	27	32	34	22	26	28
125667	21	27	32	34	22	26	28
126000	21	27	32	34	23	26	27
126333	21	27	31	34	23	26	26
126667	21	27	31	33	23	26	26
127000	21	27	31	33	21	27	28
127333	20	27	32	33	21	28	29
127667	20	27	32	33	23	27	28
128000	21	26	31	33	23	25	27
128333	20	25	30	33	23	25	27
128667	19	26	30	33	23	25	26
129000	19	27	31	33	23	27	26
129333	20	27	32	34	21	28	27
129667	21	27	32	34	20	27	28
130000	21	26	31	34	21	25	28
130333	21	26	31	34	23	25	28
130667	21	27	31	34	23	25	28
131000	20	27	30	33	22	26	28
131333	20	27	31	32	21	27	27
131667	20	26	30	33	21	26	27
132000	20	25	30	34	21	26	26
132333	19	26	31	34	21	26	27
132667	19	27	32	34	22	27	28
133000	19	27	31	33	22	26	29
133333	19	26	30	33	22	25	28
133667	19	25	30	33	21	25	28
134000	18	25	31	34	22	26	28
134333	18	25	30	34	23	26	28
134667	17	25	29	34	22	26	27
135000	17	25	29	34	21	26	27
135333	17	25	30	34	21	26	27
135667	19	25	30	33	22	27	27
136000	20	25	30	33	21	28	27
136333	20	26	31	34	21	27	28
136667	19	27	31	35	21	26	27
137000	19	26	30	35	22	27	26
137333	19	25	29	35	21	27	26
137667	20	24	29	34	20	27	27
138000	20	24	29	34	19	27	26
138333	19	24	30	33	19	26	26
138667	18	25	30	32	20	26	27
139000	18	25	30	32	21	26	28
139333	18	25	29	33	21	26	28
139667	18	25	29	33	20	26	28
140000	18	25	29	33	21	25	27
140333	18	24	29	34	21	25	25
140667	18	24	28	35	21	0	26

## Sheet: Fig. 3F, G
Sample	Timepoint (h)	Replicate	bex 1/2	bex 1/2 - background	18S rRNA	18S rRNA - background	bex 1/2 norm to 18S rRNA	Norm. to 0 h	t1/2 (h)	Norm. to 0 h_biological replicates	t1/2 (h)_biological replicates
HA-PP7cp	0	1	105.463	94.112	94.515	73.496	1.28051	100		100
HA-PP7cp	2	1	90.819	79.468	96.455	75.436	1.05345	82.2683		82.2683
HA-PP7cp	4	1	85.347	73.996	95.578	74.559	0.992449	77.5045	10.8304	77.5045	10.8304
HA-PP7cp-CPEB4	0	1	72.3	60.949	99.861	78.842	0.773052	100		100
HA-PP7cp-CPEB4	2	1	55.563	44.212	97.351	76.332	0.579207	74.9246		74.9246
HA-PP7cp-CPEB4	4	1	51.885	40.534	102.972	81.953	0.494601	63.9802	6.18881	63.9802	6.18881
background		1	11.351	0	21.019	0
HA-PP7cp	0	2 (technical replicate 1)	112.596	100.229	93.606	70.897	1.41373	100		100
HA-PP7cp	2	2 (technical replicate 1)	101.631	89.264	97.662	74.953	1.19093	84.2407		85.267
HA-PP7cp	4	2 (technical replicate 1)	98.934	86.567	97.962	75.253	1.15035	81.3698	13.3298	82.3852	14.3665
HA-PP7cp-CPEB4	0	2 (technical replicate 1)	85.456	73.089	99.738	77.029	0.94885	100		100
HA-PP7cp-CPEB4	2	2 (technical replicate 1)	71.993	59.626	98.417	75.708	0.787579	83.0034		80.0625
HA-PP7cp-CPEB4	4	2 (technical replicate 1)	63.116	50.749	98.571	75.862	0.668965	70.5026	7.96721	65.324	6.71253
background		2 (technical replicate 1)	12.367	0	22.709	0
HA-PP7cp	0	2 (technical replicate 2)	111.107	96.335	96.853	72.064	1.3368	100	15.4033
HA-PP7cp	2	2 (technical replicate 2)	97.192	82.42	96.237	71.448	1.15357	86.2932
HA-PP7cp	4	2 (technical replicate 2)	90.643	75.871	92.841	68.052	1.1149	83.4006
HA-PP7cp-CPEB4	0	2 (technical replicate 2)	76.149	61.377	87.279	62.49	0.982189	100	5.45785
HA-PP7cp-CPEB4	2	2 (technical replicate 2)	62.272	47.5	87.497	62.708	0.757479	77.1215
HA-PP7cp-CPEB4	4	2 (technical replicate 2)	54.94	40.168	92.785	67.996	0.590741	60.1453
background		2 (technical replicate 2)	14.772	0	24.789	0
HA-PP7cp	0	3	118.047	107.881	101.633	76.574	1.40885	100		100
HA-PP7cp	2	3	110.406	100.24	118.544	93.485	1.07226	76.1089		76.1089
HA-PP7cp	4	3	105.749	95.583	113.333	88.274	1.0828	76.8571	10.5022	76.8571	10.5022
HA-PP7cp-CPEB4	0	3	107.023	96.857	119.486	94.427	1.02573	100		100
HA-PP7cp-CPEB4	2	3	84.84	74.674	119.913	94.854	0.787252	76.7501		76.7501
HA-PP7cp-CPEB4	4	3	74.083	63.917	122.871	97.812	0.653468	63.7073	6.13405	63.7073	6.13405
background		3	10.166	0	25.059	0

## Sheet: Fig. 4B
Transcript region	Number of sites	Sum	Percentage	Condition
3'UTR	3057	5864	0.521317	DMSO
3UTR or other	1619	5864	0.276091	DMSO
5'UTR	9	5864	0.00153479	DMSO
CDS	60	5864	0.0102319	DMSO
intron	772	5864	0.131651	DMSO
multiple non-3'UTR	215	5864	0.0366644	DMSO
non-coding	132	5864	0.0225102	DMSO
3'UTR	1825	2848	0.640801	RMD
3UTR or other	783	2848	0.27493	RMD
5'UTR	5	2848	0.00175562	RMD
CDS	11	2848	0.00386236	RMD
intron	136	2848	0.0477528	RMD
multiple non-3'UTR	36	2848	0.0126404	RMD
non-coding	52	2848	0.0182584	RMD

[truncated: 44 more sheets: Fig. 4C, Fig. 4D, Fig. 4E, Fig. 4F, Fig. 5A, Fig. 5B, Fig. 5C, Fig. 5D,5E and S8C, Fig. 5F, Fig. 5H, Fig. 6A, B; Fig. S12A, B, Fig. 6D; Fig. S12D, Fig. 7A, Fig. 7B, Fig. 7C, Fig. 7D, Fig. 7E, F, Fig. S1A, Fig. S1B, Fig. S1C …]
